# Supplementary material for: Global landscape of protein-coding and long non-coding RNA alternative splicing and regulation in the human esophageal squamous cell carcinoma
Source: Cancer Cell Int. 2026 Jun 22;26:236. doi: 10.1186/s12935-025-03921-9 (PMC13285186; doi:10.1186/s12935-025-03921-9)
Supplement: Supplementary file 7 — Supplementary material 7 [file 12935_2025_3921_MOESM7_ESM.xlsx]

## Sheet: Supplementary Table 1
Supplementary Table 1. Primer sequences for splicing events validation
Primer Name	Sequence 5'-3'
CD44_F	CTCCAGTGAAAGGAGCAGCA
CD44_R	CCAGCCTGCTGAGATGGTATT
RPL22L1_F	GACAGGAAGCCCAAGAGGTC
RPL22L1_R	CCCGAGATTTCCAGTTTTGCC
PVT1_F	GCAGCCAACTTCTTCGCCA
PVT1_R	GCGTTCCTGGGGTGATCCTC
MAP2K7_F	CCTCCCTGGAACAGAAGCTG
MAP2K7_R	GTGAACAGGGTTGACGGGAG
