# Supplementary material for: Global landscape of protein-coding and long non-coding RNA alternative splicing and regulation in the human esophageal squamous cell carcinoma
Source: Cancer Cell Int. 2026 Jun 22;26:236. doi: 10.1186/s12935-025-03921-9 (PMC13285186; doi:10.1186/s12935-025-03921-9)
Supplement: Supplementary file 8 — Supplementary material 8 [file 12935_2025_3921_MOESM8_ESM.xlsx]

## Sheet: Supplementary Table 2
Supplementary Table 2. Primer sequences of siSF3B2 and sgSF3B2
Primer Name	Sequence 5'-3'
siSF3B2#1_Sense	UUCAAAUCCCUUCUUCUUGGGTT
siSF3B2#1_Antisense	CCCAAGAAGAAGGGAUUUGAATT
siSF3B2#2_Sense	CCAUCGUAUCCCAACCUGAAATT
siSF3B2#2_Antisense	UUUCAGGUUGGGAUACGAUGGTT
sgSF3B2#1_F	CACCGGTTTTGAGAGGGGAAGATG
sgSF3B2#1_R	AAACCATCTTCCCCTCTCAAAACC
sgSF3B2#2_F	CACCGAAGTTGGCTCAGCAGCAGG
sgSF3B2#2_R	AAACCCTGCTGCTGAGCCAACTTCC
