# Supplementary material for: Global landscape of protein-coding and long non-coding RNA alternative splicing and regulation in the human esophageal squamous cell carcinoma
Source: Cancer Cell Int. 2026 Jun 22;26:236. doi: 10.1186/s12935-025-03921-9 (PMC13285186; doi:10.1186/s12935-025-03921-9)
Supplement: Supplementary file 9 — Supplementary material 9 [file 12935_2025_3921_MOESM9_ESM.xlsx]

## Sheet: Supplementary Table 3
Supplementary Table 3. DASEs identified in ESCC
geneSymbol	GeneID	chr	strand	exonStart_0base	exonEnd	upstreamES	upstreamEE	downstreamES	downstreamEE	riExonStart_0base	riExonEnd	X1stExonStart_0base	X1stExonEnd	X2ndExonStart_0base	X2ndExonEnd	longExonStart_0base	longExonEnd	shortES	shortEE	flankingES	flankingEE	IJC_SAMPLE_1	SJC_SAMPLE_1	IJC_SAMPLE_2	SJC_SAMPLE_2	IncFormLen	SkipFormLen	PValue	FDR	IncLevel1	IncLevel2	IncLevelDifference	Gene annotation	AS type	Sample ID
TBC1D23	ENSG00000036054.13	chr3	+	100311832	100311877	100310402	100310542	100316098	100316187	NA	NA	NA	NA	NA	NA	NA	NA	NA	NA	NA	NA	71	52	37	116	145	100	5.35e-07	0.000268881	0.485	0.18	0.305	protein_coding	SE	Sample1
PMS2P1	ENSG00000078319.12	chr7	-	100325690	100325868	100320438	100321084	100328835	100329019	NA	NA	NA	NA	NA	NA	NA	NA	NA	NA	NA	NA	23	2	2	4	200	100	0.000942264	0.0178849	0.852	0.2	0.652	transcribed_unprocessed_pseudogene	SE	Sample1
PMS2P1	ENSG00000078319.12	chr7	-	100328835	100329194	100320912	100321084	100330181	100330284	NA	NA	NA	NA	NA	NA	NA	NA	NA	NA	NA	NA	3	4	4	0	200	100	0.000216571	0.00610933	0.273	1	-0.727	transcribed_unprocessed_pseudogene	SE	Sample1
WARS1	ENSG00000140105.18	chr14	-	100375282	100375350	100361707	100361921	100376259	100376307	NA	NA	NA	NA	NA	NA	NA	NA	NA	NA	NA	NA	6	4	0	5	168	100	0.000371033	0.00927519	0.472	0	0.472	protein_coding	SE	Sample1
WARS1	ENSG00000140105.18	chr14	-	100375282	100375350	100369086	100369258	100376259	100376307	NA	NA	NA	NA	NA	NA	NA	NA	NA	NA	NA	NA	50	24	7	20	168	100	0.000177222	0.00520741	0.554	0.172	0.382	protein_coding	SE	Sample1
WARS1	ENSG00000140105.18	chr14	-	100375282	100375403	100369086	100369258	100376259	100376311	NA	NA	NA	NA	NA	NA	NA	NA	NA	NA	NA	NA	53	24	9	20	200	100	0.00047984	0.0112997	0.525	0.184	0.341	protein_coding	SE	Sample1
WARS1	ENSG00000140105.18	chr14	-	100375282	100375406	100361707	100361921	100376259	100376285	NA	NA	NA	NA	NA	NA	NA	NA	NA	NA	NA	NA	8	4	0	5	200	100	0.00017237	0.00509515	0.5	0	0.5	protein_coding	SE	Sample1
WARS1	ENSG00000140105.18	chr14	-	100375282	100375406	100369086	100369258	100376259	100376285	NA	NA	NA	NA	NA	NA	NA	NA	NA	NA	NA	NA	53	24	9	20	200	100	0.00047984	0.0112997	0.525	0.184	0.341	protein_coding	SE	Sample1
TMEM45A	ENSG00000181458.10	chr3	+	100519076	100519316	100492650	100492928	100519461	100519608	NA	NA	NA	NA	NA	NA	NA	NA	NA	NA	NA	NA	19	19	4	0	200	100	0.000635832	0.0137	0.333	1	-0.667	protein_coding	SE	Sample1
DPH5-DT	ENSG00000233184.9	chr1	+	101077362	101077508	101075394	101075716	101083460	101083574	NA	NA	NA	NA	NA	NA	NA	NA	NA	NA	NA	NA	3	3	9	0	200	100	0.000340445	0.00873141	0.333	1	-0.667	lncRNA	SE	Sample1
POLL	ENSG00000166169.17	chr10	-	101583507	101583681	101582762	101582891	101587245	101587406	NA	NA	NA	NA	NA	NA	NA	NA	NA	NA	NA	NA	9	0	8	4	200	100	0.000397329	0.0097643	1	0.5	0.5	protein_coding	SE	Sample1
PARPBP	ENSG00000185480.12	chr12	+	102195311	102195447	102182548	102182627	102195950	102196429	NA	NA	NA	NA	NA	NA	NA	NA	NA	NA	NA	NA	19	0	33	10	200	100	0.000223186	0.00625099	1	0.623	0.377	protein_coding	SE	Sample1
MOK	ENSG00000080823.23	chr14	-	102231706	102231821	102229213	102229657	102232534	102232671	NA	NA	NA	NA	NA	NA	NA	NA	NA	NA	NA	NA	10	0	1	3	200	100	3.3e-05	0.00185734	1	0.143	0.857	protein_coding	SE	Sample1
SFXN2	ENSG00000156398.13	chr10	+	102729318	102729394	102728430	102728529	102729722	102729808	NA	NA	NA	NA	NA	NA	NA	NA	NA	NA	NA	NA	5	4	11	0	176	100	0.000164255	0.00490418	0.415	1	-0.585	protein_coding	SE	Sample1
ATP5MK	ENSG00000173915.16	chr10	-	103394198	103394394	103392370	103392466	103395745	103396032	NA	NA	NA	NA	NA	NA	NA	NA	NA	NA	NA	NA	8	44	64	55	200	100	2.71e-06	0.000710028	0.083	0.368	-0.285	protein_coding	SE	Sample1
SLK	ENSG00000065613.15	chr10	+	104010815	104010908	104008176	104008356	104018159	104018289	NA	NA	NA	NA	NA	NA	NA	NA	NA	NA	NA	NA	149	37	875	47	193	100	7.02e-08	5.78e-05	0.676	0.906	-0.23	protein_coding	SE	Sample1
ASPG	ENSG00000166183.16	chr14	+	104111501	104111601	104109228	104109315	104111919	104112000	NA	NA	NA	NA	NA	NA	NA	NA	NA	NA	NA	NA	0	3	220	83	200	100	0.000189018	0.00549412	0	0.57	-0.57	protein_coding	SE	Sample1
SRPK2	ENSG00000135250.17	chr7	-	105126247	105126340	105125781	105125874	105126992	105127062	NA	NA	NA	NA	NA	NA	NA	NA	NA	NA	NA	NA	44	3	32	13	193	100	0.00238359	0.035211	0.884	0.561	0.323	protein_coding	SE	Sample1
FKTN	ENSG00000106692.15	chr9	+	105619933	105620061	105607818	105607951	105635050	105635148	NA	NA	NA	NA	NA	NA	NA	NA	NA	NA	NA	NA	20	0	16	5	200	100	0.000376007	0.00937582	1	0.615	0.385	protein_coding	SE	Sample1
DUS4L	ENSG00000105865.11	chr7	+	107573703	107573883	107571144	107571266	107575187	107575310	NA	NA	NA	NA	NA	NA	NA	NA	NA	NA	NA	NA	12	3	26	0	200	100	0.00322697	0.0433606	0.667	1	-0.333	protein_coding	SE	Sample1
SSH1	ENSG00000084112.15	chr12	-	108802321	108802368	108800779	108800926	108805055	108805184	NA	NA	NA	NA	NA	NA	NA	NA	NA	NA	NA	NA	14	5	18	0	147	100	0.000471844	0.0111914	0.656	1	-0.344	protein_coding	SE	Sample1
CLCC1	ENSG00000121940.17	chr1	-	108962308	108962469	108950308	108950438	108963360	108963413	NA	NA	NA	NA	NA	NA	NA	NA	NA	NA	NA	NA	9	3	4	0	200	100	0.00390642	0.0494862	0.6	1	-0.4	protein_coding	SE	Sample1
PALM2AKAP2	ENSG00000157654.19	chr9	+	109942685	109943381	109931926	109932028	110015953	110016039	NA	NA	NA	NA	NA	NA	NA	NA	NA	NA	NA	NA	9	4	1	0	200	100	0.00253467	0.0367001	0.529	1	-0.471	protein_coding	SE	Sample1
PHLDB2	ENSG00000144824.21	chr3	+	111948931	111949075	111945267	111945357	111952571	111952712	NA	NA	NA	NA	NA	NA	NA	NA	NA	NA	NA	NA	54	1	5	3	200	100	0.00195967	0.0309208	0.964	0.455	0.509	protein_coding	SE	Sample1
DOCK6	ENSG00000130158.14	chr19	-	11229297	11229390	11228939	11229035	11233202	11233366	NA	NA	NA	NA	NA	NA	NA	NA	NA	NA	NA	NA	4	0	5	4	193	100	0.000485418	0.0114129	1	0.393	0.607	protein_coding	SE	Sample1
DOCK6	ENSG00000130158.14	chr19	-	11232184	11232289	11228939	11229035	11233202	11233366	NA	NA	NA	NA	NA	NA	NA	NA	NA	NA	NA	NA	6	0	3	4	200	100	9.28e-05	0.0030364	1	0.273	0.727	protein_coding	SE	Sample1
ST7L	ENSG00000007341.19	chr1	-	112540778	112540872	112523517	112526111	112541950	112541975	NA	NA	NA	NA	NA	NA	NA	NA	NA	NA	NA	NA	4	7	0	13	194	100	0.00364608	0.0471225	0.228	0	0.228	protein_coding	SE	Sample1
CELF2	ENSG00000048740.19	chr10	+	11266597	11266677	11257737	11257872	11270665	11270824	NA	NA	NA	NA	NA	NA	NA	NA	NA	NA	NA	NA	13	5	9	0	180	100	0.000927162	0.0176889	0.591	1	-0.409	protein_coding	SE	Sample1
DCUN1D2	ENSG00000150401.15	chr13	-	113462739	113462891	113461053	113461136	113474123	113474254	NA	NA	NA	NA	NA	NA	NA	NA	NA	NA	NA	NA	15	8	7	0	200	100	0.000625797	0.0136057	0.484	1	-0.516	protein_coding	SE	Sample1
TFDP1	ENSG00000198176.13	chr13	+	113637619	113637896	113636533	113636700	113640119	113640310	NA	NA	NA	NA	NA	NA	NA	NA	NA	NA	NA	NA	34	3	41	19	200	100	0.00311869	0.0422785	0.85	0.519	0.331	protein_coding	SE	Sample1
TNC	ENSG00000041982.16	chr9	-	115064646	115064919	115042218	115042341	115073602	115073866	NA	NA	NA	NA	NA	NA	NA	NA	NA	NA	NA	NA	246	42	2	12	200	100	6.33e-09	1.09e-05	0.745	0.077	0.668	protein_coding	SE	Sample1
FBXO44	ENSG00000132879.14	chr1	+	11658532	11658628	11658266	11658364	11658735	11658871	NA	NA	NA	NA	NA	NA	NA	NA	NA	NA	NA	NA	5	3	10	0	196	100	0.000978825	0.0183916	0.46	1	-0.54	protein_coding	SE	Sample1
CEP164	ENSG00000110274.16	chr11	+	117335604	117335680	117327928	117328208	117338565	117338668	NA	NA	NA	NA	NA	NA	NA	NA	NA	NA	NA	NA	4	2	21	0	176	100	0.00375612	0.048146	0.532	1	-0.468	protein_coding	SE	Sample1
LPIN1	ENSG00000134324.12	chr2	+	11776085	11776193	11773619	11773745	11779518	11779645	NA	NA	NA	NA	NA	NA	NA	NA	NA	NA	NA	NA	12	16	232	24	200	100	2.33e-08	2.56e-05	0.273	0.829	-0.556	protein_coding	SE	Sample1
CLCN6	ENSG00000011021.23	chr1	+	11828457	11828624	11828105	11828219	11829195	11829322	NA	NA	NA	NA	NA	NA	NA	NA	NA	NA	NA	NA	3	10	2	0	200	100	0.000361641	0.00913283	0.13	1	-0.87	protein_coding	SE	Sample1
DMXL1	ENSG00000172869.15	chr5	+	119206833	119206896	119203318	119203436	119216900	119216987	NA	NA	NA	NA	NA	NA	NA	NA	NA	NA	NA	NA	16	46	49	49	163	100	0.00349961	0.0458288	0.176	0.38	-0.204	protein_coding	SE	Sample1
BICDL1	ENSG00000135127.12	chr12	+	120072510	120072729	120071621	120071801	120080886	120081017	NA	NA	NA	NA	NA	NA	NA	NA	NA	NA	NA	NA	30	9	29	0	200	100	6.9e-05	0.00249354	0.625	1	-0.375	protein_coding	SE	Sample1
ZNF433	ENSG00000197647.13	chr19	-	12034827	12034874	12018165	12018292	12035536	12035669	NA	NA	NA	NA	NA	NA	NA	NA	NA	NA	NA	NA	6	0	4	9	147	100	2.73e-05	0.00178208	1	0.232	0.768	protein_coding	SE	Sample1
GOLGB1	ENSG00000173230.17	chr3	-	121719645	121719750	121718387	121718501	121722261	121722378	NA	NA	NA	NA	NA	NA	NA	NA	NA	NA	NA	NA	37	13	68	4	200	100	0.00122589	0.0219344	0.587	0.895	-0.308	protein_coding	SE	Sample1
GOLGB1	ENSG00000173230.17	chr3	-	121719645	121719753	121718387	121718501	121722261	121722378	NA	NA	NA	NA	NA	NA	NA	NA	NA	NA	NA	NA	42	13	69	4	200	100	0.00231511	0.0346709	0.618	0.896	-0.278	protein_coding	SE	Sample1
GOLGB1	ENSG00000173230.17	chr3	-	121719645	121719768	121718387	121718501	121722261	121722378	NA	NA	NA	NA	NA	NA	NA	NA	NA	NA	NA	NA	51	13	104	4	200	100	0.000519325	0.0120379	0.662	0.929	-0.267	protein_coding	SE	Sample1
PTPRZ1	ENSG00000106278.12	chr7	+	122034094	122034115	122031473	122031559	122034281	122034378	NA	NA	NA	NA	NA	NA	NA	NA	NA	NA	NA	NA	19	48	20	12	121	100	0.00170057	0.0279636	0.246	0.579	-0.333	protein_coding	SE	Sample1
KIAA1109	ENSG00000138688.17	chr4	+	122325854	122325917	122325229	122325320	122328103	122328357	NA	NA	NA	NA	NA	NA	NA	NA	NA	NA	NA	NA	24	0	44	12	163	100	0.000159418	0.00482781	1	0.692	0.308	protein_coding	SE	Sample1
PARP15	ENSG00000173200.13	chr3	+	122626826	122627033	122621347	122621611	122632085	122632173	NA	NA	NA	NA	NA	NA	NA	NA	NA	NA	NA	NA	5	5	6	0	200	100	0.000198682	0.00572451	0.333	1	-0.667	protein_coding	SE	Sample1
PPARG	ENSG00000132170.24	chr3	+	12312379	12312453	12287859	12288020	12379703	12379902	NA	NA	NA	NA	NA	NA	NA	NA	NA	NA	NA	NA	0	1	16	0	174	100	1.66e-05	0.00160287	0	1	-1	protein_coding	SE	Sample1
KMT5A	ENSG00000183955.14	chr12	+	123389432	123389554	123384131	123384208	123390629	123390786	NA	NA	NA	NA	NA	NA	NA	NA	NA	NA	NA	NA	15	4	14	0	200	100	0.00139278	0.0240357	0.652	1	-0.348	protein_coding	SE	Sample1
SPIRE1	ENSG00000134278.16	chr18	-	12459754	12459928	12454345	12454483	12463350	12463493	NA	NA	NA	NA	NA	NA	NA	NA	NA	NA	NA	NA	15	9	17	1	200	100	0.00360447	0.0467401	0.455	0.895	-0.44	protein_coding	SE	Sample1
RNF217-AS1	ENSG00000236548.3	chr6	-	124945298	124945439	124940383	124941524	124947930	124948098	NA	NA	NA	NA	NA	NA	NA	NA	NA	NA	NA	NA	16	9	0	3	200	100	0.000550484	0.0124776	0.471	0	0.471	lncRNA	SE	Sample1
WASHC5	ENSG00000164961.16	chr8	-	125083834	125084022	125083112	125083258	125091614	125091790	NA	NA	NA	NA	NA	NA	NA	NA	NA	NA	NA	NA	10	3	17	0	200	100	0.00296502	0.0409014	0.625	1	-0.375	protein_coding	SE	Sample1
SLC37A2	ENSG00000134955.12	chr11	+	125086203	125086260	125085953	125086018	125088118	125089235	NA	NA	NA	NA	NA	NA	NA	NA	NA	NA	NA	NA	10	4	78	0	157	100	8.72e-05	0.0028728	0.614	1	-0.386	protein_coding	SE	Sample1
GAPVD1	ENSG00000165219.23	chr9	+	125268935	125268984	125261809	125261959	125298889	125299106	NA	NA	NA	NA	NA	NA	NA	NA	NA	NA	NA	NA	19	0	14	6	149	100	0.000190073	0.00551938	1	0.61	0.39	protein_coding	SE	Sample1
SLC2A8	ENSG00000136856.18	chr9	+	127397375	127397538	127397168	127397286	127399906	127400006	NA	NA	NA	NA	NA	NA	NA	NA	NA	NA	NA	NA	0	4	6	2	200	100	0.000165196	0.0049273	0	0.6	-0.6	protein_coding	SE	Sample1
MGLL	ENSG00000074416.16	chr3	-	127715852	127715930	127710575	127710665	127721052	127721171	NA	NA	NA	NA	NA	NA	NA	NA	NA	NA	NA	NA	4	18	77	70	178	100	0.00123715	0.0220826	0.111	0.382	-0.271	protein_coding	SE	Sample1
SAP130	ENSG00000136715.19	chr2	-	127977984	127978089	127954985	127955344	127986784	127986959	NA	NA	NA	NA	NA	NA	NA	NA	NA	NA	NA	NA	6	3	12	0	200	100	0.00124631	0.0222326	0.5	1	-0.5	protein_coding	SE	Sample1
SLC12A2-DT	ENSG00000245937.10	chr5	-	128081972	128082191	128061143	128061244	128082734	128082974	NA	NA	NA	NA	NA	NA	NA	NA	NA	NA	NA	NA	6	8	0	15	200	100	0.000347764	0.00886543	0.273	0	0.273	lncRNA	SE	Sample1
SLC12A2-DT	ENSG00000245937.10	chr5	-	128081972	128082194	128061143	128061244	128082734	128082960	NA	NA	NA	NA	NA	NA	NA	NA	NA	NA	NA	NA	5	8	0	15	200	100	0.00120899	0.021726	0.238	0	0.238	lncRNA	SE	Sample1
ENSG00000280828	ENSG00000280828.1	chr7	+	128577963	128578033	128574719	128574791	128578889	128578933	NA	NA	NA	NA	NA	NA	NA	NA	NA	NA	NA	NA	13	1	11	11	170	100	0.00152361	0.0256077	0.884	0.37	0.514	unprocessed_pseudogene	SE	Sample1
LINC00963	ENSG00000204054.14	chr9	+	129493415	129493595	129488544	129489299	129503322	129503672	NA	NA	NA	NA	NA	NA	NA	NA	NA	NA	NA	NA	21	6	33	0	200	100	0.000127507	0.00400884	0.636	1	-0.364	lncRNA	SE	Sample1
SNX19	ENSG00000120451.11	chr11	-	130880621	130880806	130879623	130879711	130903254	130903384	NA	NA	NA	NA	NA	NA	NA	NA	NA	NA	NA	NA	38	8	75	0	200	100	1.51e-05	0.00154733	0.704	1	-0.296	protein_coding	SE	Sample1
DNAAF11	ENSG00000129295.10	chr8	-	132632739	132632963	132625271	132625454	132637934	132638107	NA	NA	NA	NA	NA	NA	NA	NA	NA	NA	NA	NA	9	0	3	3	200	100	0.000340445	0.00873141	1	0.333	0.667	protein_coding	SE	Sample1
NPHP3	ENSG00000113971.21	chr3	-	132696730	132696813	132694826	132694965	132697259	132697362	NA	NA	NA	NA	NA	NA	NA	NA	NA	NA	NA	NA	9	5	1	8	183	100	0.00227478	0.0342001	0.496	0.064	0.432	protein_coding	SE	Sample1
AHI1	ENSG00000135541.22	chr6	-	135290422	135290525	135283406	135285647	135300499	135300558	NA	NA	NA	NA	NA	NA	NA	NA	NA	NA	NA	NA	21	0	11	4	200	100	0.000509769	0.0119005	1	0.579	0.421	protein_coding	SE	Sample1
AHI1	ENSG00000135541.22	chr6	-	135301407	135302817	135300499	135300558	135318518	135318616	NA	NA	NA	NA	NA	NA	NA	NA	NA	NA	NA	NA	7	5	2	0	200	100	0.00108211	0.0198285	0.412	1	-0.588	protein_coding	SE	Sample1
INTS6L	ENSG00000165359.16	chrX	+	135570435	135570546	135569336	135569431	135572814	135573033	NA	NA	NA	NA	NA	NA	NA	NA	NA	NA	NA	NA	14	0	14	10	200	100	2.9e-05	0.00178208	1	0.412	0.588	protein_coding	SE	Sample1
TRAPPC2	ENSG00000196459.15	chrX	-	13734043	13734185	13719870	13719982	13734524	13734620	NA	NA	NA	NA	NA	NA	NA	NA	NA	NA	NA	NA	18	10	12	35	200	100	0.00119001	0.0214478	0.474	0.146	0.328	protein_coding	SE	Sample1
NMNAT3	ENSG00000163864.17	chr3	-	139637962	139638062	139627615	139627764	139677704	139677718	NA	NA	NA	NA	NA	NA	NA	NA	NA	NA	NA	NA	8	6	0	3	200	100	0.001179	0.0213139	0.4	0	0.4	protein_coding	SE	Sample1
SLC25A36	ENSG00000114120.14	chr3	+	140966933	140967036	140966347	140966434	140970926	140970993	NA	NA	NA	NA	NA	NA	NA	NA	NA	NA	NA	NA	8	3	7	0	200	100	0.00277557	0.0388895	0.571	1	-0.429	protein_coding	SE	Sample1
ZBTB38	ENSG00000177311.12	chr3	+	141438242	141438365	141403926	141404031	141442388	141442670	NA	NA	NA	NA	NA	NA	NA	NA	NA	NA	NA	NA	10	43	24	24	200	100	0.00120685	0.0217247	0.104	0.333	-0.229	protein_coding	SE	Sample1
RELL2	ENSG00000164620.9	chr5	+	141638954	141639021	141638794	141638860	141639463	141639629	NA	NA	NA	NA	NA	NA	NA	NA	NA	NA	NA	NA	11	7	5	0	167	100	0.000846512	0.0166318	0.485	1	-0.515	protein_coding	SE	Sample1
IL15	ENSG00000164136.17	chr4	+	141688821	141689035	141656185	141656307	141719365	141719476	NA	NA	NA	NA	NA	NA	NA	NA	NA	NA	NA	NA	6	9	1	0	200	100	0.00211099	0.0323612	0.25	1	-0.75	protein_coding	SE	Sample1
IL15	ENSG00000164136.17	chr4	+	141721058	141721177	141720468	141720566	141721923	141722008	NA	NA	NA	NA	NA	NA	NA	NA	NA	NA	NA	NA	12	17	0	3	200	100	0.00341533	0.0450034	0.261	0	0.261	protein_coding	SE	Sample1
EEF1D	ENSG00000104529.19	chr8	-	143590607	143590738	143588990	143590081	143597347	143597415	NA	NA	NA	NA	NA	NA	NA	NA	NA	NA	NA	NA	2	9	11	4	200	100	0.00191802	0.0304093	0.1	0.579	-0.479	protein_coding	SE	Sample1
EEF1D	ENSG00000104529.19	chr8	-	143590644	143590738	143589643	143590081	143597347	143597415	NA	NA	NA	NA	NA	NA	NA	NA	NA	NA	NA	NA	0	9	4	4	194	100	0.00173084	0.0283158	0	0.34	-0.34	protein_coding	SE	Sample1
PHACTR2	ENSG00000112419.15	chr6	+	143760400	143760640	143753753	143753912	143765260	143765798	NA	NA	NA	NA	NA	NA	NA	NA	NA	NA	NA	NA	8	26	133	34	200	100	1.55e-09	3.82e-06	0.133	0.662	-0.529	protein_coding	SE	Sample1
ZEB2	ENSG00000169554.23	chr2	-	144424795	144424864	144404835	144405024	144429768	144430026	NA	NA	NA	NA	NA	NA	NA	NA	NA	NA	NA	NA	7	3	2	0	169	100	0.00381556	0.0487183	0.58	1	-0.42	protein_coding	SE	Sample1
ZEB2	ENSG00000169554.23	chr2	-	144424795	144424953	144404835	144405024	144429768	144430026	NA	NA	NA	NA	NA	NA	NA	NA	NA	NA	NA	NA	7	3	2	0	200	100	0.00267008	0.0377504	0.538	1	-0.462	protein_coding	SE	Sample1
SLC6A6	ENSG00000131389.18	chr3	+	14468087	14468212	14467852	14467956	14472204	14472317	NA	NA	NA	NA	NA	NA	NA	NA	NA	NA	NA	NA	32	5	27	0	200	100	0.00146566	0.0248647	0.762	1	-0.238	protein_coding	SE	Sample1
CHD1L	ENSG00000131778.20	chr1	+	147270931	147271005	147268781	147268878	147272170	147272281	NA	NA	NA	NA	NA	NA	NA	NA	NA	NA	NA	NA	22	4	28	0	174	100	0.00292063	0.0403875	0.76	1	-0.24	protein_coding	SE	Sample1
CHD1L	ENSG00000131778.20	chr1	+	147270931	147271113	147268781	147268878	147272170	147272281	NA	NA	NA	NA	NA	NA	NA	NA	NA	NA	NA	NA	14	4	14	0	200	100	0.00118745	0.0214275	0.636	1	-0.364	protein_coding	SE	Sample1
CHD1L	ENSG00000131778.20	chr1	+	147270931	147271195	147268781	147268878	147272170	147272281	NA	NA	NA	NA	NA	NA	NA	NA	NA	NA	NA	NA	14	4	13	0	200	100	0.00123011	0.02197	0.636	1	-0.364	protein_coding	SE	Sample1
ABLIM3	ENSG00000173210.20	chr5	+	149242490	149242538	149239758	149239888	149244880	149245015	NA	NA	NA	NA	NA	NA	NA	NA	NA	NA	NA	NA	2	0	12	53	148	100	0.00060558	0.0132896	1	0.133	0.867	protein_coding	SE	Sample1
DCLRE1C	ENSG00000152457.19	chr10	-	14947524	14947609	14945104	14945189	14949035	14949087	NA	NA	NA	NA	NA	NA	NA	NA	NA	NA	NA	NA	9	15	1	20	185	100	0.00147712	0.025025	0.245	0.026	0.219	protein_coding	SE	Sample1
ECM1	ENSG00000143369.15	chr1	+	150511456	150511831	150510875	150511198	150512351	150512572	NA	NA	NA	NA	NA	NA	NA	NA	NA	NA	NA	NA	73	17	2157	1349	200	100	0.000568117	0.0127796	0.682	0.444	0.238	protein_coding	SE	Sample1
NDST1	ENSG00000070614.15	chr5	+	150518797	150518919	150508146	150508226	150520867	150521102	NA	NA	NA	NA	NA	NA	NA	NA	NA	NA	NA	NA	4	0	4	14	200	100	4.85e-05	0.00217934	1	0.125	0.875	protein_coding	SE	Sample1
AGAP3	ENSG00000133612.19	chr7	+	151120519	151120745	151119986	151120145	151122724	151122878	NA	NA	NA	NA	NA	NA	NA	NA	NA	NA	NA	NA	0	2	7	3	200	100	0.000848103	0.016652	0	0.538	-0.538	protein_coding	SE	Sample1
ADAMTSL5	ENSG00000185761.11	chr19	-	1511624	1511772	1510844	1510917	1512962	1513019	NA	NA	NA	NA	NA	NA	NA	NA	NA	NA	NA	NA	0	2	12	1	200	100	5.1e-05	0.00227969	0	0.857	-0.857	protein_coding	SE	Sample1
SH3D19	ENSG00000109686.19	chr4	-	151226167	151226240	151226046	151226086	151227759	151227917	NA	NA	NA	NA	NA	NA	NA	NA	NA	NA	NA	NA	8	1	14	22	173	100	0.00255103	0.0368401	0.822	0.269	0.553	protein_coding	SE	Sample1
THEM4	ENSG00000159445.13	chr1	-	151889982	151890214	151889213	151889373	151895007	151895194	NA	NA	NA	NA	NA	NA	NA	NA	NA	NA	NA	NA	9	5	0	3	200	100	0.000635124	0.0136947	0.474	0	0.474	protein_coding	SE	Sample1
ZNF185	ENSG00000147394.20	chrX	+	152922719	152922809	152922172	152922256	152931671	152931776	NA	NA	NA	NA	NA	NA	NA	NA	NA	NA	NA	NA	55	27	379	14	190	100	4.86e-12	1.8e-08	0.517	0.934	-0.417	protein_coding	SE	Sample1
ZNF185	ENSG00000147394.20	chrX	+	152928574	152928661	152922172	152922256	152931671	152931776	NA	NA	NA	NA	NA	NA	NA	NA	NA	NA	NA	NA	93	27	565	14	187	100	1.76e-11	5.81e-08	0.648	0.956	-0.308	protein_coding	SE	Sample1
TMEM184A	ENSG00000164855.16	chr7	-	1549546	1549604	1548648	1548688	1549853	1549945	NA	NA	NA	NA	NA	NA	NA	NA	NA	NA	NA	NA	0	2	29	26	158	100	0.00231791	0.034671	0	0.414	-0.414	protein_coding	SE	Sample1
TUSC3	ENSG00000104723.21	chr8	+	15757790	15757855	15748374	15748465	15758029	15758277	NA	NA	NA	NA	NA	NA	NA	NA	NA	NA	NA	NA	16	5	9	0	165	100	0.00157142	0.0262033	0.66	1	-0.34	protein_coding	SE	Sample1
AP1S2	ENSG00000182287.15	chrX	-	15833443	15833524	15830231	15831568	15845378	15845516	NA	NA	NA	NA	NA	NA	NA	NA	NA	NA	NA	NA	2	0	12	6	181	100	0.00249962	0.0362961	1	0.525	0.475	protein_coding	SE	Sample1
FNIP2	ENSG00000052795.13	chr4	+	158833800	158833890	158833527	158833628	158835404	158835476	NA	NA	NA	NA	NA	NA	NA	NA	NA	NA	NA	NA	7	19	20	7	190	100	0.000413335	0.0100519	0.162	0.601	-0.439	protein_coding	SE	Sample1
IFI16	ENSG00000163565.20	chr1	+	159045296	159045464	159032523	159032691	159051678	159052098	NA	NA	NA	NA	NA	NA	NA	NA	NA	NA	NA	NA	2	56	44	24	200	100	3.82e-14	2.26e-10	0.018	0.478	-0.46	protein_coding	SE	Sample1
AGPAT4	ENSG00000026652.15	chr6	-	161165576	161165713	161154148	161154310	161166247	161166417	NA	NA	NA	NA	NA	NA	NA	NA	NA	NA	NA	NA	11	9	0	5	200	100	0.000431103	0.0104252	0.379	0	0.379	protein_coding	SE	Sample1
FCGR2B	ENSG00000072694.22	chr1	+	161675256	161675313	161673959	161674073	161677327	161677365	NA	NA	NA	NA	NA	NA	NA	NA	NA	NA	NA	NA	4	5	0	4	157	100	0.00298016	0.0409559	0.338	0	0.338	protein_coding	SE	Sample1
KIF16B	ENSG00000089177.19	chr20	-	16374256	16374409	16371664	16371761	16378804	16380163	NA	NA	NA	NA	NA	NA	NA	NA	NA	NA	NA	NA	39	13	38	1	200	100	0.00038484	0.00953992	0.6	0.95	-0.35	protein_coding	SE	Sample1
CRAMP1	ENSG00000007545.16	chr16	+	1666072	1666177	1665056	1665138	1666421	1666513	NA	NA	NA	NA	NA	NA	NA	NA	NA	NA	NA	NA	17	4	3	0	200	100	0.00308965	0.0420192	0.68	1	-0.32	protein_coding	SE	Sample1
CEP43	ENSG00000213066.13	chr6	+	167013507	167013567	167010812	167010893	167022408	167022635	NA	NA	NA	NA	NA	NA	NA	NA	NA	NA	NA	NA	3	24	13	11	160	100	0.000503399	0.0117796	0.072	0.425	-0.353	protein_coding	SE	Sample1
MPZL1	ENSG00000197965.12	chr1	+	167773235	167773368	167765582	167765749	167787819	167787844	NA	NA	NA	NA	NA	NA	NA	NA	NA	NA	NA	NA	6	6	5	0	200	100	0.00025393	0.00696538	0.333	1	-0.667	protein_coding	SE	Sample1
WDR27	ENSG00000184465.16	chr6	-	169663562	169663649	169662303	169662424	169664165	169664286	NA	NA	NA	NA	NA	NA	NA	NA	NA	NA	NA	NA	5	5	1	0	187	100	0.000969609	0.0182869	0.348	1	-0.652	protein_coding	SE	Sample1
WDR27	ENSG00000184465.16	chr6	-	169663562	169663878	169662303	169662424	169664165	169664286	NA	NA	NA	NA	NA	NA	NA	NA	NA	NA	NA	NA	4	5	4	0	200	100	0.000220069	0.00618446	0.286	1	-0.714	protein_coding	SE	Sample1
PRRX1	ENSG00000116132.12	chr1	+	170730276	170730348	170726219	170726401	170736047	170736233	NA	NA	NA	NA	NA	NA	NA	NA	NA	NA	NA	NA	43	17	4	0	172	100	0.00280387	0.0390645	0.595	1	-0.405	protein_coding	SE	Sample1
RABGAP1L	ENSG00000152061.24	chr1	+	174877391	174877605	174811831	174811960	174957456	174957549	NA	NA	NA	NA	NA	NA	NA	NA	NA	NA	NA	NA	5	33	23	30	200	100	0.00122976	0.02197	0.07	0.277	-0.207	protein_coding	SE	Sample1
SLC7A2	ENSG00000003989.18	chr8	+	17502256	17502302	17497087	17497237	17543317	17543715	NA	NA	NA	NA	NA	NA	NA	NA	NA	NA	NA	NA	8	9	15	0	146	100	5.83e-06	0.00102918	0.378	1	-0.622	protein_coding	SE	Sample1
KIAA0040	ENSG00000235750.10	chr1	-	175177610	175177684	175166561	175166737	175192639	175192716	NA	NA	NA	NA	NA	NA	NA	NA	NA	NA	NA	NA	37	9	10	0	174	100	0.00198424	0.0311263	0.703	1	-0.297	protein_coding	SE	Sample1
KIAA0040	ENSG00000235750.10	chr1	-	175192639	175192716	175177610	175177684	175192859	175192999	NA	NA	NA	NA	NA	NA	NA	NA	NA	NA	NA	NA	14	5	6	0	177	100	0.00179811	0.0290837	0.613	1	-0.387	protein_coding	SE	Sample1
UIMC1	ENSG00000087206.17	chr5	-	176968554	176969291	176958092	176958154	176969600	176969706	NA	NA	NA	NA	NA	NA	NA	NA	NA	NA	NA	NA	10	3	10	0	200	100	0.00380973	0.0487067	0.625	1	-0.375	protein_coding	SE	Sample1
NFE2L2	ENSG00000116044.17	chr2	-	177287610	177287834	177234004	177234271	177310963	177311032	NA	NA	NA	NA	NA	NA	NA	NA	NA	NA	NA	NA	5	0	17	17	200	100	0.000340087	0.00873141	1	0.333	0.667	protein_coding	SE	Sample1
KIF13A	ENSG00000137177.20	chr6	-	17771113	17771218	17763692	17764946	17771907	17772059	NA	NA	NA	NA	NA	NA	NA	NA	NA	NA	NA	NA	28	13	57	4	200	100	0.000758875	0.0155921	0.519	0.877	-0.358	protein_coding	SE	Sample1
CLK4	ENSG00000113240.14	chr5	-	178619837	178620673	178618555	178618778	178623255	178623416	NA	NA	NA	NA	NA	NA	NA	NA	NA	NA	NA	NA	11	8	7	31	200	100	0.00336338	0.0445565	0.407	0.101	0.306	protein_coding	SE	Sample1
ABL2	ENSG00000143322.21	chr1	-	179133311	179133374	179131310	179131481	179142932	179143056	NA	NA	NA	NA	NA	NA	NA	NA	NA	NA	NA	NA	12	4	5	0	163	100	0.00189476	0.0301372	0.648	1	-0.352	protein_coding	SE	Sample1
SORBS2	ENSG00000154556.20	chr4	-	185684753	185684842	185678795	185678822	185690561	185690611	NA	NA	NA	NA	NA	NA	NA	NA	NA	NA	NA	NA	0	1	7	3	189	100	0.00171513	0.0281406	0	0.552	-0.552	protein_coding	SE	Sample1
SORBS2	ENSG00000154556.20	chr4	-	185684753	185684846	185678795	185678822	185690561	185690571	NA	NA	NA	NA	NA	NA	NA	NA	NA	NA	NA	NA	0	1	20	3	193	100	0.00105064	0.0193885	0	0.775	-0.775	protein_coding	SE	Sample1
CDKL5	ENSG00000008086.13	chrX	+	18623878	18624001	18619866	18619966	18625127	18625247	NA	NA	NA	NA	NA	NA	NA	NA	NA	NA	NA	NA	5	0	28	11	200	100	0.00198641	0.0311274	1	0.56	0.44	protein_coding	SE	Sample1
HDAC9	ENSG00000048052.24	chr7	+	18629349	18629481	18593907	18594029	18634626	18634742	NA	NA	NA	NA	NA	NA	NA	NA	NA	NA	NA	NA	16	5	9	0	200	100	0.00130059	0.0228164	0.615	1	-0.385	protein_coding	SE	Sample1
TPRG1	ENSG00000188001.10	chr3	+	189217876	189218003	189215291	189215383	189219567	189219662	NA	NA	NA	NA	NA	NA	NA	NA	NA	NA	NA	NA	0	1	25	8	200	100	0.00215042	0.0327287	0	0.61	-0.61	protein_coding	SE	Sample1
GATAD2A	ENSG00000167491.18	chr19	+	19436130	19436219	19385825	19386138	19465339	19465577	NA	NA	NA	NA	NA	NA	NA	NA	NA	NA	NA	NA	3	0	4	6	189	100	0.000267054	0.00722409	1	0.261	0.739	protein_coding	SE	Sample1
GATAD2A	ENSG00000167491.18	chr19	+	19436130	19436219	19405837	19406019	19465339	19465577	NA	NA	NA	NA	NA	NA	NA	NA	NA	NA	NA	NA	3	6	3	0	189	100	0.000160201	0.00484657	0.209	1	-0.791	protein_coding	SE	Sample1
ASPM	ENSG00000066279.19	chr1	-	197100430	197105185	197095997	197096164	197117788	197117983	NA	NA	NA	NA	NA	NA	NA	NA	NA	NA	NA	NA	79	18	79	4	200	100	0.0029157	0.040357	0.687	0.908	-0.221	protein_coding	SE	Sample1
IQCK	ENSG00000174628.17	chr16	+	19735352	19735450	19733697	19733827	19763847	19763900	NA	NA	NA	NA	NA	NA	NA	NA	NA	NA	NA	NA	16	4	15	0	198	100	0.00159698	0.0265403	0.669	1	-0.331	protein_coding	SE	Sample1
RIN2	ENSG00000132669.14	chr20	+	19871081	19871295	19799621	19799747	19889565	19890330	NA	NA	NA	NA	NA	NA	NA	NA	NA	NA	NA	NA	3	0	2	8	200	100	6.4e-05	0.00249354	1	0.111	0.889	protein_coding	SE	Sample1
TANGO2	ENSG00000183597.16	chr22	+	20053359	20053551	20052464	20052584	20055942	20056013	NA	NA	NA	NA	NA	NA	NA	NA	NA	NA	NA	NA	1	11	13	2	200	100	1.73e-06	0.000577278	0.043	0.765	-0.722	protein_coding	SE	Sample1
TANGO2	ENSG00000183597.16	chr22	+	20053436	20053551	20052464	20052584	20055942	20056013	NA	NA	NA	NA	NA	NA	NA	NA	NA	NA	NA	NA	10	11	21	2	200	100	0.000508993	0.0118917	0.313	0.84	-0.527	protein_coding	SE	Sample1
TANGO2	ENSG00000183597.16	chr22	+	20053436	20053551	20052464	20052584	20061529	20061681	NA	NA	NA	NA	NA	NA	NA	NA	NA	NA	NA	NA	9	5	12	0	200	100	0.000211285	0.00600089	0.474	1	-0.526	protein_coding	SE	Sample1
FAM126B	ENSG00000155744.10	chr2	-	201061306	201061424	201045495	201045593	201071453	201071579	NA	NA	NA	NA	NA	NA	NA	NA	NA	NA	NA	NA	1	0	11	9	200	100	0.00360703	0.0467401	1	0.379	0.621	protein_coding	SE	Sample1
FAM126B	ENSG00000155744.10	chr2	-	201061306	201061424	201045495	201045593	201071609	201071671	NA	NA	NA	NA	NA	NA	NA	NA	NA	NA	NA	NA	0	6	12	9	200	100	0.000191091	0.00553809	0	0.4	-0.4	protein_coding	SE	Sample1
MACC1	ENSG00000183742.13	chr7	-	20170713	20170778	20161747	20161870	20217298	20217384	NA	NA	NA	NA	NA	NA	NA	NA	NA	NA	NA	NA	19	3	40	49	165	100	0.000239861	0.00665238	0.793	0.331	0.462	protein_coding	SE	Sample1
MACC1	ENSG00000183742.13	chr7	-	20198524	20198670	20161747	20161870	20217298	20217357	NA	NA	NA	NA	NA	NA	NA	NA	NA	NA	NA	NA	16	3	30	49	200	100	0.000219837	0.00618379	0.727	0.234	0.493	protein_coding	SE	Sample1
SPECC1	ENSG00000128487.19	chr17	+	20204332	20205912	20155988	20156236	20227412	20227620	NA	NA	NA	NA	NA	NA	NA	NA	NA	NA	NA	NA	18	0	34	5	200	100	0.00280353	0.0390645	1	0.773	0.227	protein_coding	SE	Sample1
NBEAL1	ENSG00000144426.19	chr2	+	203097546	203097633	203084462	203084569	203099628	203099712	NA	NA	NA	NA	NA	NA	NA	NA	NA	NA	NA	NA	6	24	23	14	187	100	0.000363553	0.00915772	0.118	0.468	-0.35	protein_coding	SE	Sample1
MDM4	ENSG00000198625.14	chr1	+	204537429	204537497	204532190	204532246	204538208	204538308	NA	NA	NA	NA	NA	NA	NA	NA	NA	NA	NA	NA	19	12	22	0	168	100	5.39e-06	0.000986352	0.485	1	-0.515	protein_coding	SE	Sample1
MDM4	ENSG00000198625.14	chr1	+	204537458	204537497	204532190	204532246	204538208	204538308	NA	NA	NA	NA	NA	NA	NA	NA	NA	NA	NA	NA	9	12	11	0	139	100	7.56e-06	0.00117089	0.35	1	-0.65	protein_coding	SE	Sample1
HERC2P3	ENSG00000180229.12	chr15	-	20476924	20477056	20466194	20466370	20483402	20483517	NA	NA	NA	NA	NA	NA	NA	NA	NA	NA	NA	NA	6	5	0	24	200	100	3.12e-05	0.00179341	0.375	0	0.375	transcribed_unprocessed_pseudogene	SE	Sample1
ZDBF2	ENSG00000204186.10	chr2	+	206292013	206292116	206281800	206281909	206297245	206297373	NA	NA	NA	NA	NA	NA	NA	NA	NA	NA	NA	NA	5	13	40	19	200	100	0.00181757	0.0293184	0.161	0.513	-0.352	protein_coding	SE	Sample1
PACRGL	ENSG00000163138.19	chr4	+	20707802	20707870	20704659	20704814	20712787	20712922	NA	NA	NA	NA	NA	NA	NA	NA	NA	NA	NA	NA	16	5	16	0	168	100	0.000683037	0.0144855	0.656	1	-0.344	protein_coding	SE	Sample1
PACRGL	ENSG00000163138.19	chr4	+	20709682	20709773	20704659	20704814	20712787	20712831	NA	NA	NA	NA	NA	NA	NA	NA	NA	NA	NA	NA	13	5	15	0	191	100	0.000380737	0.00946195	0.576	1	-0.424	protein_coding	SE	Sample1
ENSG00000224260	ENSG00000224260.6	chr1	-	209542845	209542918	209541307	209541429	209566911	209566987	NA	NA	NA	NA	NA	NA	NA	NA	NA	NA	NA	NA	8	0	16	4	173	100	0.00270765	0.0381542	1	0.698	0.302	lncRNA	SE	Sample1
ANGEL2	ENSG00000174606.14	chr1	-	213000785	213000912	213000325	213000383	213005032	213005454	NA	NA	NA	NA	NA	NA	NA	NA	NA	NA	NA	NA	34	8	45	1	200	100	0.00198275	0.0311263	0.68	0.957	-0.277	protein_coding	SE	Sample1
SUSD4	ENSG00000143502.16	chr1	-	223360202	223360311	223358824	223359121	223363277	223363460	NA	NA	NA	NA	NA	NA	NA	NA	NA	NA	NA	NA	2	0	16	7	200	100	0.00325949	0.0435893	1	0.533	0.467	protein_coding	SE	Sample1
ZNF678	ENSG00000181450.18	chr1	+	227582513	227582606	227563542	227563724	227646543	227646670	NA	NA	NA	NA	NA	NA	NA	NA	NA	NA	NA	NA	15	7	18	0	193	100	9.48e-05	0.00307964	0.526	1	-0.474	protein_coding	SE	Sample1
NIPA2	ENSG00000140157.16	chr15	+	22839654	22839790	22838644	22838921	22845145	22845267	NA	NA	NA	NA	NA	NA	NA	NA	NA	NA	NA	NA	21	5	22	0	200	100	0.000662895	0.0141494	0.677	1	-0.323	protein_coding	SE	Sample1
NIPA2	ENSG00000140157.16	chr15	+	22839654	22839790	22838675	22839174	22851638	22851661	NA	NA	NA	NA	NA	NA	NA	NA	NA	NA	NA	NA	21	10	29	0	200	100	7.12e-06	0.00112343	0.512	1	-0.488	protein_coding	SE	Sample1
ARID4B	ENSG00000054267.22	chr1	-	235213768	235214026	235196030	235196115	235219792	235219968	NA	NA	NA	NA	NA	NA	NA	NA	NA	NA	NA	NA	16	10	47	5	200	100	0.00266486	0.0377189	0.444	0.825	-0.381	protein_coding	SE	Sample1
AGAP1	ENSG00000157985.20	chr2	+	235930764	235930923	235908737	235908906	235968461	235968623	NA	NA	NA	NA	NA	NA	NA	NA	NA	NA	NA	NA	10	8	10	0	200	100	8.43e-05	0.00279266	0.385	1	-0.615	protein_coding	SE	Sample1
FAM221A	ENSG00000188732.11	chr7	+	23692182	23694913	23691389	23691596	23698191	23698299	NA	NA	NA	NA	NA	NA	NA	NA	NA	NA	NA	NA	7	4	3	31	200	100	0.00036305	0.0091528	0.467	0.046	0.421	protein_coding	SE	Sample1
ACOT9	ENSG00000123130.17	chrX	-	23734340	23734367	23733171	23733217	23735918	23736016	NA	NA	NA	NA	NA	NA	NA	NA	NA	NA	NA	NA	25	10	6	13	127	100	0.00358949	0.0466026	0.663	0.267	0.396	protein_coding	SE	Sample1
COL6A3	ENSG00000163359.17	chr2	-	237378635	237379235	237376771	237377344	237380914	237381499	NA	NA	NA	NA	NA	NA	NA	NA	NA	NA	NA	NA	213	137	3	12	200	100	0.00082001	0.0164157	0.437	0.111	0.326	protein_coding	SE	Sample1
COL6A3	ENSG00000163359.17	chr2	-	237387581	237388184	237380914	237381499	237396726	237396847	NA	NA	NA	NA	NA	NA	NA	NA	NA	NA	NA	NA	108	165	0	13	200	100	3.14e-05	0.00179341	0.247	0	0.247	protein_coding	SE	Sample1
COL6A3	ENSG00000163359.17	chr2	-	237394586	237395204	237387581	237388184	237396726	237396847	NA	NA	NA	NA	NA	NA	NA	NA	NA	NA	NA	NA	14	56	2	0	200	100	0.000855269	0.0167292	0.111	1	-0.889	protein_coding	SE	Sample1
MTERF4	ENSG00000122085.17	chr2	-	241099395	241099894	241097186	241097427	241102252	241102287	NA	NA	NA	NA	NA	NA	NA	NA	NA	NA	NA	NA	25	0	45	11	200	100	0.000190934	0.00553809	1	0.672	0.328	protein_coding	SE	Sample1
LRRC75B	ENSG00000178026.13	chr22	-	24588678	24589265	24588213	24588329	24589820	24589949	NA	NA	NA	NA	NA	NA	NA	NA	NA	NA	NA	NA	4	0	11	4	200	100	0.00151075	0.0254638	1	0.579	0.421	protein_coding	SE	Sample1
CENPO	ENSG00000138092.11	chr2	+	24793851	24793965	24793305	24793501	24799674	24799794	NA	NA	NA	NA	NA	NA	NA	NA	NA	NA	NA	NA	6	0	6	5	200	100	0.000298083	0.0078696	1	0.375	0.625	protein_coding	SE	Sample1
TM7SF3	ENSG00000064115.11	chr12	-	26979783	26979936	26975495	26975658	26980565	26980646	NA	NA	NA	NA	NA	NA	NA	NA	NA	NA	NA	NA	118	3	89	21	200	100	1.42e-05	0.00154634	0.952	0.679	0.273	protein_coding	SE	Sample1
ARNTL2	ENSG00000029153.15	chr12	+	27370128	27370230	27368261	27368412	27376345	27376387	NA	NA	NA	NA	NA	NA	NA	NA	NA	NA	NA	NA	11	6	122	5	200	100	0.000350044	0.00890062	0.478	0.924	-0.446	protein_coding	SE	Sample1
WAC	ENSG00000095787.25	chr10	+	28595694	28596041	28590719	28590832	28608185	28608593	NA	NA	NA	NA	NA	NA	NA	NA	NA	NA	NA	NA	69	29	158	13	200	100	1.08e-05	0.00141417	0.543	0.859	-0.316	protein_coding	SE	Sample1
EPB41	ENSG00000159023.22	chr1	+	29058588	29058645	29053103	29053312	29064981	29065158	NA	NA	NA	NA	NA	NA	NA	NA	NA	NA	NA	NA	14	11	51	6	157	100	0.00088413	0.0171433	0.448	0.844	-0.396	protein_coding	SE	Sample1
EPB41	ENSG00000159023.22	chr1	+	29060421	29060484	29053103	29053312	29064981	29065158	NA	NA	NA	NA	NA	NA	NA	NA	NA	NA	NA	NA	12	11	48	6	163	100	0.000567383	0.0127728	0.401	0.831	-0.43	protein_coding	SE	Sample1
MYO18A	ENSG00000196535.19	chr17	-	29116443	29116455	29115663	29115840	29118044	29118189	NA	NA	NA	NA	NA	NA	NA	NA	NA	NA	NA	NA	2	3	9	0	112	100	0.000520726	0.0120379	0.373	1	-0.627	protein_coding	SE	Sample1
HIRIP3	ENSG00000149929.16	chr16	-	29994647	29994843	29993639	29993808	29995102	29995217	NA	NA	NA	NA	NA	NA	NA	NA	NA	NA	NA	NA	0	3	8	4	200	100	0.000544942	0.0123879	0	0.5	-0.5	protein_coding	SE	Sample1
PRR3	ENSG00000204576.12	chr6	+	30558149	30558212	30557294	30557450	30561327	30561508	NA	NA	NA	NA	NA	NA	NA	NA	NA	NA	NA	NA	7	6	10	0	163	100	0.000105056	0.00338554	0.417	1	-0.583	protein_coding	SE	Sample1
CAPRIN2	ENSG00000110888.19	chr12	-	30733628	30733711	30731342	30731510	30734967	30735014	NA	NA	NA	NA	NA	NA	NA	NA	NA	NA	NA	NA	0	19	7	11	183	100	0.000158071	0.0047965	0	0.258	-0.258	protein_coding	SE	Sample1
SUZ12P1	ENSG00000264538.7	chr17	+	30743300	30743369	30735032	30735097	30759490	30759539	NA	NA	NA	NA	NA	NA	NA	NA	NA	NA	NA	NA	18	0	20	4	169	100	0.00332497	0.0441661	1	0.747	0.253	transcribed_unprocessed_pseudogene	SE	Sample1
DMD	ENSG00000198947.18	chrX	-	31126641	31126673	31119221	31121930	31134101	31134194	NA	NA	NA	NA	NA	NA	NA	NA	NA	NA	NA	NA	0	10	2	1	132	100	0.0025279	0.036667	0	0.602	-0.602	protein_coding	SE	Sample1
SFI1	ENSG00000198089.16	chr22	+	31531057	31531129	31528689	31528863	31546860	31546971	NA	NA	NA	NA	NA	NA	NA	NA	NA	NA	NA	NA	0	8	4	4	172	100	0.00155166	0.0259614	0	0.368	-0.368	protein_coding	SE	Sample1
COL16A1	ENSG00000084636.18	chr1	-	31679803	31679851	31679631	31679685	31680041	31680101	NA	NA	NA	NA	NA	NA	NA	NA	NA	NA	NA	NA	19	31	0	5	148	100	0.00144117	0.024627	0.293	0	0.293	protein_coding	SE	Sample1
ARHGAP12	ENSG00000165322.18	chr10	-	31839636	31839711	31831738	31831800	31843460	31843586	NA	NA	NA	NA	NA	NA	NA	NA	NA	NA	NA	NA	17	14	52	9	175	100	0.00199304	0.0311819	0.41	0.768	-0.358	protein_coding	SE	Sample1
PPT2	ENSG00000221988.13	chr6	+	32153998	32154404	32153576	32153636	32154586	32154777	NA	NA	NA	NA	NA	NA	NA	NA	NA	NA	NA	NA	4	0	9	7	200	100	0.000674663	0.014332	1	0.391	0.609	protein_coding	SE	Sample1
PPT2	ENSG00000221988.13	chr6	+	32154195	32154404	32153440	32153636	32154586	32154777	NA	NA	NA	NA	NA	NA	NA	NA	NA	NA	NA	NA	4	0	9	7	200	100	0.000674663	0.014332	1	0.391	0.609	protein_coding	SE	Sample1
PPT2-EGFL8	ENSG00000258388.7	chr6	+	32164578	32164681	32162567	32162622	32166137	32166620	NA	NA	NA	NA	NA	NA	NA	NA	NA	NA	NA	NA	7	1	0	4	200	100	2.33e-05	0.00178208	0.778	0	0.778	protein_coding	SE	Sample1
RGL2	ENSG00000237441.10	chr6	-	33297213	33297343	33297031	33297115	33297930	33297993	NA	NA	NA	NA	NA	NA	NA	NA	NA	NA	NA	NA	9	5	50	1	200	100	0.000253436	0.00696538	0.474	0.962	-0.488	protein_coding	SE	Sample1
LARGE1	ENSG00000133424.22	chr22	-	33856739	33856802	33761370	33761558	33919994	33920421	NA	NA	NA	NA	NA	NA	NA	NA	NA	NA	NA	NA	9	5	3	0	163	100	0.0017428	0.0284216	0.525	1	-0.475	protein_coding	SE	Sample1
CD44	ENSG00000026508.21	chr11	+	35198120	35198246	35189834	35190065	35214851	35214914	NA	NA	NA	NA	NA	NA	NA	NA	NA	NA	NA	NA	141	69	94	16	200	100	0.000914938	0.017512	0.505	0.746	-0.241	protein_coding	SE	Sample1
DMKN	ENSG00000161249.21	chr19	-	35507457	35507511	35505938	35505986	35508204	35508240	NA	NA	NA	NA	NA	NA	NA	NA	NA	NA	NA	NA	4	0	61	21	154	100	0.0035917	0.0466026	1	0.654	0.346	protein_coding	SE	Sample1
DMKN	ENSG00000161249.21	chr19	-	35508204	35508240	35506125	35506185	35509910	35509961	NA	NA	NA	NA	NA	NA	NA	NA	NA	NA	NA	NA	0	1	59	20	136	100	0.00272717	0.0383564	0	0.684	-0.684	protein_coding	SE	Sample1
IGFLR1	ENSG00000126246.10	chr19	-	35739709	35739769	35739214	35739626	35741023	35741223	NA	NA	NA	NA	NA	NA	NA	NA	NA	NA	NA	NA	12	6	1	0	160	100	0.00373704	0.0479635	0.556	1	-0.444	protein_coding	SE	Sample1
IGFLR1	ENSG00000126246.10	chr19	-	35740379	35740564	35738800	35739626	35741023	35741223	NA	NA	NA	NA	NA	NA	NA	NA	NA	NA	NA	NA	4	6	3	0	200	100	0.000254051	0.00696538	0.25	1	-0.75	protein_coding	SE	Sample1
APOL3	ENSG00000128284.20	chr22	-	36149258	36149371	36149045	36149142	36160668	36160929	NA	NA	NA	NA	NA	NA	NA	NA	NA	NA	NA	NA	12	17	0	10	200	100	0.000289578	0.00768612	0.261	0	0.261	protein_coding	SE	Sample1
PIP5K1C	ENSG00000186111.11	chr19	-	3633436	3633520	3630182	3633169	3638883	3639016	NA	NA	NA	NA	NA	NA	NA	NA	NA	NA	NA	NA	2	6	10	1	184	100	0.000492318	0.011566	0.153	0.845	-0.692	protein_coding	SE	Sample1
RNF38	ENSG00000137075.18	chr9	-	36390466	36390616	36375933	36376127	36400096	36400269	NA	NA	NA	NA	NA	NA	NA	NA	NA	NA	NA	NA	5	0	12	4	200	100	0.00145391	0.0247566	1	0.6	0.4	protein_coding	SE	Sample1
RAB5IF	ENSG00000101084.19	chr20	+	36607889	36608000	36607714	36607818	36612009	36612557	NA	NA	NA	NA	NA	NA	NA	NA	NA	NA	NA	NA	24	0	71	17	200	100	0.000161116	0.00486426	1	0.676	0.324	protein_coding	SE	Sample1
TPGS2	ENSG00000134779.15	chr18	-	36781798	36781922	36780023	36780188	36798448	36798609	NA	NA	NA	NA	NA	NA	NA	NA	NA	NA	NA	NA	11	0	0	3	200	100	1.43e-07	0.000103048	1	0	1	protein_coding	SE	Sample1
ITGA9-AS1	ENSG00000235257.11	chr3	-	37818809	37818930	37808494	37808880	37821013	37821100	NA	NA	NA	NA	NA	NA	NA	NA	NA	NA	NA	NA	2	0	9	6	200	100	0.00145369	0.0247566	1	0.429	0.571	lncRNA	SE	Sample1
GSDMB	ENSG00000073605.19	chr17	-	39908957	39909042	39906110	39906987	39909755	39909924	NA	NA	NA	NA	NA	NA	NA	NA	NA	NA	NA	NA	19	0	8	3	185	100	0.00196564	0.0309821	1	0.59	0.41	protein_coding	SE	Sample1
ZFP69B	ENSG00000187801.15	chr1	+	40454202	40454288	40450475	40451088	40456944	40457071	NA	NA	NA	NA	NA	NA	NA	NA	NA	NA	NA	NA	3	0	4	6	186	100	0.000270961	0.00731645	1	0.264	0.736	protein_coding	SE	Sample1
FRG1HP	ENSG00000276291.7	chr9	+	41008919	41009006	40994632	40994699	41011616	41011730	NA	NA	NA	NA	NA	NA	NA	NA	NA	NA	NA	NA	11	3	23	0	187	100	0.00329372	0.0438689	0.662	1	-0.338	transcribed_unprocessed_pseudogene	SE	Sample1
TMEM91	ENSG00000142046.15	chr19	+	41383560	41383632	41382771	41382921	41383862	41384077	NA	NA	NA	NA	NA	NA	NA	NA	NA	NA	NA	NA	6	0	6	4	172	100	0.000408926	0.00997026	1	0.466	0.534	protein_coding	SE	Sample1
DMAC2	ENSG00000105341.19	chr19	-	41433271	41433434	41431317	41432408	41433536	41433673	NA	NA	NA	NA	NA	NA	NA	NA	NA	NA	NA	NA	30	12	52	0	200	100	4.85e-07	0.00025243	0.556	1	-0.444	protein_coding	SE	Sample1
CASK	ENSG00000147044.23	chrX	-	41555599	41555635	41553718	41553915	41557031	41557100	NA	NA	NA	NA	NA	NA	NA	NA	NA	NA	NA	NA	16	9	18	1	136	100	0.00322805	0.0433606	0.567	0.93	-0.363	protein_coding	SE	Sample1
LIMCH1	ENSG00000064042.18	chr4	+	41638931	41638967	41619187	41619440	41644499	41644626	NA	NA	NA	NA	NA	NA	NA	NA	NA	NA	NA	NA	7	2	1	13	136	100	6.73e-05	0.00249354	0.72	0.054	0.666	protein_coding	SE	Sample1
PLA2G4B	ENSG00000243708.11	chr15	+	41838746	41838922	41837774	41837959	41840157	41840230	NA	NA	NA	NA	NA	NA	NA	NA	NA	NA	NA	NA	0	1	25	3	200	100	0.00100996	0.0188441	0	0.806	-0.806	protein_coding	SE	Sample1
C6orf132	ENSG00000188112.10	chr6	-	42125931	42126843	42110215	42110291	42128671	42128778	NA	NA	NA	NA	NA	NA	NA	NA	NA	NA	NA	NA	19	16	319	76	200	100	0.00144243	0.0246344	0.373	0.677	-0.304	protein_coding	SE	Sample1
AKAP11	ENSG00000023516.9	chr13	+	42313046	42313130	42308453	42308609	42313893	42313940	NA	NA	NA	NA	NA	NA	NA	NA	NA	NA	NA	NA	6	21	32	18	184	100	0.000314533	0.00820101	0.134	0.491	-0.357	protein_coding	SE	Sample1
CAPN3	ENSG00000092529.25	chr15	+	42411746	42411979	42411286	42411345	42412085	42412316	NA	NA	NA	NA	NA	NA	NA	NA	NA	NA	NA	NA	9	0	4	3	200	100	0.000621462	0.0135389	1	0.4	0.6	protein_coding	SE	Sample1
HSD17B1	ENSG00000108786.11	chr17	+	42553793	42553887	42553438	42553618	42554404	42554582	NA	NA	NA	NA	NA	NA	NA	NA	NA	NA	NA	NA	2	6	9	0	194	100	3.7e-06	0.000857034	0.147	1	-0.853	protein_coding	SE	Sample1
ADAL	ENSG00000168803.16	chr15	+	43347015	43347096	43345853	43345980	43348906	43349045	NA	NA	NA	NA	NA	NA	NA	NA	NA	NA	NA	NA	8	5	11	0	181	100	0.00020686	0.00591415	0.469	1	-0.531	protein_coding	SE	Sample1
SRSF6	ENSG00000124193.16	chr20	+	43459152	43459420	43458360	43458509	43459770	43459895	NA	NA	NA	NA	NA	NA	NA	NA	NA	NA	NA	NA	39	45	7	38	200	100	0.000342197	0.0087612	0.302	0.084	0.218	protein_coding	SE	Sample1
VEGFA	ENSG00000112715.26	chr6	+	43780731	43780803	43778888	43778918	43781955	43782087	NA	NA	NA	NA	NA	NA	NA	NA	NA	NA	NA	NA	4	18	17	10	172	100	0.00084575	0.0166285	0.114	0.497	-0.383	protein_coding	SE	Sample1
RASA4CP	ENSG00000228903.7	chr7	-	44036671	44036809	44034175	44034311	44038806	44038976	NA	NA	NA	NA	NA	NA	NA	NA	NA	NA	NA	NA	4	0	8	6	200	100	0.000633404	0.0136886	1	0.4	0.6	transcribed_unprocessed_pseudogene	SE	Sample1
GRN	ENSG00000030582.18	chr17	+	44346088	44346228	44345301	44345605	44349157	44349275	NA	NA	NA	NA	NA	NA	NA	NA	NA	NA	NA	NA	0	16	20	11	200	100	1.34e-07	9.97e-05	0	0.476	-0.476	protein_coding	SE	Sample1
PKIG	ENSG00000168734.14	chr20	+	44582584	44582731	44531784	44531978	44589796	44589866	NA	NA	NA	NA	NA	NA	NA	NA	NA	NA	NA	NA	37	11	3	12	200	100	3.19e-05	0.00181439	0.627	0.111	0.516	protein_coding	SE	Sample1
ADA	ENSG00000196839.14	chr20	-	44623006	44623147	44622828	44622930	44624201	44624329	NA	NA	NA	NA	NA	NA	NA	NA	NA	NA	NA	NA	5	3	3	0	200	100	0.0013538	0.0234997	0.455	1	-0.545	protein_coding	SE	Sample1
DCAKD	ENSG00000172992.13	chr17	-	45033934	45034042	45030091	45030179	45034186	45034390	NA	NA	NA	NA	NA	NA	NA	NA	NA	NA	NA	NA	11	14	1	31	200	100	2.6e-05	0.00178208	0.282	0.016	0.266	protein_coding	SE	Sample1
GEMIN7	ENSG00000142252.11	chr19	+	45079906	45080029	45079259	45079377	45090106	45090537	NA	NA	NA	NA	NA	NA	NA	NA	NA	NA	NA	NA	20	4	30	0	200	100	0.00169058	0.0278457	0.714	1	-0.286	protein_coding	SE	Sample1
TBRG4	ENSG00000136270.14	chr7	-	45104537	45104709	45103030	45103443	45105440	45105478	NA	NA	NA	NA	NA	NA	NA	NA	NA	NA	NA	NA	38	0	40	7	200	100	0.000369567	0.00925417	1	0.741	0.259	protein_coding	SE	Sample1
TRAPPC6A	ENSG00000007255.10	chr19	-	45165126	45165194	45164724	45164970	45178134	45178237	NA	NA	NA	NA	NA	NA	NA	NA	NA	NA	NA	NA	13	0	25	5	168	100	0.00255045	0.0368401	1	0.749	0.251	protein_coding	SE	Sample1
GPBP1L1	ENSG00000159592.11	chr1	-	45685575	45685620	45660183	45661225	45686411	45686533	NA	NA	NA	NA	NA	NA	NA	NA	NA	NA	NA	NA	80	17	82	52	145	100	0.00102877	0.0191349	0.764	0.521	0.243	protein_coding	SE	Sample1
EFCAB14	ENSG00000159658.15	chr1	-	46688352	46688544	46684490	46686870	46689586	46689691	NA	NA	NA	NA	NA	NA	NA	NA	NA	NA	NA	NA	112	55	69	144	200	100	1.6e-08	2.06e-05	0.505	0.193	0.312	protein_coding	SE	Sample1
FKRP	ENSG00000181027.11	chr19	+	46748774	46748884	46748514	46748665	46755411	46755634	NA	NA	NA	NA	NA	NA	NA	NA	NA	NA	NA	NA	2	7	2	0	200	100	0.00016114	0.00486426	0.125	1	-0.875	protein_coding	SE	Sample1
PCED1B-AS1	ENSG00000247774.9	chr12	-	47206510	47206588	47205892	47206145	47209280	47209458	NA	NA	NA	NA	NA	NA	NA	NA	NA	NA	NA	NA	11	6	1	0	178	100	0.00296607	0.0409014	0.507	1	-0.493	lncRNA	SE	Sample1
PNPO	ENSG00000108439.11	chr17	+	47945558	47945616	47944615	47944715	47945860	47945989	NA	NA	NA	NA	NA	NA	NA	NA	NA	NA	NA	NA	18	9	21	0	158	100	3.59e-05	0.00197779	0.559	1	-0.441	protein_coding	SE	Sample1
PNPO	ENSG00000108439.11	chr17	+	47945597	47945612	47944615	47944715	47945860	47945989	NA	NA	NA	NA	NA	NA	NA	NA	NA	NA	NA	NA	9	9	9	0	115	100	7.9e-05	0.00264943	0.465	1	-0.535	protein_coding	SE	Sample1
ENSG00000276850	ENSG00000276850.5	chr10	-	47956025	47956164	47934344	47934587	47985855	47985966	NA	NA	NA	NA	NA	NA	NA	NA	NA	NA	NA	NA	0	1	13	1	200	100	0.000262423	0.00715282	0	0.867	-0.867	lncRNA	SE	Sample1
ENSG00000276850	ENSG00000276850.5	chr10	-	47985855	47985987	47934347	47934587	47991679	47991800	NA	NA	NA	NA	NA	NA	NA	NA	NA	NA	NA	NA	12	0	18	4	200	100	0.00224377	0.0338886	1	0.692	0.308	lncRNA	SE	Sample1
ZNF182	ENSG00000147118.12	chrX	-	47988523	47988617	47983284	47983411	48002594	48002653	NA	NA	NA	NA	NA	NA	NA	NA	NA	NA	NA	NA	6	0	4	4	194	100	0.00016806	0.00499264	1	0.34	0.66	protein_coding	SE	Sample1
ROGDI	ENSG00000067836.13	chr16	-	4801049	4801321	4800497	4800578	4801502	4801585	NA	NA	NA	NA	NA	NA	NA	NA	NA	NA	NA	NA	7	3	27	0	200	100	0.000908081	0.0174032	0.538	1	-0.462	protein_coding	SE	Sample1
PORCN	ENSG00000102312.24	chrX	+	48509423	48509707	48508965	48509103	48509783	48509956	NA	NA	NA	NA	NA	NA	NA	NA	NA	NA	NA	NA	1	10	21	5	200	100	3.94e-06	0.000858713	0.048	0.677	-0.629	protein_coding	SE	Sample1
OCIAD1	ENSG00000109180.15	chr4	+	48831226	48831398	48831043	48831141	48832619	48832682	NA	NA	NA	NA	NA	NA	NA	NA	NA	NA	NA	NA	1	0	6	4	200	100	0.00146562	0.0248647	1	0.429	0.571	protein_coding	SE	Sample1
SNRNP70	ENSG00000104852.15	chr19	+	49102113	49103587	49101389	49101471	49104633	49104735	NA	NA	NA	NA	NA	NA	NA	NA	NA	NA	NA	NA	63	38	20	85	200	100	4.06e-09	8.02e-06	0.453	0.105	0.348	protein_coding	SE	Sample1
MAGIX	ENSG00000269313.6	chrX	+	49164862	49165090	49164706	49164789	49165189	49165361	NA	NA	NA	NA	NA	NA	NA	NA	NA	NA	NA	NA	5	3	3	0	200	100	0.0013538	0.0234997	0.455	1	-0.545	protein_coding	SE	Sample1
FLT3LG	ENSG00000090554.13	chr19	+	49478962	49479047	49476422	49476566	49480297	49480476	NA	NA	NA	NA	NA	NA	NA	NA	NA	NA	NA	NA	3	3	6	0	185	100	0.00050125	0.0117479	0.351	1	-0.649	protein_coding	SE	Sample1
RPL17	ENSG00000265681.8	chr18	-	49491735	49491833	49491531	49491584	49492257	49492409	NA	NA	NA	NA	NA	NA	NA	NA	NA	NA	NA	NA	21	11	26	82	198	100	5.59e-05	0.00245398	0.491	0.138	0.353	protein_coding	SE	Sample1
LRR1	ENSG00000165501.17	chr14	+	49607399	49608121	49602369	49602468	49614255	49614671	NA	NA	NA	NA	NA	NA	NA	NA	NA	NA	NA	NA	46	0	28	8	200	100	2.17e-05	0.00177329	1	0.636	0.364	protein_coding	SE	Sample1
MST1R	ENSG00000164078.14	chr3	-	49895960	49896107	49895714	49895880	49896194	49896404	NA	NA	NA	NA	NA	NA	NA	NA	NA	NA	NA	NA	1	7	4	0	200	100	8.44e-06	0.001262	0.067	1	-0.933	protein_coding	SE	Sample1
MBD1	ENSG00000141644.18	chr18	-	50271468	50271540	50267516	50267663	50272676	50272738	NA	NA	NA	NA	NA	NA	NA	NA	NA	NA	NA	NA	13	4	6	0	172	100	0.00190349	0.0302599	0.654	1	-0.346	protein_coding	SE	Sample1
CDKL1	ENSG00000100490.10	chr14	-	50332261	50332432	50326264	50330181	50334564	50334621	NA	NA	NA	NA	NA	NA	NA	NA	NA	NA	NA	NA	1	0	10	6	200	100	0.00231848	0.034671	1	0.455	0.545	protein_coding	SE	Sample1
IKZF1	ENSG00000185811.21	chr7	+	50368005	50368065	50327637	50327757	50376532	50376793	NA	NA	NA	NA	NA	NA	NA	NA	NA	NA	NA	NA	0	6	7	0	160	100	3.07e-08	3.14e-05	0	1	-1	protein_coding	SE	Sample1
EPN3	ENSG00000049283.19	chr17	+	50536028	50536199	50534551	50534652	50536420	50536591	NA	NA	NA	NA	NA	NA	NA	NA	NA	NA	NA	NA	4	0	17	8	200	100	0.00189433	0.0301372	1	0.515	0.485	protein_coding	SE	Sample1
CHKB-CPT1B	ENSG00000254413.8	chr22	-	50578548	50578659	50577774	50577934	50579035	50579255	NA	NA	NA	NA	NA	NA	NA	NA	NA	NA	NA	NA	16	9	5	0	200	100	0.00107783	0.0197745	0.471	1	-0.529	protein_coding	SE	Sample1
LUC7L3	ENSG00000108848.16	chr17	+	50738136	50738199	50737286	50737479	50740305	50740345	NA	NA	NA	NA	NA	NA	NA	NA	NA	NA	NA	NA	5	4	5	0	163	100	0.000389813	0.00963099	0.434	1	-0.566	protein_coding	SE	Sample1
SPAG9	ENSG00000008294.22	chr17	-	50975862	50975901	50974770	50974947	50977107	50977221	NA	NA	NA	NA	NA	NA	NA	NA	NA	NA	NA	NA	24	56	1	86	139	100	8.8e-09	1.26e-05	0.236	0.008	0.228	protein_coding	SE	Sample1
KLK12	ENSG00000186474.16	chr19	-	51031779	51032135	51030787	51030921	51033979	51034139	NA	NA	NA	NA	NA	NA	NA	NA	NA	NA	NA	NA	5	7	15	531	200	100	0.000175709	0.00516807	0.263	0.014	0.249	protein_coding	SE	Sample1
KLK12	ENSG00000186474.16	chr19	-	51031875	51032135	51030787	51030921	51033979	51034139	NA	NA	NA	NA	NA	NA	NA	NA	NA	NA	NA	NA	8	7	14	531	200	100	5.37e-08	4.8e-05	0.364	0.013	0.351	protein_coding	SE	Sample1
OSBPL9	ENSG00000117859.19	chr1	+	51756319	51756358	51750144	51750195	51760689	51760764	NA	NA	NA	NA	NA	NA	NA	NA	NA	NA	NA	NA	29	18	99	10	139	100	5.66e-05	0.00247924	0.537	0.877	-0.34	protein_coding	SE	Sample1
THSD1	ENSG00000136114.17	chr13	-	52386027	52386186	52377166	52378789	52397231	52398194	NA	NA	NA	NA	NA	NA	NA	NA	NA	NA	NA	NA	5	3	5	0	200	100	0.00121809	0.0218475	0.455	1	-0.545	protein_coding	SE	Sample1
LINC00667	ENSG00000263753.10	chr18	+	5240647	5240964	5238911	5239049	5241698	5241889	NA	NA	NA	NA	NA	NA	NA	NA	NA	NA	NA	NA	4	7	1	0	200	100	0.000905447	0.0173816	0.222	1	-0.778	lncRNA	SE	Sample1
LINC00667	ENSG00000263753.10	chr18	+	5240647	5241255	5238080	5239049	5241698	5241812	NA	NA	NA	NA	NA	NA	NA	NA	NA	NA	NA	NA	4	7	1	0	200	100	0.000905447	0.0173816	0.222	1	-0.778	lncRNA	SE	Sample1
ZNF818P	ENSG00000269001.4	chr19	+	53204951	53205080	53204015	53204142	53210980	53213415	NA	NA	NA	NA	NA	NA	NA	NA	NA	NA	NA	NA	10	5	6	0	200	100	0.00089459	0.017245	0.5	1	-0.5	transcribed_unprocessed_pseudogene	SE	Sample1
LRP8	ENSG00000157193.18	chr1	-	53272603	53272642	53271226	53271346	53275630	53275753	NA	NA	NA	NA	NA	NA	NA	NA	NA	NA	NA	NA	2	3	8	0	139	100	0.000365295	0.00917043	0.324	1	-0.676	protein_coding	SE	Sample1
EPB41L3	ENSG00000082397.18	chr18	-	5394676	5394793	5392380	5393478	5395066	5395147	NA	NA	NA	NA	NA	NA	NA	NA	NA	NA	NA	NA	27	1	194	62	200	100	0.00112346	0.0204722	0.931	0.61	0.321	protein_coding	SE	Sample1
MLIP	ENSG00000146147.15	chr6	+	54230713	54230917	54202104	54202233	54257307	54257361	NA	NA	NA	NA	NA	NA	NA	NA	NA	NA	NA	NA	0	1	8	5	200	100	0.00314718	0.0425092	0	0.444	-0.444	protein_coding	SE	Sample1
HNRNPA1	ENSG00000135486.19	chr12	+	54283078	54283234	54282572	54282665	54283811	54283967	NA	NA	NA	NA	NA	NA	NA	NA	NA	NA	NA	NA	0	2	11	4	200	100	0.000647399	0.0139188	0	0.579	-0.579	protein_coding	SE	Sample1
SAMD4A	ENSG00000020577.14	chr14	+	54737023	54737287	54702061	54702580	54748814	54748924	NA	NA	NA	NA	NA	NA	NA	NA	NA	NA	NA	NA	13	6	1	0	200	100	0.00324802	0.0434555	0.52	1	-0.48	protein_coding	SE	Sample1
NLRP1	ENSG00000091592.17	chr17	-	5533303	5533384	5532821	5532984	5536850	5536940	NA	NA	NA	NA	NA	NA	NA	NA	NA	NA	NA	NA	20	4	9	0	181	100	0.00381402	0.0487183	0.734	1	-0.266	protein_coding	SE	Sample1
PLPP1	ENSG00000067113.17	chr5	-	55490959	55491114	55467868	55468149	55534571	55534951	NA	NA	NA	NA	NA	NA	NA	NA	NA	NA	NA	NA	7	3	3	0	200	100	0.002554	0.0368472	0.538	1	-0.462	protein_coding	SE	Sample1
MYL6	ENSG00000092841.19	chr12	+	56159497	56159622	56158683	56158711	56159974	56160148	NA	NA	NA	NA	NA	NA	NA	NA	NA	NA	NA	NA	7	21	30	19	200	100	0.001693	0.0278701	0.143	0.441	-0.298	protein_coding	SE	Sample1
MYL6	ENSG00000092841.19	chr12	+	56160625	56160670	56160242	56160320	56161386	56161550	NA	NA	NA	NA	NA	NA	NA	NA	NA	NA	NA	NA	1267	1335	2546	1115	145	100	6.14e-09	1.09e-05	0.396	0.612	-0.216	protein_coding	SE	Sample1
SMARCC2	ENSG00000139613.12	chr12	-	56164302	56164368	56162982	56163765	56164647	56164731	NA	NA	NA	NA	NA	NA	NA	NA	NA	NA	NA	NA	2	4	17	0	166	100	1.29e-05	0.00154402	0.231	1	-0.769	protein_coding	SE	Sample1
ZNF542P	ENSG00000240225.10	chr19	+	56374685	56374757	56373530	56373623	56376866	56377366	NA	NA	NA	NA	NA	NA	NA	NA	NA	NA	NA	NA	2	6	7	1	172	100	0.002403	0.0353218	0.162	0.803	-0.641	transcribed_unprocessed_pseudogene	SE	Sample1
ADGRG1	ENSG00000205336.14	chr16	+	57641586	57641708	57619692	57619881	57650252	57650351	NA	NA	NA	NA	NA	NA	NA	NA	NA	NA	NA	NA	28	5	9	0	200	100	0.0036837	0.0474794	0.737	1	-0.263	protein_coding	SE	Sample1
KIFC3	ENSG00000140859.16	chr16	-	57788574	57788713	57785463	57785666	57794998	57795141	NA	NA	NA	NA	NA	NA	NA	NA	NA	NA	NA	NA	4	0	5	5	200	100	0.000339952	0.00873141	1	0.333	0.667	protein_coding	SE	Sample1
CTNND1	ENSG00000198561.16	chr11	+	57789036	57789155	57761788	57762046	57791384	57791673	NA	NA	NA	NA	NA	NA	NA	NA	NA	NA	NA	NA	34	0	24	14	200	100	3.77e-07	0.000203264	1	0.462	0.538	protein_coding	SE	Sample1
CTNND1	ENSG00000198561.16	chr11	+	57789036	57789155	57761788	57762046	57791491	57791673	NA	NA	NA	NA	NA	NA	NA	NA	NA	NA	NA	NA	21	4	23	30	200	100	0.000469061	0.0111346	0.724	0.277	0.447	protein_coding	SE	Sample1
CTNND1	ENSG00000198561.16	chr11	+	57789036	57789155	57761796	57762119	57791491	57791673	NA	NA	NA	NA	NA	NA	NA	NA	NA	NA	NA	NA	3	0	5	3	200	100	0.0013538	0.0234997	1	0.455	0.545	protein_coding	SE	Sample1
KIFC3	ENSG00000140859.16	chr16	-	57790929	57791066	57772222	57772288	57794998	57795141	NA	NA	NA	NA	NA	NA	NA	NA	NA	NA	NA	NA	3	5	41	7	200	100	0.00338815	0.0447447	0.231	0.745	-0.514	protein_coding	SE	Sample1
SLMAP	ENSG00000163681.16	chr3	+	57871635	57871698	57865241	57865292	57890040	57890100	NA	NA	NA	NA	NA	NA	NA	NA	NA	NA	NA	NA	5	8	32	0	163	100	4.51e-08	4.18e-05	0.277	1	-0.723	protein_coding	SE	Sample1
PIGQ	ENSG00000007541.17	chr16	+	582247	582309	580182	580972	582882	582893	NA	NA	NA	NA	NA	NA	NA	NA	NA	NA	NA	NA	5	10	20	2	162	100	7.16e-05	0.00251357	0.236	0.861	-0.625	protein_coding	SE	Sample1
PSMA3-AS1	ENSG00000257621.9	chr14	-	58285590	58285756	58274013	58274135	58291634	58291707	NA	NA	NA	NA	NA	NA	NA	NA	NA	NA	NA	NA	2	7	23	0	200	100	1.86e-08	2.29e-05	0.125	1	-0.875	lncRNA	SE	Sample1
PSMA3-AS1	ENSG00000257621.9	chr14	-	58288717	58288813	58285731	58285756	58291634	58291707	NA	NA	NA	NA	NA	NA	NA	NA	NA	NA	NA	NA	9	0	7	19	196	100	7.04e-07	0.000323986	1	0.158	0.842	lncRNA	SE	Sample1
RPP14	ENSG00000163684.12	chr3	+	58310289	58310406	58306309	58306417	58310506	58310591	NA	NA	NA	NA	NA	NA	NA	NA	NA	NA	NA	NA	23	2	8	13	200	100	2.48e-05	0.00178208	0.852	0.235	0.617	protein_coding	SE	Sample1
RPP14	ENSG00000163684.12	chr3	+	58310308	58310406	58306244	58306417	58310506	58310591	NA	NA	NA	NA	NA	NA	NA	NA	NA	NA	NA	NA	31	2	17	13	198	100	0.000162665	0.00487634	0.887	0.398	0.489	protein_coding	SE	Sample1
NEDD4L	ENSG00000049759.20	chr18	+	58335477	58335537	58333817	58333892	58341037	58341169	NA	NA	NA	NA	NA	NA	NA	NA	NA	NA	NA	NA	13	7	34	2	160	100	0.00322187	0.0433468	0.537	0.914	-0.377	protein_coding	SE	Sample1
FUT6	ENSG00000156413.15	chr19	-	5838173	5838373	5832433	5832579	5838676	5838732	NA	NA	NA	NA	NA	NA	NA	NA	NA	NA	NA	NA	0	4	16	24	200	100	0.00236273	0.0350252	0	0.25	-0.25	protein_coding	SE	Sample1
FUT6	ENSG00000156413.15	chr19	-	5838173	5838373	5834949	5835077	5838676	5838732	NA	NA	NA	NA	NA	NA	NA	NA	NA	NA	NA	NA	0	2	34	21	200	100	0.00146598	0.0248647	0	0.447	-0.447	protein_coding	SE	Sample1
FUT6	ENSG00000156413.15	chr19	-	5838173	5838399	5834949	5835077	5838676	5838746	NA	NA	NA	NA	NA	NA	NA	NA	NA	NA	NA	NA	0	2	29	21	200	100	0.00186294	0.0298393	0	0.408	-0.408	protein_coding	SE	Sample1
CNOT1	ENSG00000125107.19	chr16	-	58624652	58624794	58623281	58623409	58629727	58629815	NA	NA	NA	NA	NA	NA	NA	NA	NA	NA	NA	NA	10	0	11	4	200	100	0.000791565	0.0159431	1	0.579	0.421	protein_coding	SE	Sample1
CFAP20DC	ENSG00000163689.21	chr3	-	58849031	58849409	58831685	58831889	58863557	58863892	NA	NA	NA	NA	NA	NA	NA	NA	NA	NA	NA	NA	7	0	50	13	200	100	0.00249698	0.0362961	1	0.658	0.342	protein_coding	SE	Sample1
ZNF532	ENSG00000074657.14	chr18	+	58865303	58865385	58863603	58863750	58865469	58865579	NA	NA	NA	NA	NA	NA	NA	NA	NA	NA	NA	NA	13	7	13	0	182	100	0.000157735	0.00479151	0.505	1	-0.495	protein_coding	SE	Sample1
LSM14B	ENSG00000149657.20	chr20	+	62127584	62127701	62126303	62126439	62129784	62129952	NA	NA	NA	NA	NA	NA	NA	NA	NA	NA	NA	NA	16	14	4	21	200	100	0.00245278	0.0357698	0.364	0.087	0.277	protein_coding	SE	Sample1
PIGN	ENSG00000197563.11	chr18	-	62162252	62162329	62161132	62161385	62186843	62186975	NA	NA	NA	NA	NA	NA	NA	NA	NA	NA	NA	NA	7	40	52	46	177	100	8.66e-06	0.001262	0.09	0.39	-0.3	protein_coding	SE	Sample1
PIGN	ENSG00000197563.11	chr18	-	62163530	62163656	62161132	62161385	62186843	62186989	NA	NA	NA	NA	NA	NA	NA	NA	NA	NA	NA	NA	22	40	95	46	200	100	8.58e-05	0.00283258	0.216	0.508	-0.292	protein_coding	SE	Sample1
RELCH	ENSG00000134444.15	chr18	+	62279773	62279856	62275373	62275473	62280359	62280442	NA	NA	NA	NA	NA	NA	NA	NA	NA	NA	NA	NA	13	18	11	78	183	100	0.00141933	0.024374	0.283	0.072	0.211	protein_coding	SE	Sample1
TLK2	ENSG00000146872.19	chr17	+	62524235	62524331	62523133	62523177	62536169	62536337	NA	NA	NA	NA	NA	NA	NA	NA	NA	NA	NA	NA	31	7	29	30	196	100	0.00121975	0.021864	0.693	0.33	0.363	protein_coding	SE	Sample1
TPM1	ENSG00000140416.23	chr15	+	63061197	63061273	63060868	63060939	63061712	63061788	NA	NA	NA	NA	NA	NA	NA	NA	NA	NA	NA	NA	41	26	24	2	176	100	0.000823891	0.0164601	0.473	0.872	-0.399	protein_coding	SE	Sample1
LINC01278	ENSG00000235437.10	chrX	-	63516909	63517082	63509941	63510079	63560831	63560915	NA	NA	NA	NA	NA	NA	NA	NA	NA	NA	NA	NA	6	5	3	0	200	100	0.000633948	0.0136886	0.375	1	-0.625	lncRNA	SE	Sample1
METTL26	ENSG00000130731.16	chr16	-	635517	635774	634736	634797	636093	636260	NA	NA	NA	NA	NA	NA	NA	NA	NA	NA	NA	NA	37	5	42	0	200	100	0.00143227	0.0245172	0.787	1	-0.213	protein_coding	SE	Sample1
METTL26	ENSG00000130731.16	chr16	-	635611	635774	634718	634797	636093	636235	NA	NA	NA	NA	NA	NA	NA	NA	NA	NA	NA	NA	36	5	43	0	200	100	0.00129579	0.0227997	0.783	1	-0.217	protein_coding	SE	Sample1
PLEKHG3	ENSG00000126822.18	chr14	+	64737861	64738224	64737355	64737375	64738741	64738855	NA	NA	NA	NA	NA	NA	NA	NA	NA	NA	NA	NA	15	21	13	1	200	100	0.00018063	0.00529183	0.263	0.867	-0.604	protein_coding	SE	Sample1
PLEKHM1P1	ENSG00000214176.11	chr17	-	64814862	64815245	64804829	64805100	64821766	64822052	NA	NA	NA	NA	NA	NA	NA	NA	NA	NA	NA	NA	2	25	28	17	200	100	5.06e-07	0.000258438	0.038	0.452	-0.414	transcribed_unprocessed_pseudogene	SE	Sample1
MSRB3	ENSG00000174099.12	chr12	+	65308528	65308655	65278668	65278865	65326825	65326934	NA	NA	NA	NA	NA	NA	NA	NA	NA	NA	NA	NA	4	5	3	0	200	100	0.000307666	0.00804381	0.286	1	-0.714	protein_coding	SE	Sample1
CBWD5	ENSG00000147996.17	chr9	+	65693385	65693473	65692570	65692608	65698514	65698561	NA	NA	NA	NA	NA	NA	NA	NA	NA	NA	NA	NA	21	10	2	16	188	100	2.3e-05	0.00178208	0.528	0.062	0.466	protein_coding	SE	Sample1
CBWD5	ENSG00000147996.17	chr9	+	65694904	65695044	65693385	65693473	65698514	65698561	NA	NA	NA	NA	NA	NA	NA	NA	NA	NA	NA	NA	1	10	1	0	200	100	0.000317421	0.00825517	0.048	1	-0.952	protein_coding	SE	Sample1
ERBIN	ENSG00000112851.16	chr5	+	66068876	66069020	66053405	66054951	66072168	66072291	NA	NA	NA	NA	NA	NA	NA	NA	NA	NA	NA	NA	4	2	20	0	200	100	0.00328899	0.0438256	0.5	1	-0.5	protein_coding	SE	Sample1
PELI3	ENSG00000174516.15	chr11	+	66468832	66468904	66468127	66468280	66471241	66471371	NA	NA	NA	NA	NA	NA	NA	NA	NA	NA	NA	NA	11	4	7	0	172	100	0.00127685	0.0225871	0.615	1	-0.385	protein_coding	SE	Sample1
LINC00174	ENSG00000179406.10	chr7	-	66487948	66488038	66485094	66485153	66489937	66490059	NA	NA	NA	NA	NA	NA	NA	NA	NA	NA	NA	NA	20	4	14	0	190	100	0.00296888	0.0409045	0.725	1	-0.275	lncRNA	SE	Sample1
TYW1	ENSG00000198874.14	chr7	+	67055834	67055887	67049948	67050066	67067284	67067403	NA	NA	NA	NA	NA	NA	NA	NA	NA	NA	NA	NA	15	0	25	6	153	100	0.00146508	0.0248647	1	0.731	0.269	protein_coding	SE	Sample1
HSF4	ENSG00000102878.18	chr16	+	67167302	67167402	67167119	67167222	67167474	67167599	NA	NA	NA	NA	NA	NA	NA	NA	NA	NA	NA	NA	2	13	3	0	200	100	4.31e-05	0.00201906	0.071	1	-0.929	protein_coding	SE	Sample1
ENSG00000226281	ENSG00000226281.6	chr6	-	6744936	6745170	6711696	6711858	6794149	6794305	NA	NA	NA	NA	NA	NA	NA	NA	NA	NA	NA	NA	1	0	15	6	200	100	0.0039003	0.0494382	1	0.556	0.444	lncRNA	SE	Sample1
UBA6-DT	ENSG00000248049.8	chr4	+	67720421	67721051	67701260	67701484	67728539	67728686	NA	NA	NA	NA	NA	NA	NA	NA	NA	NA	NA	NA	22	3	0	7	200	100	1.1e-07	8.82e-05	0.786	0	0.786	lncRNA	SE	Sample1
ENOSF1	ENSG00000132199.20	chr18	-	678695	678737	675320	675402	683245	683380	NA	NA	NA	NA	NA	NA	NA	NA	NA	NA	NA	NA	14	9	15	0	142	100	5.15e-05	0.00229061	0.523	1	-0.477	protein_coding	SE	Sample1
CBWD3	ENSG00000196873.16	chr9	+	68256920	68256980	68248805	68248897	68258531	68258569	NA	NA	NA	NA	NA	NA	NA	NA	NA	NA	NA	NA	9	9	18	1	160	100	0.000364586	0.00916816	0.385	0.918	-0.533	protein_coding	SE	Sample1
SLC7A6	ENSG00000103064.15	chr16	+	68273817	68273904	68266592	68266721	68274690	68274811	NA	NA	NA	NA	NA	NA	NA	NA	NA	NA	NA	NA	10	11	0	5	187	100	0.000881679	0.0171298	0.327	0	0.327	protein_coding	SE	Sample1
CDCA3	ENSG00000111665.12	chr12	-	6849322	6849413	6849153	6849198	6849564	6849858	NA	NA	NA	NA	NA	NA	NA	NA	NA	NA	NA	NA	25	6	22	0	191	100	0.000581681	0.0129862	0.686	1	-0.314	protein_coding	SE	Sample1
PRKAR1A	ENSG00000108946.16	chr17	+	68514986	68515119	68512899	68512970	68515393	68515536	NA	NA	NA	NA	NA	NA	NA	NA	NA	NA	NA	NA	0	8	4	4	200	100	0.0020614	0.0318813	0	0.333	-0.333	protein_coding	SE	Sample1
SULF1	ENSG00000137573.14	chr8	+	69495764	69495926	69466623	69466950	69501873	69501968	NA	NA	NA	NA	NA	NA	NA	NA	NA	NA	NA	NA	43	13	7	0	200	100	0.00188909	0.0301372	0.623	1	-0.377	protein_coding	SE	Sample1
GTF2H2C	ENSG00000183474.16	chr5	+	69562672	69562770	69560208	69560242	69565099	69565133	NA	NA	NA	NA	NA	NA	NA	NA	NA	NA	NA	NA	11	0	10	10	198	100	2.31e-05	0.00178208	1	0.336	0.664	protein_coding	SE	Sample1
SMC5	ENSG00000198887.9	chr9	+	70346604	70346649	70344143	70344269	70347065	70347161	NA	NA	NA	NA	NA	NA	NA	NA	NA	NA	NA	NA	39	25	14	66	145	100	2.82e-07	0.000160719	0.518	0.128	0.39	protein_coding	SE	Sample1
UACA	ENSG00000137831.15	chr15	-	70677107	70677140	70676306	70676591	70678098	70678206	NA	NA	NA	NA	NA	NA	NA	NA	NA	NA	NA	NA	36	1	100	27	133	100	0.00056091	0.0126655	0.964	0.736	0.228	protein_coding	SE	Sample1
MAP3K9-DT	ENSG00000259153.4	chr14	+	70814226	70814359	70809941	70810674	70815110	70815386	NA	NA	NA	NA	NA	NA	NA	NA	NA	NA	NA	NA	1	0	11	10	200	100	0.00396185	0.0499536	1	0.355	0.645	lncRNA	SE	Sample1
SIPA1L1	ENSG00000197555.10	chr14	+	71400793	71400918	71321121	71321181	71413947	71414014	NA	NA	NA	NA	NA	NA	NA	NA	NA	NA	NA	NA	2	2	7	0	200	100	0.00173345	0.0283158	0.333	1	-0.667	protein_coding	SE	Sample1
SIPA1L1	ENSG00000197555.10	chr14	+	71413947	71414014	71321121	71321181	71512742	71512845	NA	NA	NA	NA	NA	NA	NA	NA	NA	NA	NA	NA	5	4	4	0	167	100	0.000511736	0.011937	0.428	1	-0.572	protein_coding	SE	Sample1
ANAPC16	ENSG00000166295.9	chr10	+	72220053	72220379	72216028	72216072	72223887	72224056	NA	NA	NA	NA	NA	NA	NA	NA	NA	NA	NA	NA	13	22	49	16	200	100	0.000237258	0.00659253	0.228	0.605	-0.377	protein_coding	SE	Sample1
ANAPC16	ENSG00000166295.9	chr10	+	72220053	72220379	72216028	72216072	72230365	72230440	NA	NA	NA	NA	NA	NA	NA	NA	NA	NA	NA	NA	2	12	33	0	200	100	2.15e-12	9.11e-09	0.077	1	-0.923	protein_coding	SE	Sample1
LINC00511	ENSG00000227036.10	chr17	-	72431127	72431224	72427333	72428298	72592202	72592368	NA	NA	NA	NA	NA	NA	NA	NA	NA	NA	NA	NA	33	9	27	0	197	100	0.00012935	0.00405817	0.651	1	-0.349	lncRNA	SE	Sample1
BORA	ENSG00000136122.18	chr13	+	72731280	72731387	72728925	72729093	72737961	72738043	NA	NA	NA	NA	NA	NA	NA	NA	NA	NA	NA	NA	26	0	6	5	200	100	1.08e-05	0.00141417	1	0.375	0.625	protein_coding	SE	Sample1
BORA	ENSG00000136122.18	chr13	+	72734959	72735005	72728925	72729093	72737961	72738043	NA	NA	NA	NA	NA	NA	NA	NA	NA	NA	NA	NA	6	0	10	5	146	100	0.00114395	0.0207817	1	0.578	0.422	protein_coding	SE	Sample1
USP54	ENSG00000166348.20	chr10	-	73504849	73504990	73500654	73500838	73505322	73505426	NA	NA	NA	NA	NA	NA	NA	NA	NA	NA	NA	NA	6	0	15	4	200	100	0.00183167	0.0294978	1	0.652	0.348	protein_coding	SE	Sample1
DGUOK	ENSG00000114956.20	chr2	+	73957124	73957240	73926825	73927052	73958145	73958245	NA	NA	NA	NA	NA	NA	NA	NA	NA	NA	NA	NA	29	7	28	0	200	100	0.000259076	0.00708589	0.674	1	-0.326	protein_coding	SE	Sample1
KCNE3	ENSG00000175538.11	chr11	-	74462747	74462855	74461954	74462103	74467397	74467549	NA	NA	NA	NA	NA	NA	NA	NA	NA	NA	NA	NA	0	5	4	4	200	100	0.00296906	0.0409045	0	0.333	-0.333	protein_coding	SE	Sample1
XRRA1	ENSG00000166435.16	chr11	-	74843853	74843959	74840229	74843453	74844167	74844283	NA	NA	NA	NA	NA	NA	NA	NA	NA	NA	NA	NA	5	6	4	0	200	100	0.000250165	0.00689303	0.294	1	-0.706	protein_coding	SE	Sample1
STAG3L2	ENSG00000277072.5	chr7	-	74885022	74885146	74884433	74884524	74887682	74887799	NA	NA	NA	NA	NA	NA	NA	NA	NA	NA	NA	NA	9	0	4	6	200	100	2.51e-05	0.00178208	1	0.25	0.75	transcribed_unprocessed_pseudogene	SE	Sample1
STAG3L1	ENSG00000205583.14	chr7	+	75364632	75364756	75361971	75362088	75365254	75365353	NA	NA	NA	NA	NA	NA	NA	NA	NA	NA	NA	NA	20	1	0	3	200	100	3.39e-06	0.000811136	0.909	0	0.909	transcribed_unprocessed_pseudogene	SE	Sample1
SIN3A	ENSG00000169375.16	chr15	-	75436345	75436443	75430186	75430408	75451422	75451746	NA	NA	NA	NA	NA	NA	NA	NA	NA	NA	NA	NA	0	13	6	5	198	100	0.00012363	0.00392006	0	0.377	-0.377	protein_coding	SE	Sample1
SENP6	ENSG00000112701.18	chr6	+	75640683	75640704	75634706	75634811	75647730	75647801	NA	NA	NA	NA	NA	NA	NA	NA	NA	NA	NA	NA	35	32	52	10	121	100	0.000166353	0.00495185	0.475	0.811	-0.336	protein_coding	SE	Sample1
SENP6	ENSG00000112701.18	chr6	+	75640686	75640704	75634706	75634811	75647730	75647801	NA	NA	NA	NA	NA	NA	NA	NA	NA	NA	NA	NA	34	32	46	10	118	100	0.000462159	0.0110234	0.474	0.796	-0.322	protein_coding	SE	Sample1
LMO7	ENSG00000136153.20	chr13	+	75809153	75809183	75804226	75804541	75817160	75817278	NA	NA	NA	NA	NA	NA	NA	NA	NA	NA	NA	NA	18	19	92	654	130	100	1.86e-06	0.000586758	0.422	0.098	0.324	protein_coding	SE	Sample1
MYO6	ENSG00000196586.17	chr6	+	75911671	75911698	75908495	75908627	75914062	75914281	NA	NA	NA	NA	NA	NA	NA	NA	NA	NA	NA	NA	9	24	97	36	127	100	3.46e-06	0.000821043	0.228	0.68	-0.452	protein_coding	SE	Sample1
ACOX1	ENSG00000161533.12	chr17	-	75960214	75960375	75957420	75957566	75973624	75973785	NA	NA	NA	NA	NA	NA	NA	NA	NA	NA	NA	NA	55	12	147	89	200	100	0.0033744	0.0446519	0.696	0.452	0.244	protein_coding	SE	Sample1
ZNF516	ENSG00000101493.11	chr18	-	76370527	76370595	76357681	76362557	76371466	76371571	NA	NA	NA	NA	NA	NA	NA	NA	NA	NA	NA	NA	4	7	4	0	168	100	0.000147014	0.00451209	0.254	1	-0.746	protein_coding	SE	Sample1
OSBPL8	ENSG00000091039.17	chr12	-	76459858	76459895	76450850	76450988	76487509	76487618	NA	NA	NA	NA	NA	NA	NA	NA	NA	NA	NA	NA	11	24	57	32	137	100	0.00131449	0.0230195	0.251	0.565	-0.314	protein_coding	SE	Sample1
OSBPL8	ENSG00000091039.17	chr12	-	76459858	76459895	76450900	76450979	76487509	76487618	NA	NA	NA	NA	NA	NA	NA	NA	NA	NA	NA	NA	4	19	16	13	137	100	0.00305765	0.0417373	0.133	0.473	-0.34	protein_coding	SE	Sample1
SCEL	ENSG00000136155.17	chr13	+	77604355	77604415	77602064	77603135	77608055	77608115	NA	NA	NA	NA	NA	NA	NA	NA	NA	NA	NA	NA	11	48	2048	1942	160	100	2.13e-06	0.000624723	0.125	0.397	-0.272	protein_coding	SE	Sample1
RPS24	ENSG00000138326.21	chr10	+	78037438	78037441	78037193	78037304	78037964	78037982	NA	NA	NA	NA	NA	NA	NA	NA	NA	NA	NA	NA	19	159	127	167	103	100	2.8e-11	8.29e-08	0.104	0.425	-0.321	protein_coding	SE	Sample1
CANT1	ENSG00000171302.17	chr17	-	79000099	79000270	78997392	78997963	79005371	79005481	NA	NA	NA	NA	NA	NA	NA	NA	NA	NA	NA	NA	6	0	10	6	200	100	0.00058707	0.0130429	1	0.455	0.545	protein_coding	SE	Sample1
MRPS28	ENSG00000147586.10	chr8	-	80028694	80028796	80002998	80003180	80029760	80029912	NA	NA	NA	NA	NA	NA	NA	NA	NA	NA	NA	NA	5	0	6	3	200	100	0.00173728	0.0283628	1	0.5	0.5	protein_coding	SE	Sample1
DIO2	ENSG00000211448.14	chr14	-	80211250	80211525	80197529	80203288	80230900	80231054	NA	NA	NA	NA	NA	NA	NA	NA	NA	NA	NA	NA	31	5	91	65	200	100	0.00118744	0.0214275	0.756	0.412	0.344	protein_coding	SE	Sample1
ALOX15B	ENSG00000179593.16	chr17	+	8046667	8046754	8045482	8045686	8046906	8047076	NA	NA	NA	NA	NA	NA	NA	NA	NA	NA	NA	NA	9	7	17	0	187	100	1.96e-05	0.00173099	0.407	1	-0.593	protein_coding	SE	Sample1
STARD5	ENSG00000172345.14	chr15	-	81322898	81322948	81322407	81322540	81323801	81324141	NA	NA	NA	NA	NA	NA	NA	NA	NA	NA	NA	NA	0	2	10	0	150	100	2.2e-06	0.000631281	0	1	-1	protein_coding	SE	Sample1
ARL16	ENSG00000214087.9	chr17	-	81682490	81682675	81682033	81682149	81683012	81683126	NA	NA	NA	NA	NA	NA	NA	NA	NA	NA	NA	NA	26	25	9	35	200	100	0.002118	0.0324407	0.342	0.114	0.228	protein_coding	SE	Sample1
SDR42E1	ENSG00000184860.10	chr16	-	82007640	82007868	82000790	82000884	82011386	82011465	NA	NA	NA	NA	NA	NA	NA	NA	NA	NA	NA	NA	22	4	12	13	200	100	0.00360684	0.0467401	0.733	0.316	0.417	protein_coding	SE	Sample1
ENSG00000278202	ENSG00000278202.1	chr15	+	82432575	82432631	82431829	82431949	82432816	82432897	NA	NA	NA	NA	NA	NA	NA	NA	NA	NA	NA	NA	0	4	5	5	156	100	0.00118596	0.0214267	0	0.391	-0.391	lncRNA	SE	Sample1
HEXD	ENSG00000169660.17	chr17	+	82440472	82440613	82439630	82439713	82440996	82441075	NA	NA	NA	NA	NA	NA	NA	NA	NA	NA	NA	NA	1	8	9	2	200	100	0.000184495	0.00537848	0.059	0.692	-0.633	protein_coding	SE	Sample1
SEC31A	ENSG00000138674.17	chr4	-	82842139	82842481	82828999	82829058	82844385	82844460	NA	NA	NA	NA	NA	NA	NA	NA	NA	NA	NA	NA	56	27	151	14	200	100	1.12e-05	0.00144039	0.509	0.844	-0.335	protein_coding	SE	Sample1
SEC31A	ENSG00000138674.17	chr4	-	82842184	82842481	82828999	82829058	82844385	82844509	NA	NA	NA	NA	NA	NA	NA	NA	NA	NA	NA	NA	43	27	121	14	200	100	9.98e-06	0.00133927	0.443	0.812	-0.369	protein_coding	SE	Sample1
SEC31A	ENSG00000138674.17	chr4	-	82861630	82861708	82857688	82857764	82862533	82862572	NA	NA	NA	NA	NA	NA	NA	NA	NA	NA	NA	NA	87	12	56	59	178	100	7e-09	1.09e-05	0.803	0.348	0.455	protein_coding	SE	Sample1
SSX2IP	ENSG00000117155.17	chr1	-	84671176	84671308	84670645	84670815	84690370	84690461	NA	NA	NA	NA	NA	NA	NA	NA	NA	NA	NA	NA	25	0	19	5	200	100	0.00040652	0.00993612	1	0.655	0.345	protein_coding	SE	Sample1
RBIS	ENSG00000176731.12	chr8	-	85219235	85219363	85217385	85217502	85220305	85220384	NA	NA	NA	NA	NA	NA	NA	NA	NA	NA	NA	NA	84	161	4	390	200	100	0	0	0.207	0.005	0.202	protein_coding	SE	Sample1
ELMOD3	ENSG00000115459.18	chr2	+	85355075	85355170	85354393	85354829	85355554	85355598	NA	NA	NA	NA	NA	NA	NA	NA	NA	NA	NA	NA	9	4	12	0	195	100	0.000483688	0.0113813	0.536	1	-0.464	protein_coding	SE	Sample1
AKAP13	ENSG00000170776.22	chr15	+	85662387	85662453	85655416	85655787	85664562	85664755	NA	NA	NA	NA	NA	NA	NA	NA	NA	NA	NA	NA	1	12	20	15	166	100	0.000215356	0.00609825	0.048	0.445	-0.397	protein_coding	SE	Sample1
SYTL2	ENSG00000137501.18	chr11	-	85711112	85711232	85709330	85709500	85714412	85714507	NA	NA	NA	NA	NA	NA	NA	NA	NA	NA	NA	NA	11	4	45	0	200	100	0.000202044	0.00579883	0.579	1	-0.421	protein_coding	SE	Sample1
SYTL2	ENSG00000137501.18	chr11	-	85717482	85717530	85714412	85714507	85718789	85718843	NA	NA	NA	NA	NA	NA	NA	NA	NA	NA	NA	NA	10	6	0	19	148	100	7.26e-07	0.000323986	0.53	0	0.53	protein_coding	SE	Sample1
MAPK10	ENSG00000109339.24	chr4	-	86103185	86103244	86101893	86102032	86107222	86107243	NA	NA	NA	NA	NA	NA	NA	NA	NA	NA	NA	NA	21	14	12	0	159	100	5.66e-05	0.00247924	0.485	1	-0.515	protein_coding	SE	Sample1
DMTF1	ENSG00000135164.19	chr7	+	87154389	87154528	87152435	87152555	87163494	87163617	NA	NA	NA	NA	NA	NA	NA	NA	NA	NA	NA	NA	5	26	13	8	200	100	0.000574607	0.0128714	0.088	0.448	-0.36	protein_coding	SE	Sample1
PAPSS2	ENSG00000198682.13	chr10	+	87721755	87721770	87715731	87715843	87727283	87727489	NA	NA	NA	NA	NA	NA	NA	NA	NA	NA	NA	NA	9	11	0	3	115	100	0.00183843	0.0295905	0.416	0	0.416	protein_coding	SE	Sample1
STEAP4	ENSG00000127954.13	chr7	-	88290915	88291014	88283813	88284271	88306791	88306880	NA	NA	NA	NA	NA	NA	NA	NA	NA	NA	NA	NA	28	4	13	17	199	100	0.000128566	0.00403784	0.779	0.278	0.501	protein_coding	SE	Sample1
ENSG00000283196	ENSG00000283196.2	chr2	-	89580557	89580635	89542841	89543836	89581005	89581140	NA	NA	NA	NA	NA	NA	NA	NA	NA	NA	NA	NA	6	5	3	0	178	100	0.000745462	0.0154017	0.403	1	-0.597	transcribed_unprocessed_pseudogene	SE	Sample1
CHMP1A	ENSG00000131165.16	chr16	-	89653903	89654020	89651568	89651646	89657581	89657725	NA	NA	NA	NA	NA	NA	NA	NA	NA	NA	NA	NA	5	0	11	4	200	100	0.00127672	0.0225871	1	0.579	0.421	protein_coding	SE	Sample1
FANCA	ENSG00000187741.16	chr16	-	89798950	89799079	89795905	89796018	89799165	89799232	NA	NA	NA	NA	NA	NA	NA	NA	NA	NA	NA	NA	5	18	6	0	200	100	4.6e-06	0.000906795	0.122	1	-0.878	protein_coding	SE	Sample1
GAS8	ENSG00000141013.17	chr16	+	90035632	90035687	90032717	90032924	90036380	90036586	NA	NA	NA	NA	NA	NA	NA	NA	NA	NA	NA	NA	14	0	10	4	155	100	0.000949465	0.0179641	1	0.617	0.383	protein_coding	SE	Sample1
URAHP	ENSG00000222019.7	chr16	-	90044113	90044233	90043428	90043989	90044501	90044610	NA	NA	NA	NA	NA	NA	NA	NA	NA	NA	NA	NA	0	2	6	3	200	100	0.00108084	0.0198175	0	0.5	-0.5	transcribed_unprocessed_pseudogene	SE	Sample1
DCN	ENSG00000011465.18	chr12	-	91179361	91179686	91178341	91178585	91182654	91182824	NA	NA	NA	NA	NA	NA	NA	NA	NA	NA	NA	NA	491	157	62	62	200	100	3.35e-06	0.000807263	0.61	0.333	0.277	protein_coding	SE	Sample1
RWDD3	ENSG00000122481.17	chr1	+	95244210	95244715	95234210	95234315	95246541	95246657	NA	NA	NA	NA	NA	NA	NA	NA	NA	NA	NA	NA	2	0	7	3	200	100	0.00267008	0.0377504	1	0.538	0.462	protein_coding	SE	Sample1
CDC14B	ENSG00000081377.17	chr9	-	96515648	96515792	96509672	96509789	96522505	96522603	NA	NA	NA	NA	NA	NA	NA	NA	NA	NA	NA	NA	4	6	3	0	200	100	0.000254051	0.00696538	0.25	1	-0.75	protein_coding	SE	Sample1
ENSG00000256594	ENSG00000256594.10	chr12	+	9656567	9656697	9655872	9655979	9656920	9656982	NA	NA	NA	NA	NA	NA	NA	NA	NA	NA	NA	NA	45	21	29	2	200	100	0.00164947	0.0272594	0.517	0.879	-0.362	transcribed_unprocessed_pseudogene	SE	Sample1
ZNF812P	ENSG00000224689.11	chr19	-	9693693	9693820	9689993	9691266	9694778	9694867	NA	NA	NA	NA	NA	NA	NA	NA	NA	NA	NA	NA	24	35	24	2	200	100	1.72e-06	0.000577278	0.255	0.857	-0.602	transcribed_unprocessed_pseudogene	SE	Sample1
ZNF812P	ENSG00000224689.11	chr19	-	9693693	9693820	9690575	9691269	9694778	9694867	NA	NA	NA	NA	NA	NA	NA	NA	NA	NA	NA	NA	41	84	49	5	200	100	1.32e-12	6.52e-09	0.196	0.831	-0.635	transcribed_unprocessed_pseudogene	SE	Sample1
ZNF812P	ENSG00000224689.11	chr19	-	9694778	9694867	9690579	9691266	9696093	9696248	NA	NA	NA	NA	NA	NA	NA	NA	NA	NA	NA	NA	131	39	26	33	189	100	2.1e-05	0.00177329	0.64	0.294	0.346	transcribed_unprocessed_pseudogene	SE	Sample1
ZNF812P	ENSG00000224689.11	chr19	-	9694778	9694867	9690579	9691269	9696093	9696248	NA	NA	NA	NA	NA	NA	NA	NA	NA	NA	NA	NA	180	99	29	59	189	100	4.33e-06	0.000879327	0.49	0.206	0.284	transcribed_unprocessed_pseudogene	SE	Sample1
FAHD2B	ENSG00000144199.12	chr2	-	97091862	97091988	97091461	97091712	97094700	97094882	NA	NA	NA	NA	NA	NA	NA	NA	NA	NA	NA	NA	4	3	8	0	200	100	0.000658883	0.014084	0.4	1	-0.6	protein_coding	SE	Sample1
ANKRD36	ENSG00000135976.21	chr2	+	97122886	97122993	97118343	97118517	97127066	97127134	NA	NA	NA	NA	NA	NA	NA	NA	NA	NA	NA	NA	8	3	18	0	200	100	0.0017796	0.0288302	0.571	1	-0.429	protein_coding	SE	Sample1
ANKRD36	ENSG00000135976.21	chr2	+	97142762	97142835	97142639	97142668	97144517	97144546	NA	NA	NA	NA	NA	NA	NA	NA	NA	NA	NA	NA	36	0	33	5	173	100	0.00162662	0.0269721	1	0.792	0.208	protein_coding	SE	Sample1
ANKRD36	ENSG00000135976.21	chr2	+	97209799	97209872	97209680	97209709	97211545	97211574	NA	NA	NA	NA	NA	NA	NA	NA	NA	NA	NA	NA	9	6	3	0	173	100	0.00124718	0.0222348	0.464	1	-0.536	protein_coding	SE	Sample1
TTLL3	ENSG00000214021.17	chr3	+	9833103	9833245	9828678	9829395	9834680	9834907	NA	NA	NA	NA	NA	NA	NA	NA	NA	NA	NA	NA	5	6	5	0	200	100	0.000170631	0.00505381	0.294	1	-0.706	protein_coding	SE	Sample1
CLDND1	ENSG00000080822.17	chr3	-	98521652	98521703	98521132	98521437	98522848	98522875	NA	NA	NA	NA	NA	NA	NA	NA	NA	NA	NA	NA	0	2	9	0	151	100	2.04e-06	0.000620021	0	1	-1	protein_coding	SE	Sample1
DOCK9	ENSG00000088387.22	chr13	-	98825871	98825940	98824397	98824504	98826829	98826887	NA	NA	NA	NA	NA	NA	NA	NA	NA	NA	NA	NA	6	27	74	82	169	100	0.00117369	0.021244	0.116	0.348	-0.232	protein_coding	SE	Sample1
ZKSCAN5	ENSG00000196652.12	chr7	+	99519826	99519909	99512452	99512591	99525812	99526418	NA	NA	NA	NA	NA	NA	NA	NA	NA	NA	NA	NA	30	8	14	0	183	100	0.000888619	0.0171746	0.672	1	-0.328	protein_coding	SE	Sample1
PMS2P1	ENSG00000078319.12	chr7	-	100325690	100325868	100320438	100321084	100328835	100329019	NA	NA	NA	NA	NA	NA	NA	NA	NA	NA	NA	NA	11	4	1	0	200	100	0.00287803	0.0439499	0.579	1	-0.421	transcribed_unprocessed_pseudogene	SE	Sample10
WARS1	ENSG00000140105.18	chr14	-	100375282	100375406	100361707	100361921	100376259	100376285	NA	NA	NA	NA	NA	NA	NA	NA	NA	NA	NA	NA	24	4	4	9	200	100	0.000228011	0.00739523	0.75	0.182	0.568	protein_coding	SE	Sample10
TMEM45A	ENSG00000181458.10	chr3	+	100519461	100519608	100492650	100492928	100555208	100555401	NA	NA	NA	NA	NA	NA	NA	NA	NA	NA	NA	NA	11	12	3	0	200	100	0.00105609	0.0219295	0.314	1	-0.686	protein_coding	SE	Sample10
TMEM45A	ENSG00000181458.10	chr3	+	100519532	100519608	100492659	100492928	100555208	100555401	NA	NA	NA	NA	NA	NA	NA	NA	NA	NA	NA	NA	6	12	1	0	176	100	0.00287972	0.0439528	0.221	1	-0.779	protein_coding	SE	Sample10
MRPL43	ENSG00000055950.17	chr10	-	100983947	100984074	100983754	100983817	100986748	100986975	NA	NA	NA	NA	NA	NA	NA	NA	NA	NA	NA	NA	13	22	24	9	200	100	0.00310987	0.0464501	0.228	0.571	-0.343	protein_coding	SE	Sample10
PARPBP	ENSG00000185480.12	chr12	+	102182548	102182627	102165728	102165883	102195950	102197361	NA	NA	NA	NA	NA	NA	NA	NA	NA	NA	NA	NA	8	6	5	0	179	100	0.000533585	0.013796	0.427	1	-0.573	protein_coding	SE	Sample10
CENPE	ENSG00000138778.14	chr4	-	103163478	103163553	103163136	103163256	103174735	103174903	NA	NA	NA	NA	NA	NA	NA	NA	NA	NA	NA	NA	42	19	8	0	175	100	0.000598206	0.0149701	0.558	1	-0.442	protein_coding	SE	Sample10
SLK	ENSG00000065613.15	chr10	+	104010815	104010908	104008176	104008356	104018159	104018289	NA	NA	NA	NA	NA	NA	NA	NA	NA	NA	NA	NA	154	41	168	12	193	100	0.000139959	0.00513592	0.661	0.879	-0.218	protein_coding	SE	Sample10
SRPK2	ENSG00000135250.17	chr7	-	105125781	105125874	105117387	105118022	105126247	105126340	NA	NA	NA	NA	NA	NA	NA	NA	NA	NA	NA	NA	12	27	33	13	193	100	0.000182315	0.00621569	0.187	0.568	-0.381	protein_coding	SE	Sample10
SRPK2	ENSG00000135250.17	chr7	-	105126247	105126340	105125781	105125874	105126992	105127062	NA	NA	NA	NA	NA	NA	NA	NA	NA	NA	NA	NA	26	6	18	26	193	100	0.000346105	0.0101167	0.692	0.264	0.428	protein_coding	SE	Sample10
OXR1	ENSG00000164830.19	chr8	+	106737519	106737600	106726106	106726309	106739457	106739583	NA	NA	NA	NA	NA	NA	NA	NA	NA	NA	NA	NA	23	9	41	1	181	100	0.000265069	0.0083658	0.585	0.958	-0.373	protein_coding	SE	Sample10
TMEM14B	ENSG00000137210.14	chr6	+	10755141	10755232	10749621	10749698	10770076	10770204	NA	NA	NA	NA	NA	NA	NA	NA	NA	NA	NA	NA	16	0	5	3	191	100	0.000754137	0.0178025	1	0.466	0.534	protein_coding	SE	Sample10
DUS4L	ENSG00000105865.11	chr7	+	107573703	107573821	107571144	107571266	107575187	107575282	NA	NA	NA	NA	NA	NA	NA	NA	NA	NA	NA	NA	19	8	12	0	200	100	0.000331959	0.00979179	0.543	1	-0.457	protein_coding	SE	Sample10
DUS4L	ENSG00000105865.11	chr7	+	107573703	107573883	107571144	107571266	107575187	107575310	NA	NA	NA	NA	NA	NA	NA	NA	NA	NA	NA	NA	10	8	4	0	200	100	0.000733318	0.0173674	0.385	1	-0.615	protein_coding	SE	Sample10
BBX	ENSG00000114439.19	chr3	+	107789786	107789876	107778370	107778519	107791239	107791299	NA	NA	NA	NA	NA	NA	NA	NA	NA	NA	NA	NA	43	22	59	6	190	100	0.000544068	0.0139808	0.507	0.838	-0.331	protein_coding	SE	Sample10
CD47	ENSG00000196776.17	chr3	-	108049618	108049651	108043090	108047292	108050577	108050602	NA	NA	NA	NA	NA	NA	NA	NA	NA	NA	NA	NA	192	58	57	45	133	100	0.000780678	0.0180469	0.713	0.488	0.225	protein_coding	SE	Sample10
CMKLR1	ENSG00000174600.14	chr12	-	108329994	108330207	108293588	108293664	108339026	108339311	NA	NA	NA	NA	NA	NA	NA	NA	NA	NA	NA	NA	5	5	3	0	200	100	0.000457468	0.0124309	0.333	1	-0.667	protein_coding	SE	Sample10
FER	ENSG00000151422.14	chr5	+	108768092	108768238	108748961	108748993	108798123	108798389	NA	NA	NA	NA	NA	NA	NA	NA	NA	NA	NA	NA	38	0	15	5	200	100	0.000107898	0.00412998	1	0.6	0.4	protein_coding	SE	Sample10
GIT2	ENSG00000139436.22	chr12	-	109945259	109945349	109939164	109939247	109947255	109947504	NA	NA	NA	NA	NA	NA	NA	NA	NA	NA	NA	NA	18	6	3	11	190	100	0.000520146	0.0135441	0.612	0.126	0.486	protein_coding	SE	Sample10
RBM15	ENSG00000162775.17	chr1	+	110345538	110345649	110339322	110342268	110346307	110346677	NA	NA	NA	NA	NA	NA	NA	NA	NA	NA	NA	NA	11	20	0	14	200	100	0.000277536	0.00868835	0.216	0	0.216	protein_coding	SE	Sample10
MIR4435-2HG	ENSG00000172965.17	chr2	-	111365560	111365662	111343581	111344237	111367486	111367575	NA	NA	NA	NA	NA	NA	NA	NA	NA	NA	NA	NA	12	7	1	0	200	100	0.00314088	0.0467781	0.462	1	-0.538	lncRNA	SE	Sample10
PHLDB2	ENSG00000144824.21	chr3	+	111948931	111949075	111945267	111945357	111952571	111952712	NA	NA	NA	NA	NA	NA	NA	NA	NA	NA	NA	NA	28	4	46	0	200	100	0.00262627	0.0410539	0.778	1	-0.222	protein_coding	SE	Sample10
PSD4	ENSG00000125637.16	chr2	+	113198739	113198884	113197194	113197913	113199082	113199226	NA	NA	NA	NA	NA	NA	NA	NA	NA	NA	NA	NA	52	9	67	1	200	100	0.000925486	0.0199524	0.743	0.971	-0.228	protein_coding	SE	Sample10
ANK2	ENSG00000145362.21	chr4	+	113374731	113374946	113373284	113373449	113381456	113381651	NA	NA	NA	NA	NA	NA	NA	NA	NA	NA	NA	NA	5	4	3	0	200	100	0.000715915	0.0170945	0.385	1	-0.615	protein_coding	SE	Sample10
ANK2	ENSG00000145362.21	chr4	+	113374763	113374946	113373284	113373449	113381456	113383724	NA	NA	NA	NA	NA	NA	NA	NA	NA	NA	NA	NA	11	4	7	0	200	100	0.000933506	0.0200615	0.579	1	-0.421	protein_coding	SE	Sample10
TNC	ENSG00000041982.16	chr9	-	115057152	115057425	115046409	115046682	115073602	115073866	NA	NA	NA	NA	NA	NA	NA	NA	NA	NA	NA	NA	23	4	0	2	200	100	0.000214727	0.00706599	0.742	0	0.742	protein_coding	SE	Sample10
ACP5	ENSG00000102575.14	chr19	-	11578584	11578657	11577592	11577679	11578843	11578954	NA	NA	NA	NA	NA	NA	NA	NA	NA	NA	NA	NA	22	2	3	5	173	100	0.000945765	0.0202112	0.864	0.258	0.606	protein_coding	SE	Sample10
LPIN1	ENSG00000134324.12	chr2	+	11776085	11776193	11773619	11773745	11779518	11779645	NA	NA	NA	NA	NA	NA	NA	NA	NA	NA	NA	NA	8	22	19	3	200	100	6.59e-06	0.00144164	0.154	0.76	-0.606	protein_coding	SE	Sample10
MPPE1	ENSG00000154889.17	chr18	-	11905737	11905953	11897525	11897620	11906202	11906309	NA	NA	NA	NA	NA	NA	NA	NA	NA	NA	NA	NA	10	0	15	9	200	100	0.000182961	0.00622321	1	0.455	0.545	protein_coding	SE	Sample10
USP53	ENSG00000145390.12	chr4	+	119239217	119239903	119217549	119217673	119245336	119245429	NA	NA	NA	NA	NA	NA	NA	NA	NA	NA	NA	NA	22	11	53	3	200	100	0.000409647	0.0114498	0.5	0.898	-0.398	protein_coding	SE	Sample10
SEPTIN6	ENSG00000125354.24	chrX	-	119625334	119625379	119616944	119620051	119629317	119629508	NA	NA	NA	NA	NA	NA	NA	NA	NA	NA	NA	NA	4	3	11	0	145	100	0.00107558	0.0221972	0.479	1	-0.521	protein_coding	SE	Sample10
SEPTIN6	ENSG00000125354.24	chrX	-	119625334	119625379	119618712	119618786	119629317	119629508	NA	NA	NA	NA	NA	NA	NA	NA	NA	NA	NA	NA	4	3	6	0	145	100	0.00150474	0.0280234	0.479	1	-0.521	protein_coding	SE	Sample10
CLASP1	ENSG00000074054.21	chr2	-	121409023	121409047	121407470	121407715	121410865	121410969	NA	NA	NA	NA	NA	NA	NA	NA	NA	NA	NA	NA	1	23	6	7	124	100	0.000907618	0.0196975	0.034	0.409	-0.375	protein_coding	SE	Sample10
CLASP1	ENSG00000074054.21	chr2	-	121445448	121445496	121430072	121430177	121447336	121447507	NA	NA	NA	NA	NA	NA	NA	NA	NA	NA	NA	NA	9	11	0	7	148	100	0.0004718	0.012726	0.356	0	0.356	protein_coding	SE	Sample10
ATE1	ENSG00000107669.19	chr10	-	121899865	121899994	121898840	121898969	121902390	121902504	NA	NA	NA	NA	NA	NA	NA	NA	NA	NA	NA	NA	12	55	20	18	200	100	0.000417651	0.0116366	0.098	0.357	-0.259	protein_coding	SE	Sample10
CADPS2	ENSG00000081803.17	chr7	-	122386294	122386309	122379367	122379442	122387025	122387173	NA	NA	NA	NA	NA	NA	NA	NA	NA	NA	NA	NA	31	4	52	33	115	100	0.00137591	0.026471	0.871	0.578	0.293	protein_coding	SE	Sample10
RNF217	ENSG00000146373.17	chr6	+	124971500	124971598	124963307	124963426	125045210	125045444	NA	NA	NA	NA	NA	NA	NA	NA	NA	NA	NA	NA	6	4	0	2	198	100	0.00169618	0.030642	0.431	0	0.431	protein_coding	SE	Sample10
WASHC5	ENSG00000164961.16	chr8	-	125083834	125084022	125083112	125083258	125091614	125091790	NA	NA	NA	NA	NA	NA	NA	NA	NA	NA	NA	NA	46	4	10	7	200	100	0.00229215	0.0378198	0.852	0.417	0.435	protein_coding	SE	Sample10
GAPVD1	ENSG00000165219.23	chr9	+	125268935	125268984	125261809	125261959	125298889	125299106	NA	NA	NA	NA	NA	NA	NA	NA	NA	NA	NA	NA	4	9	9	0	149	100	4.77e-06	0.00120959	0.23	1	-0.77	protein_coding	SE	Sample10
CHEK1	ENSG00000149554.14	chr11	+	125656205	125656335	125655224	125655347	125675927	125676041	NA	NA	NA	NA	NA	NA	NA	NA	NA	NA	NA	NA	14	4	6	0	200	100	0.00161246	0.0294379	0.636	1	-0.364	protein_coding	SE	Sample10
EDRF1	ENSG00000107938.18	chr10	+	125729002	125729104	125725681	125725838	125729357	125729479	NA	NA	NA	NA	NA	NA	NA	NA	NA	NA	NA	NA	38	6	37	0	200	100	0.000692498	0.0166837	0.76	1	-0.24	protein_coding	SE	Sample10
SLC12A2-DT	ENSG00000245937.10	chr5	-	127966162	127966928	127956803	127956921	128061143	128061244	NA	NA	NA	NA	NA	NA	NA	NA	NA	NA	NA	NA	8	7	2	0	200	100	0.00124649	0.0246109	0.364	1	-0.636	lncRNA	SE	Sample10
SAP130	ENSG00000136715.19	chr2	-	127977984	127978089	127954985	127955344	127986784	127986959	NA	NA	NA	NA	NA	NA	NA	NA	NA	NA	NA	NA	16	7	7	0	200	100	0.000964544	0.0205079	0.533	1	-0.467	protein_coding	SE	Sample10
IMPDH1	ENSG00000106348.18	chr7	-	128409288	128409352	128405766	128405865	128409755	128409982	NA	NA	NA	NA	NA	NA	NA	NA	NA	NA	NA	NA	6	11	0	6	164	100	0.00239145	0.0390192	0.25	0	0.25	protein_coding	SE	Sample10
IMPDH1	ENSG00000106348.18	chr7	-	128409288	128409484	128405766	128405865	128409755	128409982	NA	NA	NA	NA	NA	NA	NA	NA	NA	NA	NA	NA	6	11	0	6	200	100	0.00305102	0.0459219	0.214	0	0.214	protein_coding	SE	Sample10
ENSG00000280828	ENSG00000280828.1	chr7	+	128577963	128578033	128574719	128574791	128578889	128578933	NA	NA	NA	NA	NA	NA	NA	NA	NA	NA	NA	NA	12	8	10	0	170	100	0.000162349	0.00566001	0.469	1	-0.531	unprocessed_pseudogene	SE	Sample10
NFRKB	ENSG00000170322.15	chr11	-	129893296	129893385	129892714	129892870	129894358	129894438	NA	NA	NA	NA	NA	NA	NA	NA	NA	NA	NA	NA	17	5	0	2	189	100	0.000464745	0.0125588	0.643	0	0.643	protein_coding	SE	Sample10
FNBP1	ENSG00000187239.18	chr9	-	129915965	129915980	129908889	129908999	129923843	129923939	NA	NA	NA	NA	NA	NA	NA	NA	NA	NA	NA	NA	6	4	0	4	115	100	0.000379763	0.0108208	0.566	0	0.566	protein_coding	SE	Sample10
NEK11	ENSG00000114670.14	chr3	+	131027929	131028002	131026876	131027006	131029612	131029878	NA	NA	NA	NA	NA	NA	NA	NA	NA	NA	NA	NA	4	2	0	5	173	100	0.000665218	0.0161325	0.536	0	0.536	protein_coding	SE	Sample10
NEK11	ENSG00000114670.14	chr3	+	131168829	131168937	131165276	131165519	131170772	131170887	NA	NA	NA	NA	NA	NA	NA	NA	NA	NA	NA	NA	14	4	8	0	200	100	0.00146914	0.0275643	0.636	1	-0.364	protein_coding	SE	Sample10
POMT1	ENSG00000130714.19	chr9	+	131504188	131504649	131503009	131503073	131506113	131506220	NA	NA	NA	NA	NA	NA	NA	NA	NA	NA	NA	NA	15	2	0	1	200	100	0.000652273	0.0159289	0.789	0	0.789	protein_coding	SE	Sample10
NPHP3	ENSG00000113971.21	chr3	-	132696730	132696813	132694826	132694965	132697259	132697362	NA	NA	NA	NA	NA	NA	NA	NA	NA	NA	NA	NA	7	0	0	5	183	100	7.32e-08	6.01e-05	1	0	1	protein_coding	SE	Sample10
ZCCHC10	ENSG00000155329.12	chr5	-	133000131	133000201	132998407	132998850	133006758	133006920	NA	NA	NA	NA	NA	NA	NA	NA	NA	NA	NA	NA	19	8	23	0	170	100	5.91e-05	0.0030662	0.583	1	-0.417	protein_coding	SE	Sample10
PWWP3A	ENSG00000160953.17	chr19	+	1358587	1358700	1357008	1358464	1360135	1360631	NA	NA	NA	NA	NA	NA	NA	NA	NA	NA	NA	NA	13	13	1	14	200	100	0.0005749	0.0145401	0.333	0.034	0.299	protein_coding	SE	Sample10
MAP7	ENSG00000135525.19	chr6	-	136383670	136383781	136377754	136377868	136388392	136388510	NA	NA	NA	NA	NA	NA	NA	NA	NA	NA	NA	NA	125	21	59	42	200	100	1.12e-05	0.0019723	0.749	0.413	0.336	protein_coding	SE	Sample10
ENTR1	ENSG00000165689.17	chr9	-	136410089	136410239	136407825	136407938	136410327	136410609	NA	NA	NA	NA	NA	NA	NA	NA	NA	NA	NA	NA	16	7	0	6	200	100	2.71e-05	0.00225849	0.533	0	0.533	protein_coding	SE	Sample10
DZIP1L	ENSG00000158163.15	chr3	-	138071642	138071835	138068150	138068367	138077498	138077632	NA	NA	NA	NA	NA	NA	NA	NA	NA	NA	NA	NA	11	4	4	0	200	100	0.00151075	0.0281062	0.579	1	-0.421	protein_coding	SE	Sample10
DZIP1L	ENSG00000158163.15	chr3	-	138112363	138112500	138103470	138104052	138115327	138115818	NA	NA	NA	NA	NA	NA	NA	NA	NA	NA	NA	NA	35	10	6	0	200	100	0.00262548	0.0410539	0.636	1	-0.364	protein_coding	SE	Sample10
BRME1	ENSG00000132016.12	chr19	-	13883307	13883400	13882347	13882952	13885960	13886055	NA	NA	NA	NA	NA	NA	NA	NA	NA	NA	NA	NA	0	1	9	3	193	100	0.0013863	0.0266359	0	0.609	-0.609	protein_coding	SE	Sample10
COPB2	ENSG00000184432.11	chr3	-	139385003	139385200	139383297	139383435	139389468	139389648	NA	NA	NA	NA	NA	NA	NA	NA	NA	NA	NA	NA	14	1	16	13	200	100	0.0020161	0.0344677	0.875	0.381	0.494	protein_coding	SE	Sample10
DIAPH1	ENSG00000131504.18	chr5	-	141588223	141588250	141587041	141587197	141618797	141618999	NA	NA	NA	NA	NA	NA	NA	NA	NA	NA	NA	NA	33	7	16	28	127	100	1.45e-05	0.00200017	0.788	0.31	0.478	protein_coding	SE	Sample10
RELL2	ENSG00000164620.9	chr5	+	141638954	141639021	141638794	141638860	141639463	141639629	NA	NA	NA	NA	NA	NA	NA	NA	NA	NA	NA	NA	15	7	0	2	167	100	0.000916613	0.019834	0.562	0	0.562	protein_coding	SE	Sample10
IL15	ENSG00000164136.17	chr4	+	141688821	141689035	141656185	141656307	141719365	141719476	NA	NA	NA	NA	NA	NA	NA	NA	NA	NA	NA	NA	9	0	12	4	200	100	0.00100369	0.0211257	1	0.6	0.4	protein_coding	SE	Sample10
IL15	ENSG00000164136.17	chr4	+	141721058	141721177	141720468	141720566	141721923	141722008	NA	NA	NA	NA	NA	NA	NA	NA	NA	NA	NA	NA	6	1	2	9	200	100	0.00108799	0.0223702	0.75	0.1	0.65	protein_coding	SE	Sample10
GAB1	ENSG00000109458.9	chr4	+	143434087	143434168	143433490	143433716	143437998	143438041	NA	NA	NA	NA	NA	NA	NA	NA	NA	NA	NA	NA	11	19	27	10	181	100	0.00272226	0.0421418	0.242	0.599	-0.357	protein_coding	SE	Sample10
EEF1D	ENSG00000104529.19	chr8	-	143590607	143590729	143589510	143590081	143597347	143597415	NA	NA	NA	NA	NA	NA	NA	NA	NA	NA	NA	NA	12	5	3	0	200	100	0.00215203	0.0360763	0.545	1	-0.455	protein_coding	SE	Sample10
EEF1D	ENSG00000104529.19	chr8	-	143590607	143590735	143589694	143590081	143597347	143597415	NA	NA	NA	NA	NA	NA	NA	NA	NA	NA	NA	NA	12	5	3	0	200	100	0.00215203	0.0360763	0.545	1	-0.455	protein_coding	SE	Sample10
EEF1D	ENSG00000104529.19	chr8	-	143590607	143590738	143588990	143590081	143597347	143597415	NA	NA	NA	NA	NA	NA	NA	NA	NA	NA	NA	NA	15	5	4	0	200	100	0.00265947	0.0413445	0.6	1	-0.4	protein_coding	SE	Sample10
EEF1D	ENSG00000104529.19	chr8	-	143590644	143590738	143589643	143590081	143597347	143597415	NA	NA	NA	NA	NA	NA	NA	NA	NA	NA	NA	NA	5	5	1	0	194	100	0.000923706	0.0199287	0.34	1	-0.66	protein_coding	SE	Sample10
SRGAP2B	ENSG00000196369.12	chr1	-	144960337	144960398	144955438	144955601	144995007	144995200	NA	NA	NA	NA	NA	NA	NA	NA	NA	NA	NA	NA	8	6	2	0	161	100	0.00152588	0.0282804	0.453	1	-0.547	protein_coding	SE	Sample10
NBPF12	ENSG00000268043.9	chr1	+	146949323	146949422	146943290	146943562	146951347	146951489	NA	NA	NA	NA	NA	NA	NA	NA	NA	NA	NA	NA	8	3	2	0	199	100	0.0034466	0.049756	0.573	1	-0.427	protein_coding	SE	Sample10
GPR89B	ENSG00000188092.15	chr1	+	147968331	147968428	147966553	147966663	147968874	147968963	NA	NA	NA	NA	NA	NA	NA	NA	NA	NA	NA	NA	2	3	6	0	197	100	0.000195144	0.006539	0.253	1	-0.747	protein_coding	SE	Sample10
NTAN1	ENSG00000157045.9	chr16	-	15048077	15048099	15047854	15047920	15055890	15056039	NA	NA	NA	NA	NA	NA	NA	NA	NA	NA	NA	NA	3	5	4	0	122	100	0.000235741	0.0075764	0.33	1	-0.67	protein_coding	SE	Sample10
RPP38	ENSG00000152464.15	chr10	+	15102217	15102336	15097179	15097409	15103304	15103713	NA	NA	NA	NA	NA	NA	NA	NA	NA	NA	NA	NA	14	4	11	0	200	100	0.00132037	0.0257402	0.636	1	-0.364	protein_coding	SE	Sample10
PI4KB	ENSG00000143393.17	chr1	-	151310210	151310255	151307573	151307801	151315572	151316509	NA	NA	NA	NA	NA	NA	NA	NA	NA	NA	NA	NA	11	43	19	10	145	100	6.62e-05	0.0030662	0.15	0.567	-0.417	protein_coding	SE	Sample10
TMEM51	ENSG00000171729.14	chr1	+	15210489	15210562	15153746	15153954	15214894	15215431	NA	NA	NA	NA	NA	NA	NA	NA	NA	NA	NA	NA	18	8	11	0	173	100	0.00039491	0.0112089	0.565	1	-0.435	protein_coding	SE	Sample10
TRIM2	ENSG00000109654.16	chr4	+	153222242	153223039	153204442	153204560	153270334	153270519	NA	NA	NA	NA	NA	NA	NA	NA	NA	NA	NA	NA	17	45	64	39	200	100	3.96e-05	0.00256441	0.159	0.451	-0.292	protein_coding	SE	Sample10
MECP2	ENSG00000169057.25	chrX	-	154092183	154092307	154032206	154032557	154097603	154097663	NA	NA	NA	NA	NA	NA	NA	NA	NA	NA	NA	NA	28	6	24	0	200	100	0.000643897	0.0157852	0.7	1	-0.3	protein_coding	SE	Sample10
CC2D2A	ENSG00000048342.18	chr4	+	15479218	15479328	15478722	15478806	15480703	15480827	NA	NA	NA	NA	NA	NA	NA	NA	NA	NA	NA	NA	10	8	0	8	200	100	0.000117295	0.00441074	0.385	0	0.385	protein_coding	SE	Sample10
CC2D2A	ENSG00000048342.18	chr4	+	15479222	15479328	15478722	15478806	15480703	15480827	NA	NA	NA	NA	NA	NA	NA	NA	NA	NA	NA	NA	10	8	0	8	200	100	0.000117295	0.00441074	0.385	0	0.385	protein_coding	SE	Sample10
ADAM15	ENSG00000143537.14	chr1	+	155061903	155062117	155061414	155061489	155062244	155062369	NA	NA	NA	NA	NA	NA	NA	NA	NA	NA	NA	NA	54	21	69	6	200	100	0.00122892	0.0243953	0.563	0.852	-0.289	protein_coding	SE	Sample10
TVP23C-CDRT4	ENSG00000259024.7	chr17	-	15540432	15540561	15503097	15503232	15545784	15545916	NA	NA	NA	NA	NA	NA	NA	NA	NA	NA	NA	NA	8	3	11	0	200	100	0.00235815	0.0385752	0.571	1	-0.429	protein_coding	SE	Sample10
PDGFC	ENSG00000145431.11	chr4	-	156861428	156861489	156850220	156850416	156970785	156971315	NA	NA	NA	NA	NA	NA	NA	NA	NA	NA	NA	NA	12	11	1	13	161	100	0.00072648	0.0172473	0.404	0.046	0.358	protein_coding	SE	Sample10
FNIP2	ENSG00000052795.13	chr4	+	158833800	158833890	158833527	158833628	158835404	158835476	NA	NA	NA	NA	NA	NA	NA	NA	NA	NA	NA	NA	87	35	127	13	190	100	0.000130357	0.00481978	0.567	0.837	-0.27	protein_coding	SE	Sample10
ZSWIM7	ENSG00000214941.8	chr17	-	15977578	15977913	15976568	15977092	15978043	15978163	NA	NA	NA	NA	NA	NA	NA	NA	NA	NA	NA	NA	14	0	7	3	200	100	0.00157797	0.029007	1	0.538	0.462	protein_coding	SE	Sample10
DCAF8	ENSG00000132716.19	chr1	-	160261284	160261325	160243959	160244034	160262275	160262436	NA	NA	NA	NA	NA	NA	NA	NA	NA	NA	NA	NA	12	6	8	0	141	100	0.000771785	0.0178742	0.587	1	-0.413	protein_coding	SE	Sample10
CRAMP1	ENSG00000007545.16	chr16	+	1666072	1666177	1665056	1665138	1666421	1666513	NA	NA	NA	NA	NA	NA	NA	NA	NA	NA	NA	NA	2	4	7	0	200	100	2.72e-05	0.00225849	0.2	1	-0.8	protein_coding	SE	Sample10
GOLIM4	ENSG00000173905.9	chr3	-	168040785	168040869	168036835	168036994	168041391	168041474	NA	NA	NA	NA	NA	NA	NA	NA	NA	NA	NA	NA	83	23	80	3	184	100	0.000102391	0.00393459	0.662	0.935	-0.273	protein_coding	SE	Sample10
STK39	ENSG00000198648.12	chr2	-	168065318	168065381	168063499	168063570	168074981	168075011	NA	NA	NA	NA	NA	NA	NA	NA	NA	NA	NA	NA	114	35	173	16	163	100	0.000401453	0.0113478	0.666	0.869	-0.203	protein_coding	SE	Sample10
SIN3B	ENSG00000127511.10	chr19	+	16862883	16862979	16862351	16862559	16863679	16863796	NA	NA	NA	NA	NA	NA	NA	NA	NA	NA	NA	NA	5	4	0	3	196	100	0.00145041	0.0273655	0.389	0	0.389	protein_coding	SE	Sample10
METTL8	ENSG00000123600.21	chr2	-	171414602	171414726	171360421	171360513	171433882	171434087	NA	NA	NA	NA	NA	NA	NA	NA	NA	NA	NA	NA	5	2	0	4	200	100	0.000289463	0.00887768	0.556	0	0.556	protein_coding	SE	Sample10
MPRIP	ENSG00000133030.22	chr17	+	17180606	17180669	17180002	17180088	17184822	17185560	NA	NA	NA	NA	NA	NA	NA	NA	NA	NA	NA	NA	37	32	19	53	163	100	0.00174888	0.0311905	0.415	0.18	0.235	protein_coding	SE	Sample10
ECT2	ENSG00000114346.14	chr3	+	172752149	172752472	172750958	172751116	172754508	172754585	NA	NA	NA	NA	NA	NA	NA	NA	NA	NA	NA	NA	17	4	5	0	200	100	0.00247283	0.0395761	0.68	1	-0.32	protein_coding	SE	Sample10
NUCB2	ENSG00000070081.18	chr11	+	17291239	17291365	17286633	17286717	17295323	17295441	NA	NA	NA	NA	NA	NA	NA	NA	NA	NA	NA	NA	7	11	8	0	200	100	1.86e-05	0.00218738	0.241	1	-0.759	protein_coding	SE	Sample10
TBC1D5	ENSG00000131374.15	chr3	-	17518901	17518995	17508473	17508605	17742480	17742652	NA	NA	NA	NA	NA	NA	NA	NA	NA	NA	NA	NA	3	8	7	0	194	100	8.87e-06	0.00168869	0.162	1	-0.838	protein_coding	SE	Sample10
TBC1D5	ENSG00000131374.15	chr3	-	17586352	17586557	17562018	17562142	17623848	17623913	NA	NA	NA	NA	NA	NA	NA	NA	NA	NA	NA	NA	8	10	9	0	200	100	2.52e-05	0.00225849	0.286	1	-0.714	protein_coding	SE	Sample10
TBC1D5	ENSG00000131374.15	chr3	-	17622647	17622765	17562018	17562142	17623848	17623913	NA	NA	NA	NA	NA	NA	NA	NA	NA	NA	NA	NA	14	10	5	0	200	100	0.000694355	0.0167147	0.412	1	-0.588	protein_coding	SE	Sample10
UIMC1	ENSG00000087206.17	chr5	-	176968554	176969291	176958092	176958154	176969600	176969706	NA	NA	NA	NA	NA	NA	NA	NA	NA	NA	NA	NA	16	5	7	0	200	100	0.00173815	0.0310936	0.615	1	-0.385	protein_coding	SE	Sample10
BID	ENSG00000015475.19	chr22	-	17750104	17750174	17739348	17739488	17774380	17774412	NA	NA	NA	NA	NA	NA	NA	NA	NA	NA	NA	NA	20	0	11	4	170	100	0.00075046	0.0177591	1	0.618	0.382	protein_coding	SE	Sample10
KIF13A	ENSG00000137177.20	chr6	-	17771113	17771218	17763692	17764946	17771907	17772059	NA	NA	NA	NA	NA	NA	NA	NA	NA	NA	NA	NA	34	13	48	1	200	100	4.03e-05	0.00256441	0.567	0.96	-0.393	protein_coding	SE	Sample10
MAPK9	ENSG00000050748.18	chr5	-	180286974	180287067	180280439	180280608	180291847	180292053	NA	NA	NA	NA	NA	NA	NA	NA	NA	NA	NA	NA	8	8	7	0	193	100	0.000132872	0.0049004	0.341	1	-0.659	protein_coding	SE	Sample10
SORBS2	ENSG00000154556.20	chr4	-	185684753	185684842	185678795	185678822	185690561	185690611	NA	NA	NA	NA	NA	NA	NA	NA	NA	NA	NA	NA	6	3	21	0	189	100	0.000909745	0.0197291	0.514	1	-0.486	protein_coding	SE	Sample10
LPP	ENSG00000145012.14	chr3	+	188341662	188341719	188225404	188225527	188406111	188406313	NA	NA	NA	NA	NA	NA	NA	NA	NA	NA	NA	NA	46	10	25	22	157	100	0.00190955	0.0331599	0.746	0.42	0.326	protein_coding	SE	Sample10
CCDC50	ENSG00000152492.15	chr3	+	191375061	191375589	191369918	191370036	191380158	191380274	NA	NA	NA	NA	NA	NA	NA	NA	NA	NA	NA	NA	54	46	71	13	200	100	2.35e-05	0.00225849	0.37	0.732	-0.362	protein_coding	SE	Sample10
OPA1	ENSG00000198836.11	chr3	+	193626091	193626202	193618702	193618936	193631611	193631665	NA	NA	NA	NA	NA	NA	NA	NA	NA	NA	NA	NA	127	36	124	11	200	100	0.00140159	0.0268417	0.638	0.849	-0.211	protein_coding	SE	Sample10
CCDC150	ENSG00000144395.18	chr2	+	196672344	196672437	196669832	196669876	196674240	196674348	NA	NA	NA	NA	NA	NA	NA	NA	NA	NA	NA	NA	13	6	1	0	193	100	0.00337487	0.0490343	0.529	1	-0.471	protein_coding	SE	Sample10
DENND1B	ENSG00000213047.13	chr1	-	197647054	197647114	197645689	197645743	197652234	197652315	NA	NA	NA	NA	NA	NA	NA	NA	NA	NA	NA	NA	58	33	86	7	160	100	2.77e-06	0.000885417	0.523	0.885	-0.362	protein_coding	SE	Sample10
ZMYM5	ENSG00000132950.19	chr13	-	19837655	19837821	19835476	19835689	19851354	19852190	NA	NA	NA	NA	NA	NA	NA	NA	NA	NA	NA	NA	10	4	8	0	200	100	0.000692436	0.0166837	0.556	1	-0.444	protein_coding	SE	Sample10
PTPRC	ENSG00000081237.21	chr1	+	198696711	198696909	198692346	198692373	198699563	198699620	NA	NA	NA	NA	NA	NA	NA	NA	NA	NA	NA	NA	16	16	0	8	200	100	0.000136627	0.00501993	0.333	0	0.333	protein_coding	SE	Sample10
RIN2	ENSG00000132669.14	chr20	+	19871081	19871295	19799621	19799747	19889565	19890330	NA	NA	NA	NA	NA	NA	NA	NA	NA	NA	NA	NA	6	4	7	0	200	100	0.000292264	0.00893554	0.429	1	-0.571	protein_coding	SE	Sample10
NAV2	ENSG00000166833.23	chr11	+	20049835	20049901	20048727	20049195	20051288	20051333	NA	NA	NA	NA	NA	NA	NA	NA	NA	NA	NA	NA	9	1	0	1	166	100	0.000281302	0.00877424	0.844	0	0.844	protein_coding	SE	Sample10
TANGO2	ENSG00000183597.16	chr22	+	20053359	20053551	20052464	20052584	20055942	20056013	NA	NA	NA	NA	NA	NA	NA	NA	NA	NA	NA	NA	9	6	23	1	200	100	0.00171255	0.0308617	0.429	0.92	-0.491	protein_coding	SE	Sample10
TANGO2	ENSG00000183597.16	chr22	+	20053436	20053551	20052464	20052584	20055942	20056013	NA	NA	NA	NA	NA	NA	NA	NA	NA	NA	NA	NA	17	6	41	1	200	100	0.00158959	0.0291212	0.586	0.953	-0.367	protein_coding	SE	Sample10
MACC1	ENSG00000183742.13	chr7	-	20198524	20198670	20161747	20161870	20217298	20217357	NA	NA	NA	NA	NA	NA	NA	NA	NA	NA	NA	NA	25	12	0	5	200	100	5.72e-05	0.0030662	0.51	0	0.51	protein_coding	SE	Sample10
SPECC1	ENSG00000128487.19	chr17	+	20204332	20205912	20155988	20156236	20227412	20227620	NA	NA	NA	NA	NA	NA	NA	NA	NA	NA	NA	NA	29	0	34	5	200	100	0.00153714	0.0283989	1	0.773	0.227	protein_coding	SE	Sample10
MACC1-DT	ENSG00000233834.7	chr7	+	20217787	20217858	20217535	20217622	20218255	20218363	NA	NA	NA	NA	NA	NA	NA	NA	NA	NA	NA	NA	2	5	16	3	171	100	0.0028628	0.0437629	0.19	0.757	-0.567	lncRNA	SE	Sample10
NBEAL1	ENSG00000144426.19	chr2	+	203097546	203097633	203084462	203084569	203099628	203099712	NA	NA	NA	NA	NA	NA	NA	NA	NA	NA	NA	NA	31	24	119	22	187	100	0.000153401	0.00543201	0.409	0.743	-0.334	protein_coding	SE	Sample10
ITGB8-AS1	ENSG00000271133.7	chr7	-	20329689	20329782	20329366	20329513	20331649	20331777	NA	NA	NA	NA	NA	NA	NA	NA	NA	NA	NA	NA	4	9	11	1	193	100	0.000267855	0.00843556	0.187	0.851	-0.664	lncRNA	SE	Sample10
MDM4	ENSG00000198625.14	chr1	+	204537458	204537497	204532190	204532246	204538208	204538308	NA	NA	NA	NA	NA	NA	NA	NA	NA	NA	NA	NA	4	3	11	0	139	100	0.00116832	0.0235755	0.49	1	-0.51	protein_coding	SE	Sample10
PACRGL	ENSG00000163138.19	chr4	+	20707802	20707870	20704659	20704814	20712787	20712922	NA	NA	NA	NA	NA	NA	NA	NA	NA	NA	NA	NA	10	5	6	0	168	100	0.00101819	0.0213392	0.543	1	-0.457	protein_coding	SE	Sample10
PACRGL	ENSG00000163138.19	chr4	+	20709682	20709773	20704659	20704814	20712787	20712831	NA	NA	NA	NA	NA	NA	NA	NA	NA	NA	NA	NA	11	5	9	0	191	100	0.000606603	0.0151238	0.535	1	-0.465	protein_coding	SE	Sample10
LPGAT1	ENSG00000123684.13	chr1	-	211830182	211830330	211829058	211829323	211830572	211830722	NA	NA	NA	NA	NA	NA	NA	NA	NA	NA	NA	NA	6	3	11	0	200	100	0.00130638	0.0255184	0.5	1	-0.5	protein_coding	SE	Sample10
ZNF708	ENSG00000182141.10	chr19	-	21310500	21310627	21309245	21309341	21329209	21329410	NA	NA	NA	NA	NA	NA	NA	NA	NA	NA	NA	NA	21	0	15	8	200	100	2.71e-05	0.00225849	1	0.484	0.516	protein_coding	SE	Sample10
HR	ENSG00000168453.16	chr8	-	22116874	22117039	22116299	22116428	22118949	22119065	NA	NA	NA	NA	NA	NA	NA	NA	NA	NA	NA	NA	57	15	37	1	200	100	0.00117147	0.0236094	0.655	0.949	-0.294	protein_coding	SE	Sample10
TAF1A	ENSG00000143498.18	chr1	-	222579758	222579825	222577444	222577643	222584127	222584297	NA	NA	NA	NA	NA	NA	NA	NA	NA	NA	NA	NA	16	4	11	0	167	100	0.00262508	0.0410539	0.705	1	-0.295	protein_coding	SE	Sample10
NIPA2	ENSG00000140157.16	chr15	+	22839654	22839790	22838644	22838921	22845145	22845267	NA	NA	NA	NA	NA	NA	NA	NA	NA	NA	NA	NA	23	9	21	0	200	100	7.31e-05	0.0030662	0.561	1	-0.439	protein_coding	SE	Sample10
FAM126A	ENSG00000122591.13	chr7	-	22946951	22947247	22941268	22946163	22960255	22960415	NA	NA	NA	NA	NA	NA	NA	NA	NA	NA	NA	NA	27	4	2	4	200	100	0.00344572	0.049756	0.771	0.2	0.571	protein_coding	SE	Sample10
SP140L	ENSG00000185404.17	chr2	+	230328756	230328831	230327183	230327301	230357804	230357967	NA	NA	NA	NA	NA	NA	NA	NA	NA	NA	NA	NA	8	3	12	0	175	100	0.00291421	0.0443408	0.604	1	-0.396	protein_coding	SE	Sample10
CDH24	ENSG00000139880.21	chr14	-	23051969	23052083	23049821	23049943	23052472	23052609	NA	NA	NA	NA	NA	NA	NA	NA	NA	NA	NA	NA	5	5	2	0	200	100	0.000629334	0.0155582	0.333	1	-0.667	protein_coding	SE	Sample10
ATG16L1	ENSG00000085978.22	chr2	+	233273720	233273777	233272965	233273052	233274675	233274778	NA	NA	NA	NA	NA	NA	NA	NA	NA	NA	NA	NA	27	22	7	36	157	100	9.89e-05	0.00383688	0.439	0.11	0.329	protein_coding	SE	Sample10
LYST	ENSG00000143669.16	chr1	-	235747169	235747331	235746467	235746527	235751209	235751362	NA	NA	NA	NA	NA	NA	NA	NA	NA	NA	NA	NA	16	13	90	0	200	100	2.77e-11	6.25e-08	0.381	1	-0.619	protein_coding	SE	Sample10
CCDC126	ENSG00000169193.12	chr7	+	23604085	23604279	23597837	23598051	23611170	23611549	NA	NA	NA	NA	NA	NA	NA	NA	NA	NA	NA	NA	6	17	18	5	200	100	0.000212649	0.00701335	0.15	0.643	-0.493	protein_coding	SE	Sample10
ACOT9	ENSG00000123130.17	chrX	-	23734340	23734367	23733171	23733217	23735918	23736016	NA	NA	NA	NA	NA	NA	NA	NA	NA	NA	NA	NA	33	50	0	32	127	100	6.27e-08	5.57e-05	0.342	0	0.342	protein_coding	SE	Sample10
ELOA-AS1	ENSG00000236810.8	chr1	-	23772271	23772426	23772110	23772166	23778198	23778289	NA	NA	NA	NA	NA	NA	NA	NA	NA	NA	NA	NA	5	4	2	0	200	100	0.000892823	0.0194919	0.385	1	-0.615	lncRNA	SE	Sample10
KIAA1217	ENSG00000120549.19	chr10	+	24494499	24494604	24473227	24474060	24495146	24495196	NA	NA	NA	NA	NA	NA	NA	NA	NA	NA	NA	NA	30	19	84	1	200	100	6.06e-10	8.46e-07	0.441	0.977	-0.536	protein_coding	SE	Sample10
NCOA1	ENSG00000084676.16	chr2	+	24768078	24768135	24762686	24762776	24768223	24768543	NA	NA	NA	NA	NA	NA	NA	NA	NA	NA	NA	NA	19	1	6	5	157	100	0.00302704	0.0456313	0.924	0.433	0.491	protein_coding	SE	Sample10
KRAS	ENSG00000133703.14	chr12	-	25215436	25215560	25205245	25209911	25225613	25225773	NA	NA	NA	NA	NA	NA	NA	NA	NA	NA	NA	NA	10	41	52	17	200	100	2.38e-09	2.79e-06	0.109	0.605	-0.496	protein_coding	SE	Sample10
ABHD12	ENSG00000100997.20	chr20	-	25300698	25300884	25294741	25295030	25302218	25302346	NA	NA	NA	NA	NA	NA	NA	NA	NA	NA	NA	NA	55	50	44	12	200	100	0.00167901	0.0303692	0.355	0.647	-0.292	protein_coding	SE	Sample10
KCTD9	ENSG00000104756.16	chr8	-	25446079	25446250	25440576	25440673	25458198	25458476	NA	NA	NA	NA	NA	NA	NA	NA	NA	NA	NA	NA	5	5	14	0	200	100	2.79e-05	0.00225849	0.333	1	-0.667	protein_coding	SE	Sample10
KCTD9	ENSG00000104756.16	chr8	-	25446128	25446250	25440576	25440673	25458198	25458387	NA	NA	NA	NA	NA	NA	NA	NA	NA	NA	NA	NA	6	5	14	0	200	100	4.75e-05	0.00271486	0.375	1	-0.625	protein_coding	SE	Sample10
HNRNPA2B1	ENSG00000122566.22	chr7	-	26191055	26191128	26189730	26190460	26192494	26192577	NA	NA	NA	NA	NA	NA	NA	NA	NA	NA	NA	NA	12	6	1	0	173	100	0.00342735	0.0496247	0.536	1	-0.464	protein_coding	SE	Sample10
RBPJ	ENSG00000168214.22	chr4	+	26362445	26362628	26320806	26321048	26386352	26386391	NA	NA	NA	NA	NA	NA	NA	NA	NA	NA	NA	NA	35	0	15	5	200	100	0.000120661	0.00450672	1	0.6	0.4	protein_coding	SE	Sample10
ANKRD26	ENSG00000107890.17	chr10	-	27061143	27061242	27060511	27060540	27063987	27064081	NA	NA	NA	NA	NA	NA	NA	NA	NA	NA	NA	NA	16	4	4	0	199	100	0.002542	0.0403526	0.668	1	-0.332	protein_coding	SE	Sample10
PRSS16	ENSG00000112812.16	chr6	+	27251749	27252040	27251201	27251264	27252807	27252949	NA	NA	NA	NA	NA	NA	NA	NA	NA	NA	NA	NA	1	0	6	6	200	100	0.00120567	0.0241298	1	0.333	0.667	protein_coding	SE	Sample10
PPFIBP1	ENSG00000110841.14	chr12	+	27674191	27674221	27673766	27673827	27676427	27676599	NA	NA	NA	NA	NA	NA	NA	NA	NA	NA	NA	NA	33	4	30	18	130	100	0.0030381	0.045751	0.864	0.562	0.302	protein_coding	SE	Sample10
PHACTR4	ENSG00000204138.13	chr1	+	28457831	28457855	28407409	28407463	28459084	28459258	NA	NA	NA	NA	NA	NA	NA	NA	NA	NA	NA	NA	6	1	0	5	124	100	1.2e-05	0.00200017	0.829	0	0.829	protein_coding	SE	Sample10
EPB41	ENSG00000159023.22	chr1	+	29058588	29058645	29053103	29053312	29060421	29060484	NA	NA	NA	NA	NA	NA	NA	NA	NA	NA	NA	NA	14	27	32	15	157	100	0.00173721	0.0310936	0.248	0.576	-0.328	protein_coding	SE	Sample10
EPB41	ENSG00000159023.22	chr1	+	29058588	29058645	29053103	29053312	29064981	29065158	NA	NA	NA	NA	NA	NA	NA	NA	NA	NA	NA	NA	20	24	65	6	157	100	7.38e-08	6.01e-05	0.347	0.873	-0.526	protein_coding	SE	Sample10
ENSG00000288632	ENSG00000288632.1	chr16	-	29569270	29569328	29566085	29566249	29613102	29613717	NA	NA	NA	NA	NA	NA	NA	NA	NA	NA	NA	NA	12	2	0	3	158	100	4.43e-05	0.00256441	0.792	0	0.792	lncRNA	SE	Sample10
HMGB1	ENSG00000189403.15	chr13	-	30461638	30461688	30460894	30461533	30462537	30462712	NA	NA	NA	NA	NA	NA	NA	NA	NA	NA	NA	NA	0	25	2	0	150	100	5.11e-06	0.00121078	0	1	-1	protein_coding	SE	Sample10
PRR3	ENSG00000204576.12	chr6	+	30558149	30558212	30557294	30557450	30561327	30561508	NA	NA	NA	NA	NA	NA	NA	NA	NA	NA	NA	NA	7	5	4	0	163	100	0.000876537	0.0192943	0.462	1	-0.538	protein_coding	SE	Sample10
MDC1	ENSG00000137337.16	chr6	-	30707565	30708357	30707383	30707454	30711411	30711504	NA	NA	NA	NA	NA	NA	NA	NA	NA	NA	NA	NA	6	3	4	0	200	100	0.00182262	0.0320571	0.5	1	-0.5	protein_coding	SE	Sample10
SUZ12P1	ENSG00000264538.7	chr17	+	30743300	30743369	30735032	30735097	30759490	30759539	NA	NA	NA	NA	NA	NA	NA	NA	NA	NA	NA	NA	28	6	14	0	169	100	0.00191561	0.0332031	0.734	1	-0.266	transcribed_unprocessed_pseudogene	SE	Sample10
LINC00278	ENSG00000231535.8	chrY	+	3102084	3102194	3096994	3097056	3111282	3111348	NA	NA	NA	NA	NA	NA	NA	NA	NA	NA	NA	NA	9	0	14	5	200	100	0.000988688	0.0209151	1	0.583	0.417	lncRNA	SE	Sample10
LST1	ENSG00000204482.11	chr6	+	31587640	31587733	31587116	31587318	31588562	31588909	NA	NA	NA	NA	NA	NA	NA	NA	NA	NA	NA	NA	9	7	0	3	193	100	0.00118786	0.0238875	0.4	0	0.4	protein_coding	SE	Sample10
PPT2	ENSG00000221988.13	chr6	+	32153998	32154404	32153576	32153636	32154586	32154777	NA	NA	NA	NA	NA	NA	NA	NA	NA	NA	NA	NA	10	0	3	3	200	100	0.000318248	0.00951174	1	0.333	0.667	protein_coding	SE	Sample10
PPT2	ENSG00000221988.13	chr6	+	32154195	32154404	32153440	32153636	32154586	32154777	NA	NA	NA	NA	NA	NA	NA	NA	NA	NA	NA	NA	10	0	3	3	200	100	0.000318248	0.00951174	1	0.333	0.667	protein_coding	SE	Sample10
ASXL1	ENSG00000171456.21	chr20	+	32429900	32430053	32429337	32429431	32431320	32431484	NA	NA	NA	NA	NA	NA	NA	NA	NA	NA	NA	NA	83	20	21	0	200	100	0.000226936	0.00737669	0.675	1	-0.325	protein_coding	SE	Sample10
NT5C3A	ENSG00000122643.23	chr7	-	33035933	33035988	33026816	33026915	33062567	33062796	NA	NA	NA	NA	NA	NA	NA	NA	NA	NA	NA	NA	47	41	42	0	155	100	4.98e-11	8.59e-08	0.425	1	-0.575	protein_coding	SE	Sample10
GUSBP18	ENSG00000215158.9	chr5	-	34239374	34239448	34218294	34218450	34244615	34244796	NA	NA	NA	NA	NA	NA	NA	NA	NA	NA	NA	NA	1	0	5	7	174	100	0.00124501	0.0246015	1	0.291	0.709	transcribed_unprocessed_pseudogene	SE	Sample10
RGS12	ENSG00000159788.20	chr4	+	3428557	3428711	3428089	3428169	3430406	3430955	NA	NA	NA	NA	NA	NA	NA	NA	NA	NA	NA	NA	18	9	0	2	200	100	0.00106825	0.0221508	0.5	0	0.5	protein_coding	SE	Sample10
BAZ1A	ENSG00000198604.11	chr14	-	34786125	34786221	34785776	34786001	34792774	34792921	NA	NA	NA	NA	NA	NA	NA	NA	NA	NA	NA	NA	23	5	48	0	196	100	0.000311609	0.00938025	0.701	1	-0.299	protein_coding	SE	Sample10
RAI14	ENSG00000039560.14	chr5	+	34813573	34813660	34812179	34812208	34814582	34814669	NA	NA	NA	NA	NA	NA	NA	NA	NA	NA	NA	NA	52	7	40	0	187	100	0.00085515	0.018923	0.799	1	-0.201	protein_coding	SE	Sample10
ZMYM1	ENSG00000197056.11	chr1	+	35093319	35093441	35079385	35079442	35093913	35094083	NA	NA	NA	NA	NA	NA	NA	NA	NA	NA	NA	NA	5	3	6	0	200	100	0.00115569	0.0233527	0.455	1	-0.545	protein_coding	SE	Sample10
RAD51D	ENSG00000185379.21	chr17	-	35118500	35118619	35106440	35106481	35119110	35119157	NA	NA	NA	NA	NA	NA	NA	NA	NA	NA	NA	NA	9	5	1	0	200	100	0.00204796	0.0348699	0.474	1	-0.526	protein_coding	SE	Sample10
DMKN	ENSG00000161249.21	chr19	-	35506125	35506185	35505938	35505986	35507457	35507511	NA	NA	NA	NA	NA	NA	NA	NA	NA	NA	NA	NA	9	7	5	0	160	100	0.000574241	0.0145401	0.446	1	-0.554	protein_coding	SE	Sample10
DMKN	ENSG00000161249.21	chr19	-	35508204	35508240	35507457	35507511	35509910	35509961	NA	NA	NA	NA	NA	NA	NA	NA	NA	NA	NA	NA	8	4	1	0	136	100	0.00260465	0.0408472	0.595	1	-0.405	protein_coding	SE	Sample10
RALGAPA1	ENSG00000174373.17	chr14	-	35548507	35548538	35538351	35539690	35549109	35549234	NA	NA	NA	NA	NA	NA	NA	NA	NA	NA	NA	NA	14	30	1	22	131	100	0.00121378	0.0241995	0.263	0.034	0.229	protein_coding	SE	Sample10
U2AF1L4	ENSG00000161265.15	chr19	-	35744625	35744692	35744322	35744421	35745124	35745157	NA	NA	NA	NA	NA	NA	NA	NA	NA	NA	NA	NA	6	3	5	0	167	100	0.00254533	0.0403836	0.545	1	-0.455	protein_coding	SE	Sample10
ZNF146	ENSG00000167635.12	chr19	+	36218121	36218195	36215095	36215155	36228747	36228819	NA	NA	NA	NA	NA	NA	NA	NA	NA	NA	NA	NA	47	0	8	3	174	100	0.000767319	0.0178472	1	0.605	0.395	protein_coding	SE	Sample10
ZNF585B	ENSG00000245680.11	chr19	-	37198938	37199054	37190023	37190150	37207039	37207254	NA	NA	NA	NA	NA	NA	NA	NA	NA	NA	NA	NA	12	0	11	7	200	100	0.00010958	0.0041889	1	0.44	0.56	protein_coding	SE	Sample10
ITGA9-AS1	ENSG00000235257.11	chr3	-	37818679	37818930	37808495	37808880	37821013	37821100	NA	NA	NA	NA	NA	NA	NA	NA	NA	NA	NA	NA	6	4	4	0	200	100	0.000634385	0.0156042	0.429	1	-0.571	lncRNA	SE	Sample10
ITGA9-AS1	ENSG00000235257.11	chr3	-	37818809	37818930	37808494	37808880	37821013	37821100	NA	NA	NA	NA	NA	NA	NA	NA	NA	NA	NA	NA	8	4	4	0	200	100	0.000971349	0.0206227	0.5	1	-0.5	lncRNA	SE	Sample10
PLA2G6	ENSG00000184381.20	chr22	-	38144895	38144978	38143236	38143288	38145437	38145653	NA	NA	NA	NA	NA	NA	NA	NA	NA	NA	NA	NA	5	7	0	7	183	100	0.00159497	0.029169	0.281	0	0.281	protein_coding	SE	Sample10
ENSG00000285756	ENSG00000285756.2	chrX	-	3822373	3822580	3818441	3818500	3828505	3828597	NA	NA	NA	NA	NA	NA	NA	NA	NA	NA	NA	NA	6	3	2	0	200	100	0.00200687	0.0343499	0.5	1	-0.5	lncRNA	SE	Sample10
RPGR	ENSG00000156313.15	chrX	-	38287093	38287245	38276586	38276772	38290958	38291024	NA	NA	NA	NA	NA	NA	NA	NA	NA	NA	NA	NA	6	6	2	0	200	100	0.000781087	0.0180469	0.333	1	-0.667	protein_coding	SE	Sample10
RPGR	ENSG00000156313.15	chrX	-	38287093	38288041	38276586	38276772	38290958	38291024	NA	NA	NA	NA	NA	NA	NA	NA	NA	NA	NA	NA	11	6	2	0	200	100	0.00196812	0.0338845	0.478	1	-0.522	protein_coding	SE	Sample10
PARP11	ENSG00000111224.14	chr12	-	3828909	3829030	3826157	3826233	3829889	3830018	NA	NA	NA	NA	NA	NA	NA	NA	NA	NA	NA	NA	4	0	13	5	200	100	0.00209957	0.035563	1	0.565	0.435	protein_coding	SE	Sample10
SNHG17	ENSG00000196756.15	chr20	-	38422086	38422241	38420591	38421098	38426418	38426503	NA	NA	NA	NA	NA	NA	NA	NA	NA	NA	NA	NA	5	3	3	0	200	100	0.0013538	0.0261485	0.455	1	-0.545	lncRNA	SE	Sample10
SNHG17	ENSG00000196756.15	chr20	-	38422091	38422241	38420587	38421098	38426418	38426503	NA	NA	NA	NA	NA	NA	NA	NA	NA	NA	NA	NA	6	3	2	0	200	100	0.00200687	0.0343499	0.5	1	-0.5	lncRNA	SE	Sample10
LIAS	ENSG00000121897.15	chr4	+	39467517	39468427	39465284	39465342	39470018	39470164	NA	NA	NA	NA	NA	NA	NA	NA	NA	NA	NA	NA	8	0	10	4	200	100	0.000692436	0.0166837	1	0.556	0.444	protein_coding	SE	Sample10
MACF1	ENSG00000127603.32	chr1	+	39480919	39481030	39479797	39480009	39484600	39484730	NA	NA	NA	NA	NA	NA	NA	NA	NA	NA	NA	NA	43	34	44	10	200	100	0.00260172	0.0408472	0.387	0.688	-0.301	protein_coding	SE	Sample10
LINC00265	ENSG00000188185.13	chr7	+	39763547	39763671	39733453	39734044	39767403	39767670	NA	NA	NA	NA	NA	NA	NA	NA	NA	NA	NA	NA	6	0	12	4	200	100	0.00124518	0.0246015	1	0.6	0.4	lncRNA	SE	Sample10
MOCS1	ENSG00000124615.20	chr6	-	39909039	39909102	39904164	39907117	39909834	39909955	NA	NA	NA	NA	NA	NA	NA	NA	NA	NA	NA	NA	17	5	5	0	163	100	0.00315052	0.0468112	0.676	1	-0.324	protein_coding	SE	Sample10
MOCS1	ENSG00000124615.20	chr6	-	39909054	39909102	39904169	39907117	39909834	39909955	NA	NA	NA	NA	NA	NA	NA	NA	NA	NA	NA	NA	5	5	1	0	148	100	0.00133371	0.0259141	0.403	1	-0.597	protein_coding	SE	Sample10
MED24	ENSG00000008838.21	chr17	-	40034915	40034972	40033344	40033456	40035116	40035349	NA	NA	NA	NA	NA	NA	NA	NA	NA	NA	NA	NA	25	29	1	21	157	100	2.44e-05	0.00225849	0.354	0.029	0.325	protein_coding	SE	Sample10
ZFP69B	ENSG00000187801.15	chr1	+	40454202	40454288	40450475	40451088	40456944	40457071	NA	NA	NA	NA	NA	NA	NA	NA	NA	NA	NA	NA	5	5	1	0	186	100	0.000976534	0.0206879	0.35	1	-0.65	protein_coding	SE	Sample10
NME4	ENSG00000103202.13	chr16	+	406684	406777	406345	406397	407424	407560	NA	NA	NA	NA	NA	NA	NA	NA	NA	NA	NA	NA	6	4	4	33	193	100	0.00244587	0.0393595	0.437	0.059	0.378	protein_coding	SE	Sample10
DECR2	ENSG00000242612.7	chr16	+	406684	406952	406345	406397	407424	407560	NA	NA	NA	NA	NA	NA	NA	NA	NA	NA	NA	NA	6	4	4	33	200	100	0.0024993	0.039918	0.429	0.057	0.372	protein_coding	SE	Sample10
PTPRF	ENSG00000142949.17	chr1	+	43602070	43602097	43598719	43598913	43603415	43603533	NA	NA	NA	NA	NA	NA	NA	NA	NA	NA	NA	NA	10	62	44	65	127	100	0.000164844	0.00574016	0.113	0.348	-0.235	protein_coding	SE	Sample10
RASA4CP	ENSG00000228903.7	chr7	-	44036671	44036809	44034175	44034311	44038806	44038976	NA	NA	NA	NA	NA	NA	NA	NA	NA	NA	NA	NA	0	1	32	9	200	100	0.00202364	0.0345764	0	0.64	-0.64	transcribed_unprocessed_pseudogene	SE	Sample10
TMUB2	ENSG00000168591.16	chr17	+	44187675	44187743	44186969	44187109	44187906	44188009	NA	NA	NA	NA	NA	NA	NA	NA	NA	NA	NA	NA	15	7	9	0	168	100	0.000593183	0.0148778	0.561	1	-0.439	protein_coding	SE	Sample10
ZMIZ2	ENSG00000122515.16	chr7	+	44760150	44760228	44759280	44759460	44760424	44760593	NA	NA	NA	NA	NA	NA	NA	NA	NA	NA	NA	NA	24	7	7	0	178	100	0.00231183	0.0380376	0.658	1	-0.342	protein_coding	SE	Sample10
TPT1-AS1	ENSG00000170919.16	chr13	+	45390713	45390902	45387584	45389820	45391031	45391676	NA	NA	NA	NA	NA	NA	NA	NA	NA	NA	NA	NA	4	0	7	3	200	100	0.00244324	0.0393387	1	0.538	0.462	lncRNA	SE	Sample10
TPT1-AS1	ENSG00000170919.16	chr13	+	45390757	45390902	45389734	45389820	45391031	45391619	NA	NA	NA	NA	NA	NA	NA	NA	NA	NA	NA	NA	2	0	7	3	200	100	0.00267008	0.0414655	1	0.538	0.462	lncRNA	SE	Sample10
GGT6	ENSG00000167741.11	chr17	-	4559342	4559438	4558366	4558467	4559557	4559760	NA	NA	NA	NA	NA	NA	NA	NA	NA	NA	NA	NA	16	0	7	10	196	100	9.24e-07	0.000410441	1	0.263	0.737	protein_coding	SE	Sample10
GPBP1L1	ENSG00000159592.11	chr1	-	45685575	45685620	45660183	45661225	45686411	45686533	NA	NA	NA	NA	NA	NA	NA	NA	NA	NA	NA	NA	62	5	67	24	145	100	0.00146065	0.0274879	0.895	0.658	0.237	protein_coding	SE	Sample10
DMPK	ENSG00000104936.20	chr19	-	45770970	45771060	45769708	45770640	45771567	45771665	NA	NA	NA	NA	NA	NA	NA	NA	NA	NA	NA	NA	6	5	6	0	190	100	0.000320989	0.00955471	0.387	1	-0.613	protein_coding	SE	Sample10
DMPK	ENSG00000104936.20	chr19	-	45770970	45771396	45769792	45770640	45771567	45771665	NA	NA	NA	NA	NA	NA	NA	NA	NA	NA	NA	NA	9	5	8	0	200	100	0.000454605	0.0123991	0.474	1	-0.526	protein_coding	SE	Sample10
UBE2C	ENSG00000175063.17	chr20	+	45815389	45815540	45814383	45814470	45815853	45815913	NA	NA	NA	NA	NA	NA	NA	NA	NA	NA	NA	NA	12	10	2	0	200	100	0.00235898	0.0385752	0.375	1	-0.625	protein_coding	SE	Sample10
NCOA5	ENSG00000124160.12	chr20	-	46079386	46079453	46070209	46070536	46089816	46089962	NA	NA	NA	NA	NA	NA	NA	NA	NA	NA	NA	NA	41	0	10	3	167	100	0.00165839	0.0300795	1	0.666	0.334	protein_coding	SE	Sample10
PCNT	ENSG00000160299.19	chr21	+	46444693	46444821	46442496	46442573	46445283	46445751	NA	NA	NA	NA	NA	NA	NA	NA	NA	NA	NA	NA	24	5	14	0	200	100	0.0017525	0.0312171	0.706	1	-0.294	protein_coding	SE	Sample10
EFCAB14	ENSG00000159658.15	chr1	-	46688352	46688544	46684490	46686870	46689586	46689691	NA	NA	NA	NA	NA	NA	NA	NA	NA	NA	NA	NA	221	62	268	189	200	100	2.58e-05	0.00225849	0.641	0.415	0.226	protein_coding	SE	Sample10
NBEAL2	ENSG00000160796.18	chr3	+	46992474	46992555	46991839	46991946	46993936	46994020	NA	NA	NA	NA	NA	NA	NA	NA	NA	NA	NA	NA	75	24	54	4	181	100	0.00299261	0.0452518	0.633	0.882	-0.249	protein_coding	SE	Sample10
CAB39L	ENSG00000102547.19	chr13	-	49401132	49401270	49382506	49382941	49433317	49433393	NA	NA	NA	NA	NA	NA	NA	NA	NA	NA	NA	NA	0	20	6	10	200	100	0.000407063	0.0114102	0	0.231	-0.231	protein_coding	SE	Sample10
RPL17	ENSG00000265681.8	chr18	-	49491735	49491833	49491531	49491584	49492257	49492409	NA	NA	NA	NA	NA	NA	NA	NA	NA	NA	NA	NA	47	20	8	25	198	100	1.44e-05	0.00200017	0.543	0.139	0.404	protein_coding	SE	Sample10
IKZF1	ENSG00000185811.21	chr7	+	50387344	50387470	50382539	50382707	50391728	50391863	NA	NA	NA	NA	NA	NA	NA	NA	NA	NA	NA	NA	19	4	11	0	200	100	0.00260555	0.0408472	0.704	1	-0.296	protein_coding	SE	Sample10
RNH1	ENSG00000023191.17	chr11	-	504823	504888	502061	502249	506608	506759	NA	NA	NA	NA	NA	NA	NA	NA	NA	NA	NA	NA	12	6	5	0	165	100	0.00135923	0.0262189	0.548	1	-0.452	protein_coding	SE	Sample10
EPN3	ENSG00000049283.19	chr17	+	50536028	50536199	50532724	50532985	50536420	50536591	NA	NA	NA	NA	NA	NA	NA	NA	NA	NA	NA	NA	5	15	18	8	200	100	0.00185241	0.0323481	0.143	0.529	-0.386	protein_coding	SE	Sample10
DPM1	ENSG00000000419.14	chr20	-	50941104	50941209	50940864	50940955	50942030	50942126	NA	NA	NA	NA	NA	NA	NA	NA	NA	NA	NA	NA	4	4	5	0	200	100	0.000232914	0.0075127	0.333	1	-0.667	protein_coding	SE	Sample10
ZNF232	ENSG00000167840.14	chr17	-	5108925	5109052	5105268	5106533	5109393	5109768	NA	NA	NA	NA	NA	NA	NA	NA	NA	NA	NA	NA	37	0	7	5	200	100	9.39e-06	0.0017652	1	0.412	0.588	protein_coding	SE	Sample10
OSBPL9	ENSG00000117859.19	chr1	+	51756319	51756358	51750144	51750195	51760689	51760764	NA	NA	NA	NA	NA	NA	NA	NA	NA	NA	NA	NA	98	39	132	2	139	100	3.87e-11	8.11e-08	0.644	0.979	-0.335	protein_coding	SE	Sample10
PARP3	ENSG00000041880.15	chr3	+	51942929	51943046	51942344	51942708	51943348	51943538	NA	NA	NA	NA	NA	NA	NA	NA	NA	NA	NA	NA	4	5	20	0	200	100	5.13e-06	0.00121078	0.286	1	-0.714	protein_coding	SE	Sample10
PCBP4	ENSG00000090097.22	chr3	-	51961940	51962088	51961159	51961304	51962809	51962892	NA	NA	NA	NA	NA	NA	NA	NA	NA	NA	NA	NA	7	3	3	0	200	100	0.002554	0.0404555	0.538	1	-0.462	protein_coding	SE	Sample10
ZNF616	ENSG00000204611.7	chr19	-	52122359	52122457	52114789	52117024	52123922	52124049	NA	NA	NA	NA	NA	NA	NA	NA	NA	NA	NA	NA	10	13	0	16	198	100	5.95e-05	0.0030662	0.28	0	0.28	protein_coding	SE	Sample10
NEK3	ENSG00000136098.17	chr13	-	52141019	52141069	52136799	52136902	52143915	52143987	NA	NA	NA	NA	NA	NA	NA	NA	NA	NA	NA	NA	8	21	7	1	150	100	0.000879229	0.0193334	0.203	0.824	-0.621	protein_coding	SE	Sample10
GLT8D1	ENSG00000016864.19	chr3	-	52704723	52704952	52700444	52700496	52705702	52705791	NA	NA	NA	NA	NA	NA	NA	NA	NA	NA	NA	NA	11	0	7	3	200	100	0.00179705	0.0317215	1	0.538	0.462	protein_coding	SE	Sample10
ECHDC2	ENSG00000121310.17	chr1	-	52906518	52906611	52905033	52905090	52907867	52907954	NA	NA	NA	NA	NA	NA	NA	NA	NA	NA	NA	NA	11	16	40	8	193	100	0.000154924	0.00547273	0.263	0.722	-0.459	protein_coding	SE	Sample10
PFDN5	ENSG00000123349.15	chr12	+	53296429	53296551	53295838	53295941	53297849	53297924	NA	NA	NA	NA	NA	NA	NA	NA	NA	NA	NA	NA	12	4	3	0	200	100	0.00202715	0.0346162	0.6	1	-0.4	protein_coding	SE	Sample10
ENSG00000288663	ENSG00000288663.1	chr12	+	53296453	53296551	53295838	53295941	53297849	53297924	NA	NA	NA	NA	NA	NA	NA	NA	NA	NA	NA	NA	5	4	4	0	198	100	0.000481289	0.0128053	0.387	1	-0.613	lncRNA	SE	Sample10
TCEA1	ENSG00000187735.15	chr8	-	54002891	54002940	53999944	54000050	54010429	54010492	NA	NA	NA	NA	NA	NA	NA	NA	NA	NA	NA	NA	4	140	2	0	149	100	6.94e-05	0.0030662	0.019	1	-0.981	protein_coding	SE	Sample10
TCEA1	ENSG00000187735.15	chr8	-	54002891	54003092	53999944	54000050	54010429	54010492	NA	NA	NA	NA	NA	NA	NA	NA	NA	NA	NA	NA	5	140	2	0	200	100	0.000119336	0.00447198	0.018	1	-0.982	protein_coding	SE	Sample10
KANK1	ENSG00000107104.21	chr9	+	540507	540667	504701	504754	676889	677009	NA	NA	NA	NA	NA	NA	NA	NA	NA	NA	NA	NA	7	0	0	5	200	100	6.83e-08	5.89e-05	1	0	1	protein_coding	SE	Sample10
RDH13	ENSG00000160439.16	chr19	-	55048045	55048257	55047104	55047488	55048328	55048541	NA	NA	NA	NA	NA	NA	NA	NA	NA	NA	NA	NA	0	21	23	20	200	100	1.72e-07	0.000117007	0	0.365	-0.365	protein_coding	SE	Sample10
KMT5C	ENSG00000133247.14	chr19	+	55342214	55342380	55341615	55342046	55342741	55342851	NA	NA	NA	NA	NA	NA	NA	NA	NA	NA	NA	NA	19	4	19	0	200	100	0.00205332	0.0349058	0.704	1	-0.296	protein_coding	SE	Sample10
TMEM198B	ENSG00000182796.16	chr12	+	55831256	55831349	55829959	55831083	55832958	55833014	NA	NA	NA	NA	NA	NA	NA	NA	NA	NA	NA	NA	9	0	12	6	193	100	0.000473062	0.012739	1	0.509	0.491	transcribed_unitary_pseudogene	SE	Sample10
PYM1	ENSG00000170473.17	chr12	-	55914275	55914366	55903386	55903480	55927075	55927111	NA	NA	NA	NA	NA	NA	NA	NA	NA	NA	NA	NA	7	0	0	7	191	100	1.66e-08	1.68e-05	1	0	1	protein_coding	SE	Sample10
MYL6	ENSG00000092841.19	chr12	+	56159586	56159622	56158683	56158711	56159974	56160148	NA	NA	NA	NA	NA	NA	NA	NA	NA	NA	NA	NA	59	42	66	12	136	100	0.000243277	0.00777851	0.508	0.802	-0.294	protein_coding	SE	Sample10
PSME3IP1	ENSG00000172775.17	chr16	-	57178501	57178852	57173727	57173869	57186030	57186064	NA	NA	NA	NA	NA	NA	NA	NA	NA	NA	NA	NA	2	8	2	0	200	100	0.000172979	0.00594579	0.111	1	-0.889	protein_coding	SE	Sample10
ZNF550	ENSG00000251369.10	chr19	-	57543650	57544583	57541839	57543243	57546456	57547993	NA	NA	NA	NA	NA	NA	NA	NA	NA	NA	NA	NA	5	4	2	0	200	100	0.000892823	0.0194919	0.385	1	-0.615	protein_coding	SE	Sample10
CTNND1	ENSG00000198561.16	chr11	+	57789036	57789155	57761788	57762046	57791384	57791673	NA	NA	NA	NA	NA	NA	NA	NA	NA	NA	NA	NA	32	1	7	9	200	100	3.53e-06	0.00105723	0.941	0.28	0.661	protein_coding	SE	Sample10
FANCL	ENSG00000115392.13	chr2	-	58163028	58163074	58161521	58161638	58163433	58163493	NA	NA	NA	NA	NA	NA	NA	NA	NA	NA	NA	NA	14	4	16	0	146	100	0.00213042	0.0358115	0.706	1	-0.294	protein_coding	SE	Sample10
PSMA3-AS1	ENSG00000257621.9	chr14	-	58285590	58285756	58274013	58274135	58291634	58291707	NA	NA	NA	NA	NA	NA	NA	NA	NA	NA	NA	NA	1	11	15	2	200	100	5.29e-07	0.000267662	0.043	0.789	-0.746	lncRNA	SE	Sample10
RPP14	ENSG00000163684.12	chr3	+	58310289	58310406	58306309	58306417	58310506	58310591	NA	NA	NA	NA	NA	NA	NA	NA	NA	NA	NA	NA	24	10	21	0	200	100	4.93e-05	0.00279539	0.545	1	-0.455	protein_coding	SE	Sample10
RPP14	ENSG00000163684.12	chr3	+	58310308	58310406	58306244	58306417	58310506	58310591	NA	NA	NA	NA	NA	NA	NA	NA	NA	NA	NA	NA	44	10	31	0	198	100	0.000144572	0.00522025	0.69	1	-0.31	protein_coding	SE	Sample10
NEDD4L	ENSG00000049759.20	chr18	+	58335477	58335537	58333817	58333892	58341037	58341169	NA	NA	NA	NA	NA	NA	NA	NA	NA	NA	NA	NA	89	43	81	4	160	100	2.85e-07	0.000166918	0.564	0.927	-0.363	protein_coding	SE	Sample10
GINS3	ENSG00000181938.14	chr16	+	58403097	58403331	58392470	58392787	58404498	58405481	NA	NA	NA	NA	NA	NA	NA	NA	NA	NA	NA	NA	16	4	6	0	200	100	0.00210384	0.0355738	0.667	1	-0.333	protein_coding	SE	Sample10
SLTM	ENSG00000137776.17	chr15	-	58899468	58899883	58898802	58898852	58901259	58901287	NA	NA	NA	NA	NA	NA	NA	NA	NA	NA	NA	NA	88	3	65	15	200	100	0.000532561	0.0137817	0.936	0.684	0.252	protein_coding	SE	Sample10
SLTM	ENSG00000137776.17	chr15	-	58899468	58899937	58898802	58898852	58901259	58901287	NA	NA	NA	NA	NA	NA	NA	NA	NA	NA	NA	NA	93	3	80	15	200	100	0.00134792	0.0261036	0.939	0.727	0.212	protein_coding	SE	Sample10
PPM1A	ENSG00000100614.18	chr14	+	60277004	60277091	60268292	60268435	60282683	60283537	NA	NA	NA	NA	NA	NA	NA	NA	NA	NA	NA	NA	0	3	5	5	187	100	0.00200332	0.0343493	0	0.348	-0.348	protein_coding	SE	Sample10
ELOVL7	ENSG00000164181.14	chr5	-	60799179	60799230	60787333	60787431	60844159	60844215	NA	NA	NA	NA	NA	NA	NA	NA	NA	NA	NA	NA	17	0	0	1	151	100	2.03e-05	0.00221736	1	0	1	protein_coding	SE	Sample10
SLC38A6	ENSG00000139974.17	chr14	+	61052348	61052985	61052040	61052135	61078829	61078927	NA	NA	NA	NA	NA	NA	NA	NA	NA	NA	NA	NA	11	0	7	3	200	100	0.00179705	0.0317215	1	0.538	0.462	protein_coding	SE	Sample10
RELCH	ENSG00000134444.15	chr18	+	62279773	62279856	62275373	62275473	62280645	62280709	NA	NA	NA	NA	NA	NA	NA	NA	NA	NA	NA	NA	33	6	11	13	183	100	0.00101756	0.0213392	0.75	0.316	0.434	protein_coding	SE	Sample10
TPM1	ENSG00000140416.23	chr15	+	63043705	63043831	63042746	63042943	63044026	63044152	NA	NA	NA	NA	NA	NA	NA	NA	NA	NA	NA	NA	43	44	20	2	200	100	0.000117339	0.00441074	0.328	0.833	-0.505	protein_coding	SE	Sample10
TPM1	ENSG00000140416.23	chr15	+	63061197	63061273	63060868	63060939	63061712	63061788	NA	NA	NA	NA	NA	NA	NA	NA	NA	NA	NA	NA	144	60	222	17	176	100	2.44e-08	2.3e-05	0.577	0.881	-0.304	protein_coding	SE	Sample10
GPR137	ENSG00000173264.15	chr11	+	64287720	64287946	64286964	64287014	64288064	64288090	NA	NA	NA	NA	NA	NA	NA	NA	NA	NA	NA	NA	26	0	11	4	200	100	0.000418778	0.0116366	1	0.579	0.421	protein_coding	SE	Sample10
GPR137	ENSG00000173264.15	chr11	+	64287909	64287946	64286964	64287014	64288064	64288089	NA	NA	NA	NA	NA	NA	NA	NA	NA	NA	NA	NA	4	0	4	4	137	100	0.000396323	0.0112272	1	0.422	0.578	protein_coding	SE	Sample10
ZNF138	ENSG00000197008.10	chr7	+	64814917	64815044	64794387	64794571	64831450	64832242	NA	NA	NA	NA	NA	NA	NA	NA	NA	NA	NA	NA	12	0	15	5	200	100	0.000755329	0.0178025	1	0.6	0.4	protein_coding	SE	Sample10
ZNF138	ENSG00000197008.10	chr7	+	64815571	64815653	64814917	64815044	64831450	64833327	NA	NA	NA	NA	NA	NA	NA	NA	NA	NA	NA	NA	14	1	1	3	182	100	0.000649229	0.0158813	0.885	0.155	0.73	protein_coding	SE	Sample10
PELI3	ENSG00000174516.15	chr11	+	66468832	66468904	66468127	66468280	66471241	66471371	NA	NA	NA	NA	NA	NA	NA	NA	NA	NA	NA	NA	7	5	6	0	172	100	0.000492254	0.0130031	0.449	1	-0.551	protein_coding	SE	Sample10
SGIP1	ENSG00000118473.23	chr1	+	66635943	66636015	66633069	66633094	66639776	66639833	NA	NA	NA	NA	NA	NA	NA	NA	NA	NA	NA	NA	11	0	0	1	172	100	1.53e-05	0.00204358	1	0	1	protein_coding	SE	Sample10
C11orf80	ENSG00000173715.18	chr11	+	66756352	66756505	66748378	66748517	66759042	66759084	NA	NA	NA	NA	NA	NA	NA	NA	NA	NA	NA	NA	6	4	5	0	200	100	0.000475666	0.0127436	0.429	1	-0.571	protein_coding	SE	Sample10
C11orf80	ENSG00000173715.18	chr11	+	66788159	66788273	66759042	66759096	66796280	66796364	NA	NA	NA	NA	NA	NA	NA	NA	NA	NA	NA	NA	16	6	3	0	200	100	0.00278502	0.0428019	0.571	1	-0.429	protein_coding	SE	Sample10
CDCA3	ENSG00000111665.12	chr12	-	6849322	6849413	6849153	6849198	6849564	6849858	NA	NA	NA	NA	NA	NA	NA	NA	NA	NA	NA	NA	65	10	14	0	191	100	0.00296611	0.0449903	0.773	1	-0.227	protein_coding	SE	Sample10
CHTF8	ENSG00000168802.14	chr16	-	69121052	69121170	69118009	69120649	69121435	69121492	NA	NA	NA	NA	NA	NA	NA	NA	NA	NA	NA	NA	70	13	94	3	200	100	0.00182677	0.0320838	0.729	0.94	-0.211	protein_coding	SE	Sample10
PCBP1-AS1	ENSG00000179818.17	chr2	-	70055655	70055910	70048708	70051305	70059642	70059679	NA	NA	NA	NA	NA	NA	NA	NA	NA	NA	NA	NA	5	4	4	0	200	100	0.000482009	0.0128128	0.385	1	-0.615	lncRNA	SE	Sample10
PCBP1-AS1	ENSG00000179818.17	chr2	-	70055713	70055910	70051016	70051305	70059642	70059680	NA	NA	NA	NA	NA	NA	NA	NA	NA	NA	NA	NA	6	4	5	0	200	100	0.000475666	0.0127436	0.429	1	-0.571	lncRNA	SE	Sample10
PCBP1-AS1	ENSG00000179818.17	chr2	-	70059642	70059680	70048706	70051305	70083537	70083687	NA	NA	NA	NA	NA	NA	NA	NA	NA	NA	NA	NA	7	4	0	1	138	100	0.00182983	0.0321069	0.559	0	0.559	lncRNA	SE	Sample10
ANO1	ENSG00000131620.18	chr11	+	70111125	70111191	70108352	70108404	70111706	70111762	NA	NA	NA	NA	NA	NA	NA	NA	NA	NA	NA	NA	56	38	114	3	166	100	2.2e-12	7.17e-09	0.47	0.958	-0.488	protein_coding	SE	Sample10
C17orf49	ENSG00000258315.5	chr17	+	7016949	7017014	7016494	7016685	7017256	7017304	NA	NA	NA	NA	NA	NA	NA	NA	NA	NA	NA	NA	21	8	8	0	165	100	0.00114935	0.023305	0.614	1	-0.386	protein_coding	SE	Sample10
SRSF11	ENSG00000116754.14	chr1	+	70230556	70230618	70228421	70228555	70231094	70231203	NA	NA	NA	NA	NA	NA	NA	NA	NA	NA	NA	NA	7	0	0	4	162	100	2.03e-07	0.000129664	1	0	1	protein_coding	SE	Sample10
SMC5	ENSG00000198887.9	chr9	+	70346604	70346649	70344143	70344269	70347065	70347161	NA	NA	NA	NA	NA	NA	NA	NA	NA	NA	NA	NA	34	29	14	46	145	100	0.000755257	0.0178025	0.447	0.173	0.274	protein_coding	SE	Sample10
CTTN	ENSG00000085733.16	chr11	+	70421469	70421580	70420399	70420510	70422939	70422995	NA	NA	NA	NA	NA	NA	NA	NA	NA	NA	NA	NA	231	61	140	116	200	100	9.99e-07	0.00043717	0.654	0.376	0.278	protein_coding	SE	Sample10
FAM135A	ENSG00000082269.17	chr6	+	70486166	70486244	70482000	70482154	70491033	70491083	NA	NA	NA	NA	NA	NA	NA	NA	NA	NA	NA	NA	111	69	111	8	178	100	1.68e-09	2.05e-06	0.475	0.886	-0.411	protein_coding	SE	Sample10
MTSS2	ENSG00000132613.16	chr16	-	70679314	70679323	70678251	70678409	70679629	70679704	NA	NA	NA	NA	NA	NA	NA	NA	NA	NA	NA	NA	4	5	0	3	109	100	0.00145371	0.0273926	0.423	0	0.423	protein_coding	SE	Sample10
FAM86C1P	ENSG00000158483.19	chr11	+	71791735	71791819	71789782	71789845	71796016	71796166	NA	NA	NA	NA	NA	NA	NA	NA	NA	NA	NA	NA	18	1	0	1	184	100	0.000263081	0.00833246	0.907	0	0.907	transcribed_unprocessed_pseudogene	SE	Sample10
ANAPC16	ENSG00000166295.9	chr10	+	72220053	72220379	72216028	72216072	72230365	72230440	NA	NA	NA	NA	NA	NA	NA	NA	NA	NA	NA	NA	3	0	4	11	200	100	0.000197425	0.00657802	1	0.154	0.846	protein_coding	SE	Sample10
PKM	ENSG00000067225.21	chr15	-	72221167	72221284	72218943	72219110	72230895	72231113	NA	NA	NA	NA	NA	NA	NA	NA	NA	NA	NA	NA	1	8	2	0	200	100	5.97e-05	0.0030662	0.059	1	-0.941	protein_coding	SE	Sample10
ZFAND5	ENSG00000107372.13	chr9	-	72363469	72363606	72360627	72360787	72364695	72365208	NA	NA	NA	NA	NA	NA	NA	NA	NA	NA	NA	NA	62	21	55	2	200	100	0.000111502	0.00424578	0.596	0.932	-0.336	protein_coding	SE	Sample10
PCGF3	ENSG00000185619.19	chr4	+	732443	732498	730969	731110	733671	733789	NA	NA	NA	NA	NA	NA	NA	NA	NA	NA	NA	NA	36	42	34	9	155	100	0.00051347	0.013406	0.356	0.709	-0.353	protein_coding	SE	Sample10
TMEM256-PLSCR3	ENSG00000262481.5	chr17	-	7393143	7393364	7392790	7392952	7393466	7393509	NA	NA	NA	NA	NA	NA	NA	NA	NA	NA	NA	NA	10	5	6	0	200	100	0.00089459	0.0195014	0.5	1	-0.5	protein_coding	SE	Sample10
PLSCR3	ENSG00000187838.17	chr17	-	7393600	7393836	7393466	7393509	7394103	7394159	NA	NA	NA	NA	NA	NA	NA	NA	NA	NA	NA	NA	8	3	3	0	200	100	0.00327213	0.0480589	0.571	1	-0.429	protein_coding	SE	Sample10
STAG3L1	ENSG00000205583.14	chr7	+	75364632	75364756	75361971	75362088	75365254	75365353	NA	NA	NA	NA	NA	NA	NA	NA	NA	NA	NA	NA	24	6	0	1	200	100	0.00178435	0.0316306	0.667	0	0.667	transcribed_unprocessed_pseudogene	SE	Sample10
USO1	ENSG00000138768.15	chr4	+	75795335	75795356	75793689	75793901	75799621	75799732	NA	NA	NA	NA	NA	NA	NA	NA	NA	NA	NA	NA	59	96	102	38	121	100	1.41e-07	0.000106158	0.337	0.689	-0.352	protein_coding	SE	Sample10
UBE2Q2	ENSG00000140367.12	chr15	+	75859877	75859982	75854385	75854487	75868950	75869010	NA	NA	NA	NA	NA	NA	NA	NA	NA	NA	NA	NA	133	17	46	0	200	100	0.000227431	0.00738458	0.796	1	-0.204	protein_coding	SE	Sample10
MYO6	ENSG00000196586.17	chr6	+	75898372	75898411	75893930	75895260	75907604	75907708	NA	NA	NA	NA	NA	NA	NA	NA	NA	NA	NA	NA	37	19	50	4	139	100	0.000352612	0.0102199	0.584	0.9	-0.316	protein_coding	SE	Sample10
EXOC7	ENSG00000182473.22	chr17	-	76090328	76090481	76089174	76089320	76091142	76091235	NA	NA	NA	NA	NA	NA	NA	NA	NA	NA	NA	NA	21	4	26	0	200	100	0.00212836	0.0358069	0.724	1	-0.276	protein_coding	SE	Sample10
EXOC7	ENSG00000182473.22	chr17	-	76091142	76091235	76090328	76090397	76094413	76094581	NA	NA	NA	NA	NA	NA	NA	NA	NA	NA	NA	NA	23	19	3	22	193	100	0.000160561	0.00562442	0.385	0.066	0.319	protein_coding	SE	Sample10
DTX2	ENSG00000091073.20	chr7	+	76497336	76497477	76492152	76492253	76500440	76500520	NA	NA	NA	NA	NA	NA	NA	NA	NA	NA	NA	NA	3	0	5	3	200	100	0.0013538	0.0261485	1	0.455	0.545	protein_coding	SE	Sample10
RPS24	ENSG00000138326.21	chr10	+	78037438	78037441	78037193	78037304	78037964	78037982	NA	NA	NA	NA	NA	NA	NA	NA	NA	NA	NA	NA	11	155	42	0	103	100	0	0	0.064	1	-0.936	protein_coding	SE	Sample10
RPS24	ENSG00000138326.21	chr10	+	78040200	78040225	78037193	78037304	78040614	78040713	NA	NA	NA	NA	NA	NA	NA	NA	NA	NA	NA	NA	460	905	1146	158	125	100	0	0	0.289	0.853	-0.564	protein_coding	SE	Sample10
RPS24	ENSG00000138326.21	chr10	+	78040203	78040225	78037193	78037304	78040614	78040696	NA	NA	NA	NA	NA	NA	NA	NA	NA	NA	NA	NA	514	905	606	158	122	100	0	0	0.318	0.759	-0.441	protein_coding	SE	Sample10
CANT1	ENSG00000171302.17	chr17	-	79000099	79000270	78997392	78997963	79005371	79005481	NA	NA	NA	NA	NA	NA	NA	NA	NA	NA	NA	NA	28	3	13	12	200	100	0.000686383	0.0165909	0.824	0.351	0.473	protein_coding	SE	Sample10
GAA	ENSG00000171298.13	chr17	+	80101810	80101925	80101586	80101625	80104554	80105132	NA	NA	NA	NA	NA	NA	NA	NA	NA	NA	NA	NA	8	0	3	2	200	100	0.00343806	0.0497061	1	0.429	0.571	protein_coding	SE	Sample10
CMC2	ENSG00000103121.9	chr16	-	80980769	80980879	80975801	80976179	80997313	80997429	NA	NA	NA	NA	NA	NA	NA	NA	NA	NA	NA	NA	17	6	9	0	200	100	0.00101912	0.0213432	0.586	1	-0.414	protein_coding	SE	Sample10
CERS4	ENSG00000090661.12	chr19	+	8210682	8210862	8209302	8209494	8251075	8251249	NA	NA	NA	NA	NA	NA	NA	NA	NA	NA	NA	NA	13	1	0	1	200	100	0.000262423	0.00833246	0.867	0	0.867	protein_coding	SE	Sample10
SEC31A	ENSG00000138674.17	chr4	-	82830936	82830975	82828999	82829058	82842139	82842481	NA	NA	NA	NA	NA	NA	NA	NA	NA	NA	NA	NA	37	37	106	10	139	100	1.08e-09	1.44e-06	0.418	0.884	-0.466	protein_coding	SE	Sample10
SEC31A	ENSG00000138674.17	chr4	-	82830936	82830975	82828999	82829058	82842184	82842481	NA	NA	NA	NA	NA	NA	NA	NA	NA	NA	NA	NA	16	12	53	2	139	100	4.99e-06	0.00120959	0.49	0.95	-0.46	protein_coding	SE	Sample10
SEC31A	ENSG00000138674.17	chr4	-	82830936	82830975	82828999	82829058	82844385	82844460	NA	NA	NA	NA	NA	NA	NA	NA	NA	NA	NA	NA	13	25	48	2	139	100	4.86e-11	8.59e-08	0.272	0.945	-0.673	protein_coding	SE	Sample10
SEC31A	ENSG00000138674.17	chr4	-	82842139	82842481	82828999	82829058	82844385	82844460	NA	NA	NA	NA	NA	NA	NA	NA	NA	NA	NA	NA	136	25	121	2	200	100	8.6e-06	0.001675	0.731	0.968	-0.237	protein_coding	SE	Sample10
SEC31A	ENSG00000138674.17	chr4	-	82842184	82842481	82828999	82829058	82844385	82844509	NA	NA	NA	NA	NA	NA	NA	NA	NA	NA	NA	NA	111	25	113	2	200	100	2.6e-06	0.000865256	0.689	0.966	-0.277	protein_coding	SE	Sample10
SEC31A	ENSG00000138674.17	chr4	-	82861630	82861708	82857688	82857764	82862533	82862572	NA	NA	NA	NA	NA	NA	NA	NA	NA	NA	NA	NA	129	24	77	46	178	100	0.000194555	0.0065267	0.751	0.485	0.266	protein_coding	SE	Sample10
GKAP1	ENSG00000165113.13	chr9	-	83792950	83793017	83788600	83788678	83799184	83799328	NA	NA	NA	NA	NA	NA	NA	NA	NA	NA	NA	NA	6	5	6	0	167	100	0.000366226	0.0105479	0.418	1	-0.582	protein_coding	SE	Sample10
ODF2L	ENSG00000122417.16	chr1	-	86385457	86385590	86384675	86384801	86386914	86387079	NA	NA	NA	NA	NA	NA	NA	NA	NA	NA	NA	NA	15	0	2	3	200	100	8.98e-05	0.00353289	1	0.25	0.75	protein_coding	SE	Sample10
PAPSS2	ENSG00000198682.13	chr10	+	87721755	87721770	87715731	87715843	87727283	87727489	NA	NA	NA	NA	NA	NA	NA	NA	NA	NA	NA	NA	0	10	19	8	115	100	7.02e-07	0.000331917	0	0.674	-0.674	protein_coding	SE	Sample10
SPATA7	ENSG00000042317.17	chr14	+	88393392	88393488	88391380	88391455	88396155	88396184	NA	NA	NA	NA	NA	NA	NA	NA	NA	NA	NA	NA	4	5	16	0	196	100	1.01e-05	0.00181854	0.29	1	-0.71	protein_coding	SE	Sample10
FANCA	ENSG00000187741.16	chr16	-	89798950	89799079	89795905	89796018	89799165	89799232	NA	NA	NA	NA	NA	NA	NA	NA	NA	NA	NA	NA	14	11	0	8	200	100	6.89e-05	0.0030662	0.389	0	0.389	protein_coding	SE	Sample10
CALM1	ENSG00000198668.14	chr14	+	90398990	90399087	90398261	90398488	90400064	90400095	NA	NA	NA	NA	NA	NA	NA	NA	NA	NA	NA	NA	10	0	7	3	197	100	0.00193483	0.0334094	1	0.542	0.458	protein_coding	SE	Sample10
MAP3K7	ENSG00000135341.19	chr6	-	90544551	90544632	90536336	90536401	90547257	90547357	NA	NA	NA	NA	NA	NA	NA	NA	NA	NA	NA	NA	74	22	63	2	181	100	8.32e-05	0.00332848	0.65	0.946	-0.296	protein_coding	SE	Sample10
SYK	ENSG00000165025.15	chr9	+	90867130	90867199	90865047	90865097	90874203	90874291	NA	NA	NA	NA	NA	NA	NA	NA	NA	NA	NA	NA	72	18	42	36	169	100	0.000657651	0.0159887	0.703	0.408	0.295	protein_coding	SE	Sample10
PRC1	ENSG00000198901.14	chr15	-	90969078	90969120	90966039	90967202	90969446	90969623	NA	NA	NA	NA	NA	NA	NA	NA	NA	NA	NA	NA	19	34	0	5	142	100	0.00171668	0.0308952	0.282	0	0.282	protein_coding	SE	Sample10
ZNF317	ENSG00000130803.15	chr19	+	9157833	9158075	9157267	9157394	9158825	9158908	NA	NA	NA	NA	NA	NA	NA	NA	NA	NA	NA	NA	13	7	16	0	200	100	8.02e-05	0.00322239	0.481	1	-0.519	protein_coding	SE	Sample10
KRIT1	ENSG00000001631.17	chr7	-	92244001	92244149	92242033	92242137	92245426	92245914	NA	NA	NA	NA	NA	NA	NA	NA	NA	NA	NA	NA	34	10	26	0	200	100	9.18e-05	0.00360461	0.63	1	-0.37	protein_coding	SE	Sample10
KRIT1	ENSG00000001631.17	chr7	-	92244901	92245134	92242033	92242137	92245426	92245574	NA	NA	NA	NA	NA	NA	NA	NA	NA	NA	NA	NA	5	10	5	0	200	100	6.64e-05	0.0030662	0.2	1	-0.8	protein_coding	SE	Sample10
KRIT1	ENSG00000001631.17	chr7	-	92244901	92245171	92242033	92242137	92245426	92245595	NA	NA	NA	NA	NA	NA	NA	NA	NA	NA	NA	NA	3	10	5	0	200	100	1.84e-05	0.00218738	0.13	1	-0.87	protein_coding	SE	Sample10
EVI5	ENSG00000067208.16	chr1	-	92663419	92663452	92636201	92636336	92665938	92665955	NA	NA	NA	NA	NA	NA	NA	NA	NA	NA	NA	NA	30	22	15	41	133	100	0.00162081	0.0295535	0.506	0.216	0.29	protein_coding	SE	Sample10
ZNF559-ZNF177	ENSG00000270011.8	chr19	+	9337795	9337858	9324694	9324780	9338493	9338582	NA	NA	NA	NA	NA	NA	NA	NA	NA	NA	NA	NA	19	4	17	0	163	100	0.00328333	0.0481095	0.745	1	-0.255	protein_coding	SE	Sample10
ZNF559	ENSG00000188321.14	chr19	+	9337795	9337865	9324694	9324780	9338493	9338582	NA	NA	NA	NA	NA	NA	NA	NA	NA	NA	NA	NA	10	4	10	0	170	100	0.00093012	0.0200228	0.595	1	-0.405	protein_coding	SE	Sample10
ZNF559-ZNF177	ENSG00000270011.8	chr19	+	9337795	9338017	9324694	9324780	9338493	9338582	NA	NA	NA	NA	NA	NA	NA	NA	NA	NA	NA	NA	10	4	14	0	200	100	0.000536575	0.0138367	0.556	1	-0.444	protein_coding	SE	Sample10
ASAP2	ENSG00000151693.11	chr2	+	9391061	9391196	9388293	9388546	9393481	9393647	NA	NA	NA	NA	NA	NA	NA	NA	NA	NA	NA	NA	15	19	49	6	200	100	5.16e-06	0.00121078	0.283	0.803	-0.52	protein_coding	SE	Sample10
SERPINA1	ENSG00000197249.14	chr14	-	94388559	94388660	94382591	94383241	94390456	94390662	NA	NA	NA	NA	NA	NA	NA	NA	NA	NA	NA	NA	112	11	9	12	200	100	1.47e-06	0.000581907	0.836	0.273	0.563	protein_coding	SE	Sample10
SERPINA1	ENSG00000197249.14	chr14	-	94388559	94388663	94382591	94383241	94390456	94390650	NA	NA	NA	NA	NA	NA	NA	NA	NA	NA	NA	NA	112	11	9	12	200	100	1.47e-06	0.000581907	0.836	0.273	0.563	protein_coding	SE	Sample10
RWDD3	ENSG00000122481.17	chr1	+	95244210	95244698	95234209	95234315	95246541	95246657	NA	NA	NA	NA	NA	NA	NA	NA	NA	NA	NA	NA	5	3	11	0	200	100	0.00089043	0.0194831	0.455	1	-0.545	protein_coding	SE	Sample10
PON3	ENSG00000105852.11	chr7	-	95377532	95377676	95372172	95372338	95390153	95390209	NA	NA	NA	NA	NA	NA	NA	NA	NA	NA	NA	NA	11	10	3	0	200	100	0.00120438	0.0241298	0.355	1	-0.645	protein_coding	SE	Sample10
DZIP1	ENSG00000134874.18	chr13	-	95599364	95599424	95593943	95594086	95606002	95606059	NA	NA	NA	NA	NA	NA	NA	NA	NA	NA	NA	NA	3	5	4	0	160	100	0.000170109	0.00588856	0.273	1	-0.727	protein_coding	SE	Sample10
FAHD2B	ENSG00000144199.12	chr2	-	97091862	97091988	97091461	97091712	97094700	97094882	NA	NA	NA	NA	NA	NA	NA	NA	NA	NA	NA	NA	4	0	20	6	200	100	0.00335684	0.0488695	1	0.625	0.375	protein_coding	SE	Sample10
ZNF655	ENSG00000197343.11	chr7	+	99562348	99562494	99561887	99561973	99571687	99571717	NA	NA	NA	NA	NA	NA	NA	NA	NA	NA	NA	NA	4	3	0	8	200	100	0.00118983	0.0239108	0.4	0	0.4	protein_coding	SE	Sample10
TBC1D23	ENSG00000036054.13	chr3	+	100311832	100311877	100310402	100310542	100316098	100316187	NA	NA	NA	NA	NA	NA	NA	NA	NA	NA	NA	NA	55	52	34	84	145	100	0.00182514	0.0287226	0.422	0.218	0.204	protein_coding	SE	Sample11
PMS2P1	ENSG00000078319.12	chr7	-	100325690	100325868	100320438	100321084	100328835	100329019	NA	NA	NA	NA	NA	NA	NA	NA	NA	NA	NA	NA	8	0	6	3	200	100	0.00150565	0.0250874	1	0.5	0.5	transcribed_unprocessed_pseudogene	SE	Sample11
SEC31B	ENSG00000075826.17	chr10	-	100498704	100498804	100498028	100498207	100499159	100499258	NA	NA	NA	NA	NA	NA	NA	NA	NA	NA	NA	NA	7	3	1	0	200	100	0.00279177	0.0376496	0.538	1	-0.462	protein_coding	SE	Sample11
SEC31B	ENSG00000075826.17	chr10	-	100507424	100507567	100506320	100506420	100507907	100508048	NA	NA	NA	NA	NA	NA	NA	NA	NA	NA	NA	NA	11	5	10	0	200	100	0.000491055	0.0113627	0.524	1	-0.476	protein_coding	SE	Sample11
POLL	ENSG00000166169.17	chr10	-	101584601	101584720	101583507	101583681	101584877	101584919	NA	NA	NA	NA	NA	NA	NA	NA	NA	NA	NA	NA	6	0	4	3	200	100	0.000741013	0.0155487	1	0.4	0.6	protein_coding	SE	Sample11
POLR2J3	ENSG00000285437.2	chr7	-	102568009	102568184	102565975	102567083	102569834	102569924	NA	NA	NA	NA	NA	NA	NA	NA	NA	NA	NA	NA	1	21	32	14	200	100	1.26e-08	1.63e-05	0.023	0.533	-0.51	protein_coding	SE	Sample11
UBE2D3	ENSG00000109332.20	chr4	-	102827591	102827741	102826484	102826636	102827943	102828029	NA	NA	NA	NA	NA	NA	NA	NA	NA	NA	NA	NA	60	58	53	220	200	100	1.29e-07	0.000103993	0.341	0.108	0.233	protein_coding	SE	Sample11
PAM	ENSG00000145730.21	chr5	+	103025133	103025334	103019789	103019843	103028184	103028238	NA	NA	NA	NA	NA	NA	NA	NA	NA	NA	NA	NA	68	51	17	0	200	100	1.6e-06	0.000538247	0.4	1	-0.6	protein_coding	SE	Sample11
SLC9B2	ENSG00000164038.16	chr4	-	103057800	103057971	103050239	103050382	103066326	103066507	NA	NA	NA	NA	NA	NA	NA	NA	NA	NA	NA	NA	7	0	4	3	200	100	0.00069868	0.014853	1	0.4	0.6	protein_coding	SE	Sample11
COA8	ENSG00000256053.9	chr14	+	103571622	103571820	103562959	103563124	103587273	103587364	NA	NA	NA	NA	NA	NA	NA	NA	NA	NA	NA	NA	23	7	44	0	200	100	2.92e-05	0.00172518	0.622	1	-0.378	protein_coding	SE	Sample11
ASPG	ENSG00000166183.16	chr14	+	104106798	104106894	104105327	104105450	104107181	104107233	NA	NA	NA	NA	NA	NA	NA	NA	NA	NA	NA	NA	23	1	91	34	196	100	0.00177119	0.0281755	0.921	0.577	0.344	protein_coding	SE	Sample11
SRPK2	ENSG00000135250.17	chr7	-	105126247	105126340	105125781	105125874	105126992	105127062	NA	NA	NA	NA	NA	NA	NA	NA	NA	NA	NA	NA	63	10	16	13	193	100	0.00124416	0.0220651	0.765	0.389	0.376	protein_coding	SE	Sample11
MTA1	ENSG00000182979.18	chr14	+	105449358	105449409	105445417	105445511	105450057	105450184	NA	NA	NA	NA	NA	NA	NA	NA	NA	NA	NA	NA	21	5	24	0	151	100	0.000907273	0.0176765	0.736	1	-0.264	protein_coding	SE	Sample11
FKTN	ENSG00000106692.15	chr9	+	105573654	105573746	105558129	105558165	105574944	105575137	NA	NA	NA	NA	NA	NA	NA	NA	NA	NA	NA	NA	11	0	6	4	192	100	0.000202542	0.00582067	1	0.439	0.561	protein_coding	SE	Sample11
MID1	ENSG00000101871.17	chrX	-	10620289	10620419	10566887	10567603	10833553	10833643	NA	NA	NA	NA	NA	NA	NA	NA	NA	NA	NA	NA	5	0	15	4	200	100	0.00202496	0.0306181	1	0.652	0.348	protein_coding	SE	Sample11
OXR1	ENSG00000164830.19	chr8	+	106737519	106737600	106726106	106726309	106739457	106739583	NA	NA	NA	NA	NA	NA	NA	NA	NA	NA	NA	NA	17	10	56	5	181	100	0.00135706	0.0234256	0.484	0.861	-0.377	protein_coding	SE	Sample11
RBM41	ENSG00000089682.17	chrX	-	107113396	107113468	107088435	107088839	107115351	107115556	NA	NA	NA	NA	NA	NA	NA	NA	NA	NA	NA	NA	26	7	8	15	172	100	0.000684122	0.0147004	0.683	0.237	0.446	protein_coding	SE	Sample11
LEF1	ENSG00000138795.10	chr4	-	108081585	108081669	108079491	108079614	108083355	108083446	NA	NA	NA	NA	NA	NA	NA	NA	NA	NA	NA	NA	1	3	7	0	184	100	5.68e-05	0.00244838	0.153	1	-0.847	protein_coding	SE	Sample11
FER	ENSG00000151422.14	chr5	+	108768092	108768238	108748961	108748993	108798123	108798389	NA	NA	NA	NA	NA	NA	NA	NA	NA	NA	NA	NA	13	6	24	0	200	100	5.52e-05	0.00239192	0.52	1	-0.48	protein_coding	SE	Sample11
CLCC1	ENSG00000121940.17	chr1	-	108962308	108962464	108950308	108950448	108963360	108963450	NA	NA	NA	NA	NA	NA	NA	NA	NA	NA	NA	NA	6	3	1	9	200	100	0.00332541	0.0431171	0.5	0.053	0.447	protein_coding	SE	Sample11
GSTM4	ENSG00000168765.18	chr1	+	109657532	109657671	109657214	109657279	109657771	109657872	NA	NA	NA	NA	NA	NA	NA	NA	NA	NA	NA	NA	21	4	24	0	200	100	0.00224942	0.0328136	0.724	1	-0.276	protein_coding	SE	Sample11
ANKRD13A	ENSG00000076513.17	chr12	+	110021107	110021301	110019138	110019328	110025741	110025823	NA	NA	NA	NA	NA	NA	NA	NA	NA	NA	NA	NA	0	2	5	6	200	100	0.00393114	0.0485634	0	0.294	-0.294	protein_coding	SE	Sample11
ATXN2	ENSG00000204842.18	chr12	-	111516153	111516399	111512566	111513539	111518248	111518427	NA	NA	NA	NA	NA	NA	NA	NA	NA	NA	NA	NA	13	4	15	0	200	100	0.000963148	0.0185006	0.619	1	-0.381	protein_coding	SE	Sample11
DNAJC25	ENSG00000059769.20	chr9	+	111642856	111643094	111631359	111631743	111647106	111647259	NA	NA	NA	NA	NA	NA	NA	NA	NA	NA	NA	NA	6	0	8	8	200	100	0.000194793	0.00567034	1	0.333	0.667	protein_coding	SE	Sample11
FDXACB1	ENSG00000255561.7	chr11	-	111878555	111878712	111876807	111877011	111878960	111879165	NA	NA	NA	NA	NA	NA	NA	NA	NA	NA	NA	NA	10	4	3	0	200	100	0.00163449	0.0264017	0.556	1	-0.444	protein_coding	SE	Sample11
TUBE1	ENSG00000074935.14	chr6	-	112084188	112084246	112081091	112081207	112086555	112086608	NA	NA	NA	NA	NA	NA	NA	NA	NA	NA	NA	NA	24	0	10	3	158	100	0.003381	0.0436412	1	0.678	0.322	protein_coding	SE	Sample11
CCDC191	ENSG00000163617.11	chr3	-	114031625	114031779	114018677	114018868	114034924	114035148	NA	NA	NA	NA	NA	NA	NA	NA	NA	NA	NA	NA	19	5	0	1	200	100	0.00172277	0.0276379	0.655	0	0.655	protein_coding	SE	Sample11
TNC	ENSG00000041982.16	chr9	-	115057152	115057425	115046409	115046682	115073602	115073866	NA	NA	NA	NA	NA	NA	NA	NA	NA	NA	NA	NA	166	5	0	1	200	100	0.00117291	0.0211293	0.943	0	0.943	protein_coding	SE	Sample11
TNC	ENSG00000041982.16	chr9	-	115064646	115064919	115042218	115042341	115073602	115073866	NA	NA	NA	NA	NA	NA	NA	NA	NA	NA	NA	NA	189	41	0	7	200	100	8.21e-08	7.09e-05	0.697	0	0.697	protein_coding	SE	Sample11
MED13L	ENSG00000123066.9	chr12	-	116236820	116236890	116232058	116232156	116237467	116237569	NA	NA	NA	NA	NA	NA	NA	NA	NA	NA	NA	NA	12	6	13	0	170	100	0.00024447	0.00670359	0.541	1	-0.459	protein_coding	SE	Sample11
FBXO44	ENSG00000132879.14	chr1	+	11658532	11658628	11658266	11658364	11658735	11658871	NA	NA	NA	NA	NA	NA	NA	NA	NA	NA	NA	NA	12	6	4	0	196	100	0.00139693	0.0239066	0.505	1	-0.495	protein_coding	SE	Sample11
CEP164	ENSG00000110274.16	chr11	+	117335604	117335680	117327928	117328208	117338565	117338668	NA	NA	NA	NA	NA	NA	NA	NA	NA	NA	NA	NA	12	5	10	0	176	100	0.000680459	0.014646	0.577	1	-0.423	protein_coding	SE	Sample11
LPIN1	ENSG00000134324.12	chr2	+	11776085	11776193	11773619	11773745	11779518	11779645	NA	NA	NA	NA	NA	NA	NA	NA	NA	NA	NA	NA	46	23	400	65	200	100	0.000721637	0.0152161	0.5	0.755	-0.255	protein_coding	SE	Sample11
JAML	ENSG00000160593.19	chr11	-	118214823	118214886	118212406	118212561	118224940	118224994	NA	NA	NA	NA	NA	NA	NA	NA	NA	NA	NA	NA	16	7	27	1	163	100	0.00247148	0.0349572	0.584	0.943	-0.359	protein_coding	SE	Sample11
DENND10	ENSG00000119979.18	chr10	+	119104763	119105006	119104116	119104197	119107967	119108164	NA	NA	NA	NA	NA	NA	NA	NA	NA	NA	NA	NA	3	11	43	28	200	100	0.00332945	0.0431478	0.12	0.434	-0.314	protein_coding	SE	Sample11
USP53	ENSG00000145390.12	chr4	+	119235289	119235411	119217549	119217673	119245336	119245429	NA	NA	NA	NA	NA	NA	NA	NA	NA	NA	NA	NA	10	4	23	0	200	100	0.00036836	0.00922731	0.556	1	-0.444	protein_coding	SE	Sample11
SEPTIN6	ENSG00000125354.24	chrX	-	119625334	119625379	119616944	119620051	119629317	119629508	NA	NA	NA	NA	NA	NA	NA	NA	NA	NA	NA	NA	12	4	1	0	145	100	0.00371405	0.0467288	0.674	1	-0.326	protein_coding	SE	Sample11
ZNF433	ENSG00000197647.13	chr19	-	12034827	12034874	12018165	12018292	12035536	12035669	NA	NA	NA	NA	NA	NA	NA	NA	NA	NA	NA	NA	0	5	8	4	147	100	0.000124281	0.00390535	0	0.576	-0.576	protein_coding	SE	Sample11
ARHGEF12	ENSG00000196914.9	chr11	+	120409393	120409450	120407737	120407823	120420752	120420851	NA	NA	NA	NA	NA	NA	NA	NA	NA	NA	NA	NA	32	36	99	32	157	100	0.000234246	0.00645935	0.362	0.663	-0.301	protein_coding	SE	Sample11
FGFR2	ENSG00000066468.24	chr10	-	121565437	121565704	121564323	121564579	121593708	121593764	NA	NA	NA	NA	NA	NA	NA	NA	NA	NA	NA	NA	52	14	18	19	200	100	0.00228366	0.0331265	0.65	0.321	0.329	protein_coding	SE	Sample11
GOLGB1	ENSG00000173230.17	chr3	-	121719645	121719750	121718387	121718501	121722261	121722378	NA	NA	NA	NA	NA	NA	NA	NA	NA	NA	NA	NA	55	10	74	1	200	100	0.00034562	0.00883428	0.733	0.974	-0.241	protein_coding	SE	Sample11
GOLGB1	ENSG00000173230.17	chr3	-	121719645	121719753	121718387	121718501	121722261	121722378	NA	NA	NA	NA	NA	NA	NA	NA	NA	NA	NA	NA	53	10	73	1	200	100	0.000309014	0.00806583	0.726	0.973	-0.247	protein_coding	SE	Sample11
EAF2	ENSG00000145088.9	chr3	+	121854686	121854823	121844452	121844547	121857010	121857156	NA	NA	NA	NA	NA	NA	NA	NA	NA	NA	NA	NA	12	5	7	0	200	100	0.00102156	0.0193357	0.545	1	-0.455	protein_coding	SE	Sample11
NCOR2	ENSG00000196498.14	chr12	-	124327408	124327633	124326190	124326370	124330844	124330898	NA	NA	NA	NA	NA	NA	NA	NA	NA	NA	NA	NA	78	14	32	0	200	100	0.00022513	0.00626133	0.736	1	-0.264	protein_coding	SE	Sample11
MTSS1	ENSG00000170873.19	chr8	-	124580550	124580562	124568378	124568536	124585086	124585161	NA	NA	NA	NA	NA	NA	NA	NA	NA	NA	NA	NA	5	29	11	6	112	100	0.000254226	0.00692018	0.133	0.621	-0.488	protein_coding	SE	Sample11
RNF217	ENSG00000146373.17	chr6	+	124971500	124971598	124963307	124963426	125045210	125045444	NA	NA	NA	NA	NA	NA	NA	NA	NA	NA	NA	NA	3	21	11	10	198	100	0.00256337	0.0358001	0.067	0.357	-0.29	protein_coding	SE	Sample11
SLC37A2	ENSG00000134955.12	chr11	+	125084233	125084319	125083814	125083877	125084824	125084873	NA	NA	NA	NA	NA	NA	NA	NA	NA	NA	NA	NA	33	9	100	4	186	100	0.00159443	0.0260306	0.663	0.931	-0.268	protein_coding	SE	Sample11
MAPKAP1	ENSG00000119487.17	chr9	-	125672399	125672643	125669817	125669907	125706970	125707198	NA	NA	NA	NA	NA	NA	NA	NA	NA	NA	NA	NA	46	1	67	14	200	100	0.0011873	0.02129	0.958	0.705	0.253	protein_coding	SE	Sample11
FANK1	ENSG00000203780.12	chr10	+	125980160	125980338	125896563	125896655	125988550	125988675	NA	NA	NA	NA	NA	NA	NA	NA	NA	NA	NA	NA	10	0	18	5	200	100	0.00144466	0.0243692	1	0.643	0.357	protein_coding	SE	Sample11
RNF146	ENSG00000118518.17	chr6	+	127285207	127285348	127280230	127280340	127286049	127286097	NA	NA	NA	NA	NA	NA	NA	NA	NA	NA	NA	NA	5	2	1	11	200	100	0.00146841	0.0245935	0.556	0.043	0.513	protein_coding	SE	Sample11
TPRA1	ENSG00000163870.16	chr3	-	127575939	127576050	127571231	127573788	127576616	127576696	NA	NA	NA	NA	NA	NA	NA	NA	NA	NA	NA	NA	39	0	50	8	200	100	0.000382685	0.00953692	1	0.758	0.242	protein_coding	SE	Sample11
ENSG00000257524	ENSG00000257524.6	chr9	-	127897955	127898010	127896241	127896332	127905206	127905302	NA	NA	NA	NA	NA	NA	NA	NA	NA	NA	NA	NA	2	17	18	10	155	100	5.07e-05	0.0022225	0.071	0.537	-0.466	protein_coding	SE	Sample11
LINC01503	ENSG00000233901.8	chr9	+	129333974	129334198	129332299	129332473	129338791	129338917	NA	NA	NA	NA	NA	NA	NA	NA	NA	NA	NA	NA	23	8	12	0	200	100	0.000559891	0.0126173	0.59	1	-0.41	lncRNA	SE	Sample11
SLC25A14	ENSG00000102078.16	chrX	+	130350645	130350731	130349247	130349345	130358639	130358735	NA	NA	NA	NA	NA	NA	NA	NA	NA	NA	NA	NA	6	8	0	5	186	100	0.00184013	0.0287469	0.287	0	0.287	protein_coding	SE	Sample11
NPHP3	ENSG00000113971.21	chr3	-	132696730	132696813	132694826	132694965	132697259	132697362	NA	NA	NA	NA	NA	NA	NA	NA	NA	NA	NA	NA	8	3	0	6	183	100	4.43e-05	0.00198451	0.593	0	0.593	protein_coding	SE	Sample11
ARNTL	ENSG00000133794.20	chr11	+	13326412	13326467	13309986	13310059	13349944	13350070	NA	NA	NA	NA	NA	NA	NA	NA	NA	NA	NA	NA	3	14	3	0	155	100	7.98e-05	0.00266371	0.121	1	-0.879	protein_coding	SE	Sample11
CAMLG	ENSG00000164615.6	chr5	+	134741062	134741523	134738512	134738792	134750758	134752157	NA	NA	NA	NA	NA	NA	NA	NA	NA	NA	NA	NA	26	0	28	12	200	100	1.32e-05	0.00142401	1	0.538	0.462	protein_coding	SE	Sample11
CAMLG	ENSG00000164615.6	chr5	+	134741065	134741523	134738494	134738792	134750758	134751963	NA	NA	NA	NA	NA	NA	NA	NA	NA	NA	NA	NA	2	0	2	12	200	100	0.000198646	0.00573095	1	0.077	0.923	protein_coding	SE	Sample11
SMAD5	ENSG00000113658.18	chr5	+	136147831	136147906	136132844	136132962	136153591	136153763	NA	NA	NA	NA	NA	NA	NA	NA	NA	NA	NA	NA	20	19	51	11	175	100	0.00124272	0.0220651	0.376	0.726	-0.35	protein_coding	SE	Sample11
NSMF	ENSG00000165802.23	chr9	-	137455238	137455307	137454390	137454443	137456410	137456486	NA	NA	NA	NA	NA	NA	NA	NA	NA	NA	NA	NA	11	4	12	0	169	100	0.00106999	0.0200039	0.619	1	-0.381	protein_coding	SE	Sample11
MRI1	ENSG00000037757.14	chr19	+	13765953	13766065	13764870	13765109	13768358	13768680	NA	NA	NA	NA	NA	NA	NA	NA	NA	NA	NA	NA	27	7	13	0	200	100	0.00108043	0.0201299	0.659	1	-0.341	protein_coding	SE	Sample11
MRI1	ENSG00000037757.14	chr19	+	13765953	13766129	13764870	13765109	13768358	13768557	NA	NA	NA	NA	NA	NA	NA	NA	NA	NA	NA	NA	28	7	18	0	200	100	0.000638241	0.0139225	0.667	1	-0.333	protein_coding	SE	Sample11
NHSL1	ENSG00000135540.12	chr6	-	138441982	138442114	138430392	138433680	138447000	138447193	NA	NA	NA	NA	NA	NA	NA	NA	NA	NA	NA	NA	33	5	26	20	200	100	0.00174288	0.0278227	0.767	0.394	0.373	protein_coding	SE	Sample11
COPB2	ENSG00000184432.11	chr3	-	139385003	139385200	139383297	139383435	139389468	139389648	NA	NA	NA	NA	NA	NA	NA	NA	NA	NA	NA	NA	5	5	6	0	200	100	0.000198682	0.00573095	0.333	1	-0.667	protein_coding	SE	Sample11
NMNAT3	ENSG00000163864.17	chr3	-	139637962	139638062	139627615	139627764	139677704	139677718	NA	NA	NA	NA	NA	NA	NA	NA	NA	NA	NA	NA	11	9	2	0	200	100	0.00209639	0.0312684	0.379	1	-0.621	protein_coding	SE	Sample11
PHACTR2	ENSG00000112419.15	chr6	+	143760400	143760640	143753753	143753912	143765260	143765798	NA	NA	NA	NA	NA	NA	NA	NA	NA	NA	NA	NA	21	28	102	21	200	100	1.21e-06	0.00051087	0.273	0.708	-0.435	protein_coding	SE	Sample11
ZEB2	ENSG00000169554.23	chr2	-	144424795	144424864	144404835	144405024	144429768	144430026	NA	NA	NA	NA	NA	NA	NA	NA	NA	NA	NA	NA	12	5	1	0	169	100	0.00392485	0.0485089	0.587	1	-0.413	protein_coding	SE	Sample11
ZEB2	ENSG00000169554.23	chr2	-	144424795	144424953	144404835	144405024	144429768	144430026	NA	NA	NA	NA	NA	NA	NA	NA	NA	NA	NA	NA	13	5	1	0	200	100	0.00348311	0.0445572	0.565	1	-0.435	protein_coding	SE	Sample11
PLOD2	ENSG00000152952.12	chr3	-	146077861	146077924	146076781	146076895	146079115	146079257	NA	NA	NA	NA	NA	NA	NA	NA	NA	NA	NA	NA	91	15	14	23	163	100	1.2e-07	0.000100135	0.788	0.272	0.516	protein_coding	SE	Sample11
NBPF12	ENSG00000268043.9	chr1	+	146949323	146949422	146943290	146943562	146951347	146951489	NA	NA	NA	NA	NA	NA	NA	NA	NA	NA	NA	NA	10	4	1	0	199	100	0.00269767	0.0368411	0.557	1	-0.443	protein_coding	SE	Sample11
GPR89B	ENSG00000188092.15	chr1	+	147968331	147968428	147966553	147966663	147968874	147968963	NA	NA	NA	NA	NA	NA	NA	NA	NA	NA	NA	NA	3	20	10	0	197	100	6.39e-09	1.09e-05	0.071	1	-0.929	protein_coding	SE	Sample11
MBD5	ENSG00000204406.14	chr2	+	148054390	148054449	148021392	148021684	148178699	148178793	NA	NA	NA	NA	NA	NA	NA	NA	NA	NA	NA	NA	7	14	0	7	159	100	0.00207308	0.0310638	0.239	0	0.239	protein_coding	SE	Sample11
ATAD3B	ENSG00000160072.20	chr1	+	1489691	1489811	1489203	1489274	1490256	1490424	NA	NA	NA	NA	NA	NA	NA	NA	NA	NA	NA	NA	6	5	0	2	200	100	0.00242233	0.0346053	0.375	0	0.375	protein_coding	SE	Sample11
TAB2	ENSG00000055208.20	chr6	+	149342684	149342833	149317711	149318015	149369908	149370075	NA	NA	NA	NA	NA	NA	NA	NA	NA	NA	NA	NA	8	0	23	8	200	100	0.00122222	0.0217655	1	0.59	0.41	protein_coding	SE	Sample11
REPIN1	ENSG00000214022.12	chr7	+	150369741	150369868	150368808	150368941	150371227	150372242	NA	NA	NA	NA	NA	NA	NA	NA	NA	NA	NA	NA	7	0	3	8	200	100	8.74e-06	0.00126248	1	0.158	0.842	protein_coding	SE	Sample11
TSC22D2	ENSG00000196428.13	chr3	+	150438197	150438354	150423048	150423120	150457075	150457127	NA	NA	NA	NA	NA	NA	NA	NA	NA	NA	NA	NA	0	4	11	6	200	100	0.000284813	0.00758711	0	0.478	-0.478	protein_coding	SE	Sample11
RPP38	ENSG00000152464.15	chr10	+	15102217	15102336	15097354	15097766	15103304	15103713	NA	NA	NA	NA	NA	NA	NA	NA	NA	NA	NA	NA	7	0	7	3	200	100	0.00214043	0.0316698	1	0.538	0.462	protein_coding	SE	Sample11
NMT2	ENSG00000152465.18	chr10	-	15140986	15141029	15135273	15135418	15141421	15141557	NA	NA	NA	NA	NA	NA	NA	NA	NA	NA	NA	NA	6	9	0	10	143	100	0.000564752	0.0126937	0.318	0	0.318	protein_coding	SE	Sample11
TRIM2	ENSG00000109654.16	chr4	+	153222242	153223039	153204442	153204560	153270334	153270519	NA	NA	NA	NA	NA	NA	NA	NA	NA	NA	NA	NA	16	8	2	0	200	100	0.00324286	0.0422371	0.5	1	-0.5	protein_coding	SE	Sample11
MECP2	ENSG00000169057.25	chrX	-	154092183	154092307	154032206	154032557	154097603	154097663	NA	NA	NA	NA	NA	NA	NA	NA	NA	NA	NA	NA	23	8	43	1	200	100	0.000487468	0.0113304	0.59	0.956	-0.366	protein_coding	SE	Sample11
FLAD1	ENSG00000160688.19	chr1	+	154989559	154989707	154988104	154988849	154990158	154990257	NA	NA	NA	NA	NA	NA	NA	NA	NA	NA	NA	NA	16	6	23	0	200	100	0.000125886	0.00395098	0.571	1	-0.429	protein_coding	SE	Sample11
ZBTB7B	ENSG00000160685.14	chr1	+	155014014	155014093	155010915	155011015	155014654	155014719	NA	NA	NA	NA	NA	NA	NA	NA	NA	NA	NA	NA	4	8	27	1	179	100	2.92e-06	0.000772111	0.218	0.938	-0.72	protein_coding	SE	Sample11
ADAM15	ENSG00000143537.14	chr1	+	155061903	155061975	155060762	155060832	155062244	155062369	NA	NA	NA	NA	NA	NA	NA	NA	NA	NA	NA	NA	17	29	77	33	172	100	0.000271079	0.00728117	0.254	0.576	-0.322	protein_coding	SE	Sample11
FDPS	ENSG00000160752.15	chr1	+	155309752	155309965	155308958	155309076	155310042	155310205	NA	NA	NA	NA	NA	NA	NA	NA	NA	NA	NA	NA	0	6	15	4	200	100	6.04e-06	0.00109356	0	0.652	-0.652	protein_coding	SE	Sample11
FDPS	ENSG00000160752.15	chr1	+	155309788	155309965	155308915	155309076	155310042	155310205	NA	NA	NA	NA	NA	NA	NA	NA	NA	NA	NA	NA	0	6	19	4	200	100	1.91e-06	0.000634176	0	0.704	-0.704	protein_coding	SE	Sample11
ARHGEF11	ENSG00000132694.19	chr1	-	156938417	156938513	156937248	156937496	156939547	156939910	NA	NA	NA	NA	NA	NA	NA	NA	NA	NA	NA	NA	6	11	0	15	196	100	0.000787646	0.0161861	0.218	0	0.218	protein_coding	SE	Sample11
BAZ2B	ENSG00000123636.19	chr2	-	159397073	159397100	159395768	159395834	159397344	159397389	NA	NA	NA	NA	NA	NA	NA	NA	NA	NA	NA	NA	20	41	2	88	127	100	6.47e-08	6.21e-05	0.278	0.018	0.26	protein_coding	SE	Sample11
PEA15	ENSG00000162734.13	chr1	+	160208463	160208665	160207132	160207237	160211542	160211716	NA	NA	NA	NA	NA	NA	NA	NA	NA	NA	NA	NA	2	0	6	5	200	100	0.000843467	0.016859	1	0.375	0.625	protein_coding	SE	Sample11
SLC22A3	ENSG00000146477.6	chr6	+	160436996	160437211	160410728	160410846	160442760	160442869	NA	NA	NA	NA	NA	NA	NA	NA	NA	NA	NA	NA	25	4	3	7	200	100	0.000408735	0.0100126	0.758	0.176	0.582	protein_coding	SE	Sample11
CENPV	ENSG00000166582.11	chr17	-	16349139	16349333	16348615	16348685	16349930	16349956	NA	NA	NA	NA	NA	NA	NA	NA	NA	NA	NA	NA	6	4	1	0	200	100	0.00146562	0.0245786	0.429	1	-0.571	protein_coding	SE	Sample11
CROCCP2	ENSG00000215908.11	chr1	-	16626352	16626499	16625374	16626005	16627144	16627289	NA	NA	NA	NA	NA	NA	NA	NA	NA	NA	NA	NA	6	5	12	0	200	100	7.01e-05	0.00249825	0.375	1	-0.625	transcribed_unprocessed_pseudogene	SE	Sample11
SIN3B	ENSG00000127511.10	chr19	+	16862883	16862979	16862351	16862559	16863679	16863796	NA	NA	NA	NA	NA	NA	NA	NA	NA	NA	NA	NA	13	5	2	0	196	100	0.0030032	0.0398069	0.57	1	-0.43	protein_coding	SE	Sample11
PRRX1	ENSG00000116132.12	chr1	+	170730276	170730348	170726219	170726401	170736047	170736233	NA	NA	NA	NA	NA	NA	NA	NA	NA	NA	NA	NA	34	7	0	1	172	100	0.00183502	0.0287469	0.738	0	0.738	protein_coding	SE	Sample11
GABRP	ENSG00000094755.17	chr5	+	170809567	170809755	170808599	170808752	170811955	170814047	NA	NA	NA	NA	NA	NA	NA	NA	NA	NA	NA	NA	148	27	507	7	200	100	1.34e-10	4.35e-07	0.733	0.973	-0.24	protein_coding	SE	Sample11
MPRIP	ENSG00000133030.22	chr17	+	17164108	17167915	17161239	17161356	17171717	17171865	NA	NA	NA	NA	NA	NA	NA	NA	NA	NA	NA	NA	22	55	71	59	200	100	0.000693439	0.0148271	0.167	0.376	-0.209	protein_coding	SE	Sample11
NUCB2	ENSG00000070081.18	chr11	+	17291239	17291365	17286633	17286713	17295323	17295441	NA	NA	NA	NA	NA	NA	NA	NA	NA	NA	NA	NA	7	0	20	10	200	100	0.000692417	0.0148271	1	0.5	0.5	protein_coding	SE	Sample11
NUCB2	ENSG00000070081.18	chr11	+	17291239	17291365	17286633	17286717	17295323	17295441	NA	NA	NA	NA	NA	NA	NA	NA	NA	NA	NA	NA	8	0	18	11	200	100	0.000301944	0.00796155	1	0.45	0.55	protein_coding	SE	Sample11
CEP44	ENSG00000164118.13	chr4	+	174297965	174298062	174283910	174283943	174299071	174299210	NA	NA	NA	NA	NA	NA	NA	NA	NA	NA	NA	NA	29	0	21	11	197	100	3.55e-06	0.0008836	1	0.492	0.508	protein_coding	SE	Sample11
RABGAP1L	ENSG00000152061.24	chr1	+	174988640	174988838	174982833	174982905	174989848	174990341	NA	NA	NA	NA	NA	NA	NA	NA	NA	NA	NA	NA	52	8	52	45	200	100	2.27e-05	0.00167293	0.765	0.366	0.399	protein_coding	SE	Sample11
SLC7A2	ENSG00000003989.18	chr8	+	17502256	17502302	17497087	17497237	17543317	17543715	NA	NA	NA	NA	NA	NA	NA	NA	NA	NA	NA	NA	3	0	18	11	146	100	0.00227167	0.0330589	1	0.528	0.472	protein_coding	SE	Sample11
KIAA0040	ENSG00000235750.10	chr1	-	175192639	175192716	175177610	175177684	175192859	175192999	NA	NA	NA	NA	NA	NA	NA	NA	NA	NA	NA	NA	11	0	9	3	177	100	0.00375087	0.0470322	1	0.629	0.371	protein_coding	SE	Sample11
BCL2L13	ENSG00000099968.18	chr22	+	17696140	17696210	17683213	17683321	17702242	17702386	NA	NA	NA	NA	NA	NA	NA	NA	NA	NA	NA	NA	12	4	22	0	170	100	0.000856687	0.0170109	0.638	1	-0.362	protein_coding	SE	Sample11
ENSG00000213963	ENSG00000213963.7	chr2	-	177287484	177287834	177283508	177283804	177310963	177311032	NA	NA	NA	NA	NA	NA	NA	NA	NA	NA	NA	NA	0	1	11	7	200	100	0.00347527	0.044503	0	0.44	-0.44	lncRNA	SE	Sample11
MGAT1	ENSG00000131446.17	chr5	-	180795655	180795875	180792869	180793097	180802679	180802803	NA	NA	NA	NA	NA	NA	NA	NA	NA	NA	NA	NA	0	12	42	68	200	100	8.85e-05	0.00290126	0	0.236	-0.236	protein_coding	SE	Sample11
AP2M1	ENSG00000161203.14	chr3	+	184180644	184180650	184180063	184180251	184180848	184180881	NA	NA	NA	NA	NA	NA	NA	NA	NA	NA	NA	NA	114	74	0	96	106	100	0	0	0.592	0	0.592	protein_coding	SE	Sample11
HMCN1	ENSG00000143341.12	chr1	+	186178415	186178766	186174513	186174642	186182167	186182287	NA	NA	NA	NA	NA	NA	NA	NA	NA	NA	NA	NA	9	5	0	1	200	100	0.00284969	0.0382911	0.474	0	0.474	protein_coding	SE	Sample11
NABP1	ENSG00000173559.15	chr2	+	191682491	191682595	191681945	191682017	191683728	191683804	NA	NA	NA	NA	NA	NA	NA	NA	NA	NA	NA	NA	48	49	189	73	200	100	0.000513903	0.0117757	0.329	0.564	-0.235	protein_coding	SE	Sample11
GATAD2A	ENSG00000167491.18	chr19	+	19436130	19436219	19385825	19386138	19465339	19465577	NA	NA	NA	NA	NA	NA	NA	NA	NA	NA	NA	NA	2	14	9	0	189	100	3.74e-08	4.04e-05	0.07	1	-0.93	protein_coding	SE	Sample11
CCP110	ENSG00000103540.17	chr16	+	19548514	19548600	19546848	19548014	19551195	19551622	NA	NA	NA	NA	NA	NA	NA	NA	NA	NA	NA	NA	14	7	2	14	186	100	0.000248855	0.00680422	0.518	0.071	0.447	protein_coding	SE	Sample11
DLG1	ENSG00000075711.21	chr3	-	197076585	197076682	197075836	197075870	197081050	197081117	NA	NA	NA	NA	NA	NA	NA	NA	NA	NA	NA	NA	27	21	28	71	197	100	0.00241834	0.0346053	0.395	0.167	0.228	protein_coding	SE	Sample11
DLG1	ENSG00000075711.21	chr3	-	197076585	197076685	197075836	197075870	197081050	197081117	NA	NA	NA	NA	NA	NA	NA	NA	NA	NA	NA	NA	77	21	74	71	200	100	6.72e-05	0.00249393	0.647	0.343	0.304	protein_coding	SE	Sample11
ASPM	ENSG00000066279.19	chr1	-	197100430	197105185	197095997	197096164	197117788	197117983	NA	NA	NA	NA	NA	NA	NA	NA	NA	NA	NA	NA	18	0	23	5	200	100	0.00113962	0.0207596	1	0.697	0.303	protein_coding	SE	Sample11
IQCK	ENSG00000174628.17	chr16	+	19735352	19735450	19733697	19733827	19763847	19763900	NA	NA	NA	NA	NA	NA	NA	NA	NA	NA	NA	NA	20	0	7	6	198	100	1.09e-05	0.00134603	1	0.371	0.629	protein_coding	SE	Sample11
IQCK	ENSG00000174628.17	chr16	+	19735352	19735450	19733697	19733827	19788837	19788922	NA	NA	NA	NA	NA	NA	NA	NA	NA	NA	NA	NA	8	7	4	0	198	100	0.000540563	0.012235	0.366	1	-0.634	protein_coding	SE	Sample11
IQCK	ENSG00000174628.17	chr16	+	19763847	19764112	19733697	19733827	19788837	19788922	NA	NA	NA	NA	NA	NA	NA	NA	NA	NA	NA	NA	4	7	8	0	200	100	1.94e-05	0.00160056	0.222	1	-0.778	protein_coding	SE	Sample11
AKAP10	ENSG00000108599.15	chr17	-	19940886	19941010	19939712	19939849	19941825	19941910	NA	NA	NA	NA	NA	NA	NA	NA	NA	NA	NA	NA	46	10	45	1	200	100	0.00184567	0.0287906	0.697	0.957	-0.26	protein_coding	SE	Sample11
CASP10	ENSG00000003400.16	chr2	+	201203729	201203766	201195841	201195948	201208074	201208183	NA	NA	NA	NA	NA	NA	NA	NA	NA	NA	NA	NA	5	0	13	5	137	100	0.00237969	0.0342509	1	0.655	0.345	protein_coding	SE	Sample11
ZC3H11A	ENSG00000058673.17	chr1	+	203796292	203796496	203795653	203795794	203801574	203801628	NA	NA	NA	NA	NA	NA	NA	NA	NA	NA	NA	NA	58	17	48	41	200	100	0.00310829	0.0408957	0.63	0.369	0.261	protein_coding	SE	Sample11
ZNF74	ENSG00000185252.19	chr22	+	20395332	20395418	20394150	20394662	20400631	20400758	NA	NA	NA	NA	NA	NA	NA	NA	NA	NA	NA	NA	6	4	0	1	186	100	0.00288144	0.0386176	0.446	0	0.446	protein_coding	SE	Sample11
MDM4	ENSG00000198625.14	chr1	+	204537429	204537497	204532190	204532246	204538208	204538308	NA	NA	NA	NA	NA	NA	NA	NA	NA	NA	NA	NA	38	21	22	1	168	100	0.000422852	0.0102614	0.519	0.929	-0.41	protein_coding	SE	Sample11
ERI2	ENSG00000196678.14	chr16	-	20805714	20805945	20803602	20803670	20806407	20806446	NA	NA	NA	NA	NA	NA	NA	NA	NA	NA	NA	NA	4	0	14	7	200	100	0.00153057	0.0253843	1	0.5	0.5	protein_coding	SE	Sample11
ENSG00000224260	ENSG00000224260.6	chr1	-	209546056	209546139	209541307	209541429	209566911	209566987	NA	NA	NA	NA	NA	NA	NA	NA	NA	NA	NA	NA	0	6	8	4	183	100	9.41e-05	0.0030597	0	0.522	-0.522	lncRNA	SE	Sample11
LPGAT1	ENSG00000123684.13	chr1	-	211830182	211830330	211829058	211829323	211830572	211830722	NA	NA	NA	NA	NA	NA	NA	NA	NA	NA	NA	NA	6	3	2	0	200	100	0.00200687	0.0304238	0.5	1	-0.5	protein_coding	SE	Sample11
ARPC2	ENSG00000163466.16	chr2	+	218238663	218238850	218228737	218228850	218245419	218245457	NA	NA	NA	NA	NA	NA	NA	NA	NA	NA	NA	NA	0	1	11	0	200	100	1.37e-05	0.00142401	0	1	-1	protein_coding	SE	Sample11
ENSG00000286129	ENSG00000286129.1	chr22	+	22308696	22308819	22307105	22307245	22309735	22309883	NA	NA	NA	NA	NA	NA	NA	NA	NA	NA	NA	NA	5	0	9	3	200	100	0.00375818	0.0470554	1	0.6	0.4	lncRNA	SE	Sample11
TLR5	ENSG00000187554.14	chr1	-	223141647	223141763	223137177	223137263	223143195	223143246	NA	NA	NA	NA	NA	NA	NA	NA	NA	NA	NA	NA	4	0	13	6	200	100	0.00158077	0.0259055	1	0.52	0.48	protein_coding	SE	Sample11
SUSD4	ENSG00000143502.16	chr1	-	223360202	223360311	223358824	223359121	223363277	223363460	NA	NA	NA	NA	NA	NA	NA	NA	NA	NA	NA	NA	0	2	13	8	200	100	0.00148509	0.0248407	0	0.448	-0.448	protein_coding	SE	Sample11
NIPA2	ENSG00000140157.16	chr15	+	22839654	22839790	22838643	22838947	22851638	22851661	NA	NA	NA	NA	NA	NA	NA	NA	NA	NA	NA	NA	12	0	11	4	200	100	0.000730124	0.0153451	1	0.579	0.421	protein_coding	SE	Sample11
NIPA2	ENSG00000140157.16	chr15	+	22839654	22839790	22838675	22839174	22851638	22851661	NA	NA	NA	NA	NA	NA	NA	NA	NA	NA	NA	NA	13	5	12	0	200	100	0.000532803	0.0121123	0.565	1	-0.435	protein_coding	SE	Sample11
NIPA2	ENSG00000140157.16	chr15	+	22845145	22845267	22838657	22838947	22851638	22851665	NA	NA	NA	NA	NA	NA	NA	NA	NA	NA	NA	NA	7	0	17	4	200	100	0.00231852	0.0335569	1	0.68	0.32	protein_coding	SE	Sample11
SP140L	ENSG00000185404.17	chr2	+	230328756	230328831	230327183	230327301	230357804	230357967	NA	NA	NA	NA	NA	NA	NA	NA	NA	NA	NA	NA	10	6	24	0	175	100	2.62e-05	0.00172518	0.488	1	-0.512	protein_coding	SE	Sample11
TRA2A	ENSG00000164548.12	chr7	-	23522120	23522432	23521706	23521840	23531788	23531980	NA	NA	NA	NA	NA	NA	NA	NA	NA	NA	NA	NA	21	23	10	54	200	100	0.000483887	0.0112572	0.313	0.085	0.228	protein_coding	SE	Sample11
GUSBP11	ENSG00000228315.12	chr22	-	23686830	23686995	23683724	23683867	23690231	23690356	NA	NA	NA	NA	NA	NA	NA	NA	NA	NA	NA	NA	5	15	5	0	200	100	2.45e-05	0.00172518	0.143	1	-0.857	lncRNA	SE	Sample11
FAM221A	ENSG00000188732.11	chr7	+	23692182	23692253	23691389	23691596	23700785	23700868	NA	NA	NA	NA	NA	NA	NA	NA	NA	NA	NA	NA	0	3	6	9	171	100	0.00365354	0.0461562	0	0.281	-0.281	protein_coding	SE	Sample11
COL6A3	ENSG00000163359.17	chr2	-	237387581	237388184	237380914	237381499	237396726	237396847	NA	NA	NA	NA	NA	NA	NA	NA	NA	NA	NA	NA	224	310	2	0	200	100	0.00215857	0.0318761	0.265	1	-0.735	protein_coding	SE	Sample11
ELOA-AS1	ENSG00000236810.8	chr1	-	23772271	23772426	23772110	23772166	23778198	23778289	NA	NA	NA	NA	NA	NA	NA	NA	NA	NA	NA	NA	3	3	6	0	200	100	0.000417324	0.0101367	0.333	1	-0.667	lncRNA	SE	Sample11
OSBPL3	ENSG00000070882.13	chr7	-	24863199	24863292	24861612	24861769	24863495	24863599	NA	NA	NA	NA	NA	NA	NA	NA	NA	NA	NA	NA	19	23	10	48	193	100	0.00322488	0.0421237	0.3	0.097	0.203	protein_coding	SE	Sample11
BTN3A3	ENSG00000111801.16	chr6	+	26443569	26443659	26443366	26443442	26443956	26444284	NA	NA	NA	NA	NA	NA	NA	NA	NA	NA	NA	NA	10	4	15	0	190	100	0.00057841	0.0129445	0.568	1	-0.432	protein_coding	SE	Sample11
BTN2A1	ENSG00000112763.17	chr6	+	26462796	26462897	26459480	26459828	26463243	26463525	NA	NA	NA	NA	NA	NA	NA	NA	NA	NA	NA	NA	11	4	18	0	200	100	0.000574175	0.0128831	0.579	1	-0.421	protein_coding	SE	Sample11
ABI1	ENSG00000136754.18	chr10	-	26759061	26759235	26755654	26755741	26765217	26765318	NA	NA	NA	NA	NA	NA	NA	NA	NA	NA	NA	NA	74	7	162	49	200	100	0.00323753	0.0422216	0.841	0.623	0.218	protein_coding	SE	Sample11
PTK2B	ENSG00000120899.18	chr8	+	27445793	27445919	27444205	27444271	27450748	27450895	NA	NA	NA	NA	NA	NA	NA	NA	NA	NA	NA	NA	52	11	159	0	200	100	7.34e-08	6.78e-05	0.703	1	-0.297	protein_coding	SE	Sample11
AHDC1	ENSG00000126705.15	chr1	-	27558304	27558530	27553073	27553185	27558705	27558883	NA	NA	NA	NA	NA	NA	NA	NA	NA	NA	NA	NA	41	3	42	16	200	100	0.00354666	0.0451492	0.872	0.568	0.304	protein_coding	SE	Sample11
PHACTR4	ENSG00000204138.13	chr1	+	28457831	28457855	28407409	28407463	28459084	28459258	NA	NA	NA	NA	NA	NA	NA	NA	NA	NA	NA	NA	0	14	2	0	124	100	3.16e-06	0.000805501	0	1	-1	protein_coding	SE	Sample11
PHACTR4	ENSG00000204138.13	chr1	+	28457831	28457859	28407409	28407463	28459084	28459239	NA	NA	NA	NA	NA	NA	NA	NA	NA	NA	NA	NA	0	14	3	0	128	100	3.79e-07	0.000222965	0	1	-1	protein_coding	SE	Sample11
EPB41	ENSG00000159023.22	chr1	+	29060421	29060484	29058588	29058645	29064981	29065158	NA	NA	NA	NA	NA	NA	NA	NA	NA	NA	NA	NA	20	0	10	20	163	100	3.45e-09	6.88e-06	1	0.235	0.765	protein_coding	SE	Sample11
SEZ6L2	ENSG00000174938.15	chr16	-	29872704	29872743	29872408	29872526	29873239	29873431	NA	NA	NA	NA	NA	NA	NA	NA	NA	NA	NA	NA	19	12	2	0	139	100	0.00351345	0.0448588	0.533	1	-0.467	protein_coding	SE	Sample11
IL32	ENSG00000008517.19	chr16	+	3065620	3065687	3065403	3065494	3065783	3065826	NA	NA	NA	NA	NA	NA	NA	NA	NA	NA	NA	NA	12	19	5	0	167	100	0.000111805	0.00355209	0.274	1	-0.726	protein_coding	SE	Sample11
IL32	ENSG00000008517.19	chr16	+	3065641	3065687	3065376	3065494	3065783	3065826	NA	NA	NA	NA	NA	NA	NA	NA	NA	NA	NA	NA	10	19	5	0	146	100	6.81e-05	0.00249393	0.265	1	-0.735	protein_coding	SE	Sample11
DDR1	ENSG00000204580.14	chr6	+	30885624	30885680	30882954	30882983	30888687	30888814	NA	NA	NA	NA	NA	NA	NA	NA	NA	NA	NA	NA	26	3	21	17	156	100	0.000990834	0.0189341	0.847	0.442	0.405	protein_coding	SE	Sample11
ZNF213-AS1	ENSG00000263072.10	chr16	-	3132849	3132945	3131667	3132103	3134629	3134789	NA	NA	NA	NA	NA	NA	NA	NA	NA	NA	NA	NA	11	0	1	3	196	100	3.07e-05	0.00172518	1	0.145	0.855	lncRNA	SE	Sample11
ZNF213-AS1	ENSG00000263072.10	chr16	-	3132849	3133194	3131746	3132103	3134629	3134863	NA	NA	NA	NA	NA	NA	NA	NA	NA	NA	NA	NA	11	0	1	3	200	100	2.94e-05	0.00172518	1	0.143	0.857	lncRNA	SE	Sample11
PATZ1	ENSG00000100105.18	chr22	-	31328786	31328859	31325808	31327309	31335691	31335863	NA	NA	NA	NA	NA	NA	NA	NA	NA	NA	NA	NA	12	7	0	2	173	100	0.00128574	0.022586	0.498	0	0.498	protein_coding	SE	Sample11
COL16A1	ENSG00000084636.18	chr1	-	31679803	31679851	31679631	31679685	31680041	31680101	NA	NA	NA	NA	NA	NA	NA	NA	NA	NA	NA	NA	12	3	0	4	148	100	3.41e-05	0.00187746	0.73	0	0.73	protein_coding	SE	Sample11
PPT2-EGFL8	ENSG00000258388.7	chr6	+	32164578	32164681	32162567	32162622	32166137	32166620	NA	NA	NA	NA	NA	NA	NA	NA	NA	NA	NA	NA	3	2	6	0	200	100	0.00383654	0.0477135	0.429	1	-0.571	protein_coding	SE	Sample11
HLA-DQB2	ENSG00000232629.9	chr6	-	32757280	32757304	32756097	32756466	32758849	32759131	NA	NA	NA	NA	NA	NA	NA	NA	NA	NA	NA	NA	0	3	4	7	124	100	0.0035621	0.0453013	0	0.315	-0.315	protein_coding	SE	Sample11
CD44	ENSG00000026508.21	chr11	+	35198120	35198246	35189834	35190065	35214851	35214914	NA	NA	NA	NA	NA	NA	NA	NA	NA	NA	NA	NA	111	174	125	21	200	100	5.55e-16	2.87e-12	0.242	0.749	-0.507	protein_coding	SE	Sample11
CD44	ENSG00000026508.21	chr11	+	35208104	35208206	35189834	35190065	35211245	35211253	NA	NA	NA	NA	NA	NA	NA	NA	NA	NA	NA	NA	5	7	10	0	200	100	1.74e-05	0.00154947	0.263	1	-0.737	protein_coding	SE	Sample11
CD44	ENSG00000026508.21	chr11	+	35211245	35211449	35189834	35190065	35214851	35214861	NA	NA	NA	NA	NA	NA	NA	NA	NA	NA	NA	NA	226	174	322	21	200	100	0	0	0.394	0.885	-0.491	protein_coding	SE	Sample11
ZNF271P	ENSG00000257267.5	chr18	+	35291009	35291232	35290281	35290391	35305975	35308549	NA	NA	NA	NA	NA	NA	NA	NA	NA	NA	NA	NA	64	3	45	21	200	100	1.49e-05	0.00142401	0.914	0.517	0.397	transcribed_unitary_pseudogene	SE	Sample11
ZNF271P	ENSG00000257267.5	chr18	+	35291073	35291232	35290313	35290391	35305975	35306319	NA	NA	NA	NA	NA	NA	NA	NA	NA	NA	NA	NA	43	3	25	21	200	100	6.56e-06	0.00110978	0.878	0.373	0.505	transcribed_unitary_pseudogene	SE	Sample11
MFSD12	ENSG00000161091.14	chr19	-	3542775	3542977	3538274	3538756	3544808	3544939	NA	NA	NA	NA	NA	NA	NA	NA	NA	NA	NA	NA	5	5	3	0	200	100	0.000457468	0.010788	0.333	1	-0.667	protein_coding	SE	Sample11
MMP28	ENSG00000271447.6	chr17	-	35766196	35766894	35756249	35756419	35767751	35767889	NA	NA	NA	NA	NA	NA	NA	NA	NA	NA	NA	NA	10	0	5	10	200	100	3.05e-06	0.000798426	1	0.2	0.8	protein_coding	SE	Sample11
EPB41L1	ENSG00000088367.23	chr20	+	36121659	36121816	36112425	36112480	36175550	36175715	NA	NA	NA	NA	NA	NA	NA	NA	NA	NA	NA	NA	8	1	13	20	200	100	0.00326274	0.042432	0.8	0.245	0.555	protein_coding	SE	Sample11
EPB41L1	ENSG00000088367.23	chr20	+	36173763	36173954	36112425	36112480	36175550	36175715	NA	NA	NA	NA	NA	NA	NA	NA	NA	NA	NA	NA	29	1	41	20	200	100	0.00013964	0.00430955	0.935	0.506	0.429	protein_coding	SE	Sample11
STK40	ENSG00000196182.11	chr1	-	36367847	36368084	36361220	36361340	36385722	36385884	NA	NA	NA	NA	NA	NA	NA	NA	NA	NA	NA	NA	8	22	35	16	200	100	0.000223912	0.00624975	0.154	0.522	-0.368	protein_coding	SE	Sample11
STK40	ENSG00000196182.11	chr1	-	36367851	36368084	36361220	36361340	36385722	36385879	NA	NA	NA	NA	NA	NA	NA	NA	NA	NA	NA	NA	15	22	45	16	200	100	0.00136433	0.0235354	0.254	0.584	-0.33	protein_coding	SE	Sample11
ANLN	ENSG00000011426.11	chr7	+	36428306	36428360	36426915	36427028	36439203	36439290	NA	NA	NA	NA	NA	NA	NA	NA	NA	NA	NA	NA	0	11	8	9	154	100	0.000138184	0.00426969	0	0.366	-0.366	protein_coding	SE	Sample11
ZNF585A	ENSG00000196967.11	chr19	-	37165594	37165696	37156228	37156355	37169838	37170054	NA	NA	NA	NA	NA	NA	NA	NA	NA	NA	NA	NA	21	0	14	4	200	100	0.000929327	0.0179978	1	0.636	0.364	protein_coding	SE	Sample11
SRC	ENSG00000197122.13	chr20	+	37347117	37347236	37346108	37346255	37365203	37365277	NA	NA	NA	NA	NA	NA	NA	NA	NA	NA	NA	NA	1	18	23	17	200	100	6.6e-06	0.00111042	0.027	0.404	-0.377	protein_coding	SE	Sample11
POSTN	ENSG00000133110.15	chr13	-	37569299	37569383	37564518	37564560	37569743	37569790	NA	NA	NA	NA	NA	NA	NA	NA	NA	NA	NA	NA	134	271	2	0	184	100	0.00152588	0.0253429	0.212	1	-0.788	protein_coding	SE	Sample11
DCAF10	ENSG00000122741.16	chr9	+	37857240	37857351	37854779	37854982	37860047	37860193	NA	NA	NA	NA	NA	NA	NA	NA	NA	NA	NA	NA	36	15	71	0	200	100	1.52e-08	1.88e-05	0.545	1	-0.455	protein_coding	SE	Sample11
PGAP2	ENSG00000148985.20	chr11	+	3811249	3811424	3808558	3808651	3824269	3824364	NA	NA	NA	NA	NA	NA	NA	NA	NA	NA	NA	NA	2	2	10	0	200	100	0.00141831	0.0241219	0.333	1	-0.667	protein_coding	SE	Sample11
RPGR	ENSG00000156313.15	chrX	-	38287093	38287245	38276586	38276772	38290958	38291024	NA	NA	NA	NA	NA	NA	NA	NA	NA	NA	NA	NA	7	4	0	1	200	100	0.00271296	0.0370304	0.467	0	0.467	protein_coding	SE	Sample11
RPGR	ENSG00000156313.15	chrX	-	38287093	38288041	38276586	38276772	38290958	38291024	NA	NA	NA	NA	NA	NA	NA	NA	NA	NA	NA	NA	11	4	0	1	200	100	0.00183956	0.0287469	0.579	0	0.579	protein_coding	SE	Sample11
CSNK1E	ENSG00000213923.13	chr22	-	38295386	38295447	38294341	38294534	38298785	38298934	NA	NA	NA	NA	NA	NA	NA	NA	NA	NA	NA	NA	28	49	124	14	161	100	1.91e-14	8.24e-11	0.262	0.846	-0.584	protein_coding	SE	Sample11
MAP4K3-DT	ENSG00000231312.8	chr2	+	39474526	39474627	39454296	39454365	39516413	39516541	NA	NA	NA	NA	NA	NA	NA	NA	NA	NA	NA	NA	0	2	17	1	200	100	3.03e-05	0.00172518	0	0.895	-0.895	lncRNA	SE	Sample11
MACF1	ENSG00000127603.32	chr1	+	39480919	39481030	39479797	39480009	39484600	39484730	NA	NA	NA	NA	NA	NA	NA	NA	NA	NA	NA	NA	45	62	81	16	200	100	1.14e-08	1.55e-05	0.266	0.717	-0.451	protein_coding	SE	Sample11
MOCS1	ENSG00000124615.20	chr6	-	39909039	39909102	39904164	39907117	39909834	39909955	NA	NA	NA	NA	NA	NA	NA	NA	NA	NA	NA	NA	7	3	4	0	163	100	0.00373092	0.0468501	0.589	1	-0.411	protein_coding	SE	Sample11
PLD3	ENSG00000105223.21	chr19	+	40365552	40365585	40348664	40348768	40366418	40366510	NA	NA	NA	NA	NA	NA	NA	NA	NA	NA	NA	NA	14	26	2	0	133	100	0.00128786	0.0225925	0.288	1	-0.712	protein_coding	SE	Sample11
CTPS1	ENSG00000171793.17	chr1	+	41007455	41007545	41006050	41006094	41008658	41008890	NA	NA	NA	NA	NA	NA	NA	NA	NA	NA	NA	NA	24	8	18	0	190	100	0.000248668	0.00680422	0.612	1	-0.388	protein_coding	SE	Sample11
SCMH1	ENSG00000010803.17	chr1	-	41033982	41034102	41028711	41028726	41037361	41037541	NA	NA	NA	NA	NA	NA	NA	NA	NA	NA	NA	NA	3	4	4	0	200	100	0.000216571	0.00608869	0.273	1	-0.727	protein_coding	SE	Sample11
POLDIP3	ENSG00000100227.19	chr22	-	42601969	42602107	42599697	42599793	42602769	42603160	NA	NA	NA	NA	NA	NA	NA	NA	NA	NA	NA	NA	37	0	53	9	200	100	0.00029962	0.0079164	1	0.746	0.254	protein_coding	SE	Sample11
BECN1	ENSG00000126581.13	chr17	-	42812230	42812356	42810715	42810928	42813947	42813989	NA	NA	NA	NA	NA	NA	NA	NA	NA	NA	NA	NA	5	0	2	10	200	100	6.77e-06	0.00113139	1	0.091	0.909	protein_coding	SE	Sample11
NDUFV3	ENSG00000160194.18	chr21	+	42903181	42904276	42896926	42897047	42908863	42909105	NA	NA	NA	NA	NA	NA	NA	NA	NA	NA	NA	NA	57	11	49	32	200	100	0.00224109	0.032729	0.722	0.434	0.288	protein_coding	SE	Sample11
ZBTB49	ENSG00000168826.16	chr4	+	4306137	4306184	4301988	4303091	4313040	4313114	NA	NA	NA	NA	NA	NA	NA	NA	NA	NA	NA	NA	6	3	2	0	147	100	0.0038904	0.0482444	0.576	1	-0.424	protein_coding	SE	Sample11
TUBGCP4	ENSG00000137822.13	chr15	+	43399111	43399174	43398037	43398179	43400043	43400221	NA	NA	NA	NA	NA	NA	NA	NA	NA	NA	NA	NA	3	0	5	6	163	100	0.000462617	0.01086	1	0.338	0.662	protein_coding	SE	Sample11
SRSF6	ENSG00000124193.16	chr20	+	43459152	43459420	43458360	43458509	43459770	43459895	NA	NA	NA	NA	NA	NA	NA	NA	NA	NA	NA	NA	50	26	14	40	200	100	1.42e-05	0.00142401	0.49	0.149	0.341	protein_coding	SE	Sample11
PPIP5K1	ENSG00000168781.23	chr15	-	43564102	43564165	43558794	43558932	43564866	43564992	NA	NA	NA	NA	NA	NA	NA	NA	NA	NA	NA	NA	5	7	0	3	163	100	0.00299271	0.0397607	0.305	0	0.305	protein_coding	SE	Sample11
COA1	ENSG00000106603.20	chr7	-	43665657	43665722	43650611	43650712	43729428	43729505	NA	NA	NA	NA	NA	NA	NA	NA	NA	NA	NA	NA	3	3	8	0	165	100	0.00056265	0.0126581	0.377	1	-0.623	protein_coding	SE	Sample11
IRAK4	ENSG00000198001.16	chr12	+	43771219	43771365	43768102	43768272	43772179	43772362	NA	NA	NA	NA	NA	NA	NA	NA	NA	NA	NA	NA	25	12	53	5	200	100	0.00334849	0.0433512	0.51	0.841	-0.331	protein_coding	SE	Sample11
VEGFA	ENSG00000112715.26	chr6	+	43780731	43780803	43778888	43778918	43781955	43782087	NA	NA	NA	NA	NA	NA	NA	NA	NA	NA	NA	NA	72	86	41	8	172	100	4.32e-06	0.000964533	0.327	0.749	-0.422	protein_coding	SE	Sample11
ZNF283	ENSG00000167637.18	chr19	+	43827775	43827940	43827373	43827444	43828201	43828281	NA	NA	NA	NA	NA	NA	NA	NA	NA	NA	NA	NA	39	0	10	3	200	100	0.00138169	0.0237241	1	0.625	0.375	protein_coding	SE	Sample11
POLR2J4	ENSG00000214783.9	chr7	-	43969731	43969861	43966263	43966395	43972629	43972691	NA	NA	NA	NA	NA	NA	NA	NA	NA	NA	NA	NA	0	9	7	6	200	100	0.000194171	0.00566818	0	0.368	-0.368	lncRNA	SE	Sample11
RASA4CP	ENSG00000228903.7	chr7	-	44036671	44036809	44034175	44034311	44038806	44038976	NA	NA	NA	NA	NA	NA	NA	NA	NA	NA	NA	NA	9	0	27	6	200	100	0.00261103	0.0360199	1	0.692	0.308	transcribed_unprocessed_pseudogene	SE	Sample11
ZNF227	ENSG00000131115.16	chr19	+	44217790	44217852	44213068	44213244	44228445	44228572	NA	NA	NA	NA	NA	NA	NA	NA	NA	NA	NA	NA	16	4	15	0	162	100	0.0024243	0.0346053	0.712	1	-0.288	protein_coding	SE	Sample11
SLC29A1	ENSG00000112759.19	chr6	+	44225924	44226167	44223600	44223641	44227262	44227342	NA	NA	NA	NA	NA	NA	NA	NA	NA	NA	NA	NA	1	15	5	0	200	100	3.74e-07	0.000222965	0.032	1	-0.968	protein_coding	SE	Sample11
SLC29A1	ENSG00000112759.19	chr6	+	44225972	44226167	44223613	44223641	44227262	44227342	NA	NA	NA	NA	NA	NA	NA	NA	NA	NA	NA	NA	1	15	5	0	200	100	3.74e-07	0.000222965	0.032	1	-0.968	protein_coding	SE	Sample11
SLC29A1	ENSG00000112759.19	chr6	+	44226060	44226167	44223558	44223641	44227262	44227342	NA	NA	NA	NA	NA	NA	NA	NA	NA	NA	NA	NA	3	15	7	0	200	100	6.77e-07	0.000343736	0.091	1	-0.909	protein_coding	SE	Sample11
PABPC1L	ENSG00000101104.13	chr20	+	44938673	44938748	44938044	44938191	44958336	44958952	NA	NA	NA	NA	NA	NA	NA	NA	NA	NA	NA	NA	9	0	1	2	175	100	0.000507505	0.0116704	1	0.222	0.778	protein_coding	SE	Sample11
DCAKD	ENSG00000172992.13	chr17	-	45033934	45034042	45030091	45030179	45034186	45034390	NA	NA	NA	NA	NA	NA	NA	NA	NA	NA	NA	NA	14	15	3	27	200	100	0.000586119	0.0130825	0.318	0.053	0.265	protein_coding	SE	Sample11
POFUT2	ENSG00000186866.17	chr21	-	45266021	45266227	45263927	45265635	45267589	45267713	NA	NA	NA	NA	NA	NA	NA	NA	NA	NA	NA	NA	2	8	1	0	200	100	0.000531209	0.0120866	0.111	1	-0.889	protein_coding	SE	Sample11
ARHGAP27	ENSG00000159314.12	chr17	-	45404268	45404334	45404028	45404096	45404444	45404528	NA	NA	NA	NA	NA	NA	NA	NA	NA	NA	NA	NA	35	31	266	77	166	100	0.00035914	0.00907145	0.405	0.675	-0.27	protein_coding	SE	Sample11
CD40	ENSG00000101017.15	chr20	+	46126639	46126741	46123125	46123219	46128137	46128224	NA	NA	NA	NA	NA	NA	NA	NA	NA	NA	NA	NA	8	3	0	1	200	100	0.00157934	0.0258995	0.571	0	0.571	protein_coding	SE	Sample11
ELMO2	ENSG00000062598.18	chr20	-	46398696	46398771	46394404	46394503	46406547	46406559	NA	NA	NA	NA	NA	NA	NA	NA	NA	NA	NA	NA	15	0	29	7	175	100	0.00114168	0.0207596	1	0.703	0.297	protein_coding	SE	Sample11
ANKS3	ENSG00000168096.15	chr16	-	4726978	4727177	4726658	4726780	4729979	4730151	NA	NA	NA	NA	NA	NA	NA	NA	NA	NA	NA	NA	15	0	4	3	200	100	0.000439155	0.0105095	1	0.4	0.6	protein_coding	SE	Sample11
SULF2	ENSG00000196562.16	chr20	-	47659398	47659452	47656911	47658392	47659696	47659721	NA	NA	NA	NA	NA	NA	NA	NA	NA	NA	NA	NA	33	8	24	24	154	100	0.00265175	0.0363515	0.728	0.394	0.334	protein_coding	SE	Sample11
CARD8	ENSG00000105483.18	chr19	-	48232452	48232789	48231659	48231810	48234402	48234543	NA	NA	NA	NA	NA	NA	NA	NA	NA	NA	NA	NA	9	1	0	1	200	100	0.000312916	0.00813487	0.818	0	0.818	protein_coding	SE	Sample11
OCIAD1	ENSG00000109180.15	chr4	+	48831226	48831398	48831043	48831141	48832619	48832682	NA	NA	NA	NA	NA	NA	NA	NA	NA	NA	NA	NA	1	0	5	5	200	100	0.000887647	0.0174517	1	0.333	0.667	protein_coding	SE	Sample11
SECISBP2L	ENSG00000138593.9	chr15	-	49019417	49019552	49017547	49017628	49027364	49027480	NA	NA	NA	NA	NA	NA	NA	NA	NA	NA	NA	NA	65	1	114	35	200	100	1.22e-06	0.00051087	0.97	0.62	0.35	protein_coding	SE	Sample11
CAB39L	ENSG00000102547.19	chr13	-	49401132	49401270	49382506	49382941	49433317	49433393	NA	NA	NA	NA	NA	NA	NA	NA	NA	NA	NA	NA	7	6	30	2	200	100	0.00129843	0.0227164	0.368	0.882	-0.514	protein_coding	SE	Sample11
FMNL3	ENSG00000161791.14	chr12	-	49646638	49646753	49644930	49645903	49646885	49647009	NA	NA	NA	NA	NA	NA	NA	NA	NA	NA	NA	NA	26	4	1	7	200	100	8.91e-06	0.00126248	0.765	0.067	0.698	protein_coding	SE	Sample11
BCL2L12	ENSG00000126453.11	chr19	+	49667021	49667161	49665823	49666799	49668850	49668937	NA	NA	NA	NA	NA	NA	NA	NA	NA	NA	NA	NA	9	4	11	0	200	100	0.000476264	0.0111199	0.529	1	-0.471	protein_coding	SE	Sample11
VCPKMT	ENSG00000100483.14	chr14	-	50112614	50112719	50108632	50109713	50114284	50114404	NA	NA	NA	NA	NA	NA	NA	NA	NA	NA	NA	NA	10	4	4	0	200	100	0.00132727	0.0230342	0.556	1	-0.444	protein_coding	SE	Sample11
IKZF1	ENSG00000185811.21	chr7	+	50387344	50387470	50382539	50382707	50391728	50391863	NA	NA	NA	NA	NA	NA	NA	NA	NA	NA	NA	NA	3	3	12	0	200	100	0.000278283	0.00745147	0.333	1	-0.667	protein_coding	SE	Sample11
ACSF2	ENSG00000167107.13	chr17	+	50461241	50461287	50460676	50460872	50461632	50461686	NA	NA	NA	NA	NA	NA	NA	NA	NA	NA	NA	NA	3	0	5	4	146	100	0.00076291	0.0158869	1	0.461	0.539	protein_coding	SE	Sample11
ACSF2	ENSG00000167107.13	chr17	+	50461241	50461370	50460676	50460872	50461632	50461686	NA	NA	NA	NA	NA	NA	NA	NA	NA	NA	NA	NA	28	0	15	4	200	100	0.000871327	0.0172223	1	0.652	0.348	protein_coding	SE	Sample11
ODF3B	ENSG00000177989.14	chr22	-	50531569	50531702	50531190	50531295	50531968	50532184	NA	NA	NA	NA	NA	NA	NA	NA	NA	NA	NA	NA	4	2	24	0	200	100	0.00274328	0.0373458	0.5	1	-0.5	protein_coding	SE	Sample11
ODF3B	ENSG00000177989.14	chr22	-	50531569	50531773	50531190	50531295	50531968	50532077	NA	NA	NA	NA	NA	NA	NA	NA	NA	NA	NA	NA	4	2	29	0	200	100	0.00277308	0.0375344	0.5	1	-0.5	protein_coding	SE	Sample11
EPN3	ENSG00000049283.19	chr17	+	50536028	50536199	50532724	50532844	50536420	50536591	NA	NA	NA	NA	NA	NA	NA	NA	NA	NA	NA	NA	7	0	11	9	200	100	0.000222408	0.00622722	1	0.379	0.621	protein_coding	SE	Sample11
EPN3	ENSG00000049283.19	chr17	+	50536048	50536199	50532737	50532844	50536420	50536625	NA	NA	NA	NA	NA	NA	NA	NA	NA	NA	NA	NA	5	0	11	9	200	100	0.000504428	0.0116202	1	0.379	0.621	protein_coding	SE	Sample11
THSD1	ENSG00000136114.17	chr13	-	52386027	52386186	52377166	52378789	52397231	52398194	NA	NA	NA	NA	NA	NA	NA	NA	NA	NA	NA	NA	18	5	6	0	200	100	0.00248629	0.035064	0.643	1	-0.357	protein_coding	SE	Sample11
ZNF818P	ENSG00000269001.4	chr19	+	53204951	53205080	53204015	53204142	53210980	53213415	NA	NA	NA	NA	NA	NA	NA	NA	NA	NA	NA	NA	12	0	7	3	200	100	0.00172065	0.0276211	1	0.538	0.462	transcribed_unprocessed_pseudogene	SE	Sample11
PFDN5	ENSG00000123349.15	chr12	+	53296429	53296551	53295838	53295941	53297849	53297924	NA	NA	NA	NA	NA	NA	NA	NA	NA	NA	NA	NA	5	5	0	2	200	100	0.00300708	0.0398069	0.333	0	0.333	protein_coding	SE	Sample11
FIP1L1	ENSG00000145216.16	chr4	+	53379072	53379117	53377640	53377923	53379224	53379264	NA	NA	NA	NA	NA	NA	NA	NA	NA	NA	NA	NA	6	13	26	10	145	100	0.00275296	0.0373949	0.241	0.642	-0.401	protein_coding	SE	Sample11
RDH13	ENSG00000160439.16	chr19	-	55048045	55048257	55047104	55047488	55048328	55048541	NA	NA	NA	NA	NA	NA	NA	NA	NA	NA	NA	NA	0	6	22	33	200	100	0.000945216	0.0182373	0	0.25	-0.25	protein_coding	SE	Sample11
DGKA	ENSG00000065357.20	chr12	+	55935304	55935404	55931088	55931344	55936422	55936567	NA	NA	NA	NA	NA	NA	NA	NA	NA	NA	NA	NA	6	13	38	17	200	100	0.00326931	0.0424961	0.188	0.528	-0.34	protein_coding	SE	Sample11
DGKA	ENSG00000065357.20	chr12	+	55935304	55935404	55932063	55932255	55936422	55936567	NA	NA	NA	NA	NA	NA	NA	NA	NA	NA	NA	NA	14	0	44	16	200	100	0.00022399	0.00624975	1	0.579	0.421	protein_coding	SE	Sample11
MYL6	ENSG00000092841.19	chr12	+	56159497	56159622	56158683	56158711	56159974	56160148	NA	NA	NA	NA	NA	NA	NA	NA	NA	NA	NA	NA	2	17	19	18	200	100	0.000653924	0.0142001	0.056	0.345	-0.289	protein_coding	SE	Sample11
CHCHD7	ENSG00000170791.18	chr8	+	56212761	56212889	56211797	56211837	56214597	56214667	NA	NA	NA	NA	NA	NA	NA	NA	NA	NA	NA	NA	27	11	10	21	200	100	0.00123083	0.0219036	0.551	0.192	0.359	protein_coding	SE	Sample11
ADGRG1	ENSG00000205336.14	chr16	+	57641586	57641708	57620045	57620136	57650252	57650351	NA	NA	NA	NA	NA	NA	NA	NA	NA	NA	NA	NA	40	21	24	0	200	100	2.81e-06	0.000754419	0.488	1	-0.512	protein_coding	SE	Sample11
ADGRG1	ENSG00000205336.14	chr16	+	57641590	57641708	57619941	57620136	57650252	57650306	NA	NA	NA	NA	NA	NA	NA	NA	NA	NA	NA	NA	58	21	33	0	200	100	3.55e-06	0.0008836	0.58	1	-0.42	protein_coding	SE	Sample11
CTNND1	ENSG00000198561.16	chr11	+	57789036	57789155	57761788	57762046	57791384	57791673	NA	NA	NA	NA	NA	NA	NA	NA	NA	NA	NA	NA	34	5	12	11	200	100	0.00214943	0.0317848	0.773	0.353	0.42	protein_coding	SE	Sample11
KIFC3	ENSG00000140859.16	chr16	-	57790929	57791066	57788597	57788713	57794998	57795141	NA	NA	NA	NA	NA	NA	NA	NA	NA	NA	NA	NA	13	6	94	4	200	100	0.00101423	0.019211	0.52	0.922	-0.402	protein_coding	SE	Sample11
NEDD4L	ENSG00000049759.20	chr18	+	58335477	58335537	58333817	58333892	58341037	58341169	NA	NA	NA	NA	NA	NA	NA	NA	NA	NA	NA	NA	12	12	124	3	160	100	2.2e-09	5.18e-06	0.385	0.963	-0.578	protein_coding	SE	Sample11
STX16	ENSG00000124222.22	chr20	+	58669290	58669453	58667986	58668127	58670511	58670603	NA	NA	NA	NA	NA	NA	NA	NA	NA	NA	NA	NA	65	23	40	2	200	100	0.000813443	0.0166108	0.586	0.909	-0.323	protein_coding	SE	Sample11
CFAP20DC	ENSG00000163689.21	chr3	-	58849031	58849409	58831685	58831889	58863557	58863892	NA	NA	NA	NA	NA	NA	NA	NA	NA	NA	NA	NA	8	0	39	11	200	100	0.00179604	0.0284608	1	0.639	0.361	protein_coding	SE	Sample11
ZNF532	ENSG00000074657.14	chr18	+	58865303	58865385	58863603	58863750	58865469	58865579	NA	NA	NA	NA	NA	NA	NA	NA	NA	NA	NA	NA	6	4	6	0	182	100	0.000392029	0.00971369	0.452	1	-0.548	protein_coding	SE	Sample11
RFX2	ENSG00000087903.13	chr19	-	6026162	6026237	6016089	6016271	6039979	6040241	NA	NA	NA	NA	NA	NA	NA	NA	NA	NA	NA	NA	7	0	7	3	175	100	0.00280676	0.0378123	1	0.571	0.429	protein_coding	SE	Sample11
RELCH	ENSG00000134444.15	chr18	+	62279773	62279856	62275373	62275473	62280359	62280442	NA	NA	NA	NA	NA	NA	NA	NA	NA	NA	NA	NA	9	14	6	89	183	100	0.000310993	0.00810932	0.26	0.036	0.224	protein_coding	SE	Sample11
MON2	ENSG00000061987.16	chr12	+	62566013	62566031	62565236	62565380	62566321	62566450	NA	NA	NA	NA	NA	NA	NA	NA	NA	NA	NA	NA	24	5	13	27	118	100	1.92e-05	0.00160056	0.803	0.29	0.513	protein_coding	SE	Sample11
TLN2	ENSG00000171914.17	chr15	+	62618350	62618475	62589686	62589762	62647274	62647446	NA	NA	NA	NA	NA	NA	NA	NA	NA	NA	NA	NA	3	9	3	0	200	100	0.000127682	0.00399283	0.143	1	-0.857	protein_coding	SE	Sample11
EHBP1	ENSG00000115504.15	chr2	+	62987930	62988038	62979187	62979335	62990715	62990840	NA	NA	NA	NA	NA	NA	NA	NA	NA	NA	NA	NA	106	15	55	35	200	100	2.85e-05	0.00172518	0.779	0.44	0.339	protein_coding	SE	Sample11
TPM1	ENSG00000140416.23	chr15	+	63061197	63061273	63060868	63060939	63061712	63061788	NA	NA	NA	NA	NA	NA	NA	NA	NA	NA	NA	NA	59	68	9	1	176	100	0.00287977	0.0386152	0.33	0.836	-0.506	protein_coding	SE	Sample11
METTL26	ENSG00000130731.16	chr16	-	635517	635774	635280	635340	636093	636260	NA	NA	NA	NA	NA	NA	NA	NA	NA	NA	NA	NA	20	7	35	0	200	100	3.44e-05	0.00189245	0.588	1	-0.412	protein_coding	SE	Sample11
METTL26	ENSG00000130731.16	chr16	-	635611	635774	635280	635340	636093	636235	NA	NA	NA	NA	NA	NA	NA	NA	NA	NA	NA	NA	39	7	60	0	200	100	9.95e-05	0.00319359	0.736	1	-0.264	protein_coding	SE	Sample11
MARK2	ENSG00000072518.22	chr11	+	63906087	63906114	63904785	63905043	63908259	63908304	NA	NA	NA	NA	NA	NA	NA	NA	NA	NA	NA	NA	2	21	44	38	127	100	1.75e-05	0.00154947	0.07	0.477	-0.407	protein_coding	SE	Sample11
TRPT1	ENSG00000149743.14	chr11	-	64225785	64225869	64224800	64225580	64226049	64226148	NA	NA	NA	NA	NA	NA	NA	NA	NA	NA	NA	NA	19	0	31	9	184	100	0.000308379	0.00805739	1	0.652	0.348	protein_coding	SE	Sample11
PLEKHM1P1	ENSG00000214176.11	chr17	-	64814862	64815245	64804829	64805100	64821766	64822052	NA	NA	NA	NA	NA	NA	NA	NA	NA	NA	NA	NA	7	24	39	8	200	100	6.42e-08	6.21e-05	0.127	0.709	-0.582	transcribed_unprocessed_pseudogene	SE	Sample11
ZNF138	ENSG00000197008.10	chr7	+	64815571	64815653	64814917	64815044	64831450	64833327	NA	NA	NA	NA	NA	NA	NA	NA	NA	NA	NA	NA	3	6	3	0	182	100	0.000165297	0.00495947	0.216	1	-0.784	protein_coding	SE	Sample11
ZNF138	ENSG00000197008.10	chr7	+	64815575	64815653	64814917	64815044	64831450	64833680	NA	NA	NA	NA	NA	NA	NA	NA	NA	NA	NA	NA	9	6	8	0	178	100	0.000321589	0.00831029	0.457	1	-0.543	protein_coding	SE	Sample11
ZNF138	ENSG00000197008.10	chr7	+	64830939	64831076	64814917	64815044	64831450	64831803	NA	NA	NA	NA	NA	NA	NA	NA	NA	NA	NA	NA	2	6	3	0	200	100	7.69e-05	0.00257151	0.143	1	-0.857	protein_coding	SE	Sample11
CBWD5	ENSG00000147996.17	chr9	+	65694904	65695044	65693385	65693473	65698514	65698561	NA	NA	NA	NA	NA	NA	NA	NA	NA	NA	NA	NA	7	1	0	5	200	100	1.21e-05	0.00142401	0.778	0	0.778	protein_coding	SE	Sample11
SREK1	ENSG00000153914.16	chr5	+	66156064	66158932	66153462	66153596	66159218	66159334	NA	NA	NA	NA	NA	NA	NA	NA	NA	NA	NA	NA	37	16	10	34	200	100	4.37e-06	0.000967373	0.536	0.128	0.408	protein_coding	SE	Sample11
SREK1	ENSG00000153914.16	chr5	+	66158808	66158932	66153462	66153596	66159218	66159334	NA	NA	NA	NA	NA	NA	NA	NA	NA	NA	NA	NA	31	16	14	34	200	100	0.000442422	0.0105485	0.492	0.171	0.321	protein_coding	SE	Sample11
C8orf44	ENSG00000288596.2	chr8	+	66676744	66676902	66667651	66667701	66677641	66677954	NA	NA	NA	NA	NA	NA	NA	NA	NA	NA	NA	NA	5	6	1	0	200	100	0.000958834	0.0184314	0.294	1	-0.706	lncRNA	SE	Sample11
ENSG00000226281	ENSG00000226281.6	chr6	-	6744936	6745170	6711696	6711858	6794149	6794305	NA	NA	NA	NA	NA	NA	NA	NA	NA	NA	NA	NA	4	0	19	12	200	100	0.00133934	0.0232281	1	0.442	0.558	lncRNA	SE	Sample11
TCIRG1	ENSG00000110719.11	chr11	+	68050486	68050664	68050136	68050254	68050740	68050868	NA	NA	NA	NA	NA	NA	NA	NA	NA	NA	NA	NA	44	4	40	19	200	100	0.00157701	0.0258931	0.846	0.513	0.333	protein_coding	SE	Sample11
WWP2	ENSG00000198373.13	chr16	+	69783031	69783152	69776188	69776241	69786995	69787080	NA	NA	NA	NA	NA	NA	NA	NA	NA	NA	NA	NA	2	0	7	5	200	100	0.00108211	0.0201299	1	0.412	0.588	protein_coding	SE	Sample11
SMC5	ENSG00000198887.9	chr9	+	70346604	70346649	70344143	70344269	70347065	70347161	NA	NA	NA	NA	NA	NA	NA	NA	NA	NA	NA	NA	34	2	11	24	145	100	2.93e-09	6.31e-06	0.921	0.24	0.681	protein_coding	SE	Sample11
CTTN	ENSG00000085733.16	chr11	+	70421469	70421580	70420399	70420510	70422939	70422995	NA	NA	NA	NA	NA	NA	NA	NA	NA	NA	NA	NA	215	45	266	133	200	100	0.000215966	0.00608489	0.705	0.5	0.205	protein_coding	SE	Sample11
SIPA1L1	ENSG00000197555.10	chr14	+	71400793	71400918	71321121	71321181	71512742	71512845	NA	NA	NA	NA	NA	NA	NA	NA	NA	NA	NA	NA	3	0	1	8	200	100	1.81e-05	0.00158102	1	0.059	0.941	protein_coding	SE	Sample11
SIPA1L1	ENSG00000197555.10	chr14	+	71413947	71414014	71321121	71321181	71512742	71512845	NA	NA	NA	NA	NA	NA	NA	NA	NA	NA	NA	NA	10	0	14	8	167	100	0.000255108	0.00693105	1	0.512	0.488	protein_coding	SE	Sample11
PSAP	ENSG00000197746.15	chr10	-	71823887	71823896	71821875	71822007	71825836	71825893	NA	NA	NA	NA	NA	NA	NA	NA	NA	NA	NA	NA	3	413	183	349	109	100	0	0	0.007	0.325	-0.318	protein_coding	SE	Sample11
MYO9A	ENSG00000066933.16	chr15	-	71951701	71951896	71938851	71938927	71959900	71960096	NA	NA	NA	NA	NA	NA	NA	NA	NA	NA	NA	NA	16	8	3	11	200	100	0.00322175	0.0421104	0.5	0.12	0.38	protein_coding	SE	Sample11
MYO9A	ENSG00000066933.16	chr15	-	71951776	71951896	71938851	71938927	71959900	71959955	NA	NA	NA	NA	NA	NA	NA	NA	NA	NA	NA	NA	39	8	5	11	200	100	9.85e-05	0.00316319	0.709	0.185	0.524	protein_coding	SE	Sample11
ANAPC16	ENSG00000166295.9	chr10	+	72220053	72220379	72216028	72216072	72230365	72230440	NA	NA	NA	NA	NA	NA	NA	NA	NA	NA	NA	NA	0	13	16	0	200	100	8.72e-13	3.23e-09	0	1	-1	protein_coding	SE	Sample11
PKM	ENSG00000067225.21	chr15	-	72221167	72221284	72218943	72219110	72230895	72231113	NA	NA	NA	NA	NA	NA	NA	NA	NA	NA	NA	NA	4	0	3	4	200	100	0.000216571	0.00608869	1	0.273	0.727	protein_coding	SE	Sample11
ARAP1	ENSG00000186635.15	chr11	-	72692752	72692785	72688454	72688537	72693324	72693470	NA	NA	NA	NA	NA	NA	NA	NA	NA	NA	NA	NA	4	17	35	7	133	100	3.09e-07	0.000194984	0.15	0.79	-0.64	protein_coding	SE	Sample11
NUMB	ENSG00000133961.21	chr14	-	73279280	73279424	73275209	73277293	73282358	73282505	NA	NA	NA	NA	NA	NA	NA	NA	NA	NA	NA	NA	68	26	129	11	200	100	0.000123649	0.00389967	0.567	0.854	-0.287	protein_coding	SE	Sample11
PPP3CB-AS1	ENSG00000221817.12	chr10	+	73498297	73498867	73496141	73496906	73499594	73499687	NA	NA	NA	NA	NA	NA	NA	NA	NA	NA	NA	NA	4	0	2	5	200	100	5.96e-05	0.00249393	1	0.167	0.833	lncRNA	SE	Sample11
PPP3CB-AS1	ENSG00000221817.12	chr10	+	73498649	73498867	73496141	73496906	73499594	73499687	NA	NA	NA	NA	NA	NA	NA	NA	NA	NA	NA	NA	4	0	2	5	200	100	5.96e-05	0.00249393	1	0.167	0.833	lncRNA	SE	Sample11
PPP3CB-AS1	ENSG00000221817.12	chr10	+	73498732	73498867	73496141	73496906	73499594	73499687	NA	NA	NA	NA	NA	NA	NA	NA	NA	NA	NA	NA	4	0	2	5	200	100	5.96e-05	0.00249393	1	0.167	0.833	lncRNA	SE	Sample11
USP54	ENSG00000166348.20	chr10	-	73504849	73504990	73500654	73500838	73505307	73505426	NA	NA	NA	NA	NA	NA	NA	NA	NA	NA	NA	NA	20	1	47	34	200	100	0.000130052	0.00405714	0.909	0.409	0.5	protein_coding	SE	Sample11
JPX	ENSG00000225470.9	chrX	+	73946998	73947374	73944326	73944662	73994839	73994961	NA	NA	NA	NA	NA	NA	NA	NA	NA	NA	NA	NA	4	18	15	4	200	100	3.52e-05	0.00192588	0.1	0.652	-0.552	lncRNA	SE	Sample11
DGUOK	ENSG00000114956.20	chr2	+	73957124	73957240	73926825	73927052	73958145	73958245	NA	NA	NA	NA	NA	NA	NA	NA	NA	NA	NA	NA	15	6	16	0	200	100	0.000244098	0.00670247	0.556	1	-0.444	protein_coding	SE	Sample11
ELOC	ENSG00000154582.18	chr8	-	73964486	73964625	73959764	73959818	73972244	73972284	NA	NA	NA	NA	NA	NA	NA	NA	NA	NA	NA	NA	27	17	22	65	200	100	0.000158928	0.00480702	0.443	0.145	0.298	protein_coding	SE	Sample11
STOML1	ENSG00000067221.14	chr15	-	73989029	73989257	73988665	73988802	73990350	73990457	NA	NA	NA	NA	NA	NA	NA	NA	NA	NA	NA	NA	4	4	7	0	200	100	0.000123885	0.00390239	0.333	1	-0.667	protein_coding	SE	Sample11
STOML1	ENSG00000067221.14	chr15	-	73989107	73989257	73988598	73988802	73990350	73990457	NA	NA	NA	NA	NA	NA	NA	NA	NA	NA	NA	NA	12	4	16	0	200	100	0.000766918	0.0158869	0.6	1	-0.4	protein_coding	SE	Sample11
PDPR2P	ENSG00000214331.8	chr16	-	74349741	74349859	74348866	74349015	74350616	74350738	NA	NA	NA	NA	NA	NA	NA	NA	NA	NA	NA	NA	7	12	0	11	200	100	0.000849971	0.0169035	0.226	0	0.226	transcribed_unprocessed_pseudogene	SE	Sample11
ENSG00000242073	ENSG00000242073.2	chr7	-	75484197	75484256	75475061	75475188	75485863	75486108	NA	NA	NA	NA	NA	NA	NA	NA	NA	NA	NA	NA	10	5	12	0	159	100	0.000357706	0.00905383	0.557	1	-0.443	transcribed_unprocessed_pseudogene	SE	Sample11
G3BP2	ENSG00000138757.15	chr4	-	75724055	75724176	75694792	75694929	75724275	75724419	NA	NA	NA	NA	NA	NA	NA	NA	NA	NA	NA	NA	4	0	8	3	200	100	0.00313975	0.0412259	1	0.571	0.429	protein_coding	SE	Sample11
MYO6	ENSG00000196586.17	chr6	+	75911671	75911698	75908495	75908627	75914062	75914281	NA	NA	NA	NA	NA	NA	NA	NA	NA	NA	NA	NA	23	42	214	104	127	100	1.83e-05	0.0015931	0.301	0.618	-0.317	protein_coding	SE	Sample11
ZNF516	ENSG00000101493.11	chr18	-	76370527	76370595	76357681	76362557	76371466	76371571	NA	NA	NA	NA	NA	NA	NA	NA	NA	NA	NA	NA	16	5	12	0	168	100	0.00105963	0.0198818	0.656	1	-0.344	protein_coding	SE	Sample11
METTL23	ENSG00000181038.14	chr17	+	76729689	76729794	76726838	76727178	76732977	76733215	NA	NA	NA	NA	NA	NA	NA	NA	NA	NA	NA	NA	13	0	11	4	200	100	0.00070131	0.0148966	1	0.579	0.421	protein_coding	SE	Sample11
IFI44	ENSG00000137965.11	chr1	+	78660553	78660654	78659311	78659483	78662703	78662756	NA	NA	NA	NA	NA	NA	NA	NA	NA	NA	NA	NA	37	0	30	5	200	100	0.000892071	0.0174738	1	0.75	0.25	protein_coding	SE	Sample11
IFI44	ENSG00000137965.11	chr1	+	78660553	78660691	78659318	78659483	78662703	78662878	NA	NA	NA	NA	NA	NA	NA	NA	NA	NA	NA	NA	28	0	24	5	200	100	0.000641784	0.013988	1	0.706	0.294	protein_coding	SE	Sample11
FASTKD3	ENSG00000124279.12	chr5	-	7866645	7868196	7865897	7865983	7868978	7869031	NA	NA	NA	NA	NA	NA	NA	NA	NA	NA	NA	NA	9	4	10	0	200	100	0.00049818	0.0114968	0.529	1	-0.471	protein_coding	SE	Sample11
MRPS28	ENSG00000147586.10	chr8	-	80028694	80028796	80002998	80003180	80029760	80029912	NA	NA	NA	NA	NA	NA	NA	NA	NA	NA	NA	NA	2	4	5	0	200	100	6.3e-05	0.00249393	0.2	1	-0.8	protein_coding	SE	Sample11
ZFAND6	ENSG00000086666.19	chr15	+	80098415	80098578	80072563	80072647	80120327	80120405	NA	NA	NA	NA	NA	NA	NA	NA	NA	NA	NA	NA	28	6	58	0	200	100	8.91e-05	0.00291152	0.7	1	-0.3	protein_coding	SE	Sample11
ARL16	ENSG00000214087.9	chr17	-	81682490	81682675	81682033	81682149	81683012	81683126	NA	NA	NA	NA	NA	NA	NA	NA	NA	NA	NA	NA	18	7	14	29	200	100	0.00174281	0.0278227	0.563	0.194	0.369	protein_coding	SE	Sample11
ZFAND1	ENSG00000104231.11	chr8	-	81717248	81717288	81714986	81715114	81718181	81718224	NA	NA	NA	NA	NA	NA	NA	NA	NA	NA	NA	NA	80	32	63	6	140	100	0.000927793	0.0179816	0.641	0.882	-0.241	protein_coding	SE	Sample11
CERS4	ENSG00000090661.12	chr19	+	8210682	8210862	8209302	8209494	8251075	8251249	NA	NA	NA	NA	NA	NA	NA	NA	NA	NA	NA	NA	9	0	30	7	200	100	0.00234779	0.0338671	1	0.682	0.318	protein_coding	SE	Sample11
CERS4	ENSG00000090661.12	chr19	+	8241340	8241457	8210705	8210862	8254498	8254616	NA	NA	NA	NA	NA	NA	NA	NA	NA	NA	NA	NA	3	0	10	4	200	100	0.00163449	0.0264017	1	0.556	0.444	protein_coding	SE	Sample11
THAP9-AS1	ENSG00000251022.6	chr4	-	82897988	82898062	82893008	82894847	82900076	82900223	NA	NA	NA	NA	NA	NA	NA	NA	NA	NA	NA	NA	12	0	1	3	174	100	3.51e-05	0.00192588	1	0.161	0.839	lncRNA	SE	Sample11
ACOX3	ENSG00000087008.16	chr4	-	8373560	8373628	8370907	8370994	8374977	8375152	NA	NA	NA	NA	NA	NA	NA	NA	NA	NA	NA	NA	27	0	58	15	168	100	9.81e-05	0.00315944	1	0.697	0.303	protein_coding	SE	Sample11
MEAK7	ENSG00000140950.16	chr16	-	84502720	84502862	84497933	84498111	84504600	84504621	NA	NA	NA	NA	NA	NA	NA	NA	NA	NA	NA	NA	20	9	33	2	200	100	0.00376617	0.0470871	0.526	0.892	-0.366	protein_coding	SE	Sample11
NTRK2	ENSG00000148053.18	chr9	+	84669679	84669888	84669289	84669423	84670376	84670531	NA	NA	NA	NA	NA	NA	NA	NA	NA	NA	NA	NA	5	4	7	0	200	100	0.000198756	0.00573095	0.385	1	-0.615	protein_coding	SE	Sample11
NTRK2	ENSG00000148053.18	chr9	+	84669717	84669888	84669334	84669423	84670376	84670960	NA	NA	NA	NA	NA	NA	NA	NA	NA	NA	NA	NA	5	4	7	0	200	100	0.000198756	0.00573095	0.385	1	-0.615	protein_coding	SE	Sample11
TMEM150A	ENSG00000168890.14	chr2	-	85600344	85600412	85599890	85600018	85601020	85601107	NA	NA	NA	NA	NA	NA	NA	NA	NA	NA	NA	NA	2	2	12	0	168	100	0.00168065	0.0270628	0.373	1	-0.627	protein_coding	SE	Sample11
GSE1	ENSG00000131149.19	chr16	+	85633913	85634132	85613321	85613398	85648551	85648751	NA	NA	NA	NA	NA	NA	NA	NA	NA	NA	NA	NA	8	0	26	9	200	100	0.00121373	0.021644	1	0.591	0.409	protein_coding	SE	Sample11
METTL22	ENSG00000067365.15	chr16	+	8635038	8635079	8628729	8629110	8635167	8635282	NA	NA	NA	NA	NA	NA	NA	NA	NA	NA	NA	NA	0	2	7	4	141	100	0.00100615	0.0191139	0	0.554	-0.554	protein_coding	SE	Sample11
ODF2L	ENSG00000122417.16	chr1	-	86385457	86385590	86384675	86384801	86386914	86387079	NA	NA	NA	NA	NA	NA	NA	NA	NA	NA	NA	NA	65	10	17	0	200	100	0.00211218	0.0314134	0.765	1	-0.235	protein_coding	SE	Sample11
PAPSS2	ENSG00000198682.13	chr10	+	87721755	87721770	87715731	87715843	87727283	87727489	NA	NA	NA	NA	NA	NA	NA	NA	NA	NA	NA	NA	2	15	23	27	115	100	0.00346843	0.0444374	0.104	0.426	-0.322	protein_coding	SE	Sample11
CEP290	ENSG00000198707.17	chr12	-	88054339	88054413	88053651	88053746	88055575	88055717	NA	NA	NA	NA	NA	NA	NA	NA	NA	NA	NA	NA	17	4	4	0	174	100	0.00348466	0.0445572	0.71	1	-0.29	protein_coding	SE	Sample11
TMEM161B-DT	ENSG00000247828.10	chr5	+	88283009	88283086	88282714	88282866	88285743	88285851	NA	NA	NA	NA	NA	NA	NA	NA	NA	NA	NA	NA	6	10	1	0	177	100	0.00238508	0.0342722	0.253	1	-0.747	lncRNA	SE	Sample11
SPATA7	ENSG00000042317.17	chr14	+	88393392	88393488	88391380	88391455	88396155	88396184	NA	NA	NA	NA	NA	NA	NA	NA	NA	NA	NA	NA	6	3	2	0	196	100	0.00209919	0.0312921	0.505	1	-0.495	protein_coding	SE	Sample11
PMM2	ENSG00000140650.13	chr16	+	8850932	8851050	8849848	8849993	8855033	8855217	NA	NA	NA	NA	NA	NA	NA	NA	NA	NA	NA	NA	0	32	1	0	200	100	0.00036848	0.00922731	0	1	-1	protein_coding	SE	Sample11
PRC1	ENSG00000198901.14	chr15	-	90969078	90969120	90966039	90967202	90969446	90969623	NA	NA	NA	NA	NA	NA	NA	NA	NA	NA	NA	NA	0	8	10	15	142	100	0.000522035	0.0118988	0	0.319	-0.319	protein_coding	SE	Sample11
DGLUCY	ENSG00000133943.21	chr14	+	91145220	91145313	91114685	91114994	91157638	91157690	NA	NA	NA	NA	NA	NA	NA	NA	NA	NA	NA	NA	7	3	5	0	193	100	0.00251879	0.0353682	0.547	1	-0.453	protein_coding	SE	Sample11
MYOF	ENSG00000138119.17	chr10	-	93392916	93392955	93389029	93389154	93396141	93396224	NA	NA	NA	NA	NA	NA	NA	NA	NA	NA	NA	NA	126	49	35	74	139	100	5.14e-09	9.5e-06	0.649	0.254	0.395	protein_coding	SE	Sample11
ZNF266	ENSG00000174652.20	chr19	-	9434064	9434235	9420064	9420218	9434797	9434859	NA	NA	NA	NA	NA	NA	NA	NA	NA	NA	NA	NA	7	4	7	0	200	100	0.000395478	0.0097711	0.467	1	-0.533	protein_coding	SE	Sample11
ZNF266	ENSG00000174652.20	chr19	-	9434797	9434859	9420064	9420218	9435107	9435193	NA	NA	NA	NA	NA	NA	NA	NA	NA	NA	NA	NA	14	1	4	5	162	100	0.00266871	0.0365034	0.896	0.331	0.565	protein_coding	SE	Sample11
SERPINA1	ENSG00000197249.14	chr14	-	94388818	94389010	94388559	94388660	94390456	94390676	NA	NA	NA	NA	NA	NA	NA	NA	NA	NA	NA	NA	22	7	0	1	200	100	0.00208414	0.0311754	0.611	0	0.611	protein_coding	SE	Sample11
RWDD3	ENSG00000122481.17	chr1	+	95244210	95244698	95234209	95234315	95246541	95246657	NA	NA	NA	NA	NA	NA	NA	NA	NA	NA	NA	NA	12	0	9	4	200	100	0.000455361	0.0107677	1	0.529	0.471	protein_coding	SE	Sample11
VEZT	ENSG00000028203.19	chr12	+	95256549	95256622	95251939	95252071	95257149	95257181	NA	NA	NA	NA	NA	NA	NA	NA	NA	NA	NA	NA	50	7	24	24	173	100	2.55e-05	0.00172518	0.805	0.366	0.439	protein_coding	SE	Sample11
CDC14B	ENSG00000081377.17	chr9	-	96509672	96509789	96500107	96503789	96515648	96515792	NA	NA	NA	NA	NA	NA	NA	NA	NA	NA	NA	NA	4	3	4	0	200	100	0.000833975	0.016859	0.4	1	-0.6	protein_coding	SE	Sample11
CDC14B	ENSG00000081377.17	chr9	-	96515648	96515792	96509672	96509789	96522505	96522603	NA	NA	NA	NA	NA	NA	NA	NA	NA	NA	NA	NA	2	8	14	1	200	100	1.25e-05	0.00142401	0.111	0.875	-0.764	protein_coding	SE	Sample11
R3HCC1L	ENSG00000166024.14	chr10	+	98156092	98156147	98134656	98134706	98162882	98162975	NA	NA	NA	NA	NA	NA	NA	NA	NA	NA	NA	NA	4	6	6	0	155	100	9.38e-05	0.00305635	0.301	1	-0.699	protein_coding	SE	Sample11
CLDND1	ENSG00000080822.17	chr3	-	98521652	98521696	98521132	98521437	98522848	98522955	NA	NA	NA	NA	NA	NA	NA	NA	NA	NA	NA	NA	0	2	15	0	144	100	1.44e-06	0.000523852	0	1	-1	protein_coding	SE	Sample11
CLDND1	ENSG00000080822.17	chr3	-	98521652	98521703	98521132	98521437	98522848	98522875	NA	NA	NA	NA	NA	NA	NA	NA	NA	NA	NA	NA	0	2	16	0	151	100	1.31e-06	0.000512355	0	1	-1	protein_coding	SE	Sample11
CLDND1	ENSG00000080822.17	chr3	-	98521652	98521718	98521132	98521437	98522848	98522922	NA	NA	NA	NA	NA	NA	NA	NA	NA	NA	NA	NA	0	2	16	0	166	100	1.18e-06	0.00051087	0	1	-1	protein_coding	SE	Sample11
APAF1	ENSG00000120868.14	chr12	+	98703370	98703499	98699407	98699569	98706484	98706610	NA	NA	NA	NA	NA	NA	NA	NA	NA	NA	NA	NA	20	5	26	0	200	100	0.000438134	0.0105043	0.667	1	-0.333	protein_coding	SE	Sample11
TTC23	ENSG00000103852.13	chr15	-	99245388	99245510	99228532	99228732	99249416	99249518	NA	NA	NA	NA	NA	NA	NA	NA	NA	NA	NA	NA	1	0	7	6	200	100	0.00146676	0.0245817	1	0.368	0.632	protein_coding	SE	Sample11
ZKSCAN5	ENSG00000196652.12	chr7	+	99519826	99519909	99512452	99512591	99525812	99526418	NA	NA	NA	NA	NA	NA	NA	NA	NA	NA	NA	NA	26	7	5	0	183	100	0.00368545	0.0464592	0.67	1	-0.33	protein_coding	SE	Sample11
ZKSCAN5	ENSG00000196652.12	chr7	+	99520168	99520304	99519826	99519909	99525812	99526418	NA	NA	NA	NA	NA	NA	NA	NA	NA	NA	NA	NA	28	11	12	0	200	100	0.000336253	0.00860336	0.56	1	-0.44	protein_coding	SE	Sample11
TBC1D23	ENSG00000036054.13	chr3	+	100311832	100311877	100310402	100310542	100316098	100316187	NA	NA	NA	NA	NA	NA	NA	NA	NA	NA	NA	NA	244	61	35	75	145	100	6e-15	1.02e-11	0.734	0.243	0.491	protein_coding	SE	Sample12
WARS1	ENSG00000140105.18	chr14	-	100375282	100375350	100361707	100361921	100376259	100376307	NA	NA	NA	NA	NA	NA	NA	NA	NA	NA	NA	NA	5	7	0	10	168	100	0.000988471	0.0188573	0.298	0	0.298	protein_coding	SE	Sample12
SEC31B	ENSG00000075826.17	chr10	-	100498704	100498804	100498028	100498207	100499159	100499258	NA	NA	NA	NA	NA	NA	NA	NA	NA	NA	NA	NA	29	10	6	0	200	100	0.001901	0.0297864	0.592	1	-0.408	protein_coding	SE	Sample12
SEC31B	ENSG00000075826.17	chr10	-	100507424	100507567	100506320	100506420	100507907	100508048	NA	NA	NA	NA	NA	NA	NA	NA	NA	NA	NA	NA	20	4	7	0	200	100	0.00327552	0.0426864	0.714	1	-0.286	protein_coding	SE	Sample12
TMEM45A	ENSG00000181458.10	chr3	+	100519461	100519608	100492650	100492928	100555208	100555401	NA	NA	NA	NA	NA	NA	NA	NA	NA	NA	NA	NA	133	108	39	10	200	100	0.00212812	0.0320928	0.381	0.661	-0.28	protein_coding	SE	Sample12
TMEM45A	ENSG00000181458.10	chr3	+	100519532	100519608	100492659	100492928	100555208	100555401	NA	NA	NA	NA	NA	NA	NA	NA	NA	NA	NA	NA	92	108	35	10	176	100	0.000219278	0.00630573	0.326	0.665	-0.339	protein_coding	SE	Sample12
POLL	ENSG00000166169.17	chr10	-	101583507	101583681	101582762	101582891	101587245	101587406	NA	NA	NA	NA	NA	NA	NA	NA	NA	NA	NA	NA	12	4	10	0	200	100	0.0009656	0.0184829	0.6	1	-0.4	protein_coding	SE	Sample12
WASH3P	ENSG00000185596.16	chr15	+	101972582	101972694	101966051	101966223	101972900	101973047	NA	NA	NA	NA	NA	NA	NA	NA	NA	NA	NA	NA	8	9	13	1	200	100	0.00136393	0.0236232	0.308	0.867	-0.559	transcribed_unprocessed_pseudogene	SE	Sample12
MOK	ENSG00000080823.23	chr14	-	102231706	102231821	102229213	102229657	102232534	102232671	NA	NA	NA	NA	NA	NA	NA	NA	NA	NA	NA	NA	53	29	7	0	200	100	0.000485679	0.0115812	0.477	1	-0.523	protein_coding	SE	Sample12
SLC9B2	ENSG00000164038.16	chr4	-	103057800	103057971	103050239	103050382	103066326	103066507	NA	NA	NA	NA	NA	NA	NA	NA	NA	NA	NA	NA	14	10	6	0	200	100	0.000449759	0.0109081	0.412	1	-0.588	protein_coding	SE	Sample12
CENPE	ENSG00000138778.14	chr4	-	103163478	103163553	103163136	103163256	103174735	103174903	NA	NA	NA	NA	NA	NA	NA	NA	NA	NA	NA	NA	35	69	19	5	175	100	6.96e-05	0.00264769	0.225	0.685	-0.46	protein_coding	SE	Sample12
SLK	ENSG00000065613.15	chr10	+	104010815	104010908	104008176	104008356	104018159	104018289	NA	NA	NA	NA	NA	NA	NA	NA	NA	NA	NA	NA	171	87	639	57	193	100	1.08e-13	1.58e-10	0.505	0.853	-0.348	protein_coding	SE	Sample12
ASPG	ENSG00000166183.16	chr14	+	104106798	104106894	104105327	104105450	104107181	104107233	NA	NA	NA	NA	NA	NA	NA	NA	NA	NA	NA	NA	10	10	106	13	196	100	0.000143436	0.00452761	0.338	0.806	-0.468	protein_coding	SE	Sample12
SRPK2	ENSG00000135250.17	chr7	-	105126247	105126340	105125781	105125874	105126992	105127062	NA	NA	NA	NA	NA	NA	NA	NA	NA	NA	NA	NA	127	0	28	7	193	100	2.47e-06	0.0004975	1	0.675	0.325	protein_coding	SE	Sample12
FKTN	ENSG00000106692.15	chr9	+	105573654	105573746	105558129	105558165	105574944	105575137	NA	NA	NA	NA	NA	NA	NA	NA	NA	NA	NA	NA	24	0	15	5	192	100	0.000231848	0.00659222	1	0.61	0.39	protein_coding	SE	Sample12
TCP11L2	ENSG00000166046.11	chr12	+	106307281	106307370	106303864	106304231	106311040	106311128	NA	NA	NA	NA	NA	NA	NA	NA	NA	NA	NA	NA	0	3	14	1	189	100	7.91e-06	0.000983736	0	0.881	-0.881	protein_coding	SE	Sample12
STYK1	ENSG00000060140.9	chr12	-	10637070	10637196	10634566	10634686	10673965	10674052	NA	NA	NA	NA	NA	NA	NA	NA	NA	NA	NA	NA	1	7	14	8	200	100	0.00243476	0.0349691	0.067	0.467	-0.4	protein_coding	SE	Sample12
OXR1	ENSG00000164830.19	chr8	+	106737519	106737600	106726106	106726309	106739457	106739583	NA	NA	NA	NA	NA	NA	NA	NA	NA	NA	NA	NA	19	17	37	5	181	100	0.000406296	0.0100761	0.382	0.803	-0.421	protein_coding	SE	Sample12
CD47	ENSG00000196776.17	chr3	-	108050577	108050602	108047078	108047292	108051938	108051970	NA	NA	NA	NA	NA	NA	NA	NA	NA	NA	NA	NA	169	423	167	149	125	100	3.07e-07	0.000117607	0.242	0.473	-0.231	protein_coding	SE	Sample12
ENSG00000275778	ENSG00000275778.2	chr12	-	11034781	11034885	10973654	10973721	11047019	11047188	NA	NA	NA	NA	NA	NA	NA	NA	NA	NA	NA	NA	2	0	5	5	200	100	0.000629334	0.0139724	1	0.333	0.667	protein_coding	SE	Sample12
ANKRD10	ENSG00000088448.14	chr13	-	110894284	110894393	110894108	110894202	110906032	110906124	NA	NA	NA	NA	NA	NA	NA	NA	NA	NA	NA	NA	7	3	0	6	200	100	8.93e-05	0.0030833	0.538	0	0.538	protein_coding	SE	Sample12
MIR4435-2HG	ENSG00000172965.17	chr2	-	111208755	111208977	111207775	111208661	111233627	111233739	NA	NA	NA	NA	NA	NA	NA	NA	NA	NA	NA	NA	10	6	1	0	200	100	0.00231848	0.0338575	0.455	1	-0.545	lncRNA	SE	Sample12
PRH1	ENSG00000231887.8	chr12	-	11121009	11121180	11047012	11047188	11171421	11171608	NA	NA	NA	NA	NA	NA	NA	NA	NA	NA	NA	NA	12	0	13	7	200	100	0.000179862	0.00541518	1	0.481	0.519	protein_coding	SE	Sample12
RHOC	ENSG00000155366.17	chr1	-	112705099	112705123	112703643	112703806	112707077	112707102	NA	NA	NA	NA	NA	NA	NA	NA	NA	NA	NA	NA	37	103	21	14	124	100	0.000549049	0.0126293	0.225	0.547	-0.322	protein_coding	SE	Sample12
TCF7L2	ENSG00000148737.17	chr10	+	112964555	112964624	112951482	112951607	113040024	113040126	NA	NA	NA	NA	NA	NA	NA	NA	NA	NA	NA	NA	21	12	10	0	169	100	0.000195444	0.00577442	0.509	1	-0.491	protein_coding	SE	Sample12
IL1RN	ENSG00000136689.20	chr2	+	113120065	113120128	113117896	113118028	113121447	113121618	NA	NA	NA	NA	NA	NA	NA	NA	NA	NA	NA	NA	0	5	204	135	163	100	9.64e-05	0.00326043	0	0.481	-0.481	protein_coding	SE	Sample12
CBWD2	ENSG00000136682.16	chr2	+	113439019	113439117	113437790	113438022	113441350	113441437	NA	NA	NA	NA	NA	NA	NA	NA	NA	NA	NA	NA	31	35	5	38	198	100	6.24e-05	0.00262767	0.309	0.062	0.247	protein_coding	SE	Sample12
MAGI3	ENSG00000081026.19	chr1	+	113682211	113682302	113681197	113681336	113682896	113685923	NA	NA	NA	NA	NA	NA	NA	NA	NA	NA	NA	NA	8	3	7	32	191	100	0.000859845	0.0169522	0.583	0.103	0.48	protein_coding	SE	Sample12
QTRT2	ENSG00000151576.10	chr3	+	114056998	114057106	114056736	114056864	114065236	114065457	NA	NA	NA	NA	NA	NA	NA	NA	NA	NA	NA	NA	45	19	2	16	200	100	1.47e-06	0.000358526	0.542	0.059	0.483	protein_coding	SE	Sample12
TNC	ENSG00000041982.16	chr9	-	115057152	115057425	115046409	115046682	115073602	115073866	NA	NA	NA	NA	NA	NA	NA	NA	NA	NA	NA	NA	666	33	1	3	200	100	0.00029849	0.00785609	0.91	0.143	0.767	protein_coding	SE	Sample12
ST7	ENSG00000004866.22	chr7	+	117134123	117134192	117131884	117131960	117136080	117136235	NA	NA	NA	NA	NA	NA	NA	NA	NA	NA	NA	NA	49	14	5	12	169	100	0.000183663	0.00549369	0.674	0.198	0.476	protein_coding	SE	Sample12
NPRL3	ENSG00000103148.17	chr16	-	117300	117375	112621	112775	119125	119255	NA	NA	NA	NA	NA	NA	NA	NA	NA	NA	NA	NA	11	10	14	1	175	100	0.00169555	0.027587	0.386	0.889	-0.503	protein_coding	SE	Sample12
CEP164	ENSG00000110274.16	chr11	+	117335604	117335680	117327928	117328208	117338565	117338668	NA	NA	NA	NA	NA	NA	NA	NA	NA	NA	NA	NA	36	9	11	0	176	100	0.00158966	0.026316	0.694	1	-0.306	protein_coding	SE	Sample12
LPIN1	ENSG00000134324.12	chr2	+	11776085	11776193	11773619	11773745	11779518	11779645	NA	NA	NA	NA	NA	NA	NA	NA	NA	NA	NA	NA	5	11	274	23	200	100	1.19e-08	7.54e-06	0.185	0.856	-0.671	protein_coding	SE	Sample12
VSIG10	ENSG00000176834.14	chr12	-	118102988	118103170	118095532	118095814	118103592	118103862	NA	NA	NA	NA	NA	NA	NA	NA	NA	NA	NA	NA	3	7	25	7	200	100	0.00295197	0.039957	0.176	0.641	-0.465	protein_coding	SE	Sample12
TMEM25	ENSG00000149582.16	chr11	+	118533419	118533551	118532916	118533207	118533856	118533887	NA	NA	NA	NA	NA	NA	NA	NA	NA	NA	NA	NA	1	2	12	0	200	100	0.000297892	0.00785609	0.2	1	-0.8	protein_coding	SE	Sample12
DOCK11	ENSG00000147251.16	chrX	+	118616201	118616240	118615599	118615711	118618549	118618728	NA	NA	NA	NA	NA	NA	NA	NA	NA	NA	NA	NA	9	22	3	0	139	100	0.000290397	0.00775073	0.227	1	-0.773	protein_coding	SE	Sample12
MCM9	ENSG00000111877.18	chr6	-	118826146	118826292	118813441	118816294	118826781	118826864	NA	NA	NA	NA	NA	NA	NA	NA	NA	NA	NA	NA	14	6	13	0	200	100	0.000319717	0.00829282	0.538	1	-0.462	protein_coding	SE	Sample12
BCL9L	ENSG00000186174.13	chr11	-	118918825	118918879	118908269	118908655	118925237	118925926	NA	NA	NA	NA	NA	NA	NA	NA	NA	NA	NA	NA	28	8	7	0	154	100	0.00266211	0.0371207	0.694	1	-0.306	protein_coding	SE	Sample12
SLC37A4	ENSG00000137700.19	chr11	-	119026505	119026688	119025966	119026080	119026936	119027095	NA	NA	NA	NA	NA	NA	NA	NA	NA	NA	NA	NA	16	6	4	0	200	100	0.00228957	0.0336619	0.571	1	-0.429	protein_coding	SE	Sample12
SLC37A4	ENSG00000137700.19	chr11	-	119026570	119026688	119025966	119026080	119026936	119027095	NA	NA	NA	NA	NA	NA	NA	NA	NA	NA	NA	NA	16	6	4	0	200	100	0.00228957	0.0336619	0.571	1	-0.429	protein_coding	SE	Sample12
DMXL1	ENSG00000172869.15	chr5	+	119206833	119206896	119203318	119203436	119216900	119216987	NA	NA	NA	NA	NA	NA	NA	NA	NA	NA	NA	NA	6	27	45	26	163	100	1.2e-05	0.00126192	0.12	0.515	-0.395	protein_coding	SE	Sample12
UPF3B	ENSG00000125351.14	chrX	-	119840645	119840684	119838366	119838527	119841075	119841258	NA	NA	NA	NA	NA	NA	NA	NA	NA	NA	NA	NA	13	6	12	0	139	100	0.000453371	0.0109322	0.609	1	-0.391	protein_coding	SE	Sample12
BICDL1	ENSG00000135127.12	chr12	+	120072510	120072729	120071621	120071801	120080886	120081017	NA	NA	NA	NA	NA	NA	NA	NA	NA	NA	NA	NA	12	19	41	3	200	100	1.2e-07	5.62e-05	0.24	0.872	-0.632	protein_coding	SE	Sample12
ZNF433	ENSG00000197647.13	chr19	-	12034827	12034874	12018165	12018292	12035536	12035669	NA	NA	NA	NA	NA	NA	NA	NA	NA	NA	NA	NA	2	0	7	7	147	100	0.00126946	0.0225043	1	0.405	0.595	protein_coding	SE	Sample12
CLASP1	ENSG00000074054.21	chr2	-	121409023	121409047	121407470	121407715	121410865	121410969	NA	NA	NA	NA	NA	NA	NA	NA	NA	NA	NA	NA	18	17	4	20	124	100	0.00372037	0.0465939	0.461	0.139	0.322	protein_coding	SE	Sample12
GOLGB1	ENSG00000173230.17	chr3	-	121719645	121719750	121718387	121718501	121722261	121722378	NA	NA	NA	NA	NA	NA	NA	NA	NA	NA	NA	NA	43	25	49	5	200	100	0.000289032	0.00773995	0.462	0.831	-0.369	protein_coding	SE	Sample12
GOLGB1	ENSG00000173230.17	chr3	-	121719645	121719753	121718387	121718501	121722261	121722378	NA	NA	NA	NA	NA	NA	NA	NA	NA	NA	NA	NA	28	25	45	5	200	100	2.16e-05	0.00149109	0.359	0.818	-0.459	protein_coding	SE	Sample12
GOLGB1	ENSG00000173230.17	chr3	-	121719645	121719768	121718387	121718501	121722261	121722378	NA	NA	NA	NA	NA	NA	NA	NA	NA	NA	NA	NA	50	25	73	5	200	100	1.99e-05	0.00148642	0.5	0.88	-0.38	protein_coding	SE	Sample12
GOLGB1	ENSG00000173230.17	chr3	-	121719645	121719768	121718387	121718501	121726912	121727041	NA	NA	NA	NA	NA	NA	NA	NA	NA	NA	NA	NA	26	7	44	1	200	100	0.00194347	0.0302212	0.65	0.957	-0.307	protein_coding	SE	Sample12
ATE1	ENSG00000107669.19	chr10	-	121898840	121898969	121870005	121870038	121899865	121899994	NA	NA	NA	NA	NA	NA	NA	NA	NA	NA	NA	NA	28	24	44	8	200	100	0.000699933	0.0149624	0.368	0.733	-0.365	protein_coding	SE	Sample12
PTPRZ1	ENSG00000106278.12	chr7	+	122034094	122034115	122031473	122031559	122034281	122034378	NA	NA	NA	NA	NA	NA	NA	NA	NA	NA	NA	NA	39	98	21	15	121	100	0.00207319	0.031683	0.247	0.536	-0.289	protein_coding	SE	Sample12
MPHOSPH9	ENSG00000051825.15	chr12	-	123227545	123227616	123223037	123223127	123230260	123230522	NA	NA	NA	NA	NA	NA	NA	NA	NA	NA	NA	NA	24	10	0	5	171	100	3.52e-05	0.00187245	0.584	0	0.584	protein_coding	SE	Sample12
KMT5A	ENSG00000183955.14	chr12	+	123389432	123389554	123384131	123384208	123390629	123390786	NA	NA	NA	NA	NA	NA	NA	NA	NA	NA	NA	NA	21	5	36	0	200	100	0.000324439	0.00837484	0.677	1	-0.323	protein_coding	SE	Sample12
ZNF664	ENSG00000179195.16	chr12	+	124003422	124003540	123988042	123988138	124004877	124004935	NA	NA	NA	NA	NA	NA	NA	NA	NA	NA	NA	NA	9	0	12	4	200	100	0.00100369	0.0189975	1	0.6	0.4	protein_coding	SE	Sample12
NCOR2	ENSG00000196498.14	chr12	-	124327408	124327633	124326190	124326370	124330844	124330898	NA	NA	NA	NA	NA	NA	NA	NA	NA	NA	NA	NA	68	23	24	0	200	100	2.72e-05	0.00166868	0.596	1	-0.404	protein_coding	SE	Sample12
SPIRE1	ENSG00000134278.16	chr18	-	12459754	12459928	12454345	12454483	12463350	12463493	NA	NA	NA	NA	NA	NA	NA	NA	NA	NA	NA	NA	8	23	29	2	200	100	4.14e-09	2.78e-06	0.148	0.879	-0.731	protein_coding	SE	Sample12
SLC37A2	ENSG00000134955.12	chr11	+	125084233	125084319	125083814	125083877	125084824	125084873	NA	NA	NA	NA	NA	NA	NA	NA	NA	NA	NA	NA	33	13	100	6	186	100	0.000281145	0.00760462	0.577	0.9	-0.323	protein_coding	SE	Sample12
PBX3	ENSG00000167081.18	chr9	+	125915685	125915927	125748181	125748623	125929654	125929845	NA	NA	NA	NA	NA	NA	NA	NA	NA	NA	NA	NA	18	10	17	0	200	100	3.53e-05	0.00187507	0.474	1	-0.526	protein_coding	SE	Sample12
ARL4A	ENSG00000122644.13	chr7	+	12687634	12687728	12686855	12687043	12688165	12689179	NA	NA	NA	NA	NA	NA	NA	NA	NA	NA	NA	NA	16	14	120	1	194	100	9.54e-12	1.06e-08	0.371	0.984	-0.613	protein_coding	SE	Sample12
ARL4A	ENSG00000122644.13	chr7	+	12687634	12687728	12686855	12687043	12688168	12688914	NA	NA	NA	NA	NA	NA	NA	NA	NA	NA	NA	NA	0	6	30	0	194	100	3.88e-11	4.03e-08	0	1	-1	protein_coding	SE	Sample12
CIRBP	ENSG00000099622.14	chr19	+	1273493	1273715	1271980	1272051	1274306	1274440	NA	NA	NA	NA	NA	NA	NA	NA	NA	NA	NA	NA	9	0	1	4	200	100	4.7e-06	0.000721953	1	0.111	0.889	protein_coding	SE	Sample12
SLC2A8	ENSG00000136856.18	chr9	+	127397375	127397538	127397168	127397286	127399906	127400006	NA	NA	NA	NA	NA	NA	NA	NA	NA	NA	NA	NA	2	6	7	0	200	100	8.98e-06	0.00106299	0.143	1	-0.857	protein_coding	SE	Sample12
ENSG00000257524	ENSG00000257524.6	chr9	-	127897955	127898010	127896241	127896332	127905206	127905302	NA	NA	NA	NA	NA	NA	NA	NA	NA	NA	NA	NA	21	5	7	14	155	100	0.000605584	0.0135856	0.73	0.244	0.486	protein_coding	SE	Sample12
GOLGA2	ENSG00000167110.19	chr9	-	128267193	128267259	128266286	128266325	128267457	128267517	NA	NA	NA	NA	NA	NA	NA	NA	NA	NA	NA	NA	11	26	37	22	166	100	0.00178493	0.0285793	0.203	0.503	-0.3	protein_coding	SE	Sample12
GOLGA2	ENSG00000167110.19	chr9	-	128267193	128267274	128266286	128266325	128267457	128267517	NA	NA	NA	NA	NA	NA	NA	NA	NA	NA	NA	NA	19	26	90	22	181	100	1.22e-05	0.00127915	0.288	0.693	-0.405	protein_coding	SE	Sample12
GLE1	ENSG00000119392.16	chr9	+	128507215	128507340	128504736	128504904	128508875	128509097	NA	NA	NA	NA	NA	NA	NA	NA	NA	NA	NA	NA	40	9	9	24	200	100	7.15e-07	0.000211287	0.69	0.158	0.532	protein_coding	SE	Sample12
IFT122	ENSG00000163913.14	chr3	+	129458598	129458677	129451868	129451998	129463559	129463622	NA	NA	NA	NA	NA	NA	NA	NA	NA	NA	NA	NA	11	9	5	0	179	100	0.000529244	0.0122892	0.406	1	-0.594	protein_coding	SE	Sample12
NFRKB	ENSG00000170322.15	chr11	-	129893296	129893385	129892714	129892870	129894358	129894438	NA	NA	NA	NA	NA	NA	NA	NA	NA	NA	NA	NA	20	11	1	11	189	100	9.25e-05	0.00317446	0.49	0.046	0.444	protein_coding	SE	Sample12
L3MBTL3	ENSG00000198945.8	chr6	+	130049755	130049830	130049281	130049393	130051248	130051408	NA	NA	NA	NA	NA	NA	NA	NA	NA	NA	NA	NA	7	0	4	3	175	100	0.00094077	0.0181696	1	0.432	0.568	protein_coding	SE	Sample12
STX2	ENSG00000111450.14	chr12	-	130795994	130796120	130789599	130791977	130798524	130798635	NA	NA	NA	NA	NA	NA	NA	NA	NA	NA	NA	NA	10	10	1	0	200	100	0.00369879	0.0463701	0.333	1	-0.667	protein_coding	SE	Sample12
SNX19	ENSG00000120451.11	chr11	-	130880621	130880806	130879623	130879711	130903254	130903384	NA	NA	NA	NA	NA	NA	NA	NA	NA	NA	NA	NA	57	65	79	20	200	100	3.41e-06	0.000597823	0.305	0.664	-0.359	protein_coding	SE	Sample12
NEK11	ENSG00000114670.14	chr3	+	131027929	131028002	131026876	131027006	131029612	131029878	NA	NA	NA	NA	NA	NA	NA	NA	NA	NA	NA	NA	24	9	8	0	173	100	0.00111117	0.0204668	0.607	1	-0.393	protein_coding	SE	Sample12
FNIP1	ENSG00000217128.13	chr5	-	131710577	131710661	131709200	131709272	131716564	131716656	NA	NA	NA	NA	NA	NA	NA	NA	NA	NA	NA	NA	14	27	34	2	184	100	4.34e-09	2.86e-06	0.22	0.902	-0.682	protein_coding	SE	Sample12
NPHP3	ENSG00000113971.21	chr3	-	132696730	132696813	132694826	132694965	132697259	132697362	NA	NA	NA	NA	NA	NA	NA	NA	NA	NA	NA	NA	36	8	0	10	183	100	1.04e-08	6.69e-06	0.711	0	0.711	protein_coding	SE	Sample12
ARNTL	ENSG00000133794.20	chr11	+	13326412	13326467	13309986	13310059	13349944	13350070	NA	NA	NA	NA	NA	NA	NA	NA	NA	NA	NA	NA	3	16	15	6	155	100	0.000143883	0.00453098	0.108	0.617	-0.509	protein_coding	SE	Sample12
JADE2	ENSG00000043143.22	chr5	+	134576767	134576896	134573644	134573762	134578493	134578818	NA	NA	NA	NA	NA	NA	NA	NA	NA	NA	NA	NA	78	30	11	0	200	100	0.000333209	0.00855324	0.565	1	-0.435	protein_coding	SE	Sample12
R3HDM1	ENSG00000048991.17	chr2	+	135641535	135641790	135638895	135639122	135645378	135645527	NA	NA	NA	NA	NA	NA	NA	NA	NA	NA	NA	NA	2	19	8	5	200	100	0.00071328	0.0151872	0.05	0.444	-0.394	protein_coding	SE	Sample12
MAP7	ENSG00000135525.19	chr6	-	136383670	136383781	136377754	136377868	136388392	136388510	NA	NA	NA	NA	NA	NA	NA	NA	NA	NA	NA	NA	84	8	72	27	200	100	0.000975725	0.0186657	0.84	0.571	0.269	protein_coding	SE	Sample12
ENTR1	ENSG00000165689.17	chr9	-	136408998	136409067	136407825	136407938	136410089	136410239	NA	NA	NA	NA	NA	NA	NA	NA	NA	NA	NA	NA	10	8	4	0	169	100	0.000807428	0.0164524	0.425	1	-0.575	protein_coding	SE	Sample12
BRME1	ENSG00000132016.12	chr19	-	13883307	13883400	13882347	13882952	13885960	13886055	NA	NA	NA	NA	NA	NA	NA	NA	NA	NA	NA	NA	3	0	3	5	193	100	0.000194647	0.00576868	1	0.237	0.763	protein_coding	SE	Sample12
REPS1	ENSG00000135597.19	chr6	-	138926400	138926478	138921036	138921124	138929976	138929997	NA	NA	NA	NA	NA	NA	NA	NA	NA	NA	NA	NA	58	16	38	35	178	100	0.00138434	0.023823	0.671	0.379	0.292	protein_coding	SE	Sample12
REPS1	ENSG00000135597.19	chr6	-	138926400	138926481	138921036	138921124	138929976	138930098	NA	NA	NA	NA	NA	NA	NA	NA	NA	NA	NA	NA	120	16	70	35	181	100	0.000156952	0.00486641	0.806	0.525	0.281	protein_coding	SE	Sample12
TBXAS1	ENSG00000059377.18	chr7	+	139782665	139782729	139778247	139778471	139787337	139787426	NA	NA	NA	NA	NA	NA	NA	NA	NA	NA	NA	NA	10	0	8	9	164	100	2.85e-05	0.00166868	1	0.351	0.649	protein_coding	SE	Sample12
TPRXL	ENSG00000180438.15	chr3	+	14057137	14057184	14017552	14017665	14063378	14063508	NA	NA	NA	NA	NA	NA	NA	NA	NA	NA	NA	NA	3	4	0	16	147	100	0.00255698	0.0361445	0.338	0	0.338	transcribed_processed_pseudogene	SE	Sample12
SLC25A36	ENSG00000114120.14	chr3	+	140966933	140967036	140963126	140963227	140970926	140970993	NA	NA	NA	NA	NA	NA	NA	NA	NA	NA	NA	NA	8	31	11	7	200	100	0.00342552	0.044018	0.114	0.44	-0.326	protein_coding	SE	Sample12
EEF1D	ENSG00000104529.19	chr8	-	143590607	143590729	143589510	143590081	143597347	143597415	NA	NA	NA	NA	NA	NA	NA	NA	NA	NA	NA	NA	9	0	2	2	200	100	0.00151605	0.0254241	1	0.333	0.667	protein_coding	SE	Sample12
EEF1D	ENSG00000104529.19	chr8	-	143590607	143590735	143589694	143590081	143597347	143597415	NA	NA	NA	NA	NA	NA	NA	NA	NA	NA	NA	NA	10	0	2	2	200	100	0.00141831	0.0243037	1	0.333	0.667	protein_coding	SE	Sample12
EEF1D	ENSG00000104529.19	chr8	-	143590607	143590738	143588990	143590081	143597347	143597415	NA	NA	NA	NA	NA	NA	NA	NA	NA	NA	NA	NA	12	0	2	2	200	100	0.0012422	0.0221458	1	0.333	0.667	protein_coding	SE	Sample12
ZNF707	ENSG00000181135.16	chr8	+	143689203	143689301	143684478	143684542	143690056	143690123	NA	NA	NA	NA	NA	NA	NA	NA	NA	NA	NA	NA	19	4	2	0	198	100	0.00400545	0.0492435	0.706	1	-0.294	protein_coding	SE	Sample12
PHACTR2	ENSG00000112419.15	chr6	+	143760400	143760640	143753753	143753912	143765260	143765798	NA	NA	NA	NA	NA	NA	NA	NA	NA	NA	NA	NA	7	22	171	23	200	100	3.9e-12	4.65e-09	0.137	0.788	-0.651	protein_coding	SE	Sample12
ZEB2	ENSG00000169554.23	chr2	-	144424795	144424864	144404835	144405024	144429768	144430026	NA	NA	NA	NA	NA	NA	NA	NA	NA	NA	NA	NA	13	4	3	0	169	100	0.00255508	0.0361334	0.658	1	-0.342	protein_coding	SE	Sample12
ZEB2	ENSG00000169554.23	chr2	-	144424795	144424953	144404835	144405024	144429768	144430026	NA	NA	NA	NA	NA	NA	NA	NA	NA	NA	NA	NA	13	4	3	0	200	100	0.00224829	0.0333312	0.619	1	-0.381	protein_coding	SE	Sample12
PLOD2	ENSG00000152952.12	chr3	-	146077861	146077924	146076781	146076895	146079115	146079257	NA	NA	NA	NA	NA	NA	NA	NA	NA	NA	NA	NA	95	104	6	23	163	100	0.00386124	0.0479159	0.359	0.138	0.221	protein_coding	SE	Sample12
CBWD1	ENSG00000172785.19	chr9	-	146101	146158	134978	135030	152033	152078	NA	NA	NA	NA	NA	NA	NA	NA	NA	NA	NA	NA	9	0	15	5	157	100	0.0014383	0.0244639	1	0.656	0.344	protein_coding	SE	Sample12
GPR89B	ENSG00000188092.15	chr1	+	147968331	147968428	147966553	147966663	147968874	147968963	NA	NA	NA	NA	NA	NA	NA	NA	NA	NA	NA	NA	7	0	6	6	197	100	0.000137279	0.00441803	1	0.337	0.663	protein_coding	SE	Sample12
SPINK7	ENSG00000145879.11	chr5	+	148313373	148313399	148312422	148312544	148314099	148314224	NA	NA	NA	NA	NA	NA	NA	NA	NA	NA	NA	NA	16	1	1024	786	126	100	0.000167087	0.00507324	0.927	0.508	0.419	protein_coding	SE	Sample12
ZNF786	ENSG00000197362.15	chr7	-	149080590	149080717	149074385	149074538	149090622	149090718	NA	NA	NA	NA	NA	NA	NA	NA	NA	NA	NA	NA	30	3	6	6	200	100	0.00241462	0.0348352	0.833	0.333	0.5	protein_coding	SE	Sample12
ABLIM3	ENSG00000173210.20	chr5	+	149240675	149240774	149239758	149239888	149242490	149242538	NA	NA	NA	NA	NA	NA	NA	NA	NA	NA	NA	NA	0	7	23	10	199	100	8.03e-06	0.000984149	0	0.536	-0.536	protein_coding	SE	Sample12
NPIPA1	ENSG00000183426.17	chr16	+	14937564	14937650	14935159	14935397	14941811	14941940	NA	NA	NA	NA	NA	NA	NA	NA	NA	NA	NA	NA	16	1	7	10	186	100	0.000131084	0.00424837	0.896	0.273	0.623	protein_coding	SE	Sample12
APH1A	ENSG00000117362.13	chr1	-	150267956	150267991	150267715	150267789	150268697	150269015	NA	NA	NA	NA	NA	NA	NA	NA	NA	NA	NA	NA	58	41	57	14	135	100	0.00406154	0.0495991	0.512	0.751	-0.239	protein_coding	SE	Sample12
TARS2	ENSG00000143374.18	chr1	+	150496809	150496908	150492184	150492489	150497529	150497587	NA	NA	NA	NA	NA	NA	NA	NA	NA	NA	NA	NA	41	7	26	19	199	100	0.00282052	0.0386158	0.746	0.407	0.339	protein_coding	SE	Sample12
ECM1	ENSG00000143369.15	chr1	+	150511456	150511831	150510875	150511198	150512351	150512572	NA	NA	NA	NA	NA	NA	NA	NA	NA	NA	NA	NA	486	3	1237	690	200	100	0	0	0.988	0.473	0.515	protein_coding	SE	Sample12
RBSN	ENSG00000131381.12	chr3	-	15098118	15098274	15096534	15096710	15099034	15099133	NA	NA	NA	NA	NA	NA	NA	NA	NA	NA	NA	NA	10	1	0	1	200	100	0.000291272	0.00775968	0.833	0	0.833	protein_coding	SE	Sample12
PRUNE1	ENSG00000143363.17	chr1	+	151018556	151018669	151017811	151017904	151024610	151024795	NA	NA	NA	NA	NA	NA	NA	NA	NA	NA	NA	NA	26	6	18	0	200	100	0.000897047	0.0175248	0.684	1	-0.316	protein_coding	SE	Sample12
RPP38	ENSG00000152464.15	chr10	+	15102217	15102336	15097179	15097409	15103304	15103713	NA	NA	NA	NA	NA	NA	NA	NA	NA	NA	NA	NA	0	4	10	1	200	100	6.13e-06	0.000838077	0	0.833	-0.833	protein_coding	SE	Sample12
AGAP3	ENSG00000133612.19	chr7	+	151120519	151120745	151119986	151120145	151122724	151122878	NA	NA	NA	NA	NA	NA	NA	NA	NA	NA	NA	NA	18	5	3	11	200	100	0.000247093	0.00689784	0.643	0.12	0.523	protein_coding	SE	Sample12
SH3D19	ENSG00000109686.19	chr4	-	151226167	151226240	151226046	151226086	151227759	151227917	NA	NA	NA	NA	NA	NA	NA	NA	NA	NA	NA	NA	13	3	10	20	173	100	0.0011048	0.0203961	0.715	0.224	0.491	protein_coding	SE	Sample12
PI4KB	ENSG00000143393.17	chr1	-	151310210	151310255	151307573	151307801	151315572	151316509	NA	NA	NA	NA	NA	NA	NA	NA	NA	NA	NA	NA	4	49	17	30	145	100	0.000297541	0.00785609	0.053	0.281	-0.228	protein_coding	SE	Sample12
NMT2	ENSG00000152465.18	chr10	-	15140986	15141029	15135273	15135418	15141421	15141557	NA	NA	NA	NA	NA	NA	NA	NA	NA	NA	NA	NA	0	33	7	7	143	100	4.39e-06	0.000703915	0	0.412	-0.412	protein_coding	SE	Sample12
FHIP1A	ENSG00000164142.16	chr4	+	151482523	151482648	151409351	151409465	151566137	151566258	NA	NA	NA	NA	NA	NA	NA	NA	NA	NA	NA	NA	44	8	28	0	200	100	0.000560585	0.0128262	0.733	1	-0.267	protein_coding	SE	Sample12
FHIP1A	ENSG00000164142.16	chr4	+	151482523	151482648	151454700	151454808	151566137	151566258	NA	NA	NA	NA	NA	NA	NA	NA	NA	NA	NA	NA	60	8	52	0	200	100	0.000352851	0.00893639	0.789	1	-0.211	protein_coding	SE	Sample12
TUFT1	ENSG00000143367.17	chr1	+	151562090	151562165	151540308	151540426	151562584	151562686	NA	NA	NA	NA	NA	NA	NA	NA	NA	NA	NA	NA	77	5	77	31	175	100	4.39e-05	0.00204407	0.898	0.587	0.311	protein_coding	SE	Sample12
ZNF185	ENSG00000147394.20	chrX	+	152922719	152922809	152922172	152922256	152931671	152931776	NA	NA	NA	NA	NA	NA	NA	NA	NA	NA	NA	NA	77	45	364	45	190	100	4.07e-08	2.31e-05	0.474	0.81	-0.336	protein_coding	SE	Sample12
ZNF185	ENSG00000147394.20	chrX	+	152928574	152928661	152922172	152922256	152931671	152931776	NA	NA	NA	NA	NA	NA	NA	NA	NA	NA	NA	NA	72	45	613	45	187	100	5.5e-14	8.85e-11	0.461	0.879	-0.418	protein_coding	SE	Sample12
ZNF185	ENSG00000147394.20	chrX	+	152936417	152936513	152931671	152931776	152938073	152938163	NA	NA	NA	NA	NA	NA	NA	NA	NA	NA	NA	NA	25	18	146	21	196	100	9.49e-05	0.003223	0.415	0.78	-0.365	protein_coding	SE	Sample12
TREX2	ENSG00000183479.13	chrX	-	153454876	153455053	153454393	153454508	153455541	153455766	NA	NA	NA	NA	NA	NA	NA	NA	NA	NA	NA	NA	43	7	3	5	200	100	0.00284356	0.0388322	0.754	0.231	0.523	protein_coding	SE	Sample12
TAFAZZIN	ENSG00000102125.17	chrX	+	154419704	154419746	154419542	154419623	154420031	154420094	NA	NA	NA	NA	NA	NA	NA	NA	NA	NA	NA	NA	8	12	8	0	142	100	2.18e-05	0.00149109	0.319	1	-0.681	protein_coding	SE	Sample12
ADAM15	ENSG00000143537.14	chr1	+	155061414	155061489	155060762	155060832	155061903	155061975	NA	NA	NA	NA	NA	NA	NA	NA	NA	NA	NA	NA	12	40	30	8	175	100	1.47e-07	6.5e-05	0.146	0.682	-0.536	protein_coding	SE	Sample12
ADAM15	ENSG00000143537.14	chr1	+	155061417	155061489	155060762	155060832	155061903	155061975	NA	NA	NA	NA	NA	NA	NA	NA	NA	NA	NA	NA	14	40	47	8	172	100	3.65e-10	3.18e-07	0.169	0.774	-0.605	protein_coding	SE	Sample12
TVP23C-CDRT4	ENSG00000259024.7	chr17	-	15540432	15540561	15503097	15503232	15545784	15545916	NA	NA	NA	NA	NA	NA	NA	NA	NA	NA	NA	NA	0	1	7	5	200	100	0.00351282	0.0448713	0	0.412	-0.412	protein_coding	SE	Sample12
PDGFC	ENSG00000145431.11	chr4	-	156861428	156861489	156850220	156850416	156970785	156971315	NA	NA	NA	NA	NA	NA	NA	NA	NA	NA	NA	NA	31	50	0	7	161	100	0.000586935	0.013279	0.278	0	0.278	protein_coding	SE	Sample12
PLEKHM2	ENSG00000116786.13	chr1	+	15721328	15721388	15719733	15719920	15725316	15725545	NA	NA	NA	NA	NA	NA	NA	NA	NA	NA	NA	NA	35	34	56	15	160	100	0.00081901	0.0166023	0.391	0.7	-0.309	protein_coding	SE	Sample12
SDHAP3	ENSG00000185986.13	chr5	-	1572181	1572286	1567494	1568998	1574181	1574295	NA	NA	NA	NA	NA	NA	NA	NA	NA	NA	NA	NA	5	0	3	3	200	100	0.000446832	0.0108639	1	0.333	0.667	transcribed_unprocessed_pseudogene	SE	Sample12
MLF1	ENSG00000178053.21	chr3	+	158588851	158588924	158571172	158571391	158592433	158592581	NA	NA	NA	NA	NA	NA	NA	NA	NA	NA	NA	NA	18	26	0	3	173	100	0.00297898	0.0401401	0.286	0	0.286	protein_coding	SE	Sample12
ESYT2	ENSG00000117868.18	chr7	-	158752780	158752843	158749648	158749723	158759485	158759581	NA	NA	NA	NA	NA	NA	NA	NA	NA	NA	NA	NA	163	120	181	47	163	100	1.66e-05	0.00140678	0.455	0.703	-0.248	protein_coding	SE	Sample12
RBMS1	ENSG00000153250.21	chr2	-	160282256	160282304	160281313	160281364	160284774	160284868	NA	NA	NA	NA	NA	NA	NA	NA	NA	NA	NA	NA	16	62	30	37	148	100	0.00298955	0.0401575	0.148	0.354	-0.206	protein_coding	SE	Sample12
AGPAT4	ENSG00000026652.15	chr6	-	161165576	161165713	161154148	161154310	161166247	161166417	NA	NA	NA	NA	NA	NA	NA	NA	NA	NA	NA	NA	4	25	7	4	200	100	0.00247613	0.0353898	0.074	0.467	-0.393	protein_coding	SE	Sample12
PDCD10	ENSG00000114209.15	chr3	-	167725400	167725473	167720061	167720273	167734213	167734345	NA	NA	NA	NA	NA	NA	NA	NA	NA	NA	NA	NA	38	25	40	7	173	100	0.00401292	0.0493045	0.468	0.768	-0.3	protein_coding	SE	Sample12
STK39	ENSG00000198648.12	chr2	-	168065318	168065381	168063499	168063570	168074981	168075011	NA	NA	NA	NA	NA	NA	NA	NA	NA	NA	NA	NA	40	13	210	13	163	100	0.000378987	0.00945707	0.654	0.908	-0.254	protein_coding	SE	Sample12
FBXW11	ENSG00000072803.18	chr5	-	171996889	171997051	171957596	171957698	172006457	172006649	NA	NA	NA	NA	NA	NA	NA	NA	NA	NA	NA	NA	14	0	9	5	200	100	0.000153298	0.00477867	1	0.474	0.526	protein_coding	SE	Sample12
OCEL1	ENSG00000099330.9	chr19	+	17227839	17228005	17226692	17227199	17228255	17228309	NA	NA	NA	NA	NA	NA	NA	NA	NA	NA	NA	NA	21	5	6	0	200	100	0.0031947	0.0419386	0.677	1	-0.323	protein_coding	SE	Sample12
SLC7A2	ENSG00000003989.18	chr8	+	17502256	17502302	17497087	17497237	17543317	17543715	NA	NA	NA	NA	NA	NA	NA	NA	NA	NA	NA	NA	2	0	12	11	146	100	0.00236465	0.0343141	1	0.428	0.572	protein_coding	SE	Sample12
KIAA0040	ENSG00000235750.10	chr1	-	175177610	175177684	175166561	175166737	175192639	175192716	NA	NA	NA	NA	NA	NA	NA	NA	NA	NA	NA	NA	33	9	7	0	174	100	0.00260362	0.036541	0.678	1	-0.322	protein_coding	SE	Sample12
TBC1D5	ENSG00000131374.15	chr3	-	17518901	17518995	17508473	17508605	17742480	17742652	NA	NA	NA	NA	NA	NA	NA	NA	NA	NA	NA	NA	4	6	4	0	194	100	0.000164771	0.0050328	0.256	1	-0.744	protein_coding	SE	Sample12
TBL1XR1	ENSG00000177565.18	chr3	-	177079826	177079945	177053772	177053918	177098465	177098541	NA	NA	NA	NA	NA	NA	NA	NA	NA	NA	NA	NA	16	15	11	0	200	100	1.96e-05	0.00147417	0.348	1	-0.652	protein_coding	SE	Sample12
ENSG00000213963	ENSG00000213963.7	chr2	-	177287484	177287834	177283508	177283804	177310963	177311032	NA	NA	NA	NA	NA	NA	NA	NA	NA	NA	NA	NA	0	2	13	6	200	100	0.000942605	0.0181887	0	0.52	-0.52	lncRNA	SE	Sample12
SREBF1	ENSG00000072310.18	chr17	-	17823517	17823607	17820089	17820521	17836726	17836987	NA	NA	NA	NA	NA	NA	NA	NA	NA	NA	NA	NA	14	28	19	1	190	100	3.38e-07	0.000126186	0.208	0.909	-0.701	protein_coding	SE	Sample12
LCORL	ENSG00000178177.17	chr4	-	17873387	17878213	17841186	17845901	17886067	17886161	NA	NA	NA	NA	NA	NA	NA	NA	NA	NA	NA	NA	6	0	6	5	200	100	0.000298083	0.00785609	1	0.375	0.625	protein_coding	SE	Sample12
RALGPS2	ENSG00000116191.19	chr1	+	178892229	178892307	178889641	178889696	178893918	178894024	NA	NA	NA	NA	NA	NA	NA	NA	NA	NA	NA	NA	34	10	114	4	178	100	0.00032165	0.00831616	0.656	0.941	-0.285	protein_coding	SE	Sample12
DCTD	ENSG00000129187.15	chr4	-	182916418	182916539	182915460	182915575	182916672	182916857	NA	NA	NA	NA	NA	NA	NA	NA	NA	NA	NA	NA	39	20	13	0	200	100	7.71e-05	0.00274112	0.494	1	-0.506	protein_coding	SE	Sample12
AP2M1	ENSG00000161203.14	chr3	+	184180644	184180650	184180063	184180251	184180848	184180881	NA	NA	NA	NA	NA	NA	NA	NA	NA	NA	NA	NA	277	453	0	97	106	100	0	0	0.366	0	0.366	protein_coding	SE	Sample12
SORBS2	ENSG00000154556.20	chr4	-	185684753	185684842	185678795	185678822	185690561	185690611	NA	NA	NA	NA	NA	NA	NA	NA	NA	NA	NA	NA	0	2	9	1	189	100	8.23e-05	0.00289982	0	0.826	-0.826	protein_coding	SE	Sample12
SORBS2	ENSG00000154556.20	chr4	-	185684753	185684846	185678795	185678822	185690561	185690571	NA	NA	NA	NA	NA	NA	NA	NA	NA	NA	NA	NA	0	2	11	1	193	100	5.8e-05	0.00256665	0	0.851	-0.851	protein_coding	SE	Sample12
LPP	ENSG00000145012.14	chr3	+	188341662	188341719	188153941	188154021	188406111	188406313	NA	NA	NA	NA	NA	NA	NA	NA	NA	NA	NA	NA	12	11	4	0	157	100	0.000730532	0.0154423	0.41	1	-0.59	protein_coding	SE	Sample12
CCDC50	ENSG00000152492.15	chr3	+	191375061	191375589	191369918	191370036	191380158	191380274	NA	NA	NA	NA	NA	NA	NA	NA	NA	NA	NA	NA	24	117	22	9	200	100	4.08e-08	2.31e-05	0.093	0.55	-0.457	protein_coding	SE	Sample12
NABP1	ENSG00000173559.15	chr2	+	191682491	191682595	191681945	191682017	191683728	191683804	NA	NA	NA	NA	NA	NA	NA	NA	NA	NA	NA	NA	41	79	245	43	200	100	0	0	0.206	0.74	-0.534	protein_coding	SE	Sample12
GATAD2A	ENSG00000167491.18	chr19	+	19436130	19436219	19405837	19406019	19465344	19465614	NA	NA	NA	NA	NA	NA	NA	NA	NA	NA	NA	NA	8	5	5	0	189	100	0.000742844	0.0156104	0.458	1	-0.542	protein_coding	SE	Sample12
DLG1	ENSG00000075711.21	chr3	-	197076585	197076682	197075836	197075870	197081050	197081117	NA	NA	NA	NA	NA	NA	NA	NA	NA	NA	NA	NA	36	23	38	119	197	100	5.2e-06	0.000761147	0.443	0.139	0.304	protein_coding	SE	Sample12
DLG1	ENSG00000075711.21	chr3	-	197076585	197076685	197075836	197075870	197081050	197081117	NA	NA	NA	NA	NA	NA	NA	NA	NA	NA	NA	NA	121	23	74	119	200	100	7.35e-14	1.13e-10	0.725	0.237	0.488	protein_coding	SE	Sample12
ASPM	ENSG00000066279.19	chr1	-	197100430	197105185	197095997	197096164	197117788	197117983	NA	NA	NA	NA	NA	NA	NA	NA	NA	NA	NA	NA	122	2	40	7	200	100	0.00102531	0.0193272	0.968	0.741	0.227	protein_coding	SE	Sample12
IQCK	ENSG00000174628.17	chr16	+	19735352	19735450	19733697	19733827	19763847	19763900	NA	NA	NA	NA	NA	NA	NA	NA	NA	NA	NA	NA	18	4	10	0	198	100	0.00243933	0.0350072	0.694	1	-0.306	protein_coding	SE	Sample12
DENND1B	ENSG00000213047.13	chr1	-	197647054	197647114	197645689	197645743	197652234	197652315	NA	NA	NA	NA	NA	NA	NA	NA	NA	NA	NA	NA	7	88	75	33	160	100	0	0	0.047	0.587	-0.54	protein_coding	SE	Sample12
RIN2	ENSG00000132669.14	chr20	+	19871081	19871295	19799621	19799747	19889565	19890330	NA	NA	NA	NA	NA	NA	NA	NA	NA	NA	NA	NA	7	1	1	9	200	100	5.92e-05	0.00259922	0.778	0.053	0.725	protein_coding	SE	Sample12
CLK1	ENSG00000013441.17	chr2	-	200860124	200860215	200859679	200859746	200861237	200861466	NA	NA	NA	NA	NA	NA	NA	NA	NA	NA	NA	NA	242	9	117	31	191	100	2.25e-07	9.19e-05	0.934	0.664	0.27	protein_coding	SE	Sample12
NBEAL1	ENSG00000144426.19	chr2	+	203097546	203097633	203084462	203084569	203099628	203099712	NA	NA	NA	NA	NA	NA	NA	NA	NA	NA	NA	NA	4	23	26	10	187	100	2.1e-06	0.0004532	0.085	0.582	-0.497	protein_coding	SE	Sample12
ITGB8-AS1	ENSG00000271133.7	chr7	-	20329689	20329782	20329366	20329513	20331649	20331777	NA	NA	NA	NA	NA	NA	NA	NA	NA	NA	NA	NA	6	0	3	4	193	100	9.37e-05	0.00321028	1	0.28	0.72	lncRNA	SE	Sample12
PUM2	ENSG00000055917.16	chr2	-	20331716	20331937	20327309	20327378	20332966	20333063	NA	NA	NA	NA	NA	NA	NA	NA	NA	NA	NA	NA	6	0	10	6	200	100	0.00058707	0.013279	1	0.455	0.545	protein_coding	SE	Sample12
ZC3H11A	ENSG00000058673.17	chr1	+	203796292	203796496	203795653	203795794	203801574	203801628	NA	NA	NA	NA	NA	NA	NA	NA	NA	NA	NA	NA	154	26	57	36	200	100	5.07e-05	0.00229256	0.748	0.442	0.306	protein_coding	SE	Sample12
MDM4	ENSG00000198625.14	chr1	+	204537429	204537497	204532190	204532246	204538208	204538308	NA	NA	NA	NA	NA	NA	NA	NA	NA	NA	NA	NA	26	20	24	3	168	100	0.00176686	0.028344	0.436	0.826	-0.39	protein_coding	SE	Sample12
MDM4	ENSG00000198625.14	chr1	+	204537458	204537497	204532190	204532246	204538208	204538308	NA	NA	NA	NA	NA	NA	NA	NA	NA	NA	NA	NA	12	20	12	3	139	100	0.00380207	0.0473458	0.302	0.742	-0.44	protein_coding	SE	Sample12
HERC2P3	ENSG00000180229.12	chr15	-	20476924	20477056	20466194	20466370	20483402	20483517	NA	NA	NA	NA	NA	NA	NA	NA	NA	NA	NA	NA	1	0	1	20	200	100	0.000621957	0.0138468	1	0.024	0.976	transcribed_unprocessed_pseudogene	SE	Sample12
PACRGL	ENSG00000163138.19	chr4	+	20709682	20709773	20704659	20704814	20712787	20712831	NA	NA	NA	NA	NA	NA	NA	NA	NA	NA	NA	NA	13	0	8	3	191	100	0.00237343	0.0344104	1	0.583	0.417	protein_coding	SE	Sample12
LYRM1	ENSG00000102897.10	chr16	+	20902485	20902717	20900665	20900889	20915555	20915714	NA	NA	NA	NA	NA	NA	NA	NA	NA	NA	NA	NA	6	5	0	8	200	100	0.00031402	0.00819786	0.375	0	0.375	protein_coding	SE	Sample12
RCOR3	ENSG00000117625.14	chr1	+	211312719	211312835	211304082	211304140	211313423	211313672	NA	NA	NA	NA	NA	NA	NA	NA	NA	NA	NA	NA	13	7	10	0	200	100	0.000285018	0.00768621	0.481	1	-0.519	protein_coding	SE	Sample12
RCOR3	ENSG00000117625.14	chr1	+	211312719	211312961	211301460	211304140	211313423	211313839	NA	NA	NA	NA	NA	NA	NA	NA	NA	NA	NA	NA	33	7	28	0	200	100	0.000400054	0.00992891	0.702	1	-0.298	protein_coding	SE	Sample12
LPGAT1	ENSG00000123684.13	chr1	-	211830182	211830330	211829058	211829323	211830572	211830722	NA	NA	NA	NA	NA	NA	NA	NA	NA	NA	NA	NA	29	1	3	3	200	100	0.00202049	0.0310693	0.935	0.333	0.602	protein_coding	SE	Sample12
GUSBP1	ENSG00000183666.19	chr5	+	21471461	21471646	21461782	21461866	21473356	21474438	NA	NA	NA	NA	NA	NA	NA	NA	NA	NA	NA	NA	8	3	2	0	200	100	0.00341046	0.0438769	0.571	1	-0.429	transcribed_unprocessed_pseudogene	SE	Sample12
TLR5	ENSG00000187554.14	chr1	-	223141647	223141763	223137177	223137263	223143195	223143246	NA	NA	NA	NA	NA	NA	NA	NA	NA	NA	NA	NA	6	0	14	4	200	100	0.00161246	0.0266386	1	0.636	0.364	protein_coding	SE	Sample12
ENAH	ENSG00000154380.19	chr1	-	225504990	225505053	225500991	225501070	225507950	225508017	NA	NA	NA	NA	NA	NA	NA	NA	NA	NA	NA	NA	167	368	37	17	163	100	1.79e-06	0.000411064	0.218	0.572	-0.354	protein_coding	SE	Sample12
C8orf58	ENSG00000241852.11	chr8	+	22602560	22602643	22602199	22602312	22603194	22604133	NA	NA	NA	NA	NA	NA	NA	NA	NA	NA	NA	NA	22	0	0	1	183	100	1.86e-05	0.00146903	1	0	1	protein_coding	SE	Sample12
FAM126A	ENSG00000122591.13	chr7	-	22946951	22947247	22941268	22946163	22960255	22960415	NA	NA	NA	NA	NA	NA	NA	NA	NA	NA	NA	NA	19	48	55	35	200	100	0.00011609	0.00383179	0.165	0.44	-0.275	protein_coding	SE	Sample12
GIGYF2	ENSG00000204120.16	chr2	+	232700584	232700654	232697304	232697392	232703423	232703489	NA	NA	NA	NA	NA	NA	NA	NA	NA	NA	NA	NA	18	3	13	25	170	100	6.23e-05	0.00262767	0.779	0.234	0.545	protein_coding	SE	Sample12
ANKRD29	ENSG00000154065.17	chr18	-	23612091	23612190	23598925	23601309	23617731	23617827	NA	NA	NA	NA	NA	NA	NA	NA	NA	NA	NA	NA	5	0	7	4	199	100	0.000616842	0.0137806	1	0.468	0.532	protein_coding	SE	Sample12
FAM221A	ENSG00000188732.11	chr7	+	23692182	23692253	23691389	23691596	23700785	23700868	NA	NA	NA	NA	NA	NA	NA	NA	NA	NA	NA	NA	0	2	8	9	171	100	0.00335639	0.0433718	0	0.342	-0.342	protein_coding	SE	Sample12
COL6A3	ENSG00000163359.17	chr2	-	237378635	237379235	237376771	237377344	237380914	237381499	NA	NA	NA	NA	NA	NA	NA	NA	NA	NA	NA	NA	321	147	0	3	200	100	0.000284854	0.00768621	0.522	0	0.522	protein_coding	SE	Sample12
COL6A3	ENSG00000163359.17	chr2	-	237394586	237395204	237387581	237388184	237396726	237396847	NA	NA	NA	NA	NA	NA	NA	NA	NA	NA	NA	NA	12	78	2	0	200	100	0.000546718	0.0125984	0.071	1	-0.929	protein_coding	SE	Sample12
KIAA1217	ENSG00000120549.19	chr10	+	24494499	24494604	24473227	24474060	24495146	24495196	NA	NA	NA	NA	NA	NA	NA	NA	NA	NA	NA	NA	4	73	38	36	200	100	1.13e-10	1.13e-07	0.027	0.345	-0.318	protein_coding	SE	Sample12
EFCAB2	ENSG00000203666.13	chr1	+	245002120	245002232	244969981	244970443	245017241	245017326	NA	NA	NA	NA	NA	NA	NA	NA	NA	NA	NA	NA	15	1	2	5	200	100	0.000201614	0.00589919	0.882	0.167	0.715	protein_coding	SE	Sample12
CENPO	ENSG00000138092.11	chr2	+	24793851	24793965	24793461	24793520	24799674	24799794	NA	NA	NA	NA	NA	NA	NA	NA	NA	NA	NA	NA	20	7	0	2	200	100	0.000612069	0.0137024	0.588	0	0.588	protein_coding	SE	Sample12
KRAS	ENSG00000133703.14	chr12	-	25215436	25215560	25205245	25209911	25225613	25225773	NA	NA	NA	NA	NA	NA	NA	NA	NA	NA	NA	NA	1	93	39	65	200	100	4.57e-12	5.26e-09	0.005	0.231	-0.226	protein_coding	SE	Sample12
ENSG00000282572	ENSG00000282572.4	chr7	-	26288	26402	20833	21029	31059	31194	NA	NA	NA	NA	NA	NA	NA	NA	NA	NA	NA	NA	1	37	4	3	200	100	0.000450376	0.0109089	0.013	0.4	-0.387	lncRNA	SE	Sample12
BTN3A2	ENSG00000186470.14	chr6	+	26368182	26368267	26367974	26368050	26368564	26368912	NA	NA	NA	NA	NA	NA	NA	NA	NA	NA	NA	NA	18	9	3	0	185	100	0.00268586	0.0373758	0.519	1	-0.481	protein_coding	SE	Sample12
ABI1	ENSG00000136754.18	chr10	-	26759061	26759235	26755654	26755741	26765217	26765318	NA	NA	NA	NA	NA	NA	NA	NA	NA	NA	NA	NA	92	7	117	30	200	100	0.0032809	0.0427393	0.868	0.661	0.207	protein_coding	SE	Sample12
ANKRD26	ENSG00000107890.17	chr10	-	27061143	27061242	27060511	27060540	27063987	27064081	NA	NA	NA	NA	NA	NA	NA	NA	NA	NA	NA	NA	10	7	17	0	199	100	2.68e-05	0.00166868	0.418	1	-0.582	protein_coding	SE	Sample12
LGALS9	ENSG00000168961.17	chr17	+	27643524	27643620	27642237	27642348	27645313	27645349	NA	NA	NA	NA	NA	NA	NA	NA	NA	NA	NA	NA	5	0	10	7	196	100	0.00060114	0.0135236	1	0.422	0.578	protein_coding	SE	Sample12
KATNIP	ENSG00000047578.14	chr16	+	27699533	27699599	27698327	27698500	27701588	27701695	NA	NA	NA	NA	NA	NA	NA	NA	NA	NA	NA	NA	16	4	10	0	166	100	0.00275469	0.0380053	0.707	1	-0.293	protein_coding	SE	Sample12
CCDC91	ENSG00000123106.11	chr12	+	28226139	28226199	28225794	28225861	28255580	28255662	NA	NA	NA	NA	NA	NA	NA	NA	NA	NA	NA	NA	23	1	4	5	160	100	0.000355644	0.00899299	0.935	0.333	0.602	protein_coding	SE	Sample12
ZSCAN31	ENSG00000235109.8	chr6	-	28329302	28329714	28327382	28327533	28353861	28353952	NA	NA	NA	NA	NA	NA	NA	NA	NA	NA	NA	NA	8	0	20	4	200	100	0.0031808	0.0418008	1	0.714	0.286	protein_coding	SE	Sample12
PHACTR4	ENSG00000204138.13	chr1	+	28457831	28457855	28407409	28407463	28459084	28459258	NA	NA	NA	NA	NA	NA	NA	NA	NA	NA	NA	NA	3	6	6	0	124	100	5.76e-05	0.0025528	0.287	1	-0.713	protein_coding	SE	Sample12
PHACTR4	ENSG00000204138.13	chr1	+	28457831	28457855	28438150	28438430	28459084	28459258	NA	NA	NA	NA	NA	NA	NA	NA	NA	NA	NA	NA	2	0	4	191	124	100	4.15e-05	0.00204407	1	0.017	0.983	protein_coding	SE	Sample12
WAC	ENSG00000095787.25	chr10	+	28595694	28596041	28590719	28590832	28608185	28608593	NA	NA	NA	NA	NA	NA	NA	NA	NA	NA	NA	NA	109	65	94	16	200	100	0.000100442	0.00338351	0.456	0.746	-0.29	protein_coding	SE	Sample12
HERC2P9	ENSG00000206149.12	chr15	+	28655494	28655691	28655272	28655420	28655795	28656026	NA	NA	NA	NA	NA	NA	NA	NA	NA	NA	NA	NA	7	5	8	0	200	100	0.00025758	0.00711659	0.412	1	-0.588	transcribed_unprocessed_pseudogene	SE	Sample12
ATXN2L	ENSG00000168488.19	chr16	+	28836448	28836485	28835932	28836122	28836750	28837237	NA	NA	NA	NA	NA	NA	NA	NA	NA	NA	NA	NA	6	9	0	4	137	100	0.00215959	0.0323869	0.327	0	0.327	protein_coding	SE	Sample12
FLOT2	ENSG00000132589.16	chr17	-	28885856	28885947	28883107	28883231	28888944	28889026	NA	NA	NA	NA	NA	NA	NA	NA	NA	NA	NA	NA	4	0	7	3	191	100	0.00269284	0.0374568	1	0.55	0.45	protein_coding	SE	Sample12
EPB41	ENSG00000159023.22	chr1	+	29058588	29058645	29053103	29053312	29060421	29060484	NA	NA	NA	NA	NA	NA	NA	NA	NA	NA	NA	NA	5	17	31	12	157	100	9.08e-05	0.00312679	0.158	0.622	-0.464	protein_coding	SE	Sample12
EPB41	ENSG00000159023.22	chr1	+	29058588	29058645	29053103	29053312	29064981	29065158	NA	NA	NA	NA	NA	NA	NA	NA	NA	NA	NA	NA	5	7	39	5	157	100	0.000780517	0.0160297	0.313	0.832	-0.519	protein_coding	SE	Sample12
EPB41	ENSG00000159023.22	chr1	+	29096154	29096604	29064981	29065158	29097806	29097904	NA	NA	NA	NA	NA	NA	NA	NA	NA	NA	NA	NA	15	36	44	27	200	100	0.0005777	0.0131098	0.172	0.449	-0.277	protein_coding	SE	Sample12
TJP1	ENSG00000104067.17	chr15	-	29719776	29720016	29718265	29719138	29720357	29720708	NA	NA	NA	NA	NA	NA	NA	NA	NA	NA	NA	NA	26	69	119	68	200	100	2.17e-07	9.07e-05	0.159	0.467	-0.308	protein_coding	SE	Sample12
CCNE1	ENSG00000105173.14	chr19	+	29812531	29812578	29811990	29812152	29812688	29812776	NA	NA	NA	NA	NA	NA	NA	NA	NA	NA	NA	NA	9	0	2	2	147	100	0.00262956	0.0367511	1	0.405	0.595	protein_coding	SE	Sample12
HCG18	ENSG00000231074.11	chr6	-	30314268	30314482	30296131	30296237	30326353	30326389	NA	NA	NA	NA	NA	NA	NA	NA	NA	NA	NA	NA	0	3	5	7	200	100	0.00375494	0.0469222	0	0.263	-0.263	lncRNA	SE	Sample12
USPL1	ENSG00000132952.12	chr13	+	30621072	30621239	30617919	30618056	30621763	30621892	NA	NA	NA	NA	NA	NA	NA	NA	NA	NA	NA	NA	15	3	3	8	200	100	0.000992149	0.0188678	0.714	0.158	0.556	protein_coding	SE	Sample12
IL32	ENSG00000008517.19	chr16	+	3065620	3065687	3065403	3065494	3065783	3065826	NA	NA	NA	NA	NA	NA	NA	NA	NA	NA	NA	NA	80	72	11	1	167	100	0.00209021	0.0318455	0.4	0.868	-0.468	protein_coding	SE	Sample12
IL32	ENSG00000008517.19	chr16	+	3065641	3065687	3065376	3065494	3065783	3065826	NA	NA	NA	NA	NA	NA	NA	NA	NA	NA	NA	NA	69	72	11	1	146	100	0.000951323	0.0182694	0.396	0.883	-0.487	protein_coding	SE	Sample12
NRM	ENSG00000137404.15	chr6	-	30689275	30689452	30688046	30688942	30690841	30690967	NA	NA	NA	NA	NA	NA	NA	NA	NA	NA	NA	NA	16	4	10	0	200	100	0.00184234	0.0292081	0.667	1	-0.333	protein_coding	SE	Sample12
NRM	ENSG00000137404.15	chr6	-	30690024	30690243	30688046	30688942	30690841	30690986	NA	NA	NA	NA	NA	NA	NA	NA	NA	NA	NA	NA	10	4	5	0	200	100	0.00108995	0.0202146	0.556	1	-0.444	protein_coding	SE	Sample12
NRM	ENSG00000137404.15	chr6	-	30690046	30690243	30688046	30688942	30690841	30690976	NA	NA	NA	NA	NA	NA	NA	NA	NA	NA	NA	NA	14	4	6	0	200	100	0.00161246	0.0266386	0.636	1	-0.364	protein_coding	SE	Sample12
GK	ENSG00000198814.14	chrX	+	30727465	30727552	30724100	30724181	30728731	30729249	NA	NA	NA	NA	NA	NA	NA	NA	NA	NA	NA	NA	52	7	13	18	187	100	4.85e-06	0.000721953	0.799	0.279	0.52	protein_coding	SE	Sample12
CFAP119	ENSG00000196118.12	chr16	-	30759011	30759101	30757422	30757654	30759177	30759247	NA	NA	NA	NA	NA	NA	NA	NA	NA	NA	NA	NA	5	5	1	0	190	100	0.000949399	0.0182596	0.345	1	-0.655	protein_coding	SE	Sample12
DDR1	ENSG00000204580.14	chr6	+	30884537	30884710	30882927	30882983	30888687	30888814	NA	NA	NA	NA	NA	NA	NA	NA	NA	NA	NA	NA	23	2	15	12	200	100	0.00106857	0.0199412	0.852	0.385	0.467	protein_coding	SE	Sample12
DDR1	ENSG00000204580.14	chr6	+	30884537	30884710	30883084	30883165	30888687	30888814	NA	NA	NA	NA	NA	NA	NA	NA	NA	NA	NA	NA	19	4	15	0	200	100	0.00231198	0.033824	0.704	1	-0.296	protein_coding	SE	Sample12
DDR1	ENSG00000204580.14	chr6	+	30885624	30885680	30882954	30882983	30888687	30888814	NA	NA	NA	NA	NA	NA	NA	NA	NA	NA	NA	NA	42	2	20	12	156	100	9.98e-05	0.00336637	0.931	0.517	0.414	protein_coding	SE	Sample12
CCHCR1	ENSG00000204536.15	chr6	-	31157384	31157500	31157022	31157089	31158166	31158189	NA	NA	NA	NA	NA	NA	NA	NA	NA	NA	NA	NA	7	7	0	9	200	100	0.000296204	0.00782789	0.333	0	0.333	protein_coding	SE	Sample12
SFI1	ENSG00000198089.16	chr22	+	31528689	31528863	31508254	31508376	31546860	31546971	NA	NA	NA	NA	NA	NA	NA	NA	NA	NA	NA	NA	17	4	13	0	200	100	0.00191388	0.0299154	0.68	1	-0.32	protein_coding	SE	Sample12
SFI1	ENSG00000198089.16	chr22	+	31531057	31531129	31528689	31528863	31546860	31546971	NA	NA	NA	NA	NA	NA	NA	NA	NA	NA	NA	NA	11	5	2	9	172	100	0.003636	0.0458809	0.561	0.114	0.447	protein_coding	SE	Sample12
LST1	ENSG00000204482.11	chr6	+	31587640	31587733	31587116	31587318	31588517	31588909	NA	NA	NA	NA	NA	NA	NA	NA	NA	NA	NA	NA	7	3	8	0	193	100	0.00220283	0.032793	0.547	1	-0.453	protein_coding	SE	Sample12
COL16A1	ENSG00000084636.18	chr1	-	31670555	31670646	31668801	31668855	31671614	31671659	NA	NA	NA	NA	NA	NA	NA	NA	NA	NA	NA	NA	21	13	6	0	191	100	0.00060376	0.0135574	0.458	1	-0.542	protein_coding	SE	Sample12
COL16A1	ENSG00000084636.18	chr1	-	31670601	31670646	31668801	31668855	31671614	31671659	NA	NA	NA	NA	NA	NA	NA	NA	NA	NA	NA	NA	47	13	10	0	145	100	0.0015364	0.0257118	0.714	1	-0.286	protein_coding	SE	Sample12
PPT2	ENSG00000221988.13	chr6	+	32153998	32154404	32153576	32153636	32154586	32154777	NA	NA	NA	NA	NA	NA	NA	NA	NA	NA	NA	NA	10	4	4	14	200	100	0.00318475	0.041825	0.556	0.125	0.431	protein_coding	SE	Sample12
PPT2	ENSG00000221988.13	chr6	+	32154195	32154404	32153440	32153636	32154586	32154777	NA	NA	NA	NA	NA	NA	NA	NA	NA	NA	NA	NA	14	4	6	14	200	100	0.00181547	0.0289387	0.636	0.176	0.46	protein_coding	SE	Sample12
PPT2-EGFL8	ENSG00000258388.7	chr6	+	32164578	32164681	32162567	32162622	32166137	32166620	NA	NA	NA	NA	NA	NA	NA	NA	NA	NA	NA	NA	9	0	10	3	200	100	0.00394991	0.0487348	1	0.625	0.375	protein_coding	SE	Sample12
NRG1	ENSG00000157168.20	chr8	+	32742007	32742075	32727948	32728078	32742674	32743224	NA	NA	NA	NA	NA	NA	NA	NA	NA	NA	NA	NA	44	26	2	0	168	100	0.00388425	0.0481273	0.502	1	-0.498	protein_coding	SE	Sample12
APTX	ENSG00000137074.20	chr9	-	32988082	32988129	32987543	32987731	32989758	32989895	NA	NA	NA	NA	NA	NA	NA	NA	NA	NA	NA	NA	26	12	19	0	147	100	4.87e-05	0.00221775	0.596	1	-0.404	protein_coding	SE	Sample12
ENSG00000284969	ENSG00000284969.1	chr11	-	33702667	33702737	33698261	33698514	33710205	33710343	NA	NA	NA	NA	NA	NA	NA	NA	NA	NA	NA	NA	0	18	15	1	170	100	1.58e-11	1.69e-08	0	0.898	-0.898	protein_coding	SE	Sample12
PARD3	ENSG00000148498.17	chr10	-	34372497	34372536	34360070	34360259	34374873	34375002	NA	NA	NA	NA	NA	NA	NA	NA	NA	NA	NA	NA	9	29	191	90	139	100	6.58e-07	0.000199941	0.183	0.604	-0.421	protein_coding	SE	Sample12
NFIC	ENSG00000141905.19	chr19	+	3453762	3453916	3452481	3452666	3456549	3456635	NA	NA	NA	NA	NA	NA	NA	NA	NA	NA	NA	NA	2	10	13	6	200	100	0.00156223	0.0260223	0.091	0.52	-0.429	protein_coding	SE	Sample12
ZMYM1	ENSG00000197056.11	chr1	+	35093319	35093441	35079385	35079442	35093913	35094083	NA	NA	NA	NA	NA	NA	NA	NA	NA	NA	NA	NA	10	14	4	0	200	100	0.000345149	0.00881759	0.263	1	-0.737	protein_coding	SE	Sample12
RAD51D	ENSG00000185379.21	chr17	-	35118500	35118619	35106440	35106481	35119110	35119157	NA	NA	NA	NA	NA	NA	NA	NA	NA	NA	NA	NA	6	3	5	0	200	100	0.00173728	0.0279553	0.5	1	-0.5	protein_coding	SE	Sample12
CD44	ENSG00000026508.21	chr11	+	35196745	35196874	35189834	35190065	35198120	35198246	NA	NA	NA	NA	NA	NA	NA	NA	NA	NA	NA	NA	29	252	129	61	200	100	0	0	0.054	0.514	-0.46	protein_coding	SE	Sample12
LSR	ENSG00000105699.17	chr19	+	35262545	35262692	35258944	35259064	35266358	35266532	NA	NA	NA	NA	NA	NA	NA	NA	NA	NA	NA	NA	65	200	40	30	200	100	6.96e-06	0.000889269	0.14	0.4	-0.26	protein_coding	SE	Sample12
MFSD12	ENSG00000161091.14	chr19	-	3542775	3542977	3538274	3538756	3544808	3544939	NA	NA	NA	NA	NA	NA	NA	NA	NA	NA	NA	NA	5	9	1	0	200	100	0.00176722	0.028344	0.217	1	-0.783	protein_coding	SE	Sample12
DMKN	ENSG00000161249.21	chr19	-	35508204	35508240	35506125	35506185	35510183	35510211	NA	NA	NA	NA	NA	NA	NA	NA	NA	NA	NA	NA	1	0	8	9	136	100	0.00289871	0.0393684	1	0.395	0.605	protein_coding	SE	Sample12
MMP28	ENSG00000271447.6	chr17	-	35766196	35766894	35756249	35756419	35767751	35767889	NA	NA	NA	NA	NA	NA	NA	NA	NA	NA	NA	NA	26	9	6	0	200	100	0.00189793	0.0297527	0.591	1	-0.409	protein_coding	SE	Sample12
SEPTIN7	ENSG00000122545.21	chr7	+	35831352	35831496	35801217	35801270	35832797	35832900	NA	NA	NA	NA	NA	NA	NA	NA	NA	NA	NA	NA	16	7	10	0	200	100	0.000488084	0.0115956	0.533	1	-0.467	protein_coding	SE	Sample12
SEPTIN7	ENSG00000122545.21	chr7	+	35831424	35831496	35801218	35801270	35832797	35832900	NA	NA	NA	NA	NA	NA	NA	NA	NA	NA	NA	NA	16	7	10	0	172	100	0.000547462	0.0126065	0.571	1	-0.429	protein_coding	SE	Sample12
SEPTIN7	ENSG00000122545.21	chr7	+	35831491	35831496	35801056	35801270	35832797	35832900	NA	NA	NA	NA	NA	NA	NA	NA	NA	NA	NA	NA	3	7	4	0	105	100	0.000118922	0.00390527	0.29	1	-0.71	protein_coding	SE	Sample12
APOL3	ENSG00000128284.20	chr22	-	36149258	36149371	36149045	36149142	36160668	36160929	NA	NA	NA	NA	NA	NA	NA	NA	NA	NA	NA	NA	7	10	0	11	200	100	0.000506945	0.0119293	0.259	0	0.259	protein_coding	SE	Sample12
EPB41L1	ENSG00000088367.23	chr20	+	36173763	36173954	36154739	36154896	36175550	36175715	NA	NA	NA	NA	NA	NA	NA	NA	NA	NA	NA	NA	3	3	31	0	200	100	8.1e-05	0.0028601	0.333	1	-0.667	protein_coding	SE	Sample12
AAR2	ENSG00000131043.13	chr20	+	36236881	36237037	36236130	36236782	36239820	36240625	NA	NA	NA	NA	NA	NA	NA	NA	NA	NA	NA	NA	9	4	0	1	200	100	0.00212049	0.0320676	0.529	0	0.529	protein_coding	SE	Sample12
PIP5K1C	ENSG00000186111.11	chr19	-	3633436	3633520	3630182	3633169	3638883	3639016	NA	NA	NA	NA	NA	NA	NA	NA	NA	NA	NA	NA	7	5	14	0	184	100	8.27e-05	0.00290991	0.432	1	-0.568	protein_coding	SE	Sample12
IFTAP	ENSG00000166352.18	chr11	+	36633283	36633438	36610080	36610239	36648015	36648155	NA	NA	NA	NA	NA	NA	NA	NA	NA	NA	NA	NA	2	6	16	3	200	100	0.00098966	0.0188573	0.143	0.727	-0.584	protein_coding	SE	Sample12
LRRFIP2	ENSG00000093167.18	chr3	-	37091466	37091538	37083635	37083806	37094791	37094908	NA	NA	NA	NA	NA	NA	NA	NA	NA	NA	NA	NA	84	22	99	71	172	100	0.00101237	0.0191506	0.689	0.448	0.241	protein_coding	SE	Sample12
MEIS2	ENSG00000134138.21	chr15	-	37099454	37099599	37097966	37098199	37100891	37101205	NA	NA	NA	NA	NA	NA	NA	NA	NA	NA	NA	NA	8	0	6	3	200	100	0.00150565	0.0252891	1	0.5	0.5	protein_coding	SE	Sample12
ZNF585B	ENSG00000245680.11	chr19	-	37198938	37199054	37190023	37190150	37207039	37207254	NA	NA	NA	NA	NA	NA	NA	NA	NA	NA	NA	NA	3	0	6	4	200	100	0.000886858	0.017389	1	0.429	0.571	protein_coding	SE	Sample12
SYNRG	ENSG00000275066.5	chr17	-	37520178	37520214	37514806	37519071	37520537	37520648	NA	NA	NA	NA	NA	NA	NA	NA	NA	NA	NA	NA	18	5	9	16	136	100	0.00208067	0.0317672	0.726	0.293	0.433	protein_coding	SE	Sample12
ITGA9-AS1	ENSG00000235257.11	chr3	-	37818679	37818930	37808495	37808880	37821013	37821100	NA	NA	NA	NA	NA	NA	NA	NA	NA	NA	NA	NA	1	0	6	4	200	100	0.00146562	0.024837	1	0.429	0.571	lncRNA	SE	Sample12
ITGA9-AS1	ENSG00000235257.11	chr3	-	37818809	37818930	37808494	37808880	37821013	37821100	NA	NA	NA	NA	NA	NA	NA	NA	NA	NA	NA	NA	1	0	7	4	200	100	0.00186232	0.0293947	1	0.467	0.533	lncRNA	SE	Sample12
DCAF10	ENSG00000122741.16	chr9	+	37857240	37857351	37854779	37854982	37860047	37860193	NA	NA	NA	NA	NA	NA	NA	NA	NA	NA	NA	NA	62	18	74	3	200	100	0.000254603	0.00705856	0.633	0.925	-0.292	protein_coding	SE	Sample12
PGAP2	ENSG00000148985.20	chr11	+	3811249	3811424	3808289	3808315	3824269	3824364	NA	NA	NA	NA	NA	NA	NA	NA	NA	NA	NA	NA	3	4	8	0	200	100	4.98e-05	0.00225536	0.273	1	-0.727	protein_coding	SE	Sample12
PLA2G6	ENSG00000184381.20	chr22	-	38125638	38125691	38123094	38123258	38126370	38126449	NA	NA	NA	NA	NA	NA	NA	NA	NA	NA	NA	NA	5	0	0	6	153	100	1.11e-07	5.43e-05	1	0	1	protein_coding	SE	Sample12
PLA2G6	ENSG00000184381.20	chr22	-	38128268	38128430	38126370	38126449	38129453	38129562	NA	NA	NA	NA	NA	NA	NA	NA	NA	NA	NA	NA	6	0	1	6	200	100	3.25e-06	0.000573554	1	0.077	0.923	protein_coding	SE	Sample12
ENSG00000285756	ENSG00000285756.2	chrX	-	3822373	3822580	3818441	3818500	3828505	3828597	NA	NA	NA	NA	NA	NA	NA	NA	NA	NA	NA	NA	3	5	12	1	200	100	0.0019756	0.0305562	0.231	0.857	-0.626	lncRNA	SE	Sample12
RPGR	ENSG00000156313.15	chrX	-	38287093	38287245	38276586	38276772	38290958	38291024	NA	NA	NA	NA	NA	NA	NA	NA	NA	NA	NA	NA	8	9	1	0	200	100	0.00274894	0.0379693	0.308	1	-0.692	protein_coding	SE	Sample12
RPGR	ENSG00000156313.15	chrX	-	38287093	38288041	38276586	38276772	38290958	38291024	NA	NA	NA	NA	NA	NA	NA	NA	NA	NA	NA	NA	21	9	5	0	200	100	0.00170925	0.0277258	0.538	1	-0.462	protein_coding	SE	Sample12
RPGR	ENSG00000156313.15	chrX	-	38287864	38288041	38276586	38276772	38290958	38291024	NA	NA	NA	NA	NA	NA	NA	NA	NA	NA	NA	NA	13	9	4	0	200	100	0.0010675	0.0199359	0.419	1	-0.581	protein_coding	SE	Sample12
ERG	ENSG00000157554.20	chr21	-	38400573	38400645	38392375	38392444	38402556	38402637	NA	NA	NA	NA	NA	NA	NA	NA	NA	NA	NA	NA	10	5	6	0	172	100	0.000991191	0.0188607	0.538	1	-0.462	protein_coding	SE	Sample12
FGFR1	ENSG00000077782.22	chr8	-	38421796	38421941	38419532	38419735	38423024	38423175	NA	NA	NA	NA	NA	NA	NA	NA	NA	NA	NA	NA	17	4	1	0	200	100	0.00406702	0.0496284	0.68	1	-0.32	protein_coding	SE	Sample12
SNHG17	ENSG00000196756.15	chr20	-	38422086	38422241	38420591	38421098	38426418	38426503	NA	NA	NA	NA	NA	NA	NA	NA	NA	NA	NA	NA	2	8	7	0	200	100	2.96e-06	0.000557573	0.111	1	-0.889	lncRNA	SE	Sample12
SNHG17	ENSG00000196756.15	chr20	-	38422091	38422241	38420587	38421098	38426418	38426503	NA	NA	NA	NA	NA	NA	NA	NA	NA	NA	NA	NA	10	8	5	0	200	100	0.000489044	0.0116035	0.385	1	-0.615	lncRNA	SE	Sample12
PAK4	ENSG00000130669.17	chr19	+	39168229	39168302	39125785	39125919	39169531	39169757	NA	NA	NA	NA	NA	NA	NA	NA	NA	NA	NA	NA	54	14	15	0	173	100	0.000638876	0.0140872	0.69	1	-0.31	protein_coding	SE	Sample12
PAK4	ENSG00000130669.17	chr19	+	39168229	39168312	39125797	39125919	39169531	39169757	NA	NA	NA	NA	NA	NA	NA	NA	NA	NA	NA	NA	42	14	25	0	183	100	4.33e-05	0.00204407	0.621	1	-0.379	protein_coding	SE	Sample12
MIA2	ENSG00000150527.18	chr14	+	39320927	39321056	39319208	39319291	39326863	39327022	NA	NA	NA	NA	NA	NA	NA	NA	NA	NA	NA	NA	54	49	102	18	200	100	9.64e-07	0.000263674	0.355	0.739	-0.384	protein_coding	SE	Sample12
MACF1	ENSG00000127603.32	chr1	+	39378460	39378523	39372478	39372596	39379202	39379444	NA	NA	NA	NA	NA	NA	NA	NA	NA	NA	NA	NA	540	10	59	22	163	100	4.52e-13	6.07e-10	0.971	0.622	0.349	protein_coding	SE	Sample12
MAP4K3-DT	ENSG00000231312.8	chr2	+	39474526	39474627	39454296	39454365	39516413	39516541	NA	NA	NA	NA	NA	NA	NA	NA	NA	NA	NA	NA	5	0	11	5	200	100	0.00129976	0.0228382	1	0.524	0.476	lncRNA	SE	Sample12
MACF1	ENSG00000127603.32	chr1	+	39480919	39481030	39479797	39480009	39484600	39484730	NA	NA	NA	NA	NA	NA	NA	NA	NA	NA	NA	NA	159	118	44	8	200	100	0.000234763	0.0066225	0.403	0.733	-0.33	protein_coding	SE	Sample12
GSDMB	ENSG00000073605.19	chr17	-	39908175	39908214	39906960	39906987	39908957	39909042	NA	NA	NA	NA	NA	NA	NA	NA	NA	NA	NA	NA	28	8	0	4	139	100	3.23e-05	0.00174562	0.716	0	0.716	protein_coding	SE	Sample12
PLD3	ENSG00000105223.21	chr19	+	40365552	40365585	40348664	40348768	40366418	40366510	NA	NA	NA	NA	NA	NA	NA	NA	NA	NA	NA	NA	11	6	7	0	133	100	0.00083725	0.0167261	0.58	1	-0.42	protein_coding	SE	Sample12
EXO5	ENSG00000164002.12	chr1	+	40509450	40509625	40508766	40508908	40509732	40509790	NA	NA	NA	NA	NA	NA	NA	NA	NA	NA	NA	NA	12	2	0	2	200	100	0.000169917	0.00514947	0.75	0	0.75	protein_coding	SE	Sample12
EXO5	ENSG00000164002.12	chr1	+	40509457	40509625	40508760	40508908	40509732	40509790	NA	NA	NA	NA	NA	NA	NA	NA	NA	NA	NA	NA	7	2	0	2	200	100	0.000435686	0.0106492	0.636	0	0.636	protein_coding	SE	Sample12
SLC25A17	ENSG00000100372.15	chr22	-	40799022	40799083	40779008	40779125	40819194	40819326	NA	NA	NA	NA	NA	NA	NA	NA	NA	NA	NA	NA	32	5	27	0	161	100	0.00220715	0.0328422	0.799	1	-0.201	protein_coding	SE	Sample12
NFYA	ENSG00000001167.15	chr6	+	41080810	41080897	41079028	41079164	41084045	41084192	NA	NA	NA	NA	NA	NA	NA	NA	NA	NA	NA	NA	6	11	0	6	187	100	0.00281195	0.0385312	0.226	0	0.226	protein_coding	SE	Sample12
SCMH1	ENSG00000010803.17	chr1	-	41152598	41152741	41151613	41151684	41160874	41160898	NA	NA	NA	NA	NA	NA	NA	NA	NA	NA	NA	NA	15	13	3	0	200	100	0.00143664	0.0244617	0.366	1	-0.634	protein_coding	SE	Sample12
SCMH1	ENSG00000010803.17	chr1	-	41159724	41159933	41151613	41151684	41160874	41160898	NA	NA	NA	NA	NA	NA	NA	NA	NA	NA	NA	NA	10	13	6	0	200	100	0.000100618	0.00338351	0.278	1	-0.722	protein_coding	SE	Sample12
CASK	ENSG00000147044.23	chrX	-	41555599	41555635	41553718	41553915	41559778	41559847	NA	NA	NA	NA	NA	NA	NA	NA	NA	NA	NA	NA	45	6	16	13	136	100	0.000990425	0.0188573	0.847	0.475	0.372	protein_coding	SE	Sample12
CASK	ENSG00000147044.23	chrX	-	41557031	41557100	41553718	41553915	41559778	41559847	NA	NA	NA	NA	NA	NA	NA	NA	NA	NA	NA	NA	33	6	9	13	169	100	0.000343346	0.00878545	0.765	0.291	0.474	protein_coding	SE	Sample12
C6orf132	ENSG00000188112.10	chr6	-	42125931	42126843	42110215	42110291	42128671	42128778	NA	NA	NA	NA	NA	NA	NA	NA	NA	NA	NA	NA	9	43	149	138	200	100	5.24e-06	0.000764301	0.095	0.351	-0.256	protein_coding	SE	Sample12
AKAP11	ENSG00000023516.9	chr13	+	42313046	42313130	42308453	42308609	42313893	42313940	NA	NA	NA	NA	NA	NA	NA	NA	NA	NA	NA	NA	17	52	36	13	184	100	3.41e-07	0.000126186	0.151	0.601	-0.45	protein_coding	SE	Sample12
MEGF8	ENSG00000105429.13	chr19	+	42358786	42358954	42358143	42358307	42359097	42359242	NA	NA	NA	NA	NA	NA	NA	NA	NA	NA	NA	NA	1	12	7	2	200	100	0.000128341	0.00416785	0.04	0.636	-0.596	protein_coding	SE	Sample12
POLDIP3	ENSG00000100227.19	chr22	-	42601969	42602107	42599697	42599793	42602769	42603160	NA	NA	NA	NA	NA	NA	NA	NA	NA	NA	NA	NA	23	15	42	6	200	100	0.00365355	0.0460122	0.434	0.778	-0.344	protein_coding	SE	Sample12
SETMAR	ENSG00000170364.13	chr3	+	4312897	4313229	4303331	4303526	4313646	4313761	NA	NA	NA	NA	NA	NA	NA	NA	NA	NA	NA	NA	3	0	4	5	200	100	0.000307666	0.00807122	1	0.286	0.714	protein_coding	SE	Sample12
TIE1	ENSG00000066056.14	chr1	+	43307795	43307924	43307431	43307572	43308985	43309131	NA	NA	NA	NA	NA	NA	NA	NA	NA	NA	NA	NA	13	3	0	1	200	100	0.00116019	0.0211307	0.684	0	0.684	protein_coding	SE	Sample12
ADAL	ENSG00000168803.16	chr15	+	43347015	43347096	43345853	43345980	43348906	43349045	NA	NA	NA	NA	NA	NA	NA	NA	NA	NA	NA	NA	23	7	10	0	181	100	0.00125029	0.0222408	0.645	1	-0.355	protein_coding	SE	Sample12
ELOVL1	ENSG00000066322.15	chr1	-	43366267	43366411	43365563	43365623	43367914	43368003	NA	NA	NA	NA	NA	NA	NA	NA	NA	NA	NA	NA	23	86	103	108	200	100	1.23e-05	0.00128596	0.118	0.323	-0.205	protein_coding	SE	Sample12
PPIP5K1	ENSG00000168781.23	chr15	-	43564102	43564165	43558794	43558932	43564866	43564992	NA	NA	NA	NA	NA	NA	NA	NA	NA	NA	NA	NA	9	1	2	5	163	100	0.00197891	0.0305613	0.847	0.197	0.65	protein_coding	SE	Sample12
PTPRF	ENSG00000142949.17	chr1	+	43602070	43602097	43598719	43598913	43603415	43603533	NA	NA	NA	NA	NA	NA	NA	NA	NA	NA	NA	NA	59	203	56	51	127	100	1.96e-06	0.000433194	0.186	0.464	-0.278	protein_coding	SE	Sample12
ZNF283	ENSG00000167637.18	chr19	+	43827775	43827940	43827373	43827444	43828201	43828281	NA	NA	NA	NA	NA	NA	NA	NA	NA	NA	NA	NA	34	0	9	7	200	100	1.28e-06	0.000324199	1	0.391	0.609	protein_coding	SE	Sample12
ERI3	ENSG00000117419.16	chr1	-	44352849	44352925	44319627	44319744	44354891	44355061	NA	NA	NA	NA	NA	NA	NA	NA	NA	NA	NA	NA	26	10	7	0	176	100	0.00129312	0.0227763	0.596	1	-0.404	protein_coding	SE	Sample12
CCDC43	ENSG00000180329.14	chr17	-	44680584	44680652	44677482	44679043	44682002	44682138	NA	NA	NA	NA	NA	NA	NA	NA	NA	NA	NA	NA	61	0	19	6	168	100	2.81e-05	0.00166868	1	0.653	0.347	protein_coding	SE	Sample12
DCAKD	ENSG00000172992.13	chr17	-	45033934	45034042	45030091	45030179	45034186	45034390	NA	NA	NA	NA	NA	NA	NA	NA	NA	NA	NA	NA	11	14	0	24	200	100	7.89e-06	0.000983736	0.282	0	0.282	protein_coding	SE	Sample12
GEMIN7	ENSG00000142252.11	chr19	+	45079906	45080029	45079259	45079377	45090106	45090537	NA	NA	NA	NA	NA	NA	NA	NA	NA	NA	NA	NA	40	7	17	0	200	100	0.00181052	0.0288885	0.741	1	-0.259	protein_coding	SE	Sample12
PRPF39	ENSG00000185246.18	chr14	+	45096423	45096492	45096102	45096228	45096595	45096758	NA	NA	NA	NA	NA	NA	NA	NA	NA	NA	NA	NA	6	3	15	0	169	100	0.00149436	0.0251388	0.542	1	-0.458	protein_coding	SE	Sample12
DMPK	ENSG00000104936.20	chr19	-	45780322	45780381	45779777	45779869	45782192	45782552	NA	NA	NA	NA	NA	NA	NA	NA	NA	NA	NA	NA	10	4	0	7	159	100	1.73e-05	0.00142999	0.611	0	0.611	protein_coding	SE	Sample12
CD40	ENSG00000101017.15	chr20	+	46126639	46126741	46123125	46123219	46128137	46128224	NA	NA	NA	NA	NA	NA	NA	NA	NA	NA	NA	NA	19	5	5	0	200	100	0.00313051	0.0413147	0.655	1	-0.345	protein_coding	SE	Sample12
EFCAB14	ENSG00000159658.15	chr1	-	46688352	46688544	46684490	46686870	46689586	46689691	NA	NA	NA	NA	NA	NA	NA	NA	NA	NA	NA	NA	203	60	76	92	200	100	1.97e-08	1.21e-05	0.628	0.292	0.336	protein_coding	SE	Sample12
NR1H3	ENSG00000025434.19	chr11	+	47259179	47259259	47248955	47248999	47259790	47259979	NA	NA	NA	NA	NA	NA	NA	NA	NA	NA	NA	NA	4	3	4	0	180	100	0.00106438	0.0198893	0.426	1	-0.574	protein_coding	SE	Sample12
PNPO	ENSG00000108439.11	chr17	+	47945558	47945616	47944615	47944715	47945860	47945989	NA	NA	NA	NA	NA	NA	NA	NA	NA	NA	NA	NA	13	4	11	0	158	100	0.00187678	0.0295547	0.673	1	-0.327	protein_coding	SE	Sample12
PNPO	ENSG00000108439.11	chr17	+	47945597	47945612	47944615	47944715	47945860	47945989	NA	NA	NA	NA	NA	NA	NA	NA	NA	NA	NA	NA	7	4	9	0	115	100	0.0010811	0.0201083	0.603	1	-0.397	protein_coding	SE	Sample12
ENSG00000276850	ENSG00000276850.5	chr10	-	47956025	47956164	47934344	47934587	47985855	47985966	NA	NA	NA	NA	NA	NA	NA	NA	NA	NA	NA	NA	9	5	8	0	200	100	0.000454605	0.0109537	0.474	1	-0.526	lncRNA	SE	Sample12
ZNF182	ENSG00000147118.12	chrX	-	47988523	47988617	47983284	47983411	48002594	48002653	NA	NA	NA	NA	NA	NA	NA	NA	NA	NA	NA	NA	0	2	6	4	194	100	0.00165906	0.0271441	0	0.436	-0.436	protein_coding	SE	Sample12
UPP1	ENSG00000183696.14	chr7	+	48103296	48103411	48101823	48101870	48106872	48107082	NA	NA	NA	NA	NA	NA	NA	NA	NA	NA	NA	NA	48	18	203	19	200	100	0.000487177	0.0115956	0.571	0.842	-0.271	protein_coding	SE	Sample12
MAPK8	ENSG00000107643.17	chr10	+	48308094	48308288	48306654	48306821	48325896	48325965	NA	NA	NA	NA	NA	NA	NA	NA	NA	NA	NA	NA	18	4	12	0	200	100	0.00224377	0.0332862	0.692	1	-0.308	protein_coding	SE	Sample12
OCIAD1	ENSG00000109180.15	chr4	+	48831226	48831398	48831043	48831141	48832619	48832682	NA	NA	NA	NA	NA	NA	NA	NA	NA	NA	NA	NA	5	0	4	3	200	100	0.00078605	0.0160881	1	0.4	0.6	protein_coding	SE	Sample12
SECISBP2L	ENSG00000138593.9	chr15	-	49019417	49019552	49017547	49017628	49027364	49027480	NA	NA	NA	NA	NA	NA	NA	NA	NA	NA	NA	NA	43	3	96	34	200	100	0.00155685	0.025973	0.878	0.585	0.293	protein_coding	SE	Sample12
RAB11FIP3	ENSG00000090565.17	chr16	+	491133	491268	488850	489000	496823	496859	NA	NA	NA	NA	NA	NA	NA	NA	NA	NA	NA	NA	4	11	3	0	200	100	0.000197425	0.00580123	0.154	1	-0.846	protein_coding	SE	Sample12
MAGIX	ENSG00000269313.6	chrX	+	49164862	49165090	49164706	49164789	49165189	49165361	NA	NA	NA	NA	NA	NA	NA	NA	NA	NA	NA	NA	5	0	7	3	200	100	0.00233756	0.0340341	1	0.538	0.462	protein_coding	SE	Sample12
CAB39L	ENSG00000102547.19	chr13	-	49401132	49401270	49382506	49382941	49433317	49433393	NA	NA	NA	NA	NA	NA	NA	NA	NA	NA	NA	NA	0	12	55	10	200	100	1.22e-10	1.19e-07	0	0.733	-0.733	protein_coding	SE	Sample12
SPOP	ENSG00000121067.19	chr17	-	49675894	49676016	49668026	49668078	49677932	49678000	NA	NA	NA	NA	NA	NA	NA	NA	NA	NA	NA	NA	6	0	3	2	200	100	0.00383654	0.0476461	1	0.429	0.571	protein_coding	SE	Sample12
MBD1	ENSG00000141644.18	chr18	-	50271468	50271540	50267516	50267663	50272676	50272738	NA	NA	NA	NA	NA	NA	NA	NA	NA	NA	NA	NA	10	8	21	0	172	100	6.27e-06	0.000838077	0.421	1	-0.579	protein_coding	SE	Sample12
HYAL2	ENSG00000068001.14	chr3	-	50321365	50321773	50319568	50320535	50322652	50322777	NA	NA	NA	NA	NA	NA	NA	NA	NA	NA	NA	NA	18	7	8	0	200	100	0.000984414	0.0187984	0.563	1	-0.437	protein_coding	SE	Sample12
CDKL1	ENSG00000100490.10	chr14	-	50332261	50332432	50326264	50330181	50334564	50334621	NA	NA	NA	NA	NA	NA	NA	NA	NA	NA	NA	NA	22	7	14	0	200	100	0.000553784	0.0126976	0.611	1	-0.389	protein_coding	SE	Sample12
ACSF2	ENSG00000167107.13	chr17	+	50461241	50461287	50460676	50460872	50461632	50461686	NA	NA	NA	NA	NA	NA	NA	NA	NA	NA	NA	NA	1	4	9	1	146	100	0.000740692	0.0155821	0.146	0.86	-0.714	protein_coding	SE	Sample12
EPN3	ENSG00000049283.19	chr17	+	50536028	50536199	50532724	50532844	50536420	50536591	NA	NA	NA	NA	NA	NA	NA	NA	NA	NA	NA	NA	1	0	10	5	200	100	0.00238505	0.0345002	1	0.5	0.5	protein_coding	SE	Sample12
EPN3	ENSG00000049283.19	chr17	+	50536028	50536199	50534551	50534652	50536420	50536591	NA	NA	NA	NA	NA	NA	NA	NA	NA	NA	NA	NA	1	3	14	2	200	100	0.00324293	0.0423818	0.143	0.778	-0.635	protein_coding	SE	Sample12
EPN3	ENSG00000049283.19	chr17	+	50536048	50536199	50532737	50532844	50536420	50536625	NA	NA	NA	NA	NA	NA	NA	NA	NA	NA	NA	NA	1	0	10	5	200	100	0.00238505	0.0345002	1	0.5	0.5	protein_coding	SE	Sample12
LUC7L3	ENSG00000108848.16	chr17	+	50738136	50738199	50737286	50737479	50740305	50740345	NA	NA	NA	NA	NA	NA	NA	NA	NA	NA	NA	NA	9	2	0	1	163	100	0.000705106	0.015053	0.734	0	0.734	protein_coding	SE	Sample12
NIN	ENSG00000100503.26	chr14	-	50794435	50794525	50792711	50792881	50806736	50806818	NA	NA	NA	NA	NA	NA	NA	NA	NA	NA	NA	NA	4	94	16	28	190	100	1.4e-06	0.00034542	0.022	0.231	-0.209	protein_coding	SE	Sample12
KLK11	ENSG00000167757.14	chr19	-	51025591	51025666	51023091	51023228	51027456	51027623	NA	NA	NA	NA	NA	NA	NA	NA	NA	NA	NA	NA	19	0	67	11	175	100	0.00158262	0.0262298	1	0.777	0.223	protein_coding	SE	Sample12
LETMD1	ENSG00000050426.16	chr12	+	51053777	51053860	51052087	51052207	51056349	51056428	NA	NA	NA	NA	NA	NA	NA	NA	NA	NA	NA	NA	10	0	3	2	183	100	0.00359146	0.0455259	1	0.45	0.55	protein_coding	SE	Sample12
OSBPL9	ENSG00000117859.19	chr1	+	51756319	51756358	51750144	51750195	51760689	51760764	NA	NA	NA	NA	NA	NA	NA	NA	NA	NA	NA	NA	90	43	62	4	139	100	1.05e-05	0.00112897	0.601	0.918	-0.317	protein_coding	SE	Sample12
LINC00667	ENSG00000263753.10	chr18	+	5240647	5240964	5238911	5239049	5241698	5241889	NA	NA	NA	NA	NA	NA	NA	NA	NA	NA	NA	NA	6	6	0	3	200	100	0.00216904	0.0324099	0.333	0	0.333	lncRNA	SE	Sample12
LINC00667	ENSG00000263753.10	chr18	+	5240647	5241255	5238080	5239049	5241698	5241812	NA	NA	NA	NA	NA	NA	NA	NA	NA	NA	NA	NA	6	6	0	3	200	100	0.00216904	0.0324099	0.333	0	0.333	lncRNA	SE	Sample12
ARPP19	ENSG00000128989.11	chr15	-	52564189	52564246	52557099	52557222	52569115	52569167	NA	NA	NA	NA	NA	NA	NA	NA	NA	NA	NA	NA	14	7	4	0	157	100	0.00190573	0.0298299	0.56	1	-0.44	protein_coding	SE	Sample12
ZNF818P	ENSG00000269001.4	chr19	+	53204951	53205080	53204015	53204142	53210980	53213415	NA	NA	NA	NA	NA	NA	NA	NA	NA	NA	NA	NA	3	0	9	3	200	100	0.00406088	0.0495991	1	0.6	0.4	transcribed_unprocessed_pseudogene	SE	Sample12
FIP1L1	ENSG00000145216.16	chr4	+	53414614	53414722	53399729	53399839	53425871	53425965	NA	NA	NA	NA	NA	NA	NA	NA	NA	NA	NA	NA	69	39	101	21	200	100	0.00265421	0.0370474	0.469	0.706	-0.237	protein_coding	SE	Sample12
EPB41L3	ENSG00000082397.18	chr18	-	5394676	5394793	5392380	5393478	5395066	5395147	NA	NA	NA	NA	NA	NA	NA	NA	NA	NA	NA	NA	19	0	130	30	200	100	0.000318623	0.00827541	1	0.684	0.316	protein_coding	SE	Sample12
PHF8	ENSG00000172943.21	chrX	-	53993600	53993903	53992735	53992839	53995692	53995782	NA	NA	NA	NA	NA	NA	NA	NA	NA	NA	NA	NA	37	23	39	6	200	100	0.00364267	0.0459291	0.446	0.765	-0.319	protein_coding	SE	Sample12
HNRNPA1	ENSG00000135486.19	chr12	+	54283078	54283234	54282572	54282665	54283811	54283967	NA	NA	NA	NA	NA	NA	NA	NA	NA	NA	NA	NA	10	19	18	1	200	100	2.49e-06	0.0004975	0.208	0.9	-0.692	protein_coding	SE	Sample12
SAMD4A	ENSG00000020577.14	chr14	+	54737023	54737287	54702061	54702580	54748814	54748924	NA	NA	NA	NA	NA	NA	NA	NA	NA	NA	NA	NA	18	5	3	0	200	100	0.00402392	0.0493831	0.643	1	-0.357	protein_coding	SE	Sample12
TRO	ENSG00000067445.22	chrX	+	54930740	54931031	54928602	54928710	54931203	54931429	NA	NA	NA	NA	NA	NA	NA	NA	NA	NA	NA	NA	0	4	5	2	200	100	0.000289463	0.00774506	0	0.556	-0.556	protein_coding	SE	Sample12
RDH13	ENSG00000160439.16	chr19	-	55048045	55048257	55047104	55047488	55048328	55048541	NA	NA	NA	NA	NA	NA	NA	NA	NA	NA	NA	NA	0	15	18	34	200	100	0.000130961	0.00424837	0	0.209	-0.209	protein_coding	SE	Sample12
PYM1	ENSG00000170473.17	chr12	-	55914275	55914366	55903386	55903480	55927075	55927111	NA	NA	NA	NA	NA	NA	NA	NA	NA	NA	NA	NA	4	8	11	0	191	100	2.99e-06	0.000557573	0.207	1	-0.793	protein_coding	SE	Sample12
DGKA	ENSG00000065357.20	chr12	+	55935304	55935404	55932063	55932255	55936422	55936567	NA	NA	NA	NA	NA	NA	NA	NA	NA	NA	NA	NA	9	13	36	8	200	100	0.000744727	0.0156398	0.257	0.692	-0.435	protein_coding	SE	Sample12
SMARCC2	ENSG00000139613.12	chr12	-	56164302	56164368	56162982	56163765	56164647	56164731	NA	NA	NA	NA	NA	NA	NA	NA	NA	NA	NA	NA	20	11	15	0	166	100	6.03e-05	0.00262767	0.523	1	-0.477	protein_coding	SE	Sample12
CHCHD7	ENSG00000170791.18	chr8	+	56212761	56212889	56211797	56211837	56214597	56214667	NA	NA	NA	NA	NA	NA	NA	NA	NA	NA	NA	NA	29	32	7	30	200	100	0.00331424	0.0430343	0.312	0.104	0.208	protein_coding	SE	Sample12
AURKA	ENSG00000087586.18	chr20	-	56388686	56388784	56388155	56388202	56392153	56392215	NA	NA	NA	NA	NA	NA	NA	NA	NA	NA	NA	NA	17	13	4	0	198	100	0.000990171	0.0188573	0.398	1	-0.602	protein_coding	SE	Sample12
AURKA	ENSG00000087586.18	chr20	-	56390555	56390665	56388155	56388202	56392153	56392215	NA	NA	NA	NA	NA	NA	NA	NA	NA	NA	NA	NA	24	13	6	0	200	100	0.000792182	0.0162033	0.48	1	-0.52	protein_coding	SE	Sample12
PSME3IP1	ENSG00000172775.17	chr16	-	57174168	57174286	57173727	57173869	57178501	57178852	NA	NA	NA	NA	NA	NA	NA	NA	NA	NA	NA	NA	1	7	17	3	200	100	3.34e-05	0.00179075	0.067	0.739	-0.672	protein_coding	SE	Sample12
PSME3IP1	ENSG00000172775.17	chr16	-	57174168	57174286	57173727	57173869	57185820	57186055	NA	NA	NA	NA	NA	NA	NA	NA	NA	NA	NA	NA	1	33	13	20	200	100	2.49e-05	0.00160883	0.015	0.245	-0.23	protein_coding	SE	Sample12
GCOM1	ENSG00000137878.17	chr15	+	57646136	57646669	57639439	57639545	57661449	57661533	NA	NA	NA	NA	NA	NA	NA	NA	NA	NA	NA	NA	2	0	87	100	200	100	0.00246407	0.0352486	1	0.303	0.697	protein_coding	SE	Sample12
KIFC3	ENSG00000140859.16	chr16	-	57788574	57788713	57785463	57785666	57794998	57795141	NA	NA	NA	NA	NA	NA	NA	NA	NA	NA	NA	NA	6	4	4	0	200	100	0.000634385	0.0140237	0.429	1	-0.571	protein_coding	SE	Sample12
CTNND1	ENSG00000198561.16	chr11	+	57789036	57789155	57761788	57762046	57791491	57791673	NA	NA	NA	NA	NA	NA	NA	NA	NA	NA	NA	NA	19	1	8	6	200	100	0.002504	0.0356457	0.905	0.4	0.505	protein_coding	SE	Sample12
KIFC3	ENSG00000140859.16	chr16	-	57790929	57791066	57772222	57772288	57794998	57795141	NA	NA	NA	NA	NA	NA	NA	NA	NA	NA	NA	NA	4	21	15	6	200	100	7.18e-05	0.00265102	0.087	0.556	-0.469	protein_coding	SE	Sample12
CTNND1	ENSG00000198561.16	chr11	+	57791384	57791673	57761796	57762119	57795576	57795729	NA	NA	NA	NA	NA	NA	NA	NA	NA	NA	NA	NA	0	3	8	11	200	100	0.00352144	0.0449338	0	0.267	-0.267	protein_coding	SE	Sample12
CTNND1	ENSG00000198561.16	chr11	+	57815914	57816001	57815393	57815500	57816299	57818445	NA	NA	NA	NA	NA	NA	NA	NA	NA	NA	NA	NA	13	56	43	41	187	100	6.48e-05	0.00262767	0.11	0.359	-0.249	protein_coding	SE	Sample12
SLMAP	ENSG00000163681.16	chr3	+	57925844	57925934	57922888	57923023	57927295	57927393	NA	NA	NA	NA	NA	NA	NA	NA	NA	NA	NA	NA	92	19	25	30	190	100	3.59e-06	0.000621796	0.718	0.305	0.413	protein_coding	SE	Sample12
LINC00680	ENSG00000215190.9	chr6	-	57949858	57950011	57948872	57949068	57959027	57959111	NA	NA	NA	NA	NA	NA	NA	NA	NA	NA	NA	NA	5	7	3	0	200	100	0.000352561	0.00893609	0.263	1	-0.737	transcribed_unprocessed_pseudogene	SE	Sample12
RPP14	ENSG00000163684.12	chr3	+	58310289	58310406	58306309	58306417	58310506	58310591	NA	NA	NA	NA	NA	NA	NA	NA	NA	NA	NA	NA	24	3	13	16	200	100	0.000209439	0.00606206	0.8	0.289	0.511	protein_coding	SE	Sample12
RPP14	ENSG00000163684.12	chr3	+	58310308	58310406	58306244	58306417	58310506	58310591	NA	NA	NA	NA	NA	NA	NA	NA	NA	NA	NA	NA	39	3	18	16	198	100	2.9e-05	0.00166868	0.868	0.362	0.506	protein_coding	SE	Sample12
NEDD4L	ENSG00000049759.20	chr18	+	58335477	58335537	58333817	58333892	58341037	58341169	NA	NA	NA	NA	NA	NA	NA	NA	NA	NA	NA	NA	5	20	17	3	160	100	3.26e-06	0.000573554	0.135	0.78	-0.645	protein_coding	SE	Sample12
ZNF584	ENSG00000171574.18	chr19	+	58409940	58410091	58408648	58409165	58415523	58415646	NA	NA	NA	NA	NA	NA	NA	NA	NA	NA	NA	NA	13	8	10	0	200	100	0.000183091	0.00548677	0.448	1	-0.552	protein_coding	SE	Sample12
ZNF584	ENSG00000171574.18	chr19	+	58409964	58410091	58408776	58409165	58415523	58415646	NA	NA	NA	NA	NA	NA	NA	NA	NA	NA	NA	NA	16	8	13	0	200	100	0.00016026	0.00493103	0.5	1	-0.5	protein_coding	SE	Sample12
ZNF584	ENSG00000171574.18	chr19	+	58410005	58410091	58408687	58409165	58415523	58415646	NA	NA	NA	NA	NA	NA	NA	NA	NA	NA	NA	NA	14	8	14	0	186	100	8.89e-05	0.0030771	0.485	1	-0.515	protein_coding	SE	Sample12
SLTM	ENSG00000137776.17	chr15	-	58899468	58899883	58898802	58898852	58901259	58901287	NA	NA	NA	NA	NA	NA	NA	NA	NA	NA	NA	NA	65	5	46	21	200	100	0.000227022	0.00647214	0.867	0.523	0.344	protein_coding	SE	Sample12
SLTM	ENSG00000137776.17	chr15	-	58899468	58899937	58898802	58898852	58901259	58901287	NA	NA	NA	NA	NA	NA	NA	NA	NA	NA	NA	NA	87	5	58	21	200	100	0.000103376	0.00346901	0.897	0.58	0.317	protein_coding	SE	Sample12
FAM111A	ENSG00000166801.17	chr11	+	59143496	59143695	59143082	59143304	59145826	59145856	NA	NA	NA	NA	NA	NA	NA	NA	NA	NA	NA	NA	45	13	15	0	200	100	0.000425121	0.0104704	0.634	1	-0.366	protein_coding	SE	Sample12
FAM111A	ENSG00000166801.17	chr11	+	59144537	59144896	59143496	59143695	59145826	59145856	NA	NA	NA	NA	NA	NA	NA	NA	NA	NA	NA	NA	42	6	1	5	200	100	7.55e-05	0.00270261	0.778	0.091	0.687	protein_coding	SE	Sample12
FAM111A	ENSG00000166801.17	chr11	+	59144808	59144896	59143496	59143695	59145826	59145856	NA	NA	NA	NA	NA	NA	NA	NA	NA	NA	NA	NA	43	6	2	5	188	100	0.000536723	0.0124124	0.792	0.175	0.617	protein_coding	SE	Sample12
FAM111A	ENSG00000166801.17	chr11	+	59145826	59145856	59143082	59143304	59148835	59148953	NA	NA	NA	NA	NA	NA	NA	NA	NA	NA	NA	NA	15	6	0	1	130	100	0.00244938	0.0351165	0.658	0	0.658	protein_coding	SE	Sample12
SYCP2	ENSG00000196074.13	chr20	-	59868412	59868568	59867710	59867847	59868834	59868925	NA	NA	NA	NA	NA	NA	NA	NA	NA	NA	NA	NA	6	6	1	0	200	100	0.00120567	0.0217838	0.333	1	-0.667	protein_coding	SE	Sample12
ANK3	ENSG00000151150.22	chr10	-	60145967	60146021	60138516	60139087	60166823	60166875	NA	NA	NA	NA	NA	NA	NA	NA	NA	NA	NA	NA	1	11	9	2	154	100	2.9e-05	0.00166868	0.056	0.745	-0.689	protein_coding	SE	Sample12
ANK3	ENSG00000151150.22	chr10	-	60166590	60166653	60138963	60139087	60166823	60166896	NA	NA	NA	NA	NA	NA	NA	NA	NA	NA	NA	NA	1	11	17	2	163	100	1.82e-07	7.69e-05	0.053	0.839	-0.786	protein_coding	SE	Sample12
ANK3	ENSG00000151150.22	chr10	-	60166590	60166653	60145967	60146021	60166823	60166896	NA	NA	NA	NA	NA	NA	NA	NA	NA	NA	NA	NA	0	1	15	3	163	100	0.00112139	0.0205727	0	0.754	-0.754	protein_coding	SE	Sample12
SLC38A6	ENSG00000139974.17	chr14	+	61052348	61052985	61052040	61052135	61078829	61078927	NA	NA	NA	NA	NA	NA	NA	NA	NA	NA	NA	NA	29	0	3	2	200	100	0.00165691	0.0271365	1	0.429	0.571	protein_coding	SE	Sample12
BCAS3	ENSG00000141376.23	chr17	+	61388617	61388708	61380505	61380571	61391976	61392273	NA	NA	NA	NA	NA	NA	NA	NA	NA	NA	NA	NA	16	4	7	0	191	100	0.00225601	0.0333996	0.677	1	-0.323	protein_coding	SE	Sample12
ASPH	ENSG00000198363.18	chr8	-	61643944	61644001	61643385	61643433	61644599	61644632	NA	NA	NA	NA	NA	NA	NA	NA	NA	NA	NA	NA	218	48	156	94	157	100	4.04e-05	0.00204407	0.743	0.514	0.229	protein_coding	SE	Sample12
RNF207	ENSG00000158286.13	chr1	+	6207378	6207511	6206535	6206726	6208880	6209025	NA	NA	NA	NA	NA	NA	NA	NA	NA	NA	NA	NA	12	0	2	2	200	100	0.0012422	0.0221458	1	0.333	0.667	protein_coding	SE	Sample12
SS18L1	ENSG00000184402.15	chr20	+	62154280	62154465	62143794	62143889	62158671	62158942	NA	NA	NA	NA	NA	NA	NA	NA	NA	NA	NA	NA	12	26	13	3	200	100	0.000579515	0.013138	0.188	0.684	-0.496	protein_coding	SE	Sample12
RELCH	ENSG00000134444.15	chr18	+	62279773	62279856	62275373	62275473	62280645	62280709	NA	NA	NA	NA	NA	NA	NA	NA	NA	NA	NA	NA	5	0	14	7	183	100	0.00126964	0.0225043	1	0.522	0.478	protein_coding	SE	Sample12
TLN2	ENSG00000171914.17	chr15	+	62618350	62618475	62589686	62589762	62647274	62647446	NA	NA	NA	NA	NA	NA	NA	NA	NA	NA	NA	NA	6	8	2	0	200	100	0.000885986	0.0173825	0.273	1	-0.727	protein_coding	SE	Sample12
TPM1	ENSG00000140416.23	chr15	+	63061197	63061273	63060868	63060939	63061712	63061788	NA	NA	NA	NA	NA	NA	NA	NA	NA	NA	NA	NA	86	44	11	0	176	100	0.000124206	0.00404579	0.526	1	-0.474	protein_coding	SE	Sample12
CA12	ENSG00000074410.14	chr15	-	63328097	63328130	63327148	63327233	63338818	63338945	NA	NA	NA	NA	NA	NA	NA	NA	NA	NA	NA	NA	189	142	196	4	133	100	0	0	0.5	0.974	-0.474	protein_coding	SE	Sample12
SERPINB11	ENSG00000206072.13	chr18	+	63720012	63720155	63712564	63712693	63720830	63720986	NA	NA	NA	NA	NA	NA	NA	NA	NA	NA	NA	NA	0	1	98	28	200	100	0.00226967	0.0334956	0	0.636	-0.636	protein_coding	SE	Sample12
MARK2	ENSG00000072518.22	chr11	+	63903985	63904147	63903060	63903158	63904785	63905043	NA	NA	NA	NA	NA	NA	NA	NA	NA	NA	NA	NA	34	52	63	27	200	100	0.000167073	0.00507324	0.246	0.538	-0.292	protein_coding	SE	Sample12
MARK2	ENSG00000072518.22	chr11	+	63903985	63904354	63903060	63903158	63904785	63905043	NA	NA	NA	NA	NA	NA	NA	NA	NA	NA	NA	NA	17	52	30	27	200	100	0.002099	0.0319109	0.14	0.357	-0.217	protein_coding	SE	Sample12
TRPT1	ENSG00000149743.14	chr11	-	64225785	64225869	64224800	64225580	64226049	64226148	NA	NA	NA	NA	NA	NA	NA	NA	NA	NA	NA	NA	49	7	24	0	184	100	0.00191859	0.0299745	0.792	1	-0.208	protein_coding	SE	Sample12
ARHGAP27P1-BPTFP1-KPNA2P3	ENSG00000215769.8	chr17	-	64779980	64780205	64764450	64764548	64780342	64781039	NA	NA	NA	NA	NA	NA	NA	NA	NA	NA	NA	NA	8	3	5	0	200	100	0.00301303	0.0402758	0.571	1	-0.429	lncRNA	SE	Sample12
ZNF138	ENSG00000197008.10	chr7	+	64815571	64815653	64814917	64815044	64831450	64833327	NA	NA	NA	NA	NA	NA	NA	NA	NA	NA	NA	NA	1	6	13	0	182	100	1.36e-07	6.1e-05	0.084	1	-0.916	protein_coding	SE	Sample12
ZNF138	ENSG00000197008.10	chr7	+	64815575	64815653	64814917	64815044	64831450	64833680	NA	NA	NA	NA	NA	NA	NA	NA	NA	NA	NA	NA	5	6	13	0	178	100	1.62e-05	0.001383	0.319	1	-0.681	protein_coding	SE	Sample12
ZNF138	ENSG00000197008.10	chr7	+	64830939	64831076	64814917	64815044	64831450	64831803	NA	NA	NA	NA	NA	NA	NA	NA	NA	NA	NA	NA	11	6	2	0	200	100	0.00196812	0.0305026	0.478	1	-0.522	protein_coding	SE	Sample12
ZNF273	ENSG00000198039.12	chr7	+	64917029	64917118	64903287	64903419	64917580	64917707	NA	NA	NA	NA	NA	NA	NA	NA	NA	NA	NA	NA	12	13	21	2	189	100	0.00037303	0.0093446	0.328	0.847	-0.519	protein_coding	SE	Sample12
WDR90	ENSG00000161996.19	chr16	+	651823	652039	651643	651747	652466	652535	NA	NA	NA	NA	NA	NA	NA	NA	NA	NA	NA	NA	34	5	13	0	200	100	0.00383265	0.0476346	0.773	1	-0.227	protein_coding	SE	Sample12
CBWD5	ENSG00000147996.17	chr9	+	65690966	65691026	65682765	65682857	65692570	65692608	NA	NA	NA	NA	NA	NA	NA	NA	NA	NA	NA	NA	25	0	47	10	160	100	0.000439345	0.0107224	1	0.746	0.254	protein_coding	SE	Sample12
CBWD5	ENSG00000147996.17	chr9	+	65693385	65693473	65692570	65692608	65698514	65698561	NA	NA	NA	NA	NA	NA	NA	NA	NA	NA	NA	NA	8	2	9	26	188	100	0.00168041	0.0274237	0.68	0.155	0.525	protein_coding	SE	Sample12
CBWD5	ENSG00000147996.17	chr9	+	65700250	65700337	65698514	65698561	65702969	65703014	NA	NA	NA	NA	NA	NA	NA	NA	NA	NA	NA	NA	2	0	13	6	187	100	0.00271681	0.0376763	1	0.537	0.463	protein_coding	SE	Sample12
SREK1	ENSG00000153914.16	chr5	+	66156064	66158932	66153462	66153596	66159218	66159334	NA	NA	NA	NA	NA	NA	NA	NA	NA	NA	NA	NA	10	44	23	20	200	100	0.000426823	0.0105043	0.102	0.365	-0.263	protein_coding	SE	Sample12
SREK1	ENSG00000153914.16	chr5	+	66158808	66158932	66153462	66153596	66159218	66159334	NA	NA	NA	NA	NA	NA	NA	NA	NA	NA	NA	NA	7	44	21	20	200	100	0.000120122	0.00393265	0.074	0.344	-0.27	protein_coding	SE	Sample12
PELI3	ENSG00000174516.15	chr11	+	66468832	66468904	66468127	66468280	66471241	66471371	NA	NA	NA	NA	NA	NA	NA	NA	NA	NA	NA	NA	12	5	5	0	172	100	0.00171626	0.0277836	0.583	1	-0.417	protein_coding	SE	Sample12
HSF4	ENSG00000102878.18	chr16	+	67167302	67167402	67167119	67167222	67167474	67167599	NA	NA	NA	NA	NA	NA	NA	NA	NA	NA	NA	NA	21	17	0	12	200	100	6.3e-06	0.000838077	0.382	0	0.382	protein_coding	SE	Sample12
UBA6-DT	ENSG00000248049.8	chr4	+	67720421	67721051	67701260	67701484	67728539	67728686	NA	NA	NA	NA	NA	NA	NA	NA	NA	NA	NA	NA	35	14	18	0	200	100	7.08e-05	0.00265102	0.556	1	-0.444	lncRNA	SE	Sample12
TMPRSS11BNL	ENSG00000250026.5	chr4	-	68212361	68212477	68206034	68206097	68217905	68217913	NA	NA	NA	NA	NA	NA	NA	NA	NA	NA	NA	NA	0	1	354	113	200	100	0.00248212	0.0354439	0	0.61	-0.61	transcribed_unprocessed_pseudogene	SE	Sample12
PRMT7	ENSG00000132600.18	chr16	+	68312041	68312176	68310950	68311099	68315896	68315957	NA	NA	NA	NA	NA	NA	NA	NA	NA	NA	NA	NA	13	5	5	0	200	100	0.00176367	0.0283375	0.565	1	-0.435	protein_coding	SE	Sample12
CPM	ENSG00000135678.12	chr12	-	68885791	68885885	68871693	68871956	68932677	68932840	NA	NA	NA	NA	NA	NA	NA	NA	NA	NA	NA	NA	7	3	5	0	194	100	0.00249176	0.0355343	0.546	1	-0.454	protein_coding	SE	Sample12
SULF1	ENSG00000137573.14	chr8	+	69495764	69495926	69466623	69466950	69501873	69501968	NA	NA	NA	NA	NA	NA	NA	NA	NA	NA	NA	NA	17	4	2	0	200	100	0.0035159	0.0448929	0.68	1	-0.32	protein_coding	SE	Sample12
ANO1	ENSG00000131620.18	chr11	+	70111125	70111191	70108352	70108404	70111706	70111762	NA	NA	NA	NA	NA	NA	NA	NA	NA	NA	NA	NA	351	373	2	0	166	100	0.00247526	0.0353898	0.362	1	-0.638	protein_coding	SE	Sample12
TIA1	ENSG00000116001.17	chr2	-	70228343	70228462	70227734	70227822	70229058	70229091	NA	NA	NA	NA	NA	NA	NA	NA	NA	NA	NA	NA	3	34	15	13	200	100	2.77e-05	0.00166868	0.042	0.366	-0.324	protein_coding	SE	Sample12
FAM135A	ENSG00000082269.17	chr6	+	70486166	70486244	70482000	70482154	70491033	70491083	NA	NA	NA	NA	NA	NA	NA	NA	NA	NA	NA	NA	34	11	308	4	178	100	4.56e-08	2.53e-05	0.635	0.977	-0.342	protein_coding	SE	Sample12
SIPA1L1	ENSG00000197555.10	chr14	+	71400793	71400918	71321121	71321181	71413947	71414014	NA	NA	NA	NA	NA	NA	NA	NA	NA	NA	NA	NA	2	4	5	0	200	100	6.3e-05	0.00262767	0.2	1	-0.8	protein_coding	SE	Sample12
SIPA1L1	ENSG00000197555.10	chr14	+	71413947	71414014	71321121	71321181	71512742	71512845	NA	NA	NA	NA	NA	NA	NA	NA	NA	NA	NA	NA	26	12	4	0	167	100	0.0022426	0.0332862	0.565	1	-0.435	protein_coding	SE	Sample12
INSR	ENSG00000171105.14	chr19	-	7150496	7150532	7142815	7143090	7152725	7152927	NA	NA	NA	NA	NA	NA	NA	NA	NA	NA	NA	NA	3	5	5	0	136	100	0.000137803	0.00442604	0.306	1	-0.694	protein_coding	SE	Sample12
FAM86C1P	ENSG00000158483.19	chr11	+	71791735	71791819	71789782	71789845	71796016	71796166	NA	NA	NA	NA	NA	NA	NA	NA	NA	NA	NA	NA	7	5	0	1	184	100	0.00332551	0.0431034	0.432	0	0.432	transcribed_unprocessed_pseudogene	SE	Sample12
AP1G1	ENSG00000166747.13	chr16	-	71808014	71808150	71789278	71789482	71808504	71808677	NA	NA	NA	NA	NA	NA	NA	NA	NA	NA	NA	NA	58	6	17	10	200	100	0.00237587	0.0344304	0.829	0.459	0.37	protein_coding	SE	Sample12
MSC-AS1	ENSG00000235531.11	chr8	+	72025361	72025434	71965408	71965534	72052538	72054932	NA	NA	NA	NA	NA	NA	NA	NA	NA	NA	NA	NA	0	18	4	0	173	100	6.14e-08	3.28e-05	0	1	-1	lncRNA	SE	Sample12
LRRC51	ENSG00000184154.16	chr11	+	72088296	72088380	72080565	72080885	72093495	72093701	NA	NA	NA	NA	NA	NA	NA	NA	NA	NA	NA	NA	4	4	5	0	184	100	0.000238384	0.00670116	0.352	1	-0.648	protein_coding	SE	Sample12
LRRC51	ENSG00000184154.16	chr11	+	72089028	72089165	72080336	72080885	72093495	72093701	NA	NA	NA	NA	NA	NA	NA	NA	NA	NA	NA	NA	8	4	10	0	200	100	0.000378716	0.00945707	0.5	1	-0.5	protein_coding	SE	Sample12
PKM	ENSG00000067225.21	chr15	-	72221167	72221284	72218943	72219110	72230895	72231113	NA	NA	NA	NA	NA	NA	NA	NA	NA	NA	NA	NA	3	5	3	0	200	100	0.000186305	0.00554183	0.231	1	-0.769	protein_coding	SE	Sample12
ARAP1	ENSG00000186635.15	chr11	-	72692752	72692785	72688454	72688537	72693324	72693470	NA	NA	NA	NA	NA	NA	NA	NA	NA	NA	NA	NA	44	39	28	6	133	100	0.00226574	0.0334956	0.459	0.778	-0.319	protein_coding	SE	Sample12
BORA	ENSG00000136122.18	chr13	+	72731280	72731387	72728925	72729093	72737961	72738043	NA	NA	NA	NA	NA	NA	NA	NA	NA	NA	NA	NA	14	11	29	2	200	100	0.000344853	0.00881703	0.389	0.879	-0.49	protein_coding	SE	Sample12
P4HA1	ENSG00000122884.13	chr10	-	73043886	73043957	73030266	73030370	73044980	73045051	NA	NA	NA	NA	NA	NA	NA	NA	NA	NA	NA	NA	66	61	3	14	171	100	0.00306712	0.0408127	0.388	0.111	0.277	protein_coding	SE	Sample12
RAB6A	ENSG00000175582.20	chr11	-	73718612	73718718	73716250	73716362	73718784	73718890	NA	NA	NA	NA	NA	NA	NA	NA	NA	NA	NA	NA	74	125	165	76	200	100	7.8e-08	3.93e-05	0.228	0.521	-0.293	protein_coding	SE	Sample12
ZNF410	ENSG00000119725.21	chr14	+	73922065	73922206	73920145	73921105	73923394	73923522	NA	NA	NA	NA	NA	NA	NA	NA	NA	NA	NA	NA	80	54	93	9	200	100	1.2e-07	5.62e-05	0.426	0.838	-0.412	protein_coding	SE	Sample12
PLSCR3	ENSG00000187838.17	chr17	-	7393600	7393836	7393466	7393509	7394103	7394159	NA	NA	NA	NA	NA	NA	NA	NA	NA	NA	NA	NA	85	22	32	1	200	100	0.00195082	0.0303163	0.659	0.941	-0.282	protein_coding	SE	Sample12
LLGL2	ENSG00000073350.14	chr17	+	75538530	75538636	75525788	75525825	75543396	75543501	NA	NA	NA	NA	NA	NA	NA	NA	NA	NA	NA	NA	0	5	7	6	200	100	0.00069582	0.0149172	0	0.368	-0.368	protein_coding	SE	Sample12
THAP6	ENSG00000174796.12	chr4	+	75539858	75539959	75521735	75521861	75542408	75542486	NA	NA	NA	NA	NA	NA	NA	NA	NA	NA	NA	NA	7	8	2	0	200	100	0.0011021	0.0203695	0.304	1	-0.696	protein_coding	SE	Sample12
USO1	ENSG00000138768.15	chr4	+	75795335	75795356	75793689	75793901	75799621	75799732	NA	NA	NA	NA	NA	NA	NA	NA	NA	NA	NA	NA	131	56	175	19	121	100	6.92e-06	0.000887886	0.659	0.884	-0.225	protein_coding	SE	Sample12
LMO7	ENSG00000136153.20	chr13	+	75809153	75809183	75804226	75804541	75817160	75817278	NA	NA	NA	NA	NA	NA	NA	NA	NA	NA	NA	NA	38	7	99	573	130	100	0	0	0.807	0.117	0.69	protein_coding	SE	Sample12
TRIM65	ENSG00000141569.12	chr17	-	75891812	75891878	75888962	75891347	75892010	75892185	NA	NA	NA	NA	NA	NA	NA	NA	NA	NA	NA	NA	85	5	25	12	166	100	0.000143867	0.00453098	0.911	0.557	0.354	protein_coding	SE	Sample12
FBF1	ENSG00000188878.20	chr17	-	75935631	75935673	75932994	75933088	75937565	75937593	NA	NA	NA	NA	NA	NA	NA	NA	NA	NA	NA	NA	9	6	6	0	142	100	0.000669446	0.0145816	0.514	1	-0.486	protein_coding	SE	Sample12
ACOX1	ENSG00000161533.12	chr17	-	75960214	75960375	75957420	75957566	75973624	75973785	NA	NA	NA	NA	NA	NA	NA	NA	NA	NA	NA	NA	39	4	111	72	200	100	6.35e-05	0.00262767	0.83	0.435	0.395	protein_coding	SE	Sample12
EXOC7	ENSG00000182473.22	chr17	-	76090328	76090397	76089174	76089320	76094413	76094581	NA	NA	NA	NA	NA	NA	NA	NA	NA	NA	NA	NA	8	45	62	27	169	100	4.64e-10	3.83e-07	0.095	0.576	-0.481	protein_coding	SE	Sample12
SAT2	ENSG00000141504.12	chr17	-	7626942	7627044	7626706	7626793	7627142	7627226	NA	NA	NA	NA	NA	NA	NA	NA	NA	NA	NA	NA	60	1	57	11	200	100	0.00062792	0.0139506	0.968	0.722	0.246	protein_coding	SE	Sample12
DTX2	ENSG00000091073.20	chr7	+	76497336	76497477	76492152	76492253	76500440	76500520	NA	NA	NA	NA	NA	NA	NA	NA	NA	NA	NA	NA	16	4	8	0	200	100	0.00196849	0.0305026	0.667	1	-0.333	protein_coding	SE	Sample12
METTL23	ENSG00000181038.14	chr17	+	76729689	76729794	76726829	76727213	76732977	76733215	NA	NA	NA	NA	NA	NA	NA	NA	NA	NA	NA	NA	28	6	22	0	200	100	0.000763488	0.0158441	0.7	1	-0.3	protein_coding	SE	Sample12
DTX2P1	ENSG00000186704.9	chr7	+	76995454	76995595	76990268	76990369	77000308	77000388	NA	NA	NA	NA	NA	NA	NA	NA	NA	NA	NA	NA	10	5	3	18	200	100	0.000726238	0.0153889	0.5	0.077	0.423	transcribed_unprocessed_pseudogene	SE	Sample12
POMT2	ENSG00000009830.13	chr14	-	77279536	77279622	77278728	77278869	77279822	77279928	NA	NA	NA	NA	NA	NA	NA	NA	NA	NA	NA	NA	7	11	0	4	186	100	0.00312268	0.0412452	0.255	0	0.255	protein_coding	SE	Sample12
RPS24	ENSG00000138326.21	chr10	+	78040200	78040225	78037193	78037304	78040614	78040713	NA	NA	NA	NA	NA	NA	NA	NA	NA	NA	NA	NA	21	2787	1809	2296	125	100	0	0	0.006	0.387	-0.381	protein_coding	SE	Sample12
RPS24	ENSG00000138326.21	chr10	+	78040203	78040225	78037193	78037304	78040614	78040696	NA	NA	NA	NA	NA	NA	NA	NA	NA	NA	NA	NA	504	2787	1802	2296	122	100	0	0	0.129	0.391	-0.262	protein_coding	SE	Sample12
TNRC6C	ENSG00000078687.18	chr17	+	78097744	78097861	78093619	78093763	78098342	78098537	NA	NA	NA	NA	NA	NA	NA	NA	NA	NA	NA	NA	0	2	16	0	200	100	9.66e-07	0.000263674	0	1	-1	protein_coding	SE	Sample12
MAP2K7	ENSG00000076984.18	chr19	+	7905807	7905855	7903884	7904068	7909754	7909896	NA	NA	NA	NA	NA	NA	NA	NA	NA	NA	NA	NA	8	7	0	9	148	100	0.00010778	0.00359064	0.436	0	0.436	protein_coding	SE	Sample12
CARD14	ENSG00000141527.18	chr17	+	80179103	80179301	80178507	80178655	80181418	80181649	NA	NA	NA	NA	NA	NA	NA	NA	NA	NA	NA	NA	0	1	19	2	200	100	0.000636789	0.0140508	0	0.826	-0.826	protein_coding	SE	Sample12
DIO2	ENSG00000211448.14	chr14	-	80206230	80206338	80202597	80203288	80211250	80211314	NA	NA	NA	NA	NA	NA	NA	NA	NA	NA	NA	NA	1	8	72	67	200	100	0.00273135	0.0378128	0.059	0.35	-0.291	protein_coding	SE	Sample12
DIO2	ENSG00000211448.14	chr14	-	80211250	80211525	80197529	80203288	80230900	80231054	NA	NA	NA	NA	NA	NA	NA	NA	NA	NA	NA	NA	8	0	98	56	200	100	0.000270247	0.00737796	1	0.467	0.533	protein_coding	SE	Sample12
TSPAN14	ENSG00000108219.16	chr10	+	80468546	80468687	80454309	80454371	80489216	80489314	NA	NA	NA	NA	NA	NA	NA	NA	NA	NA	NA	NA	23	12	50	0	200	100	1.13e-07	5.44e-05	0.489	1	-0.511	protein_coding	SE	Sample12
CMC2	ENSG00000103121.9	chr16	-	80980769	80980879	80975801	80976179	80997313	80997429	NA	NA	NA	NA	NA	NA	NA	NA	NA	NA	NA	NA	34	9	25	0	200	100	0.000180488	0.00542389	0.654	1	-0.346	protein_coding	SE	Sample12
BAIAP2	ENSG00000175866.16	chr17	+	81110913	81110955	81108474	81108509	81115769	81116225	NA	NA	NA	NA	NA	NA	NA	NA	NA	NA	NA	NA	13	23	47	15	142	100	0.000143495	0.00452761	0.285	0.688	-0.403	protein_coding	SE	Sample12
BAIAP2	ENSG00000175866.16	chr17	+	81110913	81110959	81108474	81108509	81115769	81116224	NA	NA	NA	NA	NA	NA	NA	NA	NA	NA	NA	NA	32	23	92	15	146	100	0.00022982	0.00654031	0.488	0.808	-0.32	protein_coding	SE	Sample12
BAHCC1	ENSG00000266074.11	chr17	+	81446737	81446830	81445353	81445681	81447035	81447848	NA	NA	NA	NA	NA	NA	NA	NA	NA	NA	NA	NA	7	4	3	0	193	100	0.00107733	0.0200499	0.476	1	-0.524	protein_coding	SE	Sample12
CERS4	ENSG00000090661.12	chr19	+	8241340	8241457	8209382	8209494	8251075	8251249	NA	NA	NA	NA	NA	NA	NA	NA	NA	NA	NA	NA	3	10	13	3	200	100	0.000624136	0.0138761	0.13	0.684	-0.554	protein_coding	SE	Sample12
CERS4	ENSG00000090661.12	chr19	+	8241340	8241457	8210705	8210862	8251043	8251249	NA	NA	NA	NA	NA	NA	NA	NA	NA	NA	NA	NA	1	3	17	0	200	100	1.49e-05	0.00133232	0.143	1	-0.857	protein_coding	SE	Sample12
HEXD	ENSG00000169660.17	chr17	+	82440472	82440613	82439999	82440334	82440996	82441075	NA	NA	NA	NA	NA	NA	NA	NA	NA	NA	NA	NA	9	4	7	0	200	100	0.000643674	0.0141736	0.529	1	-0.471	protein_coding	SE	Sample12
SEC31A	ENSG00000138674.17	chr4	-	82842139	82842481	82828999	82829058	82844385	82844460	NA	NA	NA	NA	NA	NA	NA	NA	NA	NA	NA	NA	137	68	118	9	200	100	7.97e-08	3.95e-05	0.502	0.868	-0.366	protein_coding	SE	Sample12
SEC31A	ENSG00000138674.17	chr4	-	82842184	82842481	82828999	82829058	82844385	82844509	NA	NA	NA	NA	NA	NA	NA	NA	NA	NA	NA	NA	104	68	83	9	200	100	6.12e-07	0.000187726	0.433	0.822	-0.389	protein_coding	SE	Sample12
UBQLN1	ENSG00000135018.14	chr9	-	83666349	83666394	83665029	83665145	83669184	83669291	NA	NA	NA	NA	NA	NA	NA	NA	NA	NA	NA	NA	78	5	43	37	145	100	3.2e-09	2.19e-06	0.915	0.445	0.47	protein_coding	SE	Sample12
MARCHF2	ENSG00000099785.11	chr19	+	8418536	8418807	8413289	8413420	8421788	8421951	NA	NA	NA	NA	NA	NA	NA	NA	NA	NA	NA	NA	9	7	42	3	200	100	0.000843004	0.0167261	0.391	0.875	-0.484	protein_coding	SE	Sample12
MARCHF2	ENSG00000099785.11	chr19	+	8418741	8418807	8413294	8413420	8421788	8422016	NA	NA	NA	NA	NA	NA	NA	NA	NA	NA	NA	NA	7	7	31	3	166	100	0.00138981	0.0239043	0.376	0.862	-0.486	protein_coding	SE	Sample12
GOLGA2P7	ENSG00000225151.10	chr15	-	84205230	84205319	84204786	84204975	84229851	84230136	NA	NA	NA	NA	NA	NA	NA	NA	NA	NA	NA	NA	8	0	1	4	189	100	6.25e-06	0.000838077	1	0.117	0.883	transcribed_unprocessed_pseudogene	SE	Sample12
LINC01128	ENSG00000228794.12	chr1	+	847653	847806	829002	829104	851926	852089	NA	NA	NA	NA	NA	NA	NA	NA	NA	NA	NA	NA	14	23	9	1	200	100	0.00114953	0.0210052	0.233	0.818	-0.585	lncRNA	SE	Sample12
ZDHHC7	ENSG00000153786.13	chr16	-	84988762	84988873	84981869	84981994	84990303	84990635	NA	NA	NA	NA	NA	NA	NA	NA	NA	NA	NA	NA	98	40	19	23	200	100	0.00400643	0.0492435	0.551	0.292	0.259	protein_coding	SE	Sample12
RBIS	ENSG00000176731.12	chr8	-	85219235	85219360	85217385	85217502	85220305	85220353	NA	NA	NA	NA	NA	NA	NA	NA	NA	NA	NA	NA	155	97	72	236	200	100	5e-13	6.45e-10	0.444	0.132	0.312	protein_coding	SE	Sample12
RBIS	ENSG00000176731.12	chr8	-	85219235	85219363	85217385	85217502	85220305	85220384	NA	NA	NA	NA	NA	NA	NA	NA	NA	NA	NA	NA	216	97	89	236	200	100	5.55e-16	1.05e-12	0.527	0.159	0.368	protein_coding	SE	Sample12
AKAP13	ENSG00000170776.22	chr15	+	85662387	85662453	85658536	85658590	85664562	85664755	NA	NA	NA	NA	NA	NA	NA	NA	NA	NA	NA	NA	18	21	26	5	166	100	0.000784776	0.0160881	0.341	0.758	-0.417	protein_coding	SE	Sample12
SYTL2	ENSG00000137501.18	chr11	-	85711112	85711232	85709330	85709500	85714412	85714507	NA	NA	NA	NA	NA	NA	NA	NA	NA	NA	NA	NA	2	2	8	0	200	100	0.00162091	0.0267099	0.333	1	-0.667	protein_coding	SE	Sample12
PICALM	ENSG00000073921.18	chr11	-	85990249	85990378	85983865	85983973	85996825	85996929	NA	NA	NA	NA	NA	NA	NA	NA	NA	NA	NA	NA	55	117	131	92	200	100	9.65e-06	0.00107127	0.19	0.416	-0.226	protein_coding	SE	Sample12
PICALM	ENSG00000073921.18	chr11	-	85990249	85990399	85983865	85983973	85996825	85996929	NA	NA	NA	NA	NA	NA	NA	NA	NA	NA	NA	NA	105	117	223	92	200	100	1.39e-05	0.00132108	0.31	0.548	-0.238	protein_coding	SE	Sample12
MYH10	ENSG00000133026.14	chr17	-	8623423	8623497	8622901	8623277	8630920	8631343	NA	NA	NA	NA	NA	NA	NA	NA	NA	NA	NA	NA	7	3	2	0	174	100	0.00359076	0.0455259	0.573	1	-0.427	protein_coding	SE	Sample12
ODF2L	ENSG00000122417.16	chr1	-	86382241	86382358	86376232	86376418	86382930	86383002	NA	NA	NA	NA	NA	NA	NA	NA	NA	NA	NA	NA	188	47	67	4	200	100	0.00154068	0.0257567	0.667	0.893	-0.226	protein_coding	SE	Sample12
PAPSS2	ENSG00000198682.13	chr10	+	87721755	87721770	87715731	87715843	87727283	87727489	NA	NA	NA	NA	NA	NA	NA	NA	NA	NA	NA	NA	0	16	11	5	115	100	2.47e-07	9.81e-05	0	0.657	-0.657	protein_coding	SE	Sample12
C12orf29	ENSG00000133641.18	chr12	+	88040147	88040265	88035535	88035738	88042824	88042920	NA	NA	NA	NA	NA	NA	NA	NA	NA	NA	NA	NA	55	17	205	20	200	100	0.0037636	0.0469757	0.618	0.837	-0.219	protein_coding	SE	Sample12
CEP290	ENSG00000198707.17	chr12	-	88054339	88054413	88053651	88053746	88055575	88055717	NA	NA	NA	NA	NA	NA	NA	NA	NA	NA	NA	NA	22	3	0	1	174	100	0.00108948	0.0202146	0.808	0	0.808	protein_coding	SE	Sample12
PPM1K	ENSG00000163644.15	chr4	-	88278143	88278642	88275144	88277243	88284405	88284561	NA	NA	NA	NA	NA	NA	NA	NA	NA	NA	NA	NA	11	0	46	16	200	100	0.000519169	0.0121372	1	0.59	0.41	protein_coding	SE	Sample12
SPATA7	ENSG00000042317.17	chr14	+	88393392	88393488	88391380	88391455	88396155	88396184	NA	NA	NA	NA	NA	NA	NA	NA	NA	NA	NA	NA	14	12	6	0	196	100	0.000290373	0.00775073	0.373	1	-0.627	protein_coding	SE	Sample12
TTC8	ENSG00000165533.19	chr14	+	88841424	88841514	88841036	88841196	88843805	88843850	NA	NA	NA	NA	NA	NA	NA	NA	NA	NA	NA	NA	52	22	22	0	190	100	1.48e-05	0.00132904	0.554	1	-0.446	protein_coding	SE	Sample12
HAPLN3	ENSG00000140511.12	chr15	-	88879417	88880610	88878966	88879269	88881356	88881725	NA	NA	NA	NA	NA	NA	NA	NA	NA	NA	NA	NA	14	14	0	2	200	100	0.00310276	0.0411154	0.333	0	0.333	protein_coding	SE	Sample12
SEMA4D	ENSG00000187764.12	chr9	-	89418362	89418437	89418055	89418118	89455887	89455953	NA	NA	NA	NA	NA	NA	NA	NA	NA	NA	NA	NA	0	6	7	6	175	100	0.000416463	0.0103123	0	0.4	-0.4	protein_coding	SE	Sample12
FANCA	ENSG00000187741.16	chr16	-	89798950	89799079	89795905	89796018	89799165	89799232	NA	NA	NA	NA	NA	NA	NA	NA	NA	NA	NA	NA	11	16	0	6	200	100	0.00121442	0.0218806	0.256	0	0.256	protein_coding	SE	Sample12
MAP3K7	ENSG00000135341.19	chr6	-	90544551	90544632	90536336	90536401	90547257	90547357	NA	NA	NA	NA	NA	NA	NA	NA	NA	NA	NA	NA	32	35	49	8	181	100	9.49e-06	0.00107127	0.336	0.772	-0.436	protein_coding	SE	Sample12
GPR157	ENSG00000180758.12	chr1	-	9105485	9105680	9100304	9104634	9111275	9111489	NA	NA	NA	NA	NA	NA	NA	NA	NA	NA	NA	NA	12	10	64	10	200	100	0.00236201	0.0342912	0.375	0.762	-0.387	protein_coding	SE	Sample12
AKAP9	ENSG00000127914.19	chr7	+	92042045	92042186	92040673	92040898	92042667	92042771	NA	NA	NA	NA	NA	NA	NA	NA	NA	NA	NA	NA	54	43	6	66	200	100	1.54e-10	1.42e-07	0.386	0.043	0.343	protein_coding	SE	Sample12
CCDC18-AS1	ENSG00000223745.8	chr1	-	93311489	93311608	93305387	93305470	93324634	93324729	NA	NA	NA	NA	NA	NA	NA	NA	NA	NA	NA	NA	10	1	0	2	200	100	7.03e-05	0.00265102	0.833	0	0.833	lncRNA	SE	Sample12
ASAP2	ENSG00000151693.11	chr2	+	9391061	9391196	9388293	9388546	9393481	9393647	NA	NA	NA	NA	NA	NA	NA	NA	NA	NA	NA	NA	9	13	0	8	200	100	0.000754946	0.0157926	0.257	0	0.257	protein_coding	SE	Sample12
SETD5	ENSG00000168137.20	chr3	+	9429826	9430051	9428822	9429009	9433844	9433950	NA	NA	NA	NA	NA	NA	NA	NA	NA	NA	NA	NA	67	8	21	13	200	100	0.00124008	0.0221357	0.807	0.447	0.36	protein_coding	SE	Sample12
ZNF266	ENSG00000174652.20	chr19	-	9434064	9434235	9420064	9420218	9434797	9434859	NA	NA	NA	NA	NA	NA	NA	NA	NA	NA	NA	NA	3	4	14	1	200	100	0.00338841	0.0437155	0.273	0.875	-0.602	protein_coding	SE	Sample12
SORBS1	ENSG00000095637.23	chr10	-	95351215	95351376	95346405	95346452	95354881	95354967	NA	NA	NA	NA	NA	NA	NA	NA	NA	NA	NA	NA	2	0	6	7	200	100	0.000818728	0.0166023	1	0.3	0.7	protein_coding	SE	Sample12
CDC14B	ENSG00000081377.17	chr9	-	96515648	96515792	96509672	96509789	96522505	96522603	NA	NA	NA	NA	NA	NA	NA	NA	NA	NA	NA	NA	6	6	0	3	200	100	0.00216904	0.0324099	0.333	0	0.333	protein_coding	SE	Sample12
ARID5A	ENSG00000196843.17	chr2	+	96549320	96549459	96547401	96547517	96549752	96549805	NA	NA	NA	NA	NA	NA	NA	NA	NA	NA	NA	NA	14	11	3	0	200	100	0.00158562	0.0262626	0.389	1	-0.611	protein_coding	SE	Sample12
CAST	ENSG00000153113.24	chr5	+	96726793	96726859	96722638	96722718	96727488	96727530	NA	NA	NA	NA	NA	NA	NA	NA	NA	NA	NA	NA	4	0	7	3	166	100	0.00359607	0.0455259	1	0.584	0.416	protein_coding	SE	Sample12
ZNF812P	ENSG00000224689.11	chr19	-	9693693	9693820	9689993	9691266	9694778	9694867	NA	NA	NA	NA	NA	NA	NA	NA	NA	NA	NA	NA	5	7	50	0	200	100	1.99e-08	1.21e-05	0.263	1	-0.737	transcribed_unprocessed_pseudogene	SE	Sample12
ZNF812P	ENSG00000224689.11	chr19	-	9693693	9693820	9690575	9691269	9694778	9694867	NA	NA	NA	NA	NA	NA	NA	NA	NA	NA	NA	NA	2	14	60	6	200	100	1.49e-10	1.41e-07	0.067	0.833	-0.766	transcribed_unprocessed_pseudogene	SE	Sample12
ZNF812P	ENSG00000224689.11	chr19	-	9694778	9694867	9690579	9691269	9696093	9696248	NA	NA	NA	NA	NA	NA	NA	NA	NA	NA	NA	NA	36	20	30	75	189	100	4.6e-05	0.00210093	0.488	0.175	0.313	transcribed_unprocessed_pseudogene	SE	Sample12
ANKRD36	ENSG00000135976.21	chr2	+	97142762	97142835	97142639	97142668	97144517	97144546	NA	NA	NA	NA	NA	NA	NA	NA	NA	NA	NA	NA	50	24	38	0	173	100	1.66e-07	7.12e-05	0.546	1	-0.454	protein_coding	SE	Sample12
CLSTN1	ENSG00000171603.18	chr1	-	9737497	9737554	9735884	9736042	9741093	9741256	NA	NA	NA	NA	NA	NA	NA	NA	NA	NA	NA	NA	251	123	13	40	157	100	4.88e-08	2.67e-05	0.565	0.172	0.393	protein_coding	SE	Sample12
BRPF1	ENSG00000156983.17	chr3	+	9744223	9744541	9743580	9743901	9745007	9745155	NA	NA	NA	NA	NA	NA	NA	NA	NA	NA	NA	NA	13	0	5	3	200	100	0.000803046	0.0163735	1	0.455	0.545	protein_coding	SE	Sample12
R3HCC1L	ENSG00000166024.14	chr10	+	98156092	98156147	98134656	98134706	98162882	98162975	NA	NA	NA	NA	NA	NA	NA	NA	NA	NA	NA	NA	5	6	5	0	155	100	0.000225815	0.00644343	0.35	1	-0.65	protein_coding	SE	Sample12
CLDND1	ENSG00000080822.17	chr3	-	98521652	98521696	98521132	98521442	98522541	98522606	NA	NA	NA	NA	NA	NA	NA	NA	NA	NA	NA	NA	21	0	22	5	144	100	0.00126903	0.0225043	1	0.753	0.247	protein_coding	SE	Sample12
CLDND1	ENSG00000080822.17	chr3	-	98521652	98521703	98521132	98521442	98522541	98522605	NA	NA	NA	NA	NA	NA	NA	NA	NA	NA	NA	NA	21	0	25	5	151	100	0.00160954	0.0266177	1	0.768	0.232	protein_coding	SE	Sample12
CLDND1	ENSG00000080822.17	chr3	-	98521652	98521718	98521132	98521437	98522848	98522922	NA	NA	NA	NA	NA	NA	NA	NA	NA	NA	NA	NA	0	3	8	5	166	100	0.000714821	0.01521	0	0.491	-0.491	protein_coding	SE	Sample12
CLDND1	ENSG00000080822.17	chr3	-	98521652	98521718	98521132	98521442	98522541	98522602	NA	NA	NA	NA	NA	NA	NA	NA	NA	NA	NA	NA	21	0	25	5	166	100	0.00142385	0.0243582	1	0.751	0.249	protein_coding	SE	Sample12
ZKSCAN5	ENSG00000196652.12	chr7	+	99520168	99520304	99519826	99519909	99525812	99526418	NA	NA	NA	NA	NA	NA	NA	NA	NA	NA	NA	NA	17	4	9	0	200	100	0.00217439	0.0324596	0.68	1	-0.32	protein_coding	SE	Sample12
RNF19A	ENSG00000034677.13	chr8	-	100300527	100300651	100287500	100288267	100303159	100303259	NA	NA	NA	NA	NA	NA	NA	NA	NA	NA	NA	NA	4	7	1	0	200	100	0.000905447	0.015429	0.222	1	-0.778	protein_coding	SE	Sample13
TBC1D23	ENSG00000036054.13	chr3	+	100311832	100311877	100310402	100310542	100316098	100316187	NA	NA	NA	NA	NA	NA	NA	NA	NA	NA	NA	NA	79	44	34	66	145	100	4.82e-05	0.00189383	0.553	0.262	0.291	protein_coding	SE	Sample13
PILRA	ENSG00000085514.16	chr7	+	100389887	100390106	100374043	100374433	100397878	100397912	NA	NA	NA	NA	NA	NA	NA	NA	NA	NA	NA	NA	9	3	0	1	200	100	0.00142484	0.021572	0.6	0	0.6	protein_coding	SE	Sample13
SEC31B	ENSG00000075826.17	chr10	-	100498704	100498804	100498028	100498207	100499159	100499258	NA	NA	NA	NA	NA	NA	NA	NA	NA	NA	NA	NA	6	3	2	0	200	100	0.00200687	0.0276009	0.5	1	-0.5	protein_coding	SE	Sample13
TMEM45A	ENSG00000181458.10	chr3	+	100519076	100519316	100492650	100492928	100519461	100519608	NA	NA	NA	NA	NA	NA	NA	NA	NA	NA	NA	NA	96	16	0	6	200	100	1.57e-07	5.55e-05	0.75	0	0.75	protein_coding	SE	Sample13
TMEM45A	ENSG00000181458.10	chr3	+	100519461	100519608	100492650	100492928	100555208	100555401	NA	NA	NA	NA	NA	NA	NA	NA	NA	NA	NA	NA	117	18	10	8	200	100	0.00388855	0.0429105	0.765	0.385	0.38	protein_coding	SE	Sample13
TMEM45A	ENSG00000181458.10	chr3	+	100519532	100519608	100492659	100492928	100555208	100555401	NA	NA	NA	NA	NA	NA	NA	NA	NA	NA	NA	NA	62	18	3	8	176	100	0.000681661	0.0126059	0.662	0.176	0.486	protein_coding	SE	Sample13
SENP7	ENSG00000138468.16	chr3	-	101398860	101399055	101372007	101372126	101417592	101417790	NA	NA	NA	NA	NA	NA	NA	NA	NA	NA	NA	NA	30	0	42	6	200	100	0.00136449	0.0209365	1	0.778	0.222	protein_coding	SE	Sample13
PCSK6	ENSG00000140479.18	chr15	-	101431319	101431463	101429152	101430063	101431989	101432100	NA	NA	NA	NA	NA	NA	NA	NA	NA	NA	NA	NA	30	5	23	0	200	100	0.00154955	0.0228359	0.75	1	-0.25	protein_coding	SE	Sample13
IL1RL2	ENSG00000115598.10	chr2	+	102191924	102192120	102189075	102189310	102201555	102201582	NA	NA	NA	NA	NA	NA	NA	NA	NA	NA	NA	NA	8	0	21	10	200	100	0.000575406	0.0113137	1	0.512	0.488	protein_coding	SE	Sample13
POLR2J3	ENSG00000285437.2	chr7	-	102568009	102568184	102565975	102567083	102569834	102569924	NA	NA	NA	NA	NA	NA	NA	NA	NA	NA	NA	NA	2	61	19	17	200	100	3.65e-09	2.35e-06	0.016	0.358	-0.342	protein_coding	SE	Sample13
SFXN2	ENSG00000156398.13	chr10	+	102729318	102729394	102728430	102728529	102729722	102729808	NA	NA	NA	NA	NA	NA	NA	NA	NA	NA	NA	NA	9	7	8	0	176	100	0.00020554	0.00526559	0.422	1	-0.578	protein_coding	SE	Sample13
UBE2D3	ENSG00000109332.20	chr4	-	102827591	102827741	102826484	102826636	102827943	102828029	NA	NA	NA	NA	NA	NA	NA	NA	NA	NA	NA	NA	78	40	50	110	200	100	3.98e-07	0.000114993	0.494	0.185	0.309	protein_coding	SE	Sample13
ATP5MK	ENSG00000173915.16	chr10	-	103394198	103394394	103392370	103392466	103395745	103396032	NA	NA	NA	NA	NA	NA	NA	NA	NA	NA	NA	NA	2	33	46	63	200	100	4.76e-06	0.00068612	0.029	0.267	-0.238	protein_coding	SE	Sample13
ATP5MK	ENSG00000173915.16	chr10	-	103395745	103396032	103394198	103394394	103396408	103396475	NA	NA	NA	NA	NA	NA	NA	NA	NA	NA	NA	NA	20	0	42	26	200	100	2.71e-06	0.000461138	1	0.447	0.553	protein_coding	SE	Sample13
MARK3	ENSG00000075413.19	chr14	+	103498501	103498528	103491538	103492034	103500155	103500200	NA	NA	NA	NA	NA	NA	NA	NA	NA	NA	NA	NA	8	3	0	8	127	100	1.04e-05	0.00102367	0.677	0	0.677	protein_coding	SE	Sample13
KLC1	ENSG00000126214.22	chr14	+	103693552	103693634	103692358	103692425	103700654	103700727	NA	NA	NA	NA	NA	NA	NA	NA	NA	NA	NA	NA	17	0	6	3	182	100	0.00117984	0.0187694	1	0.524	0.476	protein_coding	SE	Sample13
ATF7IP2	ENSG00000166669.14	chr16	+	10457371	10457529	10440363	10440462	10472109	10472183	NA	NA	NA	NA	NA	NA	NA	NA	NA	NA	NA	NA	6	3	4	0	200	100	0.00182262	0.0259045	0.5	1	-0.5	protein_coding	SE	Sample13
MTA1	ENSG00000182979.18	chr14	+	105449358	105449409	105445417	105445511	105450057	105450184	NA	NA	NA	NA	NA	NA	NA	NA	NA	NA	NA	NA	27	19	20	2	151	100	0.00216306	0.0290758	0.485	0.869	-0.384	protein_coding	SE	Sample13
TMEM263	ENSG00000151135.10	chr12	+	106957081	106957149	106955827	106956065	106967110	106967180	NA	NA	NA	NA	NA	NA	NA	NA	NA	NA	NA	NA	32	11	0	1	168	100	0.00242401	0.0312985	0.634	0	0.634	protein_coding	SE	Sample13
DNM2	ENSG00000079805.19	chr19	+	10808568	10808580	10805915	10805967	10812263	10812377	NA	NA	NA	NA	NA	NA	NA	NA	NA	NA	NA	NA	34	11	43	1	112	100	0.000298288	0.00702745	0.734	0.975	-0.241	protein_coding	SE	Sample13
FER	ENSG00000151422.14	chr5	+	108768092	108768238	108747896	108748000	108798123	108798389	NA	NA	NA	NA	NA	NA	NA	NA	NA	NA	NA	NA	12	0	37	5	200	100	0.00481729	0.0496722	1	0.787	0.213	protein_coding	SE	Sample13
CLCC1	ENSG00000121940.17	chr1	-	108962308	108962464	108950308	108950448	108963360	108963450	NA	NA	NA	NA	NA	NA	NA	NA	NA	NA	NA	NA	14	3	2	7	200	100	0.000760911	0.0136861	0.7	0.125	0.575	protein_coding	SE	Sample13
SEPTIN10	ENSG00000186522.15	chr2	-	109585125	109585321	109567814	109567976	109593050	109593119	NA	NA	NA	NA	NA	NA	NA	NA	NA	NA	NA	NA	11	0	0	2	200	100	1.2e-06	0.000253808	1	0	1	protein_coding	SE	Sample13
RBM15	ENSG00000162775.17	chr1	+	110345538	110345649	110339322	110342268	110346307	110346677	NA	NA	NA	NA	NA	NA	NA	NA	NA	NA	NA	NA	10	5	0	1	200	100	0.00261893	0.0328609	0.5	0	0.5	protein_coding	SE	Sample13
MIR4435-2HG	ENSG00000172965.17	chr2	-	111365560	111365662	111343581	111344237	111367486	111367575	NA	NA	NA	NA	NA	NA	NA	NA	NA	NA	NA	NA	5	7	2	0	200	100	0.000624601	0.011914	0.263	1	-0.737	lncRNA	SE	Sample13
DNAJC25	ENSG00000059769.20	chr9	+	111642856	111643094	111631359	111631743	111647106	111647259	NA	NA	NA	NA	NA	NA	NA	NA	NA	NA	NA	NA	27	8	1	4	200	100	0.00387079	0.0428125	0.628	0.111	0.517	protein_coding	SE	Sample13
TUBE1	ENSG00000074935.14	chr6	-	112084188	112084246	112081091	112081207	112086555	112086608	NA	NA	NA	NA	NA	NA	NA	NA	NA	NA	NA	NA	30	10	20	0	158	100	0.000170642	0.00455723	0.655	1	-0.345	protein_coding	SE	Sample13
RHOC	ENSG00000155366.17	chr1	-	112705099	112705168	112703492	112703806	112707077	112707114	NA	NA	NA	NA	NA	NA	NA	NA	NA	NA	NA	NA	94	54	48	9	169	100	0.00394603	0.0433146	0.507	0.759	-0.252	protein_coding	SE	Sample13
TFDP1	ENSG00000198176.13	chr13	+	113637619	113637896	113636533	113636700	113640119	113640310	NA	NA	NA	NA	NA	NA	NA	NA	NA	NA	NA	NA	99	8	42	14	200	100	0.0031649	0.0372561	0.861	0.6	0.261	protein_coding	SE	Sample13
TNC	ENSG00000041982.16	chr9	-	115064646	115064919	115042218	115042341	115073602	115073866	NA	NA	NA	NA	NA	NA	NA	NA	NA	NA	NA	NA	140	9	3	12	200	100	5.13e-11	4.24e-08	0.886	0.111	0.775	protein_coding	SE	Sample13
TRPS1	ENSG00000104447.13	chr8	-	115623600	115623758	115619131	115620060	115668544	115668975	NA	NA	NA	NA	NA	NA	NA	NA	NA	NA	NA	NA	10	23	48	18	200	100	6.57e-05	0.00230161	0.179	0.571	-0.392	protein_coding	SE	Sample13
LPIN1	ENSG00000134324.12	chr2	+	11776085	11776193	11773619	11773745	11779518	11779645	NA	NA	NA	NA	NA	NA	NA	NA	NA	NA	NA	NA	0	28	461	52	200	100	0	0	0	0.816	-0.816	protein_coding	SE	Sample13
SNHG8	ENSG00000269893.10	chr4	+	118278933	118279137	118278754	118278792	118279388	118279431	NA	NA	NA	NA	NA	NA	NA	NA	NA	NA	NA	NA	45	11	166	216	200	100	1.5e-06	0.000300074	0.672	0.278	0.394	lncRNA	SE	Sample13
SNHG8	ENSG00000269893.10	chr4	+	118278943	118279137	118278705	118278792	118279388	118279431	NA	NA	NA	NA	NA	NA	NA	NA	NA	NA	NA	NA	51	11	205	216	200	100	3.16e-06	0.000512713	0.699	0.322	0.377	lncRNA	SE	Sample13
SNHG8	ENSG00000269893.10	chr4	+	118278965	118279137	118278757	118278792	118279388	118279431	NA	NA	NA	NA	NA	NA	NA	NA	NA	NA	NA	NA	44	11	171	216	200	100	3.46e-06	0.000546397	0.667	0.284	0.383	lncRNA	SE	Sample13
SNHG8	ENSG00000269893.10	chr4	+	118279106	118279137	118278713	118278792	118279388	118279431	NA	NA	NA	NA	NA	NA	NA	NA	NA	NA	NA	NA	17	11	73	216	131	100	0.000472875	0.00991803	0.541	0.205	0.336	lncRNA	SE	Sample13
DOCK11	ENSG00000147251.16	chrX	+	118616201	118616240	118615599	118615711	118618549	118618728	NA	NA	NA	NA	NA	NA	NA	NA	NA	NA	NA	NA	14	22	0	2	139	100	0.00466173	0.0487061	0.314	0	0.314	protein_coding	SE	Sample13
MCM9	ENSG00000111877.18	chr6	-	118826146	118826292	118813441	118816294	118826781	118826864	NA	NA	NA	NA	NA	NA	NA	NA	NA	NA	NA	NA	23	8	9	0	200	100	0.000990765	0.0165068	0.59	1	-0.41	protein_coding	SE	Sample13
MPPE1	ENSG00000154889.17	chr18	-	11905737	11905953	11897525	11897620	11906202	11906309	NA	NA	NA	NA	NA	NA	NA	NA	NA	NA	NA	NA	8	0	0	3	200	100	4.05e-07	0.000115986	1	0	1	protein_coding	SE	Sample13
DENND10	ENSG00000119979.18	chr10	+	119104763	119105006	119104116	119104197	119107967	119108164	NA	NA	NA	NA	NA	NA	NA	NA	NA	NA	NA	NA	6	18	75	28	200	100	1.55e-05	0.00115025	0.143	0.573	-0.43	protein_coding	SE	Sample13
DENND10	ENSG00000119979.18	chr10	+	119104763	119105022	119104091	119104197	119107947	119108096	NA	NA	NA	NA	NA	NA	NA	NA	NA	NA	NA	NA	6	9	74	15	200	100	0.000635151	0.0119961	0.25	0.712	-0.462	protein_coding	SE	Sample13
DENND10	ENSG00000119979.18	chr10	+	119104763	119105022	119104091	119104197	119107967	119108164	NA	NA	NA	NA	NA	NA	NA	NA	NA	NA	NA	NA	9	18	79	28	200	100	0.000133259	0.00373837	0.2	0.585	-0.385	protein_coding	SE	Sample13
DMXL1	ENSG00000172869.15	chr5	+	119206833	119206896	119203318	119203436	119216900	119216987	NA	NA	NA	NA	NA	NA	NA	NA	NA	NA	NA	NA	3	17	10	6	163	100	0.00190232	0.0266797	0.098	0.506	-0.408	protein_coding	SE	Sample13
USP53	ENSG00000145390.12	chr4	+	119235289	119235411	119217549	119217673	119245336	119245429	NA	NA	NA	NA	NA	NA	NA	NA	NA	NA	NA	NA	2	6	17	0	200	100	2.76e-07	8.59e-05	0.143	1	-0.857	protein_coding	SE	Sample13
USP53	ENSG00000145390.12	chr4	+	119239217	119239903	119217549	119217673	119245336	119245429	NA	NA	NA	NA	NA	NA	NA	NA	NA	NA	NA	NA	25	6	96	0	200	100	1.89e-05	0.00129169	0.676	1	-0.324	protein_coding	SE	Sample13
SEPTIN6	ENSG00000125354.24	chrX	-	119625334	119625379	119616944	119620051	119629317	119629508	NA	NA	NA	NA	NA	NA	NA	NA	NA	NA	NA	NA	6	3	2	0	145	100	0.00400197	0.0435966	0.58	1	-0.42	protein_coding	SE	Sample13
SEPTIN6	ENSG00000125354.24	chrX	-	119625334	119625379	119618712	119618786	119629317	119629508	NA	NA	NA	NA	NA	NA	NA	NA	NA	NA	NA	NA	3	6	2	0	145	100	0.000356112	0.0080006	0.256	1	-0.744	protein_coding	SE	Sample13
CAMKK2	ENSG00000110931.19	chr12	-	121248605	121248734	121245139	121245240	121249786	121249874	NA	NA	NA	NA	NA	NA	NA	NA	NA	NA	NA	NA	30	11	14	0	200	100	0.000270181	0.00656819	0.577	1	-0.423	protein_coding	SE	Sample13
SLC15A2	ENSG00000163406.11	chr3	+	121940383	121940488	121939190	121939495	121940830	121940982	NA	NA	NA	NA	NA	NA	NA	NA	NA	NA	NA	NA	19	6	8	0	200	100	0.00152819	0.0226201	0.613	1	-0.387	protein_coding	SE	Sample13
KIAA1109	ENSG00000138688.17	chr4	+	122275971	122276022	122274342	122274436	122279774	122279981	NA	NA	NA	NA	NA	NA	NA	NA	NA	NA	NA	NA	0	20	4	4	151	100	0.00034113	0.00773237	0	0.398	-0.398	protein_coding	SE	Sample13
KIAA1109	ENSG00000138688.17	chr4	+	122325854	122325917	122325229	122325320	122328103	122328357	NA	NA	NA	NA	NA	NA	NA	NA	NA	NA	NA	NA	34	1	11	5	163	100	0.00245057	0.0314218	0.954	0.574	0.38	protein_coding	SE	Sample13
ZNF44	ENSG00000197857.16	chr19	-	12293231	12293375	12275955	12276082	12294691	12294794	NA	NA	NA	NA	NA	NA	NA	NA	NA	NA	NA	NA	7	1	1	13	200	100	1.06e-05	0.00102367	0.778	0.037	0.741	protein_coding	SE	Sample13
SPIRE1	ENSG00000134278.16	chr18	-	12459754	12459928	12454345	12454483	12463350	12463493	NA	NA	NA	NA	NA	NA	NA	NA	NA	NA	NA	NA	37	31	23	3	200	100	0.000925981	0.0156988	0.374	0.793	-0.419	protein_coding	SE	Sample13
SLC37A2	ENSG00000134955.12	chr11	+	125086203	125086260	125085953	125086018	125088118	125089235	NA	NA	NA	NA	NA	NA	NA	NA	NA	NA	NA	NA	26	9	43	1	157	100	0.000363796	0.00815665	0.648	0.965	-0.317	protein_coding	SE	Sample13
GAPVD1	ENSG00000165219.23	chr9	+	125268935	125268984	125261809	125261959	125295457	125295574	NA	NA	NA	NA	NA	NA	NA	NA	NA	NA	NA	NA	5	0	13	6	149	100	0.00173412	0.0249037	1	0.593	0.407	protein_coding	SE	Sample13
GAPVD1	ENSG00000165219.23	chr9	+	125268935	125268984	125261809	125261959	125298889	125299106	NA	NA	NA	NA	NA	NA	NA	NA	NA	NA	NA	NA	6	17	22	1	149	100	4.11e-08	1.83e-05	0.192	0.937	-0.745	protein_coding	SE	Sample13
ARL4A	ENSG00000122644.13	chr7	+	12687634	12687728	12686855	12687043	12688165	12689179	NA	NA	NA	NA	NA	NA	NA	NA	NA	NA	NA	NA	1	4	163	10	194	100	2.95e-05	0.00147182	0.114	0.894	-0.78	protein_coding	SE	Sample13
ECHDC1	ENSG00000093144.19	chr6	-	127316449	127316502	127314815	127314896	127327001	127327137	NA	NA	NA	NA	NA	NA	NA	NA	NA	NA	NA	NA	20	13	94	14	153	100	0.0021352	0.0288581	0.501	0.814	-0.313	protein_coding	SE	Sample13
PVT1	ENSG00000249859.14	chr8	+	127855154	127855319	127795220	127796008	127890588	127890998	NA	NA	NA	NA	NA	NA	NA	NA	NA	NA	NA	NA	6	2	0	5	200	100	0.000102813	0.00300369	0.6	0	0.6	lncRNA	SE	Sample13
MFSD8	ENSG00000164073.11	chr4	-	127939852	127939997	127932984	127933093	127942044	127942158	NA	NA	NA	NA	NA	NA	NA	NA	NA	NA	NA	NA	17	4	16	0	200	100	0.00174032	0.0249679	0.68	1	-0.32	protein_coding	SE	Sample13
PVT1	ENSG00000249859.14	chr8	+	128070159	128070272	128010317	128010444	128096517	128096654	NA	NA	NA	NA	NA	NA	NA	NA	NA	NA	NA	NA	16	0	4	2	200	100	0.00395119	0.0433208	1	0.5	0.5	lncRNA	SE	Sample13
PVT1	ENSG00000249859.14	chr8	+	128070159	128070361	128010317	128010444	128096517	128096654	NA	NA	NA	NA	NA	NA	NA	NA	NA	NA	NA	NA	11	0	1	2	200	100	0.000326851	0.00750874	1	0.2	0.8	lncRNA	SE	Sample13
TP53AIP1	ENSG00000120471.16	chr11	-	128936537	128936649	128934730	128935044	128942793	128942871	NA	NA	NA	NA	NA	NA	NA	NA	NA	NA	NA	NA	18	0	43	11	200	100	0.000422646	0.00912253	1	0.662	0.338	protein_coding	SE	Sample13
TMCC1	ENSG00000172765.19	chr3	-	129857249	129857405	129848342	129848412	129860939	129861012	NA	NA	NA	NA	NA	NA	NA	NA	NA	NA	NA	NA	25	4	17	0	200	100	0.00403025	0.0437992	0.758	1	-0.242	protein_coding	SE	Sample13
SNX19	ENSG00000120451.11	chr11	-	130880621	130880806	130879623	130879711	130903254	130903384	NA	NA	NA	NA	NA	NA	NA	NA	NA	NA	NA	NA	64	26	44	0	200	100	1.33e-07	4.87e-05	0.552	1	-0.448	protein_coding	SE	Sample13
FNIP1	ENSG00000217128.13	chr5	-	131710577	131710661	131709200	131709272	131716564	131716656	NA	NA	NA	NA	NA	NA	NA	NA	NA	NA	NA	NA	21	15	28	2	184	100	0.000334948	0.00764013	0.432	0.884	-0.452	protein_coding	SE	Sample13
MGAT5	ENSG00000152127.9	chr2	+	134253094	134253218	134119982	134120291	134254261	134254644	NA	NA	NA	NA	NA	NA	NA	NA	NA	NA	NA	NA	10	6	8	0	200	100	0.000372312	0.00830894	0.455	1	-0.545	protein_coding	SE	Sample13
TMEM141	ENSG00000244187.8	chr9	+	136791625	136791777	136791367	136791424	136791946	136792030	NA	NA	NA	NA	NA	NA	NA	NA	NA	NA	NA	NA	50	14	182	3	200	100	4.22e-07	0.000117935	0.641	0.968	-0.327	protein_coding	SE	Sample13
DPH7	ENSG00000148399.13	chr9	-	137576308	137576402	137575708	137576167	137577469	137577603	NA	NA	NA	NA	NA	NA	NA	NA	NA	NA	NA	NA	23	11	6	0	194	100	0.00104301	0.0171208	0.519	1	-0.481	protein_coding	SE	Sample13
COPB2	ENSG00000184432.11	chr3	-	139385003	139385200	139383297	139383435	139389468	139389648	NA	NA	NA	NA	NA	NA	NA	NA	NA	NA	NA	NA	37	6	5	8	200	100	0.000613045	0.0118207	0.755	0.238	0.517	protein_coding	SE	Sample13
NMNAT3	ENSG00000163864.17	chr3	-	139637962	139638062	139627615	139627764	139677704	139677718	NA	NA	NA	NA	NA	NA	NA	NA	NA	NA	NA	NA	15	11	0	2	200	100	0.00193265	0.0268741	0.405	0	0.405	protein_coding	SE	Sample13
TBXAS1	ENSG00000059377.18	chr7	+	139782665	139782729	139778247	139778471	139787337	139787426	NA	NA	NA	NA	NA	NA	NA	NA	NA	NA	NA	NA	7	0	5	8	164	100	4.09e-05	0.00177217	1	0.276	0.724	protein_coding	SE	Sample13
PCDHGC3	ENSG00000240184.7	chr5	+	141478393	141478546	141476000	141476146	141494806	141494865	NA	NA	NA	NA	NA	NA	NA	NA	NA	NA	NA	NA	14	0	8	3	200	100	0.00208897	0.0284192	1	0.571	0.429	protein_coding	SE	Sample13
RELL2	ENSG00000164620.9	chr5	+	141638954	141639021	141638794	141638860	141639463	141639629	NA	NA	NA	NA	NA	NA	NA	NA	NA	NA	NA	NA	22	7	5	0	167	100	0.00301609	0.0360859	0.653	1	-0.347	protein_coding	SE	Sample13
IL15	ENSG00000164136.17	chr4	+	141721058	141721177	141720468	141720566	141721923	141722008	NA	NA	NA	NA	NA	NA	NA	NA	NA	NA	NA	NA	0	8	5	5	200	100	0.000862593	0.0148505	0	0.333	-0.333	protein_coding	SE	Sample13
MICALL2	ENSG00000164877.19	chr7	-	1434209	1435147	1428618	1428791	1436741	1436856	NA	NA	NA	NA	NA	NA	NA	NA	NA	NA	NA	NA	26	5	7	0	200	100	0.00396261	0.0433638	0.722	1	-0.278	protein_coding	SE	Sample13
PHACTR2	ENSG00000112419.15	chr6	+	143760400	143760640	143753753	143753912	143765260	143765798	NA	NA	NA	NA	NA	NA	NA	NA	NA	NA	NA	NA	5	23	156	21	200	100	9.94e-14	1.55e-10	0.098	0.788	-0.69	protein_coding	SE	Sample13
FAM107B	ENSG00000065809.14	chr10	-	14553321	14553387	14530331	14530515	14604239	14604418	NA	NA	NA	NA	NA	NA	NA	NA	NA	NA	NA	NA	5	0	20	13	166	100	0.000851872	0.0147184	1	0.481	0.519	protein_coding	SE	Sample13
PLOD2	ENSG00000152952.12	chr3	-	146077861	146077924	146076781	146076895	146079115	146079257	NA	NA	NA	NA	NA	NA	NA	NA	NA	NA	NA	NA	55	18	10	33	163	100	7.8e-08	3.22e-05	0.652	0.157	0.495	protein_coding	SE	Sample13
PLSCR1	ENSG00000188313.13	chr3	-	146525604	146525647	146517005	146517167	146533469	146533550	NA	NA	NA	NA	NA	NA	NA	NA	NA	NA	NA	NA	6	0	9	5	143	100	0.000944599	0.0159211	1	0.557	0.443	protein_coding	SE	Sample13
PRKAB2	ENSG00000131791.8	chr1	-	147160796	147160833	147159218	147159642	147161711	147161780	NA	NA	NA	NA	NA	NA	NA	NA	NA	NA	NA	NA	15	17	0	3	137	100	0.00171488	0.0246519	0.392	0	0.392	protein_coding	SE	Sample13
CHD1L	ENSG00000131778.20	chr1	+	147270931	147271113	147268781	147268878	147272170	147272281	NA	NA	NA	NA	NA	NA	NA	NA	NA	NA	NA	NA	23	8	7	0	200	100	0.00150419	0.022388	0.59	1	-0.41	protein_coding	SE	Sample13
CHD1L	ENSG00000131778.20	chr1	+	147270931	147271195	147268781	147268878	147272170	147272281	NA	NA	NA	NA	NA	NA	NA	NA	NA	NA	NA	NA	18	8	6	0	200	100	0.001204	0.0190499	0.529	1	-0.471	protein_coding	SE	Sample13
NPIPA1	ENSG00000183426.17	chr16	+	14937564	14937650	14935159	14935397	14941811	14941940	NA	NA	NA	NA	NA	NA	NA	NA	NA	NA	NA	NA	22	0	2	6	186	100	1.09e-07	4.19e-05	1	0.152	0.848	protein_coding	SE	Sample13
APH1A	ENSG00000117362.13	chr1	-	150267956	150267991	150267715	150267789	150268697	150269015	NA	NA	NA	NA	NA	NA	NA	NA	NA	NA	NA	NA	42	28	48	7	135	100	0.000635827	0.0119961	0.526	0.836	-0.31	protein_coding	SE	Sample13
ECM1	ENSG00000143369.15	chr1	+	150511456	150511831	150510875	150511198	150512351	150512572	NA	NA	NA	NA	NA	NA	NA	NA	NA	NA	NA	NA	90	0	1159	1419	200	100	0	0	1	0.29	0.71	protein_coding	SE	Sample13
NDST1	ENSG00000070614.15	chr5	+	150518797	150518919	150508146	150508226	150520867	150521102	NA	NA	NA	NA	NA	NA	NA	NA	NA	NA	NA	NA	5	0	0	10	200	100	5.52e-08	2.35e-05	1	0	1	protein_coding	SE	Sample13
RBSN	ENSG00000131381.12	chr3	-	15098118	15098274	15096534	15096710	15099034	15099133	NA	NA	NA	NA	NA	NA	NA	NA	NA	NA	NA	NA	13	4	6	0	200	100	0.00141863	0.021516	0.619	1	-0.381	protein_coding	SE	Sample13
TUFT1	ENSG00000143367.17	chr1	+	151562090	151562165	151540308	151540426	151562584	151562686	NA	NA	NA	NA	NA	NA	NA	NA	NA	NA	NA	NA	127	14	36	42	175	100	4.96e-11	4.22e-08	0.838	0.329	0.509	protein_coding	SE	Sample13
TMEM51	ENSG00000171729.14	chr1	+	15210489	15210562	15153746	15153954	15214894	15215431	NA	NA	NA	NA	NA	NA	NA	NA	NA	NA	NA	NA	6	0	3	3	173	100	0.000585417	0.0114799	1	0.366	0.634	protein_coding	SE	Sample13
ZNF185	ENSG00000147394.20	chrX	+	152936417	152936513	152932872	152932971	152938073	152938163	NA	NA	NA	NA	NA	NA	NA	NA	NA	NA	NA	NA	5	21	184	191	196	100	0.00161119	0.0234644	0.108	0.33	-0.222	protein_coding	SE	Sample13
PIGA	ENSG00000165195.16	chrX	-	15331215	15331299	15325913	15326046	15331873	15331992	NA	NA	NA	NA	NA	NA	NA	NA	NA	NA	NA	NA	7	4	19	0	184	100	0.00021248	0.00541935	0.487	1	-0.513	protein_coding	SE	Sample13
UBAP2L	ENSG00000143569.19	chr1	+	154269361	154269412	154268756	154268954	154270199	154270564	NA	NA	NA	NA	NA	NA	NA	NA	NA	NA	NA	NA	6	10	0	7	151	100	0.00143606	0.0216668	0.284	0	0.284	protein_coding	SE	Sample13
TAFAZZIN	ENSG00000102125.17	chrX	+	154419704	154419746	154419542	154419623	154420031	154420094	NA	NA	NA	NA	NA	NA	NA	NA	NA	NA	NA	NA	2	7	3	0	142	100	8.01e-05	0.0024521	0.168	1	-0.832	protein_coding	SE	Sample13
ZBTB7B	ENSG00000160685.14	chr1	+	155010915	155011015	155010257	155010397	155014654	155015814	NA	NA	NA	NA	NA	NA	NA	NA	NA	NA	NA	NA	6	0	17	14	200	100	0.000310012	0.00725443	1	0.378	0.622	protein_coding	SE	Sample13
ZBTB7B	ENSG00000160685.14	chr1	+	155014014	155014093	155010257	155010397	155014654	155014719	NA	NA	NA	NA	NA	NA	NA	NA	NA	NA	NA	NA	4	0	7	14	179	100	0.000165177	0.00442815	1	0.218	0.782	protein_coding	SE	Sample13
AP1S2	ENSG00000182287.15	chrX	-	15833443	15833524	15830231	15831568	15845378	15845516	NA	NA	NA	NA	NA	NA	NA	NA	NA	NA	NA	NA	3	0	4	4	181	100	0.000530164	0.0106044	1	0.356	0.644	protein_coding	SE	Sample13
CD1E	ENSG00000158488.16	chr1	+	158355299	158355569	158353695	158354046	158355826	158355940	NA	NA	NA	NA	NA	NA	NA	NA	NA	NA	NA	NA	0	2	7	6	200	100	0.0025401	0.0322791	0	0.368	-0.368	protein_coding	SE	Sample13
ESYT2	ENSG00000117868.18	chr7	-	158752780	158752843	158749648	158749723	158759485	158759581	NA	NA	NA	NA	NA	NA	NA	NA	NA	NA	NA	NA	214	122	151	36	163	100	0.000532689	0.0106255	0.518	0.72	-0.202	protein_coding	SE	Sample13
IFI16	ENSG00000163565.20	chr1	+	159049431	159049599	159032523	159032691	159051678	159052098	NA	NA	NA	NA	NA	NA	NA	NA	NA	NA	NA	NA	6	66	81	38	200	100	1.33e-15	3.5e-12	0.043	0.516	-0.473	protein_coding	SE	Sample13
RAPGEF2	ENSG00000109756.10	chr4	+	159243773	159243791	159241200	159241368	159304341	159304473	NA	NA	NA	NA	NA	NA	NA	NA	NA	NA	NA	NA	1	17	6	5	118	100	0.00105358	0.0172357	0.047	0.504	-0.457	protein_coding	SE	Sample13
PEA15	ENSG00000162734.13	chr1	+	160208463	160208665	160207132	160207237	160211542	160211716	NA	NA	NA	NA	NA	NA	NA	NA	NA	NA	NA	NA	3	0	4	4	200	100	0.000489883	0.0101206	1	0.333	0.667	protein_coding	SE	Sample13
RBMS1	ENSG00000153250.21	chr2	-	160282256	160282304	160281313	160281364	160284774	160284868	NA	NA	NA	NA	NA	NA	NA	NA	NA	NA	NA	NA	43	99	35	21	148	100	0.000135328	0.00377809	0.227	0.53	-0.303	protein_coding	SE	Sample13
SLC22A3	ENSG00000146477.6	chr6	+	160436996	160437211	160410728	160410846	160442760	160442869	NA	NA	NA	NA	NA	NA	NA	NA	NA	NA	NA	NA	6	0	1	4	200	100	9.68e-06	0.000972495	1	0.111	0.889	protein_coding	SE	Sample13
AGPAT4	ENSG00000026652.15	chr6	-	161165576	161165713	161154148	161154310	161166247	161166417	NA	NA	NA	NA	NA	NA	NA	NA	NA	NA	NA	NA	0	11	7	6	200	100	0.000116017	0.00332232	0	0.368	-0.368	protein_coding	SE	Sample13
FCGR2B	ENSG00000072694.22	chr1	+	161675256	161675313	161673959	161674073	161677327	161677365	NA	NA	NA	NA	NA	NA	NA	NA	NA	NA	NA	NA	0	5	8	5	157	100	0.000227873	0.00573211	0	0.505	-0.505	protein_coding	SE	Sample13
CENPV	ENSG00000166582.11	chr17	-	16349139	16349333	16348615	16348685	16349930	16349956	NA	NA	NA	NA	NA	NA	NA	NA	NA	NA	NA	NA	6	22	2	0	200	100	0.00085355	0.0147298	0.12	1	-0.88	protein_coding	SE	Sample13
KIF16B	ENSG00000089177.19	chr20	-	16374256	16374409	16371664	16371761	16378804	16380163	NA	NA	NA	NA	NA	NA	NA	NA	NA	NA	NA	NA	116	2	21	5	200	100	0.00156586	0.0229468	0.967	0.677	0.29	protein_coding	SE	Sample13
MIR99AHG	ENSG00000215386.15	chr21	+	16594339	16594454	16537280	16537439	16606993	16607087	NA	NA	NA	NA	NA	NA	NA	NA	NA	NA	NA	NA	0	2	22	16	200	100	0.00187929	0.0264242	0	0.407	-0.407	lncRNA	SE	Sample13
CROCCP2	ENSG00000215908.11	chr1	-	16626352	16626499	16625374	16626005	16627144	16627289	NA	NA	NA	NA	NA	NA	NA	NA	NA	NA	NA	NA	22	4	5	0	200	100	0.00422892	0.0454357	0.733	1	-0.267	transcribed_unprocessed_pseudogene	SE	Sample13
AFDN	ENSG00000130396.22	chr6	+	167872216	167872377	167870382	167870498	167875334	167875495	NA	NA	NA	NA	NA	NA	NA	NA	NA	NA	NA	NA	165	1	414	65	200	100	5.71e-09	3.19e-06	0.988	0.761	0.227	protein_coding	SE	Sample13
STK39	ENSG00000198648.12	chr2	-	168065318	168065381	168063499	168063570	168074981	168075011	NA	NA	NA	NA	NA	NA	NA	NA	NA	NA	NA	NA	85	38	211	14	163	100	2.71e-08	1.23e-05	0.578	0.902	-0.324	protein_coding	SE	Sample13
MECOM	ENSG00000085276.19	chr3	-	169107925	169107952	169102059	169102226	169112786	169112874	NA	NA	NA	NA	NA	NA	NA	NA	NA	NA	NA	NA	2	0	9	14	127	100	0.00139475	0.0212212	1	0.336	0.664	protein_coding	SE	Sample13
WDR27	ENSG00000184465.16	chr6	-	169663562	169663649	169662303	169662424	169664165	169664286	NA	NA	NA	NA	NA	NA	NA	NA	NA	NA	NA	NA	14	7	2	0	187	100	0.00287697	0.0350342	0.517	1	-0.483	protein_coding	SE	Sample13
CROCC	ENSG00000058453.17	chr1	+	16971464	16971647	16970635	16970767	16972359	16972964	NA	NA	NA	NA	NA	NA	NA	NA	NA	NA	NA	NA	10	5	7	0	200	100	0.000713097	0.0130455	0.5	1	-0.5	protein_coding	SE	Sample13
METTL8	ENSG00000123600.21	chr2	-	171414602	171414726	171360421	171360513	171433882	171434087	NA	NA	NA	NA	NA	NA	NA	NA	NA	NA	NA	NA	33	6	8	0	200	100	0.00415875	0.0448484	0.733	1	-0.267	protein_coding	SE	Sample13
MPRIP	ENSG00000133030.22	chr17	+	17164108	17167915	17161239	17161356	17171717	17171865	NA	NA	NA	NA	NA	NA	NA	NA	NA	NA	NA	NA	7	40	47	39	200	100	5.98e-06	0.000770794	0.08	0.376	-0.296	protein_coding	SE	Sample13
RABGAP1L	ENSG00000152061.24	chr1	+	174877391	174877605	174811831	174811960	174957456	174957549	NA	NA	NA	NA	NA	NA	NA	NA	NA	NA	NA	NA	3	33	9	8	200	100	0.000390069	0.00858597	0.043	0.36	-0.317	protein_coding	SE	Sample13
RABGAP1L	ENSG00000152061.24	chr1	+	174988640	174988838	174982833	174982905	174989848	174990341	NA	NA	NA	NA	NA	NA	NA	NA	NA	NA	NA	NA	43	0	48	21	200	100	1.52e-07	5.43e-05	1	0.533	0.467	protein_coding	SE	Sample13
KIAA0040	ENSG00000235750.10	chr1	-	175177610	175177684	175166561	175166737	175192639	175192716	NA	NA	NA	NA	NA	NA	NA	NA	NA	NA	NA	NA	31	2	10	6	174	100	0.00451053	0.0476821	0.899	0.489	0.41	protein_coding	SE	Sample13
TBC1D5	ENSG00000131374.15	chr3	-	17518901	17518995	17508473	17508605	17742480	17742652	NA	NA	NA	NA	NA	NA	NA	NA	NA	NA	NA	NA	6	0	6	4	194	100	0.000374493	0.0083383	1	0.436	0.564	protein_coding	SE	Sample13
KIAA0040	ENSG00000235750.10	chr1	-	175192639	175192716	175177610	175177684	175192859	175192999	NA	NA	NA	NA	NA	NA	NA	NA	NA	NA	NA	NA	14	6	6	0	177	100	0.00138258	0.0211132	0.569	1	-0.431	protein_coding	SE	Sample13
TBL1XR1	ENSG00000177565.18	chr3	-	177160870	177160988	177131377	177131449	177197120	177197225	NA	NA	NA	NA	NA	NA	NA	NA	NA	NA	NA	NA	44	8	0	1	200	100	0.0016613	0.0240128	0.733	0	0.733	protein_coding	SE	Sample13
NFE2L2	ENSG00000116044.17	chr2	-	177287610	177287834	177234004	177234271	177310963	177311032	NA	NA	NA	NA	NA	NA	NA	NA	NA	NA	NA	NA	1	0	6	4	200	100	0.00146562	0.021982	1	0.429	0.571	protein_coding	SE	Sample13
ENSG00000213963	ENSG00000213963.7	chr2	-	177310963	177311032	177287484	177287834	177311232	177311328	NA	NA	NA	NA	NA	NA	NA	NA	NA	NA	NA	NA	1	0	8	5	169	100	0.00218384	0.0292964	1	0.486	0.514	lncRNA	SE	Sample13
CLK4	ENSG00000113240.14	chr5	-	178619837	178620673	178618555	178618778	178623255	178623416	NA	NA	NA	NA	NA	NA	NA	NA	NA	NA	NA	NA	14	23	1	27	200	100	0.000102935	0.00300423	0.233	0.018	0.215	protein_coding	SE	Sample13
KCNMB2-AS1	ENSG00000237978.6	chr3	-	178841544	178841616	178801792	178801934	178859488	178859550	NA	NA	NA	NA	NA	NA	NA	NA	NA	NA	NA	NA	26	12	0	2	172	100	0.000922405	0.0156606	0.557	0	0.557	lncRNA	SE	Sample13
LCORL	ENSG00000178177.17	chr4	-	17886067	17886161	17841198	17845901	17909093	17909345	NA	NA	NA	NA	NA	NA	NA	NA	NA	NA	NA	NA	17	0	30	9	194	100	0.000356053	0.0080006	1	0.632	0.368	protein_coding	SE	Sample13
ABL2	ENSG00000143322.21	chr1	-	179133311	179133374	179131310	179131481	179142932	179143056	NA	NA	NA	NA	NA	NA	NA	NA	NA	NA	NA	NA	32	29	4	0	163	100	0.000743261	0.0134611	0.404	1	-0.596	protein_coding	SE	Sample13
MRNIP	ENSG00000161010.16	chr5	-	179847977	179848066	179841906	179842064	179853377	179853437	NA	NA	NA	NA	NA	NA	NA	NA	NA	NA	NA	NA	8	0	6	5	189	100	0.000186257	0.00488493	1	0.388	0.612	protein_coding	SE	Sample13
MGAT1	ENSG00000131446.17	chr5	-	180795655	180795875	180792869	180793097	180802679	180802803	NA	NA	NA	NA	NA	NA	NA	NA	NA	NA	NA	NA	9	44	99	65	200	100	7.7e-08	3.22e-05	0.093	0.432	-0.339	protein_coding	SE	Sample13
SMG7	ENSG00000116698.22	chr1	+	183547102	183547252	183545965	183546337	183549207	183549288	NA	NA	NA	NA	NA	NA	NA	NA	NA	NA	NA	NA	3	24	18	10	200	100	1.6e-05	0.00116734	0.059	0.474	-0.415	protein_coding	SE	Sample13
KLHL24	ENSG00000114796.16	chr3	+	183636220	183636311	183635622	183635793	183643479	183643542	NA	NA	NA	NA	NA	NA	NA	NA	NA	NA	NA	NA	7	71	11	16	191	100	0.000667106	0.0124162	0.049	0.265	-0.216	protein_coding	SE	Sample13
AP2M1	ENSG00000161203.14	chr3	+	184180644	184180650	184180063	184180251	184180848	184180881	NA	NA	NA	NA	NA	NA	NA	NA	NA	NA	NA	NA	283	516	0	80	106	100	1.08e-14	2.22e-11	0.341	0	0.341	protein_coding	SE	Sample13
HDAC9	ENSG00000048052.24	chr7	+	18629349	18629481	18593907	18594029	18634626	18634742	NA	NA	NA	NA	NA	NA	NA	NA	NA	NA	NA	NA	22	6	0	2	200	100	0.000417494	0.00903334	0.647	0	0.647	protein_coding	SE	Sample13
TFPI	ENSG00000003436.16	chr2	-	187513615	187513646	187503647	187503770	187554199	187554431	NA	NA	NA	NA	NA	NA	NA	NA	NA	NA	NA	NA	0	11	6	5	131	100	8.13e-05	0.00247843	0	0.478	-0.478	protein_coding	SE	Sample13
LPP	ENSG00000145012.14	chr3	+	188341662	188341719	188225404	188225527	188406111	188406313	NA	NA	NA	NA	NA	NA	NA	NA	NA	NA	NA	NA	37	0	3	8	157	100	2.58e-09	1.69e-06	1	0.193	0.807	protein_coding	SE	Sample13
NABP1	ENSG00000173559.15	chr2	+	191682491	191682595	191681945	191682017	191683728	191683804	NA	NA	NA	NA	NA	NA	NA	NA	NA	NA	NA	NA	55	79	260	45	200	100	2.66e-15	6.42e-12	0.258	0.743	-0.485	protein_coding	SE	Sample13
NR2C2AP	ENSG00000184162.15	chr19	-	19202469	19202575	19202057	19202398	19202790	19202881	NA	NA	NA	NA	NA	NA	NA	NA	NA	NA	NA	NA	42	9	32	0	200	100	0.000189632	0.00495908	0.7	1	-0.3	protein_coding	SE	Sample13
GATAD2A	ENSG00000167491.18	chr19	+	19436130	19436219	19405837	19406019	19465344	19465614	NA	NA	NA	NA	NA	NA	NA	NA	NA	NA	NA	NA	10	1	0	2	189	100	6.76e-05	0.00230161	0.841	0	0.841	protein_coding	SE	Sample13
CCP110	ENSG00000103540.17	chr16	+	19525718	19525861	19523810	19524088	19527866	19528022	NA	NA	NA	NA	NA	NA	NA	NA	NA	NA	NA	NA	4	4	0	3	200	100	0.00380348	0.0424905	0.333	0	0.333	protein_coding	SE	Sample13
CCP110	ENSG00000103540.17	chr16	+	19548514	19548600	19546848	19548014	19551195	19551622	NA	NA	NA	NA	NA	NA	NA	NA	NA	NA	NA	NA	18	12	2	11	186	100	0.00219183	0.0293357	0.446	0.089	0.357	protein_coding	SE	Sample13
DLG1	ENSG00000075711.21	chr3	-	197076585	197076682	197075836	197075870	197081050	197081117	NA	NA	NA	NA	NA	NA	NA	NA	NA	NA	NA	NA	34	22	18	39	197	100	0.00282632	0.0345466	0.44	0.19	0.25	protein_coding	SE	Sample13
DLG1	ENSG00000075711.21	chr3	-	197076585	197076685	197075836	197075870	197081050	197081117	NA	NA	NA	NA	NA	NA	NA	NA	NA	NA	NA	NA	80	22	40	39	200	100	0.000266678	0.00650897	0.645	0.339	0.306	protein_coding	SE	Sample13
IQCK	ENSG00000174628.17	chr16	+	19735352	19735450	19733697	19733827	19788837	19788922	NA	NA	NA	NA	NA	NA	NA	NA	NA	NA	NA	NA	7	3	5	0	198	100	0.00238749	0.0311191	0.541	1	-0.459	protein_coding	SE	Sample13
BDH1	ENSG00000161267.12	chr3	-	197538305	197538952	197533488	197533561	197546360	197546486	NA	NA	NA	NA	NA	NA	NA	NA	NA	NA	NA	NA	14	17	4	32	200	100	0.00130884	0.0202692	0.292	0.059	0.233	protein_coding	SE	Sample13
DENND1B	ENSG00000213047.13	chr1	-	197647054	197647114	197645689	197645743	197652234	197652315	NA	NA	NA	NA	NA	NA	NA	NA	NA	NA	NA	NA	20	40	91	46	160	100	5.98e-05	0.00227238	0.238	0.553	-0.315	protein_coding	SE	Sample13
TANGO2	ENSG00000183597.16	chr22	+	20053359	20053551	20052464	20052584	20055942	20056013	NA	NA	NA	NA	NA	NA	NA	NA	NA	NA	NA	NA	20	12	8	0	200	100	0.000308819	0.00723823	0.455	1	-0.545	protein_coding	SE	Sample13
TANGO2	ENSG00000183597.16	chr22	+	20053436	20053551	20052464	20052584	20055942	20056013	NA	NA	NA	NA	NA	NA	NA	NA	NA	NA	NA	NA	35	12	15	0	200	100	0.000257481	0.00634581	0.593	1	-0.407	protein_coding	SE	Sample13
PPIL3	ENSG00000240344.9	chr2	-	200882341	200882382	200881420	200881488	200885697	200885772	NA	NA	NA	NA	NA	NA	NA	NA	NA	NA	NA	NA	9	14	42	11	141	100	0.000761963	0.0136861	0.313	0.73	-0.417	protein_coding	SE	Sample13
FAM126B	ENSG00000155744.10	chr2	-	201061306	201061424	201045495	201045593	201071609	201071671	NA	NA	NA	NA	NA	NA	NA	NA	NA	NA	NA	NA	0	13	14	10	200	100	5.3e-06	0.000730219	0	0.412	-0.412	protein_coding	SE	Sample13
NBEAL1	ENSG00000144426.19	chr2	+	203097546	203097633	203084462	203084569	203099628	203099712	NA	NA	NA	NA	NA	NA	NA	NA	NA	NA	NA	NA	28	58	10	3	187	100	0.00310944	0.036783	0.205	0.641	-0.436	protein_coding	SE	Sample13
ZC3H11A	ENSG00000058673.17	chr1	+	203796292	203796496	203795653	203795794	203801574	203801628	NA	NA	NA	NA	NA	NA	NA	NA	NA	NA	NA	NA	106	38	26	26	200	100	0.00408377	0.0442047	0.582	0.333	0.249	protein_coding	SE	Sample13
ZNF74	ENSG00000185252.19	chr22	+	20395332	20395418	20394150	20394662	20400631	20400758	NA	NA	NA	NA	NA	NA	NA	NA	NA	NA	NA	NA	11	6	3	0	186	100	0.00162649	0.0236159	0.496	1	-0.504	protein_coding	SE	Sample13
MDM4	ENSG00000198625.14	chr1	+	204537429	204537497	204532190	204532246	204538208	204538308	NA	NA	NA	NA	NA	NA	NA	NA	NA	NA	NA	NA	14	14	29	3	168	100	0.000226745	0.00571765	0.373	0.852	-0.479	protein_coding	SE	Sample13
MDM4	ENSG00000198625.14	chr1	+	204537458	204537497	204532190	204532246	204538208	204538308	NA	NA	NA	NA	NA	NA	NA	NA	NA	NA	NA	NA	7	14	13	3	139	100	0.00172557	0.0247932	0.265	0.757	-0.492	protein_coding	SE	Sample13
ZDBF2	ENSG00000204186.10	chr2	+	206292013	206292116	206281800	206281909	206297245	206297373	NA	NA	NA	NA	NA	NA	NA	NA	NA	NA	NA	NA	9	23	38	19	200	100	0.000454565	0.00959662	0.164	0.5	-0.336	protein_coding	SE	Sample13
CD46	ENSG00000117335.21	chr1	+	207767778	207767823	207767012	207767195	207770320	207770362	NA	NA	NA	NA	NA	NA	NA	NA	NA	NA	NA	NA	354	209	376	32	145	100	0	0	0.539	0.89	-0.351	protein_coding	SE	Sample13
NEBL	ENSG00000078114.19	chr10	-	20945337	20945425	20899377	20899450	20957730	20957815	NA	NA	NA	NA	NA	NA	NA	NA	NA	NA	NA	NA	2	0	6	7	188	100	0.000847667	0.0146633	1	0.313	0.687	protein_coding	SE	Sample13
RCOR3	ENSG00000117625.14	chr1	+	211312719	211312835	211304082	211304140	211313423	211313672	NA	NA	NA	NA	NA	NA	NA	NA	NA	NA	NA	NA	12	5	16	0	200	100	0.000258119	0.00635368	0.545	1	-0.455	protein_coding	SE	Sample13
RCOR3	ENSG00000117625.14	chr1	+	211312719	211312961	211301460	211304140	211313423	211313839	NA	NA	NA	NA	NA	NA	NA	NA	NA	NA	NA	NA	32	5	22	0	200	100	0.0019114	0.0266797	0.762	1	-0.238	protein_coding	SE	Sample13
TMEM11	ENSG00000178307.10	chr17	-	21210935	21211227	21197953	21198840	21214090	21214161	NA	NA	NA	NA	NA	NA	NA	NA	NA	NA	NA	NA	26	10	16	29	200	100	0.00114157	0.0183593	0.565	0.216	0.349	protein_coding	SE	Sample13
ZNF708	ENSG00000182141.10	chr19	-	21310500	21310627	21309245	21309341	21329209	21329410	NA	NA	NA	NA	NA	NA	NA	NA	NA	NA	NA	NA	1	0	9	3	200	100	0.00438962	0.0466597	1	0.6	0.4	protein_coding	SE	Sample13
MARK1	ENSG00000116141.17	chr1	+	220657789	220657834	220653097	220653352	220661811	220664358	NA	NA	NA	NA	NA	NA	NA	NA	NA	NA	NA	NA	29	11	4	0	145	100	0.00323399	0.0379246	0.645	1	-0.355	protein_coding	SE	Sample13
HR	ENSG00000168453.16	chr8	-	22116874	22117039	22116299	22116428	22118949	22119065	NA	NA	NA	NA	NA	NA	NA	NA	NA	NA	NA	NA	7	0	18	4	200	100	0.00261997	0.0328609	1	0.692	0.308	protein_coding	SE	Sample13
TLR5	ENSG00000187554.14	chr1	-	223141647	223141763	223137177	223137263	223143195	223143246	NA	NA	NA	NA	NA	NA	NA	NA	NA	NA	NA	NA	4	2	12	0	200	100	0.00475662	0.0493582	0.5	1	-0.5	protein_coding	SE	Sample13
SUSD4	ENSG00000143502.16	chr1	-	223360202	223360311	223358824	223359121	223363277	223363460	NA	NA	NA	NA	NA	NA	NA	NA	NA	NA	NA	NA	2	0	16	5	200	100	0.00403489	0.0438232	1	0.615	0.385	protein_coding	SE	Sample13
SH3YL1	ENSG00000035115.22	chr2	-	224863	224920	218143	219001	229965	230044	NA	NA	NA	NA	NA	NA	NA	NA	NA	NA	NA	NA	5	28	101	109	157	100	0.000176601	0.00468608	0.102	0.371	-0.269	protein_coding	SE	Sample13
ZNF678	ENSG00000181450.18	chr1	+	227582513	227582606	227563542	227563724	227646543	227646670	NA	NA	NA	NA	NA	NA	NA	NA	NA	NA	NA	NA	16	0	5	3	193	100	0.000738847	0.0134147	1	0.463	0.537	protein_coding	SE	Sample13
MRPL52	ENSG00000172590.18	chr14	+	22830963	22831037	22830186	22830254	22834171	22834977	NA	NA	NA	NA	NA	NA	NA	NA	NA	NA	NA	NA	8	12	1	21	174	100	0.00117906	0.0187683	0.277	0.027	0.25	protein_coding	SE	Sample13
NIPA2	ENSG00000140157.16	chr15	+	22839654	22839790	22838643	22838947	22851638	22851661	NA	NA	NA	NA	NA	NA	NA	NA	NA	NA	NA	NA	18	4	9	0	200	100	0.00246202	0.0315223	0.692	1	-0.308	protein_coding	SE	Sample13
NIPA2	ENSG00000140157.16	chr15	+	22839654	22839790	22838644	22838921	22845145	22845267	NA	NA	NA	NA	NA	NA	NA	NA	NA	NA	NA	NA	22	5	5	0	200	100	0.00390522	0.0430288	0.688	1	-0.312	protein_coding	SE	Sample13
NIPA2	ENSG00000140157.16	chr15	+	22845145	22845267	22838657	22838947	22851638	22851665	NA	NA	NA	NA	NA	NA	NA	NA	NA	NA	NA	NA	23	4	13	0	200	100	0.00373049	0.0418278	0.742	1	-0.258	protein_coding	SE	Sample13
RAB4A	ENSG00000168118.12	chr1	+	229286485	229286566	229271074	229271370	229295847	229295910	NA	NA	NA	NA	NA	NA	NA	NA	NA	NA	NA	NA	5	0	23	8	181	100	0.0025123	0.0320103	1	0.614	0.386	protein_coding	SE	Sample13
SP140L	ENSG00000185404.17	chr2	+	230400333	230400413	230400126	230400242	230400954	230401053	NA	NA	NA	NA	NA	NA	NA	NA	NA	NA	NA	NA	6	4	0	2	180	100	0.00155474	0.0228727	0.455	0	0.455	protein_coding	SE	Sample13
CDH24	ENSG00000139880.21	chr14	-	23051969	23052083	23049821	23049943	23052472	23052609	NA	NA	NA	NA	NA	NA	NA	NA	NA	NA	NA	NA	14	7	0	1	200	100	0.00285032	0.0347994	0.5	0	0.5	protein_coding	SE	Sample13
TTC13	ENSG00000143643.13	chr1	-	230936157	230936264	230933778	230933861	230939385	230939496	NA	NA	NA	NA	NA	NA	NA	NA	NA	NA	NA	NA	12	9	0	1	200	100	0.00417496	0.044973	0.4	0	0.4	protein_coding	SE	Sample13
EIF4E2	ENSG00000135930.15	chr2	+	232574262	232574341	232567077	232567214	232580903	232581332	NA	NA	NA	NA	NA	NA	NA	NA	NA	NA	NA	NA	11	1	4	10	179	100	0.00014541	0.00398267	0.86	0.183	0.677	protein_coding	SE	Sample13
ARID4B	ENSG00000054267.22	chr1	-	235213768	235214026	235196030	235196115	235219792	235219968	NA	NA	NA	NA	NA	NA	NA	NA	NA	NA	NA	NA	53	4	14	11	200	100	9.89e-05	0.00290156	0.869	0.389	0.48	protein_coding	SE	Sample13
LGALS8	ENSG00000116977.19	chr1	+	236542914	236543040	236542760	236542787	236543559	236543648	NA	NA	NA	NA	NA	NA	NA	NA	NA	NA	NA	NA	69	32	24	35	200	100	0.00131888	0.0204099	0.519	0.255	0.264	protein_coding	SE	Sample13
FAM221A	ENSG00000188732.11	chr7	+	23692182	23692253	23691389	23691596	23700785	23700868	NA	NA	NA	NA	NA	NA	NA	NA	NA	NA	NA	NA	3	0	2	19	171	100	2.31e-05	0.00138609	1	0.058	0.942	protein_coding	SE	Sample13
FAM221A	ENSG00000188732.11	chr7	+	23698191	23698299	23691389	23691596	23700785	23700868	NA	NA	NA	NA	NA	NA	NA	NA	NA	NA	NA	NA	2	0	10	19	200	100	0.00150071	0.0223738	1	0.208	0.792	protein_coding	SE	Sample13
ACOT9	ENSG00000123130.17	chrX	-	23734340	23734367	23733171	23733217	23735918	23736016	NA	NA	NA	NA	NA	NA	NA	NA	NA	NA	NA	NA	62	8	5	6	127	100	0.00226275	0.0300452	0.859	0.396	0.463	protein_coding	SE	Sample13
IFNLR1	ENSG00000185436.12	chr1	-	24180730	24180854	24169416	24169601	24187190	24187248	NA	NA	NA	NA	NA	NA	NA	NA	NA	NA	NA	NA	14	0	0	2	200	100	1.33e-06	0.00027255	1	0	1	protein_coding	SE	Sample13
SDR39U1	ENSG00000100445.18	chr14	-	24442108	24442260	24441677	24441795	24442345	24442375	NA	NA	NA	NA	NA	NA	NA	NA	NA	NA	NA	NA	3	4	4	0	200	100	0.000216571	0.0055043	0.273	1	-0.727	protein_coding	SE	Sample13
COX20	ENSG00000203667.10	chr1	+	244841943	244842058	244835657	244835756	244842194	244842258	NA	NA	NA	NA	NA	NA	NA	NA	NA	NA	NA	NA	122	4	95	20	200	100	0.000144997	0.0039789	0.938	0.704	0.234	protein_coding	SE	Sample13
EFCAB2	ENSG00000203666.13	chr1	+	245002120	245002232	244969981	244970443	245017241	245017326	NA	NA	NA	NA	NA	NA	NA	NA	NA	NA	NA	NA	6	5	5	0	200	100	0.000377532	0.00839611	0.375	1	-0.625	protein_coding	SE	Sample13
ABHD12	ENSG00000100997.20	chr20	-	25300698	25300884	25294741	25295030	25302218	25302346	NA	NA	NA	NA	NA	NA	NA	NA	NA	NA	NA	NA	39	6	41	57	200	100	4.82e-07	0.000128129	0.765	0.265	0.5	protein_coding	SE	Sample13
HNRNPA2B1	ENSG00000122566.22	chr7	-	26191055	26191128	26189730	26190460	26192494	26192577	NA	NA	NA	NA	NA	NA	NA	NA	NA	NA	NA	NA	6	30	6	2	173	100	0.00167933	0.0242372	0.104	0.634	-0.53	protein_coding	SE	Sample13
ENSG00000282572	ENSG00000282572.4	chr7	-	26288	26402	20833	21029	31059	31194	NA	NA	NA	NA	NA	NA	NA	NA	NA	NA	NA	NA	4	3	6	0	200	100	0.000741013	0.0134372	0.4	1	-0.6	lncRNA	SE	Sample13
BTN2A1	ENSG00000112763.17	chr6	+	26462796	26462897	26459480	26459828	26463243	26463525	NA	NA	NA	NA	NA	NA	NA	NA	NA	NA	NA	NA	10	8	17	1	200	100	0.00151581	0.0224635	0.385	0.895	-0.51	protein_coding	SE	Sample13
VLDLR	ENSG00000147852.17	chr9	+	2651414	2651498	2650369	2650516	2651873	2651954	NA	NA	NA	NA	NA	NA	NA	NA	NA	NA	NA	NA	16	9	4	15	184	100	0.0025929	0.0326915	0.491	0.127	0.364	protein_coding	SE	Sample13
FGFR1OP2	ENSG00000111790.14	chr12	+	26960514	26960628	26957600	26957743	26963341	26963455	NA	NA	NA	NA	NA	NA	NA	NA	NA	NA	NA	NA	70	26	45	55	200	100	0.00026458	0.00646323	0.574	0.29	0.284	protein_coding	SE	Sample13
PRSS16	ENSG00000112812.16	chr6	+	27251749	27252040	27251201	27251264	27252807	27252949	NA	NA	NA	NA	NA	NA	NA	NA	NA	NA	NA	NA	6	3	4	0	200	100	0.00182262	0.0259045	0.5	1	-0.5	protein_coding	SE	Sample13
PTK2B	ENSG00000120899.18	chr8	+	27323266	27323426	27322401	27322499	27325563	27325681	NA	NA	NA	NA	NA	NA	NA	NA	NA	NA	NA	NA	11	4	1	0	200	100	0.00287803	0.0350342	0.579	1	-0.421	protein_coding	SE	Sample13
ARNTL2	ENSG00000029153.15	chr12	+	27370128	27370230	27368261	27368412	27376345	27376387	NA	NA	NA	NA	NA	NA	NA	NA	NA	NA	NA	NA	60	31	136	9	200	100	1.61e-07	5.61e-05	0.492	0.883	-0.391	protein_coding	SE	Sample13
SLC4A7	ENSG00000033867.17	chr3	-	27409355	27409530	27404829	27404963	27411641	27411748	NA	NA	NA	NA	NA	NA	NA	NA	NA	NA	NA	NA	25	23	15	2	200	100	0.00351044	0.0400201	0.352	0.789	-0.437	protein_coding	SE	Sample13
KSR1	ENSG00000141068.15	chr17	+	27601359	27601401	27597267	27597436	27603833	27603888	NA	NA	NA	NA	NA	NA	NA	NA	NA	NA	NA	NA	10	4	4	0	142	100	0.0018724	0.0263915	0.638	1	-0.362	protein_coding	SE	Sample13
THEMIS2	ENSG00000130775.16	chr1	+	27879643	27880054	27876587	27876728	27885294	27885451	NA	NA	NA	NA	NA	NA	NA	NA	NA	NA	NA	NA	19	9	8	0	200	100	0.000601445	0.0116364	0.514	1	-0.486	protein_coding	SE	Sample13
CCDC91	ENSG00000123106.11	chr12	+	28225794	28225861	28190445	28190641	28257201	28257245	NA	NA	NA	NA	NA	NA	NA	NA	NA	NA	NA	NA	11	0	2	2	167	100	0.00182354	0.0259048	1	0.375	0.625	protein_coding	SE	Sample13
CCDC91	ENSG00000123106.11	chr12	+	28226139	28226199	28225794	28225861	28255580	28255662	NA	NA	NA	NA	NA	NA	NA	NA	NA	NA	NA	NA	21	0	17	4	160	100	0.00231453	0.0304703	1	0.726	0.274	protein_coding	SE	Sample13
ZSCAN31	ENSG00000235109.8	chr6	-	28329302	28329714	28327382	28327533	28336789	28336943	NA	NA	NA	NA	NA	NA	NA	NA	NA	NA	NA	NA	46	7	37	0	200	100	0.000626868	0.0119297	0.767	1	-0.233	protein_coding	SE	Sample13
PHACTR4	ENSG00000204138.13	chr1	+	28457831	28457855	28407409	28407463	28459084	28459258	NA	NA	NA	NA	NA	NA	NA	NA	NA	NA	NA	NA	2	10	2	0	124	100	0.000170153	0.00454836	0.139	1	-0.861	protein_coding	SE	Sample13
HERC2P9	ENSG00000206149.12	chr15	+	28655494	28655691	28655272	28655420	28655795	28656026	NA	NA	NA	NA	NA	NA	NA	NA	NA	NA	NA	NA	3	8	1	0	200	100	0.000832681	0.0146138	0.158	1	-0.842	transcribed_unprocessed_pseudogene	SE	Sample13
EPB41	ENSG00000159023.22	chr1	+	29058588	29058645	29053103	29053312	29060421	29060484	NA	NA	NA	NA	NA	NA	NA	NA	NA	NA	NA	NA	19	30	34	16	157	100	0.00457552	0.0480122	0.287	0.575	-0.288	protein_coding	SE	Sample13
MECR	ENSG00000116353.16	chr1	-	29220837	29220921	29216587	29216812	29230730	29230897	NA	NA	NA	NA	NA	NA	NA	NA	NA	NA	NA	NA	5	5	3	0	184	100	0.000512455	0.0104631	0.352	1	-0.648	protein_coding	SE	Sample13
TJP1	ENSG00000104067.17	chr15	-	29719776	29720016	29718265	29719138	29720357	29720708	NA	NA	NA	NA	NA	NA	NA	NA	NA	NA	NA	NA	39	54	116	41	200	100	6.8e-06	0.000805035	0.265	0.586	-0.321	protein_coding	SE	Sample13
MTMR3	ENSG00000100330.16	chr22	+	30023456	30023483	30022608	30022697	30025629	30026037	NA	NA	NA	NA	NA	NA	NA	NA	NA	NA	NA	NA	14	24	1	33	127	100	3.51e-05	0.00163068	0.315	0.023	0.292	protein_coding	SE	Sample13
FRG1BP	ENSG00000149531.15	chr20	+	30391196	30391308	30388452	30388578	30393550	30393655	NA	NA	NA	NA	NA	NA	NA	NA	NA	NA	NA	NA	52	0	23	6	200	100	5.4e-05	0.00208965	1	0.657	0.343	unprocessed_pseudogene	SE	Sample13
PRR3	ENSG00000204576.12	chr6	+	30558149	30558212	30557294	30557450	30561327	30561508	NA	NA	NA	NA	NA	NA	NA	NA	NA	NA	NA	NA	9	3	10	0	163	100	0.00453905	0.0478262	0.648	1	-0.352	protein_coding	SE	Sample13
USPL1	ENSG00000132952.12	chr13	+	30621072	30621239	30617919	30618056	30621763	30621892	NA	NA	NA	NA	NA	NA	NA	NA	NA	NA	NA	NA	3	7	10	2	200	100	0.00469259	0.0489801	0.176	0.714	-0.538	protein_coding	SE	Sample13
ENSG00000284906	ENSG00000284906.3	chr15	+	30641521	30641617	30638745	30638820	30644638	30644702	NA	NA	NA	NA	NA	NA	NA	NA	NA	NA	NA	NA	17	11	0	4	196	100	0.000340488	0.00772388	0.441	0	0.441	protein_coding	SE	Sample13
IL32	ENSG00000008517.19	chr16	+	3065620	3065687	3065403	3065494	3065783	3065826	NA	NA	NA	NA	NA	NA	NA	NA	NA	NA	NA	NA	21	19	11	0	167	100	1.96e-05	0.00129779	0.398	1	-0.602	protein_coding	SE	Sample13
IL32	ENSG00000008517.19	chr16	+	3065641	3065687	3065376	3065494	3065783	3065826	NA	NA	NA	NA	NA	NA	NA	NA	NA	NA	NA	NA	17	19	11	0	146	100	8.54e-06	0.000933654	0.38	1	-0.62	protein_coding	SE	Sample13
DDR1	ENSG00000204580.14	chr6	+	30884537	30884710	30883084	30883165	30888687	30888814	NA	NA	NA	NA	NA	NA	NA	NA	NA	NA	NA	NA	22	11	12	0	200	100	0.000160297	0.00432487	0.5	1	-0.5	protein_coding	SE	Sample13
UBOX5	ENSG00000185019.17	chr20	-	3115304	3115466	3107572	3110314	3121383	3122584	NA	NA	NA	NA	NA	NA	NA	NA	NA	NA	NA	NA	7	3	5	0	200	100	0.00233756	0.0306383	0.538	1	-0.462	protein_coding	SE	Sample13
PATZ1	ENSG00000100105.18	chr22	-	31328786	31328859	31325808	31327309	31335691	31335863	NA	NA	NA	NA	NA	NA	NA	NA	NA	NA	NA	NA	6	4	0	2	173	100	0.00149444	0.0223148	0.464	0	0.464	protein_coding	SE	Sample13
COL16A1	ENSG00000084636.18	chr1	-	31670555	31670646	31668801	31668855	31671614	31671659	NA	NA	NA	NA	NA	NA	NA	NA	NA	NA	NA	NA	9	7	2	0	191	100	0.00152283	0.0225524	0.402	1	-0.598	protein_coding	SE	Sample13
COL16A1	ENSG00000084636.18	chr1	-	31670601	31670646	31668801	31668855	31671614	31671659	NA	NA	NA	NA	NA	NA	NA	NA	NA	NA	NA	NA	12	7	6	0	145	100	0.000856218	0.0147583	0.542	1	-0.458	protein_coding	SE	Sample13
EHMT2	ENSG00000204371.12	chr6	-	31888968	31889070	31888598	31888747	31889227	31889342	NA	NA	NA	NA	NA	NA	NA	NA	NA	NA	NA	NA	26	12	20	1	200	100	0.00330421	0.0384423	0.52	0.909	-0.389	protein_coding	SE	Sample13
PPT2-EGFL8	ENSG00000258388.7	chr6	+	32164578	32164681	32162567	32162622	32166137	32166620	NA	NA	NA	NA	NA	NA	NA	NA	NA	NA	NA	NA	6	3	2	0	200	100	0.00200687	0.0276009	0.5	1	-0.5	protein_coding	SE	Sample13
BIRC6	ENSG00000115760.16	chr2	+	32435495	32435585	32433643	32433804	32436052	32436184	NA	NA	NA	NA	NA	NA	NA	NA	NA	NA	NA	NA	107	32	42	2	190	100	0.00111573	0.0180281	0.638	0.917	-0.279	protein_coding	SE	Sample13
TMEM50B	ENSG00000142188.17	chr21	-	33436882	33436992	33432484	33432802	33439213	33439297	NA	NA	NA	NA	NA	NA	NA	NA	NA	NA	NA	NA	6	7	0	2	200	100	0.0040264	0.0437901	0.3	0	0.3	protein_coding	SE	Sample13
ZNF195	ENSG00000005801.18	chr11	-	3361742	3368855	3358102	3360565	3370974	3371070	NA	NA	NA	NA	NA	NA	NA	NA	NA	NA	NA	NA	14	5	1	21	200	100	2.37e-07	7.78e-05	0.583	0.023	0.56	protein_coding	SE	Sample13
ENSG00000284969	ENSG00000284969.1	chr11	-	33702667	33702737	33698261	33698514	33710205	33710343	NA	NA	NA	NA	NA	NA	NA	NA	NA	NA	NA	NA	33	4	0	3	170	100	1.89e-05	0.00129169	0.829	0	0.829	protein_coding	SE	Sample13
BAZ1A	ENSG00000198604.11	chr14	-	34786125	34786221	34785776	34786001	34792774	34792921	NA	NA	NA	NA	NA	NA	NA	NA	NA	NA	NA	NA	62	11	65	1	196	100	0.000622586	0.0119094	0.742	0.971	-0.229	protein_coding	SE	Sample13
RAI14	ENSG00000039560.14	chr5	+	34813573	34813660	34812179	34812208	34814582	34814669	NA	NA	NA	NA	NA	NA	NA	NA	NA	NA	NA	NA	12	36	8	2	187	100	0.00117598	0.0187296	0.151	0.681	-0.53	protein_coding	SE	Sample13
CUL2	ENSG00000108094.17	chr10	-	35089895	35090001	35071198	35071339	35090178	35090198	NA	NA	NA	NA	NA	NA	NA	NA	NA	NA	NA	NA	11	12	0	8	200	100	0.000268198	0.00654054	0.314	0	0.314	protein_coding	SE	Sample13
ZMYM1	ENSG00000197056.11	chr1	+	35093319	35093441	35079385	35079442	35093913	35094083	NA	NA	NA	NA	NA	NA	NA	NA	NA	NA	NA	NA	2	4	7	0	200	100	2.72e-05	0.00147049	0.2	1	-0.8	protein_coding	SE	Sample13
RAD51D	ENSG00000185379.21	chr17	-	35118500	35118619	35106440	35106481	35119110	35119157	NA	NA	NA	NA	NA	NA	NA	NA	NA	NA	NA	NA	11	5	6	0	200	100	0.0010697	0.0174401	0.524	1	-0.476	protein_coding	SE	Sample13
MFSD12	ENSG00000161091.14	chr19	-	3542775	3542977	3538274	3538756	3544808	3544939	NA	NA	NA	NA	NA	NA	NA	NA	NA	NA	NA	NA	7	6	3	0	200	100	0.000686634	0.0126736	0.368	1	-0.632	protein_coding	SE	Sample13
DMKN	ENSG00000161249.21	chr19	-	35500377	35500419	35499928	35500029	35500532	35500580	NA	NA	NA	NA	NA	NA	NA	NA	NA	NA	NA	NA	1	20	54	34	142	100	1.1e-07	4.19e-05	0.034	0.528	-0.494	protein_coding	SE	Sample13
DMKN	ENSG00000161249.21	chr19	-	35506125	35506185	35505938	35505986	35508204	35508240	NA	NA	NA	NA	NA	NA	NA	NA	NA	NA	NA	NA	0	3	40	3	160	100	7.14e-06	0.000829883	0	0.893	-0.893	protein_coding	SE	Sample13
DMKN	ENSG00000161249.21	chr19	-	35506125	35506185	35505938	35505986	35509910	35509961	NA	NA	NA	NA	NA	NA	NA	NA	NA	NA	NA	NA	0	6	36	64	160	100	0.00111419	0.0180133	0	0.26	-0.26	protein_coding	SE	Sample13
DMKN	ENSG00000161249.21	chr19	-	35507457	35507511	35506125	35506185	35508204	35508240	NA	NA	NA	NA	NA	NA	NA	NA	NA	NA	NA	NA	5	0	29	10	154	100	0.00280337	0.03438	1	0.653	0.347	protein_coding	SE	Sample13
DMKN	ENSG00000161249.21	chr19	-	35507457	35507511	35506125	35506185	35509910	35509961	NA	NA	NA	NA	NA	NA	NA	NA	NA	NA	NA	NA	4	0	14	6	154	100	0.002452	0.0314218	1	0.602	0.398	protein_coding	SE	Sample13
RNASEH1-DT	ENSG00000234171.5	chr2	+	3559447	3559729	3558438	3558998	3561316	3564842	NA	NA	NA	NA	NA	NA	NA	NA	NA	NA	NA	NA	8	8	0	3	200	100	0.00201277	0.0276688	0.333	0	0.333	lncRNA	SE	Sample13
U2AF1L4	ENSG00000161265.15	chr19	-	35744625	35744692	35744322	35744421	35745124	35745157	NA	NA	NA	NA	NA	NA	NA	NA	NA	NA	NA	NA	5	8	10	0	167	100	1.05e-05	0.00102367	0.272	1	-0.728	protein_coding	SE	Sample13
MMP28	ENSG00000271447.6	chr17	-	35766196	35766894	35756249	35756419	35767751	35767889	NA	NA	NA	NA	NA	NA	NA	NA	NA	NA	NA	NA	9	8	3	0	200	100	0.000949472	0.0159753	0.36	1	-0.64	protein_coding	SE	Sample13
IL7R	ENSG00000168685.15	chr5	+	35874448	35874542	35873200	35873648	35875511	35875521	NA	NA	NA	NA	NA	NA	NA	NA	NA	NA	NA	NA	19	20	3	0	194	100	0.0011582	0.0185158	0.329	1	-0.671	protein_coding	SE	Sample13
ZNF146	ENSG00000167635.12	chr19	+	36218121	36218195	36215095	36215155	36228747	36228819	NA	NA	NA	NA	NA	NA	NA	NA	NA	NA	NA	NA	43	0	42	7	174	100	0.00039248	0.00862592	1	0.775	0.225	protein_coding	SE	Sample13
PIP5K1C	ENSG00000186111.11	chr19	-	3633436	3633520	3630182	3633169	3638883	3639016	NA	NA	NA	NA	NA	NA	NA	NA	NA	NA	NA	NA	2	7	4	0	184	100	3.34e-05	0.00156973	0.134	1	-0.866	protein_coding	SE	Sample13
STK40	ENSG00000196182.11	chr1	-	36367851	36368084	36361220	36361340	36385722	36385879	NA	NA	NA	NA	NA	NA	NA	NA	NA	NA	NA	NA	14	17	25	6	200	100	0.00305769	0.036439	0.292	0.676	-0.384	protein_coding	SE	Sample13
IFTAP	ENSG00000166352.18	chr11	+	36633283	36633438	36610080	36610239	36648015	36648155	NA	NA	NA	NA	NA	NA	NA	NA	NA	NA	NA	NA	10	0	26	6	200	100	0.00212846	0.0288187	1	0.684	0.316	protein_coding	SE	Sample13
TPGS2	ENSG00000134779.15	chr18	-	36781798	36781922	36780023	36780188	36798448	36798609	NA	NA	NA	NA	NA	NA	NA	NA	NA	NA	NA	NA	10	6	7	0	200	100	0.00046494	0.00977286	0.455	1	-0.545	protein_coding	SE	Sample13
MIPOL1	ENSG00000151338.21	chr14	+	37227725	37227838	37197949	37198104	37247102	37247240	NA	NA	NA	NA	NA	NA	NA	NA	NA	NA	NA	NA	0	3	8	5	200	100	0.000836349	0.0146482	0	0.444	-0.444	protein_coding	SE	Sample13
POSTN	ENSG00000133110.15	chr13	-	37569299	37569383	37564518	37564560	37569743	37569790	NA	NA	NA	NA	NA	NA	NA	NA	NA	NA	NA	NA	460	633	2	0	184	100	0.00208771	0.0284154	0.283	1	-0.717	protein_coding	SE	Sample13
ITGA9-AS1	ENSG00000235257.11	chr3	-	37818809	37818930	37808494	37808880	37821013	37821100	NA	NA	NA	NA	NA	NA	NA	NA	NA	NA	NA	NA	4	0	4	3	200	100	0.000833975	0.0146212	1	0.4	0.6	lncRNA	SE	Sample13
DCAF10	ENSG00000122741.16	chr9	+	37857240	37857351	37854779	37854982	37860047	37860193	NA	NA	NA	NA	NA	NA	NA	NA	NA	NA	NA	NA	38	20	87	10	200	100	0.00044708	0.00951642	0.487	0.813	-0.326	protein_coding	SE	Sample13
PGAP2	ENSG00000148985.20	chr11	+	3811249	3811424	3808289	3808315	3824269	3824364	NA	NA	NA	NA	NA	NA	NA	NA	NA	NA	NA	NA	5	3	5	0	200	100	0.00121809	0.0191994	0.455	1	-0.545	protein_coding	SE	Sample13
PGAP2	ENSG00000148985.20	chr11	+	3811249	3811424	3808558	3808651	3824269	3824364	NA	NA	NA	NA	NA	NA	NA	NA	NA	NA	NA	NA	3	0	8	3	200	100	0.00327213	0.0381921	1	0.571	0.429	protein_coding	SE	Sample13
PLA2G6	ENSG00000184381.20	chr22	-	38128268	38128430	38126370	38126449	38129453	38129562	NA	NA	NA	NA	NA	NA	NA	NA	NA	NA	NA	NA	7	3	3	0	200	100	0.002554	0.0323562	0.538	1	-0.462	protein_coding	SE	Sample13
PAK4	ENSG00000130669.17	chr19	+	39168229	39168302	39125785	39125919	39169531	39169757	NA	NA	NA	NA	NA	NA	NA	NA	NA	NA	NA	NA	9	0	17	5	173	100	0.00169123	0.0243967	1	0.663	0.337	protein_coding	SE	Sample13
PAK4	ENSG00000130669.17	chr19	+	39168229	39168312	39125797	39125919	39169531	39169757	NA	NA	NA	NA	NA	NA	NA	NA	NA	NA	NA	NA	8	0	11	5	183	100	0.000756381	0.0136449	1	0.546	0.454	protein_coding	SE	Sample13
MIA2	ENSG00000150527.18	chr14	+	39320927	39321056	39319208	39319291	39326863	39327022	NA	NA	NA	NA	NA	NA	NA	NA	NA	NA	NA	NA	63	26	91	9	200	100	0.00049121	0.0101325	0.548	0.835	-0.287	protein_coding	SE	Sample13
LIAS	ENSG00000121897.15	chr4	+	39462195	39462289	39460789	39460962	39463524	39463605	NA	NA	NA	NA	NA	NA	NA	NA	NA	NA	NA	NA	17	5	49	0	194	100	0.000116579	0.00333512	0.637	1	-0.363	protein_coding	SE	Sample13
GSDMB	ENSG00000073605.19	chr17	-	39908957	39909042	39906110	39906987	39909755	39909924	NA	NA	NA	NA	NA	NA	NA	NA	NA	NA	NA	NA	11	4	0	2	185	100	0.00062736	0.0119297	0.598	0	0.598	protein_coding	SE	Sample13
LTBP4	ENSG00000090006.18	chr19	+	40616888	40617020	40614191	40614446	40619346	40619382	NA	NA	NA	NA	NA	NA	NA	NA	NA	NA	NA	NA	30	1	5	5	200	100	0.000227667	0.00573211	0.938	0.333	0.605	protein_coding	SE	Sample13
LTBP4	ENSG00000090006.18	chr19	+	40616888	40617042	40614179	40614446	40619346	40619493	NA	NA	NA	NA	NA	NA	NA	NA	NA	NA	NA	NA	26	1	2	5	200	100	1.64e-05	0.00117536	0.929	0.167	0.762	protein_coding	SE	Sample13
FRG1HP	ENSG00000276291.7	chr9	+	40993252	40993434	40992244	40992775	40994632	40994699	NA	NA	NA	NA	NA	NA	NA	NA	NA	NA	NA	NA	37	6	17	0	200	100	0.00231984	0.0305124	0.755	1	-0.245	transcribed_unprocessed_pseudogene	SE	Sample13
CTPS1	ENSG00000171793.17	chr1	+	41007455	41007545	41006050	41006094	41008658	41008890	NA	NA	NA	NA	NA	NA	NA	NA	NA	NA	NA	NA	50	9	13	0	190	100	0.0024087	0.0312283	0.745	1	-0.255	protein_coding	SE	Sample13
SCMH1	ENSG00000010803.17	chr1	-	41159724	41159933	41142877	41143112	41160874	41160898	NA	NA	NA	NA	NA	NA	NA	NA	NA	NA	NA	NA	9	0	4	3	200	100	0.000621462	0.0119023	1	0.4	0.6	protein_coding	SE	Sample13
MGA	ENSG00000174197.18	chr15	+	41742545	41743172	41739905	41740203	41748636	41748927	NA	NA	NA	NA	NA	NA	NA	NA	NA	NA	NA	NA	66	9	12	0	200	100	0.00458325	0.0480295	0.786	1	-0.214	protein_coding	SE	Sample13
PLA2G4B	ENSG00000243708.11	chr15	+	41838746	41838922	41837774	41837959	41840157	41840230	NA	NA	NA	NA	NA	NA	NA	NA	NA	NA	NA	NA	1	2	22	0	200	100	0.000201494	0.00517567	0.2	1	-0.8	protein_coding	SE	Sample13
IKBKB	ENSG00000104365.16	chr8	+	42288633	42288728	42271462	42272205	42290155	42290273	NA	NA	NA	NA	NA	NA	NA	NA	NA	NA	NA	NA	24	12	26	2	195	100	0.00451489	0.0477107	0.506	0.87	-0.364	protein_coding	SE	Sample13
POLB	ENSG00000070501.12	chr8	+	42339011	42339069	42338481	42338685	42344952	42345019	NA	NA	NA	NA	NA	NA	NA	NA	NA	NA	NA	NA	46	33	42	7	158	100	0.000923425	0.0156646	0.469	0.792	-0.323	protein_coding	SE	Sample13
HSD17B1	ENSG00000108786.11	chr17	+	42553793	42553887	42553438	42553618	42554404	42554582	NA	NA	NA	NA	NA	NA	NA	NA	NA	NA	NA	NA	4	12	27	2	194	100	4.28e-07	0.000117935	0.147	0.874	-0.727	protein_coding	SE	Sample13
NDUFV3	ENSG00000160194.18	chr21	+	42903181	42904276	42896926	42897047	42908863	42909105	NA	NA	NA	NA	NA	NA	NA	NA	NA	NA	NA	NA	99	69	61	120	200	100	6.33e-05	0.00230161	0.418	0.203	0.215	protein_coding	SE	Sample13
ELOVL1	ENSG00000066322.15	chr1	-	43366267	43366411	43365563	43365623	43367914	43368003	NA	NA	NA	NA	NA	NA	NA	NA	NA	NA	NA	NA	3	69	75	67	200	100	1.89e-13	2.6e-10	0.021	0.359	-0.338	protein_coding	SE	Sample13
PPIP5K1	ENSG00000168781.23	chr15	-	43564102	43564165	43558794	43558932	43564866	43564992	NA	NA	NA	NA	NA	NA	NA	NA	NA	NA	NA	NA	2	8	1	0	163	100	0.000519065	0.0105113	0.133	1	-0.867	protein_coding	SE	Sample13
COA1	ENSG00000106603.20	chr7	-	43650492	43650712	43648599	43648652	43729428	43729489	NA	NA	NA	NA	NA	NA	NA	NA	NA	NA	NA	NA	47	48	7	30	200	100	0.000931599	0.0157755	0.329	0.104	0.225	protein_coding	SE	Sample13
VEGFA	ENSG00000112715.26	chr6	+	43780731	43780803	43778888	43778918	43781955	43782087	NA	NA	NA	NA	NA	NA	NA	NA	NA	NA	NA	NA	78	71	30	7	172	100	0.00149282	0.0223021	0.39	0.714	-0.324	protein_coding	SE	Sample13
NSG1	ENSG00000168824.15	chr4	+	4387118	4387173	4385856	4386643	4387603	4387758	NA	NA	NA	NA	NA	NA	NA	NA	NA	NA	NA	NA	0	3	30	1	155	100	1.25e-06	0.000261056	0	0.951	-0.951	protein_coding	SE	Sample13
URGCP	ENSG00000106608.17	chr7	-	43887789	43887811	43887414	43887485	43906561	43906626	NA	NA	NA	NA	NA	NA	NA	NA	NA	NA	NA	NA	20	8	18	0	122	100	0.00021934	0.00556489	0.672	1	-0.328	protein_coding	SE	Sample13
ENSG00000281883	ENSG00000281883.1	chr13	+	43890003	43890274	43888756	43888982	43891448	43891570	NA	NA	NA	NA	NA	NA	NA	NA	NA	NA	NA	NA	7	0	9	3	200	100	0.00347933	0.039823	1	0.6	0.4	protein_coding	SE	Sample13
POLR2J4	ENSG00000214783.9	chr7	-	43969731	43969861	43966263	43966395	43972629	43972691	NA	NA	NA	NA	NA	NA	NA	NA	NA	NA	NA	NA	1	28	10	7	200	100	4.95e-06	0.000692198	0.018	0.417	-0.399	lncRNA	SE	Sample13
OSER1-DT	ENSG00000223891.7	chr20	+	44214887	44215003	44210994	44211356	44224820	44225969	NA	NA	NA	NA	NA	NA	NA	NA	NA	NA	NA	NA	6	2	0	4	200	100	0.000165196	0.00442815	0.6	0	0.6	lncRNA	SE	Sample13
TRPM2	ENSG00000142185.18	chr21	+	44427009	44427111	44426659	44426736	44435130	44435217	NA	NA	NA	NA	NA	NA	NA	NA	NA	NA	NA	NA	5	8	2	0	200	100	0.000680379	0.0125903	0.238	1	-0.762	protein_coding	SE	Sample13
ZMIZ2	ENSG00000122515.16	chr7	+	44760150	44760228	44759280	44759460	44760424	44760593	NA	NA	NA	NA	NA	NA	NA	NA	NA	NA	NA	NA	32	16	5	0	178	100	0.00135376	0.0208049	0.529	1	-0.471	protein_coding	SE	Sample13
ARHGAP27	ENSG00000159314.12	chr17	-	45404268	45404334	45404028	45404096	45404444	45404528	NA	NA	NA	NA	NA	NA	NA	NA	NA	NA	NA	NA	20	15	148	30	166	100	0.00222039	0.0296629	0.445	0.748	-0.303	protein_coding	SE	Sample13
GGT6	ENSG00000167741.11	chr17	-	4559342	4559438	4558366	4558467	4559557	4559760	NA	NA	NA	NA	NA	NA	NA	NA	NA	NA	NA	NA	1	0	9	3	196	100	0.00457654	0.0480122	1	0.605	0.395	protein_coding	SE	Sample13
GPBP1L1	ENSG00000159592.11	chr1	-	45685575	45685620	45660183	45661225	45686411	45686533	NA	NA	NA	NA	NA	NA	NA	NA	NA	NA	NA	NA	74	22	86	68	145	100	0.00174789	0.0250641	0.699	0.466	0.233	protein_coding	SE	Sample13
AMIGO2	ENSG00000139211.7	chr12	-	47079141	47079248	47076446	47079065	47079461	47079959	NA	NA	NA	NA	NA	NA	NA	NA	NA	NA	NA	NA	18	17	5	0	200	100	0.000383558	0.00850087	0.346	1	-0.654	protein_coding	SE	Sample13
AMIGO2	ENSG00000139211.7	chr12	-	47079146	47079248	47076599	47079065	47079461	47079951	NA	NA	NA	NA	NA	NA	NA	NA	NA	NA	NA	NA	10	17	3	0	200	100	0.000601475	0.0116364	0.227	1	-0.773	protein_coding	SE	Sample13
NR1H3	ENSG00000025434.19	chr11	+	47259179	47259259	47248955	47248999	47259790	47259979	NA	NA	NA	NA	NA	NA	NA	NA	NA	NA	NA	NA	3	4	5	0	180	100	0.000139486	0.00385693	0.294	1	-0.706	protein_coding	SE	Sample13
CELF1	ENSG00000149187.19	chr11	-	47471997	47472102	47470293	47470555	47472190	47472357	NA	NA	NA	NA	NA	NA	NA	NA	NA	NA	NA	NA	7	3	4	0	200	100	0.00244324	0.0313513	0.538	1	-0.462	protein_coding	SE	Sample13
PNPO	ENSG00000108439.11	chr17	+	47945558	47945616	47944615	47944715	47945860	47945989	NA	NA	NA	NA	NA	NA	NA	NA	NA	NA	NA	NA	18	10	11	0	158	100	0.000187885	0.00491782	0.533	1	-0.467	protein_coding	SE	Sample13
PNPO	ENSG00000108439.11	chr17	+	47945597	47945612	47944615	47944715	47945860	47945989	NA	NA	NA	NA	NA	NA	NA	NA	NA	NA	NA	NA	4	10	2	0	115	100	0.000532525	0.0106255	0.258	1	-0.742	protein_coding	SE	Sample13
IP6K2	ENSG00000068745.15	chr3	-	48694458	48694525	48693452	48694240	48695089	48695421	NA	NA	NA	NA	NA	NA	NA	NA	NA	NA	NA	NA	7	13	32	5	167	100	4.67e-05	0.00183621	0.244	0.793	-0.549	protein_coding	SE	Sample13
SECISBP2L	ENSG00000138593.9	chr15	-	49019417	49019552	49017547	49017628	49027364	49027480	NA	NA	NA	NA	NA	NA	NA	NA	NA	NA	NA	NA	53	3	152	76	200	100	3.69e-06	0.00056802	0.898	0.5	0.398	protein_coding	SE	Sample13
TRPM4	ENSG00000130529.16	chr19	+	49181348	49181461	49172008	49172108	49182577	49182867	NA	NA	NA	NA	NA	NA	NA	NA	NA	NA	NA	NA	20	5	11	0	200	100	0.00159923	0.0233021	0.667	1	-0.333	protein_coding	SE	Sample13
TEAD2	ENSG00000074219.14	chr19	-	49355958	49355970	49355302	49355419	49357251	49357314	NA	NA	NA	NA	NA	NA	NA	NA	NA	NA	NA	NA	5	37	2	0	112	100	0.000270467	0.00656819	0.108	1	-0.892	protein_coding	SE	Sample13
SPATS2	ENSG00000123352.18	chr12	+	49371227	49371290	49366904	49367587	49460769	49461037	NA	NA	NA	NA	NA	NA	NA	NA	NA	NA	NA	NA	4	7	1	0	163	100	0.000983797	0.0164476	0.26	1	-0.74	protein_coding	SE	Sample13
CAB39L	ENSG00000102547.19	chr13	-	49401132	49401270	49382506	49382941	49433317	49433393	NA	NA	NA	NA	NA	NA	NA	NA	NA	NA	NA	NA	0	3	43	6	200	100	2.33e-05	0.00139515	0	0.782	-0.782	protein_coding	SE	Sample13
SPOP	ENSG00000121067.19	chr17	-	49636758	49636809	49622732	49622876	49668026	49668051	NA	NA	NA	NA	NA	NA	NA	NA	NA	NA	NA	NA	2	8	1	0	151	100	0.000518618	0.0105113	0.142	1	-0.858	protein_coding	SE	Sample13
EBPL	ENSG00000123179.14	chr13	-	49669776	49669846	49660722	49661208	49691253	49691463	NA	NA	NA	NA	NA	NA	NA	NA	NA	NA	NA	NA	15	0	21	6	170	100	0.000842933	0.0146482	1	0.673	0.327	protein_coding	SE	Sample13
SPOP	ENSG00000121067.19	chr17	-	49675894	49676016	49668026	49668078	49677932	49678000	NA	NA	NA	NA	NA	NA	NA	NA	NA	NA	NA	NA	10	5	3	0	200	100	0.00156964	0.0229634	0.5	1	-0.5	protein_coding	SE	Sample13
RNF216P1	ENSG00000196204.12	chr7	+	4995474	4995582	4989062	4989177	4996609	4996673	NA	NA	NA	NA	NA	NA	NA	NA	NA	NA	NA	NA	13	11	2	0	200	100	0.00256301	0.0324136	0.371	1	-0.629	lncRNA	SE	Sample13
CNEP1R1	ENSG00000205423.12	chr16	+	50025650	50025701	50024409	50025340	50026395	50026467	NA	NA	NA	NA	NA	NA	NA	NA	NA	NA	NA	NA	5	17	18	5	151	100	8.63e-05	0.00260381	0.163	0.705	-0.542	protein_coding	SE	Sample13
PEDS1	ENSG00000240849.11	chr20	-	50151211	50151315	50143501	50143621	50153516	50153734	NA	NA	NA	NA	NA	NA	NA	NA	NA	NA	NA	NA	18	40	36	15	200	100	6.33e-05	0.00230161	0.184	0.545	-0.361	protein_coding	SE	Sample13
MBD1	ENSG00000141644.18	chr18	-	50271468	50271540	50267516	50267663	50272676	50272738	NA	NA	NA	NA	NA	NA	NA	NA	NA	NA	NA	NA	10	4	5	0	172	100	0.00124171	0.0194951	0.592	1	-0.408	protein_coding	SE	Sample13
IKZF1	ENSG00000185811.21	chr7	+	50368005	50368065	50327637	50327757	50376532	50376793	NA	NA	NA	NA	NA	NA	NA	NA	NA	NA	NA	NA	0	8	4	6	160	100	0.00295996	0.0357756	0	0.294	-0.294	protein_coding	SE	Sample13
IKZF1	ENSG00000185811.21	chr7	+	50387344	50387470	50382539	50382707	50391728	50391863	NA	NA	NA	NA	NA	NA	NA	NA	NA	NA	NA	NA	9	3	15	0	200	100	0.00256528	0.0324282	0.6	1	-0.4	protein_coding	SE	Sample13
PPP6R2	ENSG00000100239.16	chr22	+	50391866	50392015	50388985	50389111	50393892	50394135	NA	NA	NA	NA	NA	NA	NA	NA	NA	NA	NA	NA	0	5	14	14	200	100	0.000615592	0.0118313	0	0.333	-0.333	protein_coding	SE	Sample13
EPN3	ENSG00000049283.19	chr17	+	50536028	50536199	50534551	50534652	50536420	50536591	NA	NA	NA	NA	NA	NA	NA	NA	NA	NA	NA	NA	14	0	15	4	200	100	0.00139278	0.021213	1	0.652	0.348	protein_coding	SE	Sample13
SPATA20	ENSG00000006282.21	chr17	+	50547664	50547954	50547204	50547285	50548282	50548453	NA	NA	NA	NA	NA	NA	NA	NA	NA	NA	NA	NA	19	10	2	0	200	100	0.00379532	0.0424322	0.487	1	-0.513	protein_coding	SE	Sample13
GRB10	ENSG00000106070.20	chr7	-	50705139	50705323	50703820	50703908	50710874	50710990	NA	NA	NA	NA	NA	NA	NA	NA	NA	NA	NA	NA	4	7	3	0	200	100	0.000236128	0.00589769	0.222	1	-0.778	protein_coding	SE	Sample13
GRB10	ENSG00000106070.20	chr7	-	50710874	50710990	50703820	50703908	50755886	50756056	NA	NA	NA	NA	NA	NA	NA	NA	NA	NA	NA	NA	9	12	0	3	200	100	0.00326146	0.0381136	0.273	0	0.273	protein_coding	SE	Sample13
LUC7L3	ENSG00000108848.16	chr17	+	50738136	50738199	50737286	50737479	50740305	50740345	NA	NA	NA	NA	NA	NA	NA	NA	NA	NA	NA	NA	5	0	6	3	163	100	0.00267575	0.0333006	1	0.551	0.449	protein_coding	SE	Sample13
LUC7L3	ENSG00000108848.16	chr17	+	50749218	50749344	50748388	50748416	50750500	50750550	NA	NA	NA	NA	NA	NA	NA	NA	NA	NA	NA	NA	6	0	3	2	200	100	0.00383654	0.0426621	1	0.429	0.571	protein_coding	SE	Sample13
NIN	ENSG00000100503.26	chr14	-	50794435	50794525	50792711	50792881	50806736	50806818	NA	NA	NA	NA	NA	NA	NA	NA	NA	NA	NA	NA	8	84	12	19	190	100	0.000463885	0.00976488	0.048	0.249	-0.201	protein_coding	SE	Sample13
LETMD1	ENSG00000050426.16	chr12	+	51052091	51052207	51048342	51049185	51055834	51056021	NA	NA	NA	NA	NA	NA	NA	NA	NA	NA	NA	NA	8	4	9	0	200	100	0.000397329	0.00869285	0.5	1	-0.5	protein_coding	SE	Sample13
OSBPL9	ENSG00000117859.19	chr1	+	51756319	51756358	51750144	51750195	51760689	51760764	NA	NA	NA	NA	NA	NA	NA	NA	NA	NA	NA	NA	45	26	59	6	139	100	0.000133136	0.00373837	0.555	0.876	-0.321	protein_coding	SE	Sample13
LINC00667	ENSG00000263753.10	chr18	+	5240647	5240964	5238911	5239049	5241698	5241889	NA	NA	NA	NA	NA	NA	NA	NA	NA	NA	NA	NA	10	10	3	0	200	100	0.001039	0.0170889	0.333	1	-0.667	lncRNA	SE	Sample13
LINC00667	ENSG00000263753.10	chr18	+	5240647	5241255	5238080	5239049	5241698	5241812	NA	NA	NA	NA	NA	NA	NA	NA	NA	NA	NA	NA	7	10	3	0	200	100	0.000577438	0.0113459	0.259	1	-0.741	lncRNA	SE	Sample13
ECHDC2	ENSG00000121310.17	chr1	-	52913894	52914095	52911722	52911790	52921552	52921919	NA	NA	NA	NA	NA	NA	NA	NA	NA	NA	NA	NA	8	1	4	19	200	100	5.32e-05	0.00206216	0.8	0.095	0.705	protein_coding	SE	Sample13
LRP8	ENSG00000157193.18	chr1	-	53272603	53272642	53271226	53271346	53275630	53275753	NA	NA	NA	NA	NA	NA	NA	NA	NA	NA	NA	NA	17	14	0	2	139	100	0.00198194	0.0273622	0.466	0	0.466	protein_coding	SE	Sample13
PFDN5	ENSG00000123349.15	chr12	+	53296429	53296551	53295838	53295941	53297849	53297924	NA	NA	NA	NA	NA	NA	NA	NA	NA	NA	NA	NA	3	0	7	7	200	100	0.000639582	0.0120512	1	0.333	0.667	protein_coding	SE	Sample13
ENSG00000288663	ENSG00000288663.1	chr12	+	53296453	53296551	53295838	53295941	53297849	53297924	NA	NA	NA	NA	NA	NA	NA	NA	NA	NA	NA	NA	2	0	7	7	198	100	0.00103295	0.0170066	1	0.336	0.664	lncRNA	SE	Sample13
EPB41L3	ENSG00000082397.18	chr18	-	5394676	5394793	5392380	5393478	5395066	5395147	NA	NA	NA	NA	NA	NA	NA	NA	NA	NA	NA	NA	16	0	156	32	200	100	0.000770663	0.0137338	1	0.709	0.291	protein_coding	SE	Sample13
SAMD4A	ENSG00000020577.14	chr14	+	54737023	54737287	54702061	54702580	54748814	54748924	NA	NA	NA	NA	NA	NA	NA	NA	NA	NA	NA	NA	7	7	2	0	200	100	0.00102682	0.016961	0.333	1	-0.667	protein_coding	SE	Sample13
DERL2	ENSG00000072849.11	chr17	-	5480386	5480459	5480053	5480144	5481100	5481142	NA	NA	NA	NA	NA	NA	NA	NA	NA	NA	NA	NA	35	4	21	13	173	100	0.00342652	0.0394999	0.835	0.483	0.352	protein_coding	SE	Sample13
DERL2	ENSG00000072849.11	chr17	-	5480386	5480543	5480053	5480144	5481100	5481142	NA	NA	NA	NA	NA	NA	NA	NA	NA	NA	NA	NA	60	4	39	13	200	100	0.00356193	0.0404641	0.882	0.6	0.282	protein_coding	SE	Sample13
EPS8L1	ENSG00000131037.15	chr19	+	55083766	55084642	55083615	55083644	55085840	55085892	NA	NA	NA	NA	NA	NA	NA	NA	NA	NA	NA	NA	0	5	157	95	200	100	7.72e-05	0.00237462	0	0.452	-0.452	protein_coding	SE	Sample13
NLRP1	ENSG00000091592.17	chr17	-	5514390	5515073	5501408	5501872	5515472	5515517	NA	NA	NA	NA	NA	NA	NA	NA	NA	NA	NA	NA	22	12	3	0	200	100	0.00249548	0.0318943	0.478	1	-0.522	protein_coding	SE	Sample13
NLRP1	ENSG00000091592.17	chr17	-	5520880	5521012	5517745	5517887	5521523	5521786	NA	NA	NA	NA	NA	NA	NA	NA	NA	NA	NA	NA	69	20	9	0	200	100	0.00124975	0.0195655	0.633	1	-0.367	protein_coding	SE	Sample13
KTN1	ENSG00000126777.18	chr14	+	55663954	55664041	55661273	55661612	55667240	55667330	NA	NA	NA	NA	NA	NA	NA	NA	NA	NA	NA	NA	298	75	104	98	187	100	1.85e-08	8.9e-06	0.68	0.362	0.318	protein_coding	SE	Sample13
PYM1	ENSG00000170473.17	chr12	-	55914275	55914366	55903386	55903480	55927075	55927111	NA	NA	NA	NA	NA	NA	NA	NA	NA	NA	NA	NA	6	6	2	0	191	100	0.000815872	0.0143799	0.344	1	-0.656	protein_coding	SE	Sample13
MYL6	ENSG00000092841.19	chr12	+	56159497	56159622	56158683	56158711	56159974	56160148	NA	NA	NA	NA	NA	NA	NA	NA	NA	NA	NA	NA	11	33	28	22	200	100	0.00264055	0.0330332	0.143	0.389	-0.246	protein_coding	SE	Sample13
CHCHD7	ENSG00000170791.18	chr8	+	56212761	56212889	56211797	56211837	56214597	56214667	NA	NA	NA	NA	NA	NA	NA	NA	NA	NA	NA	NA	56	17	33	57	200	100	1.38e-06	0.00027858	0.622	0.224	0.398	protein_coding	SE	Sample13
TMEM260	ENSG00000070269.14	chr14	+	56617182	56617297	56615450	56616027	56618593	56618763	NA	NA	NA	NA	NA	NA	NA	NA	NA	NA	NA	NA	23	5	10	0	200	100	0.00235723	0.0308219	0.697	1	-0.303	protein_coding	SE	Sample13
KIFC3	ENSG00000140859.16	chr16	-	57790929	57791066	57772222	57772288	57794998	57795141	NA	NA	NA	NA	NA	NA	NA	NA	NA	NA	NA	NA	4	20	34	4	200	100	1.33e-09	8.96e-07	0.091	0.81	-0.719	protein_coding	SE	Sample13
KIFC3	ENSG00000140859.16	chr16	-	57790929	57791066	57788597	57788713	57794998	57795141	NA	NA	NA	NA	NA	NA	NA	NA	NA	NA	NA	NA	4	3	34	1	200	100	0.00301807	0.0360859	0.4	0.944	-0.544	protein_coding	SE	Sample13
CTNND1	ENSG00000198561.16	chr11	+	57791384	57791673	57761796	57762119	57794009	57794081	NA	NA	NA	NA	NA	NA	NA	NA	NA	NA	NA	NA	91	81	62	15	200	100	9.92e-05	0.00290752	0.36	0.674	-0.314	protein_coding	SE	Sample13
SLMAP	ENSG00000163681.16	chr3	+	57871635	57871698	57865241	57865292	57890040	57890100	NA	NA	NA	NA	NA	NA	NA	NA	NA	NA	NA	NA	14	4	13	0	163	100	0.00191281	0.0266797	0.682	1	-0.318	protein_coding	SE	Sample13
LINC00680	ENSG00000215190.9	chr6	-	57949858	57950011	57948872	57949068	57959027	57959111	NA	NA	NA	NA	NA	NA	NA	NA	NA	NA	NA	NA	23	9	2	0	200	100	0.0047498	0.0493582	0.561	1	-0.439	transcribed_unprocessed_pseudogene	SE	Sample13
NEDD4L	ENSG00000049759.20	chr18	+	58335477	58335537	58333817	58333892	58341037	58341169	NA	NA	NA	NA	NA	NA	NA	NA	NA	NA	NA	NA	20	23	34	2	160	100	6.77e-07	0.000166037	0.352	0.914	-0.562	protein_coding	SE	Sample13
ZNF584	ENSG00000171574.18	chr19	+	58409940	58410091	58408648	58409165	58415523	58415646	NA	NA	NA	NA	NA	NA	NA	NA	NA	NA	NA	NA	5	6	11	0	200	100	2.5e-05	0.00145769	0.294	1	-0.706	protein_coding	SE	Sample13
ZNF584	ENSG00000171574.18	chr19	+	58409964	58410091	58408776	58409165	58415523	58415646	NA	NA	NA	NA	NA	NA	NA	NA	NA	NA	NA	NA	7	6	13	0	200	100	4.17e-05	0.00177217	0.368	1	-0.632	protein_coding	SE	Sample13
ZNF584	ENSG00000171574.18	chr19	+	58410005	58410091	58408687	58409165	58415523	58415646	NA	NA	NA	NA	NA	NA	NA	NA	NA	NA	NA	NA	5	6	13	0	186	100	1.55e-05	0.00115025	0.309	1	-0.691	protein_coding	SE	Sample13
CFAP20DC	ENSG00000163689.21	chr3	-	58849031	58849409	58831685	58831889	58863557	58863892	NA	NA	NA	NA	NA	NA	NA	NA	NA	NA	NA	NA	11	0	46	7	200	100	0.00426214	0.0457416	1	0.767	0.233	protein_coding	SE	Sample13
SLTM	ENSG00000137776.17	chr15	-	58912562	58912610	58901259	58901287	58916934	58916999	NA	NA	NA	NA	NA	NA	NA	NA	NA	NA	NA	NA	31	9	29	1	148	100	0.0045972	0.0480886	0.699	0.951	-0.252	protein_coding	SE	Sample13
CFAP20DC	ENSG00000163689.21	chr3	-	58913697	58913864	58884544	58884709	58937647	58937762	NA	NA	NA	NA	NA	NA	NA	NA	NA	NA	NA	NA	13	0	94	15	200	100	0.00264602	0.0330729	1	0.758	0.242	protein_coding	SE	Sample13
WFDC21P	ENSG00000261040.9	chr17	-	60085931	60086126	60085054	60085203	60088196	60088256	NA	NA	NA	NA	NA	NA	NA	NA	NA	NA	NA	NA	5	68	257	403	200	100	1.04e-08	5.29e-06	0.035	0.242	-0.207	transcribed_unitary_pseudogene	SE	Sample13
MS4A7	ENSG00000166927.13	chr11	+	60385087	60385222	60383128	60383288	60386716	60386773	NA	NA	NA	NA	NA	NA	NA	NA	NA	NA	NA	NA	24	12	16	0	200	100	5.38e-05	0.00208167	0.5	1	-0.5	protein_coding	SE	Sample13
SLC38A6	ENSG00000139974.17	chr14	+	61052348	61052985	61052040	61052135	61078829	61078927	NA	NA	NA	NA	NA	NA	NA	NA	NA	NA	NA	NA	8	3	4	0	200	100	0.00313975	0.0370506	0.571	1	-0.429	protein_coding	SE	Sample13
ASPH	ENSG00000198363.18	chr8	-	61643944	61644001	61643385	61643433	61644599	61644632	NA	NA	NA	NA	NA	NA	NA	NA	NA	NA	NA	NA	239	44	149	99	157	100	1.83e-07	6.15e-05	0.776	0.489	0.287	protein_coding	SE	Sample13
TLN2	ENSG00000171914.17	chr15	+	62618350	62618475	62589686	62589762	62647274	62647446	NA	NA	NA	NA	NA	NA	NA	NA	NA	NA	NA	NA	12	5	2	0	200	100	0.0025732	0.0325025	0.545	1	-0.455	protein_coding	SE	Sample13
SNHG1	ENSG00000255717.9	chr11	-	62854887	62854970	62854518	62854551	62855132	62855216	NA	NA	NA	NA	NA	NA	NA	NA	NA	NA	NA	NA	53	19	63	1	183	100	2.15e-06	0.00039589	0.604	0.972	-0.368	lncRNA	SE	Sample13
SLC3A2	ENSG00000168003.19	chr11	+	62870744	62870795	62856110	62856381	62871576	62871669	NA	NA	NA	NA	NA	NA	NA	NA	NA	NA	NA	NA	0	94	5	6	151	100	9.54e-06	0.000965161	0	0.356	-0.356	protein_coding	SE	Sample13
SLC3A2	ENSG00000168003.19	chr11	+	62870744	62870837	62856101	62856381	62871576	62871669	NA	NA	NA	NA	NA	NA	NA	NA	NA	NA	NA	NA	0	94	23	6	193	100	0	0	0	0.665	-0.665	protein_coding	SE	Sample13
TPM1	ENSG00000140416.23	chr15	+	63044026	63044152	63043705	63043831	63056984	63057118	NA	NA	NA	NA	NA	NA	NA	NA	NA	NA	NA	NA	433	42	0	1	200	100	0.00150374	0.022388	0.838	0	0.838	protein_coding	SE	Sample13
TPM1	ENSG00000140416.23	chr15	+	63061197	63061273	63060868	63060939	63061712	63061788	NA	NA	NA	NA	NA	NA	NA	NA	NA	NA	NA	NA	271	156	4	0	176	100	0.00157244	0.0229812	0.497	1	-0.503	protein_coding	SE	Sample13
METTL26	ENSG00000130731.16	chr16	-	635517	635774	634736	634797	636093	636260	NA	NA	NA	NA	NA	NA	NA	NA	NA	NA	NA	NA	7	10	50	0	200	100	7.08e-10	5.36e-07	0.259	1	-0.741	protein_coding	SE	Sample13
METTL26	ENSG00000130731.16	chr16	-	635517	635774	635280	635340	636093	636260	NA	NA	NA	NA	NA	NA	NA	NA	NA	NA	NA	NA	8	18	50	4	200	100	5.78e-09	3.19e-06	0.182	0.862	-0.68	protein_coding	SE	Sample13
METTL26	ENSG00000130731.16	chr16	-	635611	635774	634718	634797	636093	636235	NA	NA	NA	NA	NA	NA	NA	NA	NA	NA	NA	NA	11	10	55	0	200	100	5.45e-09	3.15e-06	0.355	1	-0.645	protein_coding	SE	Sample13
METTL26	ENSG00000130731.16	chr16	-	635611	635774	635280	635340	636093	636235	NA	NA	NA	NA	NA	NA	NA	NA	NA	NA	NA	NA	31	18	95	4	200	100	3.54e-07	0.000106547	0.463	0.922	-0.459	protein_coding	SE	Sample13
ARHGAP27P1-BPTFP1-KPNA2P3	ENSG00000215769.8	chr17	-	64779980	64780205	64764450	64764548	64780342	64781039	NA	NA	NA	NA	NA	NA	NA	NA	NA	NA	NA	NA	1	2	9	0	200	100	0.000393965	0.00863885	0.2	1	-0.8	lncRNA	SE	Sample13
PLEKHM1P1	ENSG00000214176.11	chr17	-	64814862	64815245	64804829	64805100	64821766	64822052	NA	NA	NA	NA	NA	NA	NA	NA	NA	NA	NA	NA	16	5	9	29	200	100	7.91e-05	0.00242979	0.615	0.134	0.481	transcribed_unprocessed_pseudogene	SE	Sample13
NEAT1	ENSG00000245532.11	chr11	+	65423626	65423657	65422803	65423383	65423962	65424404	NA	NA	NA	NA	NA	NA	NA	NA	NA	NA	NA	NA	5	4	12	0	131	100	0.000311716	0.00728251	0.488	1	-0.512	lncRNA	SE	Sample13
ERBIN	ENSG00000112851.16	chr5	+	66068876	66069020	66053405	66054951	66076315	66076408	NA	NA	NA	NA	NA	NA	NA	NA	NA	NA	NA	NA	0	14	9	4	200	100	2.54e-06	0.000443939	0	0.529	-0.529	protein_coding	SE	Sample13
C11orf80	ENSG00000173715.18	chr11	+	66748378	66748517	66744735	66744919	66756352	66756505	NA	NA	NA	NA	NA	NA	NA	NA	NA	NA	NA	NA	30	11	10	0	200	100	0.000641201	0.0120739	0.577	1	-0.423	protein_coding	SE	Sample13
CES4A	ENSG00000172824.17	chr16	+	67006390	67006519	67005239	67005393	67008973	67009739	NA	NA	NA	NA	NA	NA	NA	NA	NA	NA	NA	NA	5	5	0	1	200	100	0.00439201	0.0466679	0.333	0	0.333	protein_coding	SE	Sample13
GSTP1	ENSG00000084207.18	chr11	+	67584133	67584169	67583741	67583844	67584684	67584772	NA	NA	NA	NA	NA	NA	NA	NA	NA	NA	NA	NA	14	5	17	0	136	100	0.000574388	0.0113137	0.673	1	-0.327	protein_coding	SE	Sample13
XAF1	ENSG00000132530.17	chr17	+	6759255	6759718	6758088	6758224	6760405	6760601	NA	NA	NA	NA	NA	NA	NA	NA	NA	NA	NA	NA	14	0	9	3	200	100	0.00266407	0.0332017	1	0.6	0.4	protein_coding	SE	Sample13
ENOSF1	ENSG00000132199.20	chr18	-	678695	678737	675320	675402	683245	683380	NA	NA	NA	NA	NA	NA	NA	NA	NA	NA	NA	NA	26	16	17	0	142	100	1.57e-05	0.00115337	0.534	1	-0.466	protein_coding	SE	Sample13
CALML4	ENSG00000129007.16	chr15	-	68199540	68199681	68197439	68197628	68205120	68205151	NA	NA	NA	NA	NA	NA	NA	NA	NA	NA	NA	NA	9	4	4	0	200	100	0.00114321	0.0183593	0.529	1	-0.471	protein_coding	SE	Sample13
SLC25A16	ENSG00000122912.15	chr10	-	68517083	68517185	68516750	68516843	68527245	68527438	NA	NA	NA	NA	NA	NA	NA	NA	NA	NA	NA	NA	20	9	0	11	200	100	7.09e-07	0.000169592	0.526	0	0.526	protein_coding	SE	Sample13
SLC25A16	ENSG00000122912.15	chr10	-	68517083	68517265	68516750	68516843	68527245	68527416	NA	NA	NA	NA	NA	NA	NA	NA	NA	NA	NA	NA	21	9	0	11	200	100	5.02e-07	0.000130781	0.538	0	0.538	protein_coding	SE	Sample13
SULF1	ENSG00000137573.14	chr8	+	69495764	69495926	69466623	69466950	69501873	69501968	NA	NA	NA	NA	NA	NA	NA	NA	NA	NA	NA	NA	128	30	6	0	200	100	0.00349552	0.0398977	0.681	1	-0.319	protein_coding	SE	Sample13
PCBP1-AS1	ENSG00000179818.17	chr2	-	70055713	70055910	70051016	70051305	70059642	70059680	NA	NA	NA	NA	NA	NA	NA	NA	NA	NA	NA	NA	1	2	8	0	200	100	0.000432792	0.00929299	0.2	1	-0.8	lncRNA	SE	Sample13
ANO1	ENSG00000131620.18	chr11	+	70111125	70111191	70108352	70108404	70111706	70111762	NA	NA	NA	NA	NA	NA	NA	NA	NA	NA	NA	NA	314	89	5	0	166	100	0.00347503	0.0397895	0.68	1	-0.32	protein_coding	SE	Sample13
SMC5	ENSG00000198887.9	chr9	+	70346604	70346649	70344143	70344269	70347065	70347161	NA	NA	NA	NA	NA	NA	NA	NA	NA	NA	NA	NA	39	21	17	30	145	100	0.00402433	0.0437901	0.562	0.281	0.281	protein_coding	SE	Sample13
UACA	ENSG00000137831.15	chr15	-	70677107	70677140	70676306	70676591	70678098	70678206	NA	NA	NA	NA	NA	NA	NA	NA	NA	NA	NA	NA	53	3	74	33	133	100	4e-05	0.00177217	0.93	0.628	0.302	protein_coding	SE	Sample13
MTSS2	ENSG00000132613.16	chr16	-	70679314	70679323	70678251	70678409	70679629	70679704	NA	NA	NA	NA	NA	NA	NA	NA	NA	NA	NA	NA	13	41	0	8	109	100	0.0024266	0.0312985	0.225	0	0.225	protein_coding	SE	Sample13
SIPA1L1	ENSG00000197555.10	chr14	+	71400793	71400918	71321121	71321181	71413947	71414014	NA	NA	NA	NA	NA	NA	NA	NA	NA	NA	NA	NA	5	13	12	0	200	100	2.13e-07	7.08e-05	0.161	1	-0.839	protein_coding	SE	Sample13
SIPA1L1	ENSG00000197555.10	chr14	+	71418129	71418196	71413947	71414014	71512742	71512845	NA	NA	NA	NA	NA	NA	NA	NA	NA	NA	NA	NA	24	21	43	2	167	100	6.98e-07	0.000168705	0.406	0.928	-0.522	protein_coding	SE	Sample13
AP1G1	ENSG00000166747.13	chr16	-	71808014	71808150	71789278	71789482	71808504	71808677	NA	NA	NA	NA	NA	NA	NA	NA	NA	NA	NA	NA	15	14	12	0	200	100	1.39e-05	0.00113811	0.349	1	-0.651	protein_coding	SE	Sample13
ANAPC16	ENSG00000166295.9	chr10	+	72220053	72220379	72216028	72216072	72230365	72230440	NA	NA	NA	NA	NA	NA	NA	NA	NA	NA	NA	NA	17	2	10	24	200	100	6.72e-06	0.00080335	0.81	0.172	0.638	protein_coding	SE	Sample13
PKM	ENSG00000067225.21	chr15	-	72221167	72221284	72218943	72219110	72230895	72231113	NA	NA	NA	NA	NA	NA	NA	NA	NA	NA	NA	NA	9	11	1	0	200	100	0.00374491	0.0419334	0.29	1	-0.71	protein_coding	SE	Sample13
PCGF3	ENSG00000185619.19	chr4	+	732443	732498	730969	731110	733671	733789	NA	NA	NA	NA	NA	NA	NA	NA	NA	NA	NA	NA	4	27	23	27	155	100	0.00100365	0.0166449	0.087	0.355	-0.268	protein_coding	SE	Sample13
RAB6A	ENSG00000175582.20	chr11	-	73718612	73718718	73716250	73716362	73718784	73718890	NA	NA	NA	NA	NA	NA	NA	NA	NA	NA	NA	NA	90	99	162	70	200	100	0.000138663	0.00383974	0.313	0.536	-0.223	protein_coding	SE	Sample13
ELOC	ENSG00000154582.18	chr8	-	73964486	73964625	73959764	73959818	73972244	73972284	NA	NA	NA	NA	NA	NA	NA	NA	NA	NA	NA	NA	44	26	50	104	200	100	0.000121399	0.00344914	0.458	0.194	0.264	protein_coding	SE	Sample13
STAG3L1	ENSG00000205583.14	chr7	+	75364632	75364756	75361971	75362088	75365254	75365353	NA	NA	NA	NA	NA	NA	NA	NA	NA	NA	NA	NA	3	11	1	0	200	100	0.00143742	0.0216734	0.12	1	-0.88	transcribed_unprocessed_pseudogene	SE	Sample13
ACADM	ENSG00000117054.15	chr1	+	75728388	75728488	75724779	75724817	75732643	75732741	NA	NA	NA	NA	NA	NA	NA	NA	NA	NA	NA	NA	24	8	151	9	200	100	0.00312343	0.0368881	0.6	0.893	-0.293	protein_coding	SE	Sample13
USO1	ENSG00000138768.15	chr4	+	75795335	75795356	75793689	75793901	75799621	75799732	NA	NA	NA	NA	NA	NA	NA	NA	NA	NA	NA	NA	42	17	114	9	121	100	0.000316878	0.00734968	0.671	0.913	-0.242	protein_coding	SE	Sample13
LMO7	ENSG00000136153.20	chr13	+	75809153	75809183	75804226	75804541	75817160	75817278	NA	NA	NA	NA	NA	NA	NA	NA	NA	NA	NA	NA	20	3	121	1083	130	100	4.44e-16	1.28e-12	0.837	0.079	0.758	protein_coding	SE	Sample13
MYO6	ENSG00000196586.17	chr6	+	75898372	75898411	75892529	75892690	75907604	75907708	NA	NA	NA	NA	NA	NA	NA	NA	NA	NA	NA	NA	1	11	39	4	139	100	3.94e-09	2.48e-06	0.061	0.875	-0.814	protein_coding	SE	Sample13
MYO6	ENSG00000196586.17	chr6	+	75898372	75898411	75893930	75895260	75907604	75907708	NA	NA	NA	NA	NA	NA	NA	NA	NA	NA	NA	NA	0	2	104	0	139	100	2.07e-06	0.00039163	0	1	-1	protein_coding	SE	Sample13
ACOX1	ENSG00000161533.12	chr17	-	75960214	75960375	75957420	75957566	75973624	75973785	NA	NA	NA	NA	NA	NA	NA	NA	NA	NA	NA	NA	76	15	85	76	200	100	4.56e-06	0.00067946	0.717	0.359	0.358	protein_coding	SE	Sample13
DTX2	ENSG00000091073.20	chr7	+	76463444	76463709	76461696	76461836	76480420	76480584	NA	NA	NA	NA	NA	NA	NA	NA	NA	NA	NA	NA	6	0	7	19	200	100	1.06e-05	0.00102367	1	0.156	0.844	protein_coding	SE	Sample13
DTX2	ENSG00000091073.20	chr7	+	76463544	76463709	76461700	76461836	76480420	76480777	NA	NA	NA	NA	NA	NA	NA	NA	NA	NA	NA	NA	6	0	7	19	200	100	1.06e-05	0.00102367	1	0.156	0.844	protein_coding	SE	Sample13
ST6GALNAC1	ENSG00000070526.15	chr17	-	76637599	76637736	76629011	76629711	76643507	76643786	NA	NA	NA	NA	NA	NA	NA	NA	NA	NA	NA	NA	0	1	13	5	200	100	0.00216337	0.0290758	0	0.565	-0.565	protein_coding	SE	Sample13
POMT2	ENSG00000009830.13	chr14	-	77298688	77298771	77296163	77296273	77304691	77304800	NA	NA	NA	NA	NA	NA	NA	NA	NA	NA	NA	NA	19	7	3	0	183	100	0.00350453	0.039969	0.597	1	-0.403	protein_coding	SE	Sample13
RPS24	ENSG00000138326.21	chr10	+	78037438	78037441	78037193	78037304	78037964	78037982	NA	NA	NA	NA	NA	NA	NA	NA	NA	NA	NA	NA	12	9	108	0	103	100	4.32e-09	2.66e-06	0.564	1	-0.436	protein_coding	SE	Sample13
RPS24	ENSG00000138326.21	chr10	+	78040200	78040225	78037193	78037304	78040614	78040713	NA	NA	NA	NA	NA	NA	NA	NA	NA	NA	NA	NA	215	2088	2644	4013	125	100	0	0	0.076	0.345	-0.269	protein_coding	SE	Sample13
AFMID	ENSG00000183077.16	chr17	+	78205092	78205190	78204827	78204900	78205439	78205518	NA	NA	NA	NA	NA	NA	NA	NA	NA	NA	NA	NA	3	2	8	0	198	100	0.0035004	0.0399377	0.431	1	-0.569	protein_coding	SE	Sample13
FASTKD3	ENSG00000124279.12	chr5	-	7866645	7868196	7865897	7865983	7868978	7869031	NA	NA	NA	NA	NA	NA	NA	NA	NA	NA	NA	NA	28	1	4	3	200	100	0.00463839	0.0485019	0.933	0.4	0.533	protein_coding	SE	Sample13
CANT1	ENSG00000171302.17	chr17	-	79000099	79000270	78997392	78997963	79005371	79005481	NA	NA	NA	NA	NA	NA	NA	NA	NA	NA	NA	NA	5	0	11	9	200	100	0.000504428	0.0103546	1	0.379	0.621	protein_coding	SE	Sample13
GAA	ENSG00000171298.13	chr17	+	80101810	80101925	80101586	80101625	80104554	80105132	NA	NA	NA	NA	NA	NA	NA	NA	NA	NA	NA	NA	9	6	6	0	200	100	0.000464502	0.00977075	0.429	1	-0.571	protein_coding	SE	Sample13
DIO2	ENSG00000211448.14	chr14	-	80211250	80211525	80197529	80203288	80230900	80231054	NA	NA	NA	NA	NA	NA	NA	NA	NA	NA	NA	NA	2	0	41	28	200	100	0.00348647	0.0398417	1	0.423	0.577	protein_coding	SE	Sample13
TSPAN14	ENSG00000108219.16	chr10	+	80468546	80468687	80454309	80454371	80489216	80489314	NA	NA	NA	NA	NA	NA	NA	NA	NA	NA	NA	NA	19	8	76	0	200	100	3.86e-07	0.000112906	0.543	1	-0.457	protein_coding	SE	Sample13
BAHCC1	ENSG00000266074.11	chr17	+	81446737	81446830	81445353	81445681	81447035	81447848	NA	NA	NA	NA	NA	NA	NA	NA	NA	NA	NA	NA	5	4	2	0	193	100	0.000948631	0.0159705	0.393	1	-0.607	protein_coding	SE	Sample13
ZFAND1	ENSG00000104231.11	chr8	-	81717248	81717288	81714986	81715114	81718181	81718224	NA	NA	NA	NA	NA	NA	NA	NA	NA	NA	NA	NA	59	69	114	30	140	100	4.38e-07	0.000119301	0.379	0.731	-0.352	protein_coding	SE	Sample13
ATG10	ENSG00000152348.16	chr5	+	82252561	82252659	82178489	82178587	82276144	82276297	NA	NA	NA	NA	NA	NA	NA	NA	NA	NA	NA	NA	22	2	10	14	198	100	6.1e-05	0.00230161	0.847	0.265	0.582	protein_coding	SE	Sample13
UBE2Q2P2	ENSG00000259429.5	chr15	+	82400659	82400716	82355141	82355374	82404611	82404751	NA	NA	NA	NA	NA	NA	NA	NA	NA	NA	NA	NA	21	7	69	3	157	100	0.0033431	0.0388168	0.656	0.936	-0.28	transcribed_unprocessed_pseudogene	SE	Sample13
SEC31A	ENSG00000138674.17	chr4	-	82861630	82861708	82857688	82857764	82862533	82862572	NA	NA	NA	NA	NA	NA	NA	NA	NA	NA	NA	NA	97	19	34	23	178	100	0.00136736	0.0209693	0.741	0.454	0.287	protein_coding	SE	Sample13
THAP9-AS1	ENSG00000251022.6	chr4	-	82895691	82895774	82893008	82894847	82900076	82900223	NA	NA	NA	NA	NA	NA	NA	NA	NA	NA	NA	NA	31	0	34	20	183	100	2.75e-07	8.59e-05	1	0.482	0.518	lncRNA	SE	Sample13
THAP9-AS1	ENSG00000251022.6	chr4	-	82897988	82898062	82893008	82894847	82900076	82900223	NA	NA	NA	NA	NA	NA	NA	NA	NA	NA	NA	NA	14	0	24	20	174	100	7.26e-06	0.000839943	1	0.408	0.592	lncRNA	SE	Sample13
UBQLN1	ENSG00000135018.14	chr9	-	83666349	83666394	83665029	83665145	83669184	83669291	NA	NA	NA	NA	NA	NA	NA	NA	NA	NA	NA	NA	153	47	27	27	145	100	0.000675502	0.0125321	0.692	0.408	0.284	protein_coding	SE	Sample13
SLC35B3	ENSG00000124786.12	chr6	-	8434384	8434430	8429863	8430157	8435342	8435545	NA	NA	NA	NA	NA	NA	NA	NA	NA	NA	NA	NA	39	2	9	7	146	100	0.000373045	0.00831888	0.93	0.468	0.462	protein_coding	SE	Sample13
AKAP13	ENSG00000170776.22	chr15	+	85662387	85662453	85658536	85658590	85664562	85664755	NA	NA	NA	NA	NA	NA	NA	NA	NA	NA	NA	NA	15	23	13	0	166	100	4.83e-07	0.000128129	0.282	1	-0.718	protein_coding	SE	Sample13
SYTL2	ENSG00000137501.18	chr11	-	85711112	85711232	85709330	85709500	85714412	85714507	NA	NA	NA	NA	NA	NA	NA	NA	NA	NA	NA	NA	3	17	3	0	200	100	7.12e-05	0.00230858	0.081	1	-0.919	protein_coding	SE	Sample13
SYTL2	ENSG00000137501.18	chr11	-	85717482	85717530	85714412	85714507	85718789	85718843	NA	NA	NA	NA	NA	NA	NA	NA	NA	NA	NA	NA	15	3	0	3	148	100	6.1e-05	0.00230161	0.772	0	0.772	protein_coding	SE	Sample13
PICALM	ENSG00000073921.18	chr11	-	85990249	85990378	85983865	85983973	85996825	85996929	NA	NA	NA	NA	NA	NA	NA	NA	NA	NA	NA	NA	31	125	141	101	200	100	6.35e-11	5.1e-08	0.11	0.411	-0.301	protein_coding	SE	Sample13
PICALM	ENSG00000073921.18	chr11	-	85990249	85990399	85983865	85983973	85996825	85996929	NA	NA	NA	NA	NA	NA	NA	NA	NA	NA	NA	NA	46	125	215	101	200	100	7.46e-13	9.38e-10	0.155	0.516	-0.361	protein_coding	SE	Sample13
MAPK10	ENSG00000109339.24	chr4	-	86103185	86103244	86101893	86102032	86107222	86107243	NA	NA	NA	NA	NA	NA	NA	NA	NA	NA	NA	NA	7	10	1	0	159	100	0.0027042	0.0334819	0.306	1	-0.694	protein_coding	SE	Sample13
DMTF1	ENSG00000135164.19	chr7	+	87154389	87154528	87152435	87152555	87163494	87163617	NA	NA	NA	NA	NA	NA	NA	NA	NA	NA	NA	NA	27	42	1	14	200	100	0.00154944	0.0228359	0.243	0.034	0.209	protein_coding	SE	Sample13
NUTM2A-AS1	ENSG00000223482.10	chr10	-	87241181	87245855	87208185	87208512	87246114	87246212	NA	NA	NA	NA	NA	NA	NA	NA	NA	NA	NA	NA	6	4	3	0	200	100	0.000886858	0.0151779	0.429	1	-0.571	lncRNA	SE	Sample13
PAPSS2	ENSG00000198682.13	chr10	+	87721755	87721770	87715731	87715843	87727283	87727489	NA	NA	NA	NA	NA	NA	NA	NA	NA	NA	NA	NA	0	25	10	5	115	100	4.62e-08	1.99e-05	0	0.635	-0.635	protein_coding	SE	Sample13
WNK1	ENSG00000060237.19	chr12	+	879572	880031	877093	878361	880720	880814	NA	NA	NA	NA	NA	NA	NA	NA	NA	NA	NA	NA	11	24	98	30	200	100	2.13e-06	0.000394806	0.186	0.62	-0.434	protein_coding	SE	Sample13
CEP290	ENSG00000198707.17	chr12	-	88054339	88054413	88053651	88053746	88055575	88055717	NA	NA	NA	NA	NA	NA	NA	NA	NA	NA	NA	NA	6	4	4	0	174	100	0.000673662	0.012514	0.463	1	-0.537	protein_coding	SE	Sample13
WNK1	ENSG00000060237.19	chr12	+	880720	880999	878211	878361	881691	881789	NA	NA	NA	NA	NA	NA	NA	NA	NA	NA	NA	NA	39	99	107	73	200	100	1.45e-06	0.000291143	0.165	0.423	-0.258	protein_coding	SE	Sample13
HERC3	ENSG00000138641.18	chr4	+	88676217	88676241	88670138	88670252	88676333	88676423	NA	NA	NA	NA	NA	NA	NA	NA	NA	NA	NA	NA	14	0	24	17	124	100	2.19e-05	0.0013582	1	0.532	0.468	protein_coding	SE	Sample13
CARHSP1	ENSG00000153048.11	chr16	-	8868048	8868160	8859170	8859335	8868531	8868719	NA	NA	NA	NA	NA	NA	NA	NA	NA	NA	NA	NA	2	0	2	8	200	100	0.000172979	0.00461264	1	0.111	0.889	protein_coding	SE	Sample13
GBP5	ENSG00000154451.15	chr1	-	89270754	89270862	89269365	89269574	89272451	89272860	NA	NA	NA	NA	NA	NA	NA	NA	NA	NA	NA	NA	49	8	18	0	200	100	0.00182729	0.0259453	0.754	1	-0.246	protein_coding	SE	Sample13
[truncated: 37,367 more rows]
