# Supplementary material for: Global landscape of protein-coding and long non-coding RNA alternative splicing and regulation in the human esophageal squamous cell carcinoma
Source: Cancer Cell Int. 2026 Jun 22;26:236. doi: 10.1186/s12935-025-03921-9 (PMC13285186; doi:10.1186/s12935-025-03921-9)
Supplement: Supplementary file 10 — Supplementary material 10 [file 12935_2025_3921_MOESM10_ESM.xlsx]

## Sheet: Supplementary Table 4
Supplementary Table 4. The result of enrichment analysis based on DASE-reltaed genes
Gene annotation	Description	GeneSet	Size	EnrichmentRatio	Overlap	pValue	UserId
Protein-coding RNA	mitotic spindle organization	GO_BP	111	2.32198	29	1e-05	AURKA	AURKB	BORA	CDC14B	CENPE	CHEK2	CHMP1A	CLASP1	CLASP2	FLNA	GOLGA2	MECP2	MSTO1	NUP62	OFD1	PARP3	PCNT	PRC1	PSRC1	STAG1	STIL	SUN2	TACC2	TUBGCP4	VCP	WDR62	WRAP73	ZNF207
Protein-coding RNA	mitotic cell cycle phase transition	GO_BP	486	1.5727	86	1.23e-05	AKAP9	ANAPC11	ANAPC16	ANAPC5	ANLN	APP	ARPP19	AURKA	AURKB	BID	BORA	BRCA1	BTRC	CALM1	CCNE1	CCP110	CDC14B	CDK10	CDK5RAP3	CDKN3	CENPE	CEP131	CEP164	CEP290	CEP63	CEP70	CEP76	CHEK2	CIT	CLASP1	CLASP2	CNOT1	CNOT2	CNOT6	CTC1	CUL2	DDB1	DNM2	E2F6	EIF4G1	ENSA	FBXW11	FOXN3
Protein-coding RNA	Adherens junction	KEGG	72	3.68784	28	2.23e-10	ACTN1	AFDN	BAIAP2	CTNNB1	CTNND1	FER	FGFR1	FYN	INSR	LEF1	LMO7	MAP3K7	NECTIN4	PARD3	PTPN6	PTPRF	PTPRM	SMAD3	SMAD4	SORBS1	SRC	SSX2IP	TCF7	TCF7L2	TJP1	VCL	WASF1
Protein-coding RNA	NOD-like receptor signaling pathway	KEGG	167	1.98746	35	4.72e-05	CARD8	CASP8	CTSB	DNM1L	ERBIN	GBP1	GBP2	GBP5	IFI16	IKBKB	IRAK4	IRF3	IRF7	IRF9	MAP3K7	MAPK10	MAPK8	MAPK9	MYD88	NLRP1	NLRX1	NOD1	OAS1	P2RX7	PLCB1	PLCB4	PSTPIP1	RIPK2	RIPK3	STAT1	STAT2	TAB2	TRPM2	VDAC1
Protein-coding RNA	C-type lectin receptor signaling pathway	KEGG	104	2.18839	24	0.000155691	CALM1	CALM2	CALML4	CASP8	CBLB	CLEC7A	IKBKB	IL12A	IRF9	KRAS	KSR1	LSP1	MAPK10	MAPK8	MAPK9	NFATC4	PLK3	PPP3CB	PPP3CC	SRC	STAT1	STAT2	SYK
Protein-coding RNA	Apoptosis	KEGG	32	2.96345	10	0.00118864	BBC3	BECN1	BID	BIRC6	CASP8	MAPK10	MAPK8	MAPK9	TNFRSF1A
Protein-coding RNA	HALLMARK_MITOTIC_SPINDLE	HALLMARK	198	1.70324	42	0.000265983	AKAP13	ALS2	ANLN	ARAP3	ARHGAP27	ARHGAP4	ARHGEF11	ARHGEF12	ARHGEF3	AURKA	CCDC88A	CDC42BPA	CENPE	CEP131	CLASP1	CTTN	DLG1	DST	ECT2	EPB41	EPB41L2	FLNA	INCENP	KIF22	KLC1	LRPPRC	MID1	MYH10	MYO9B	NCK1	NIN	PCNT	PIF1	PRC1	PXN	RASAL2	RHOT2	SORBS2	SUN2	VCL	WASF1
Protein-coding RNA	HALLMARK_PI3K_AKT_MTOR_SIGNALING	HALLMARK	105	1.68239	22	0.00881142	CAB39L	DDIT3	ECSIT	IRAK4	MAP3K7	MAPK10	MAPK8	MAPK9	MAPKAP1	MKNK1	MKNK2	MYD88	NCK1	NOD1	PAK4	PLCB1	STAT2	THEM4	TNFRSF1A	TSC2	UBE2D3
Protein-coding RNA	HALLMARK_INTERFERON_GAMMA_RESPONSE	HALLMARK	198	1.41937	35	0.0182839	CASP8	CD40	CD86	CMKLR1	FAS	HLA-B	IFI44	IL10RA	IL15	IL15RA	IL18BP	IRF5	IRF7	IRF9	ISG20	KLRK1	MTHFD2	MYD88	NLRC5	NOD1	PLSCR1	PML	PSMB9	PSME2	PTPN6	RIPK2	SP110	ST3GAL5	STAT1	STAT2	TNFAIP2	UPP1	XAF1	ZBP1
Protein-coding RNA	HALLMARK_WNT_BETA_CATENIN_SIGNALING	HALLMARK	42	1.9118	10	0.0299512	CTNNB1	HEY1	KAT2A	LEF1	NCOR2	NOTCH4	NUMB	RBPJ	TCF7
Protein-coding RNA	HALLMARK_GLYCOLYSIS	HALLMARK	198	1.33826	33	0.0459799	ANKZF1	ARPP19	ARTN	AURKA	CD44	COL5A1	COPB2	DCN	GALE	GALK2	GCLC	GLCE	GMPPA	GNPDA1	GUSB	HMMR	ISG20	MED24	MPI	NDUFV3	P4HA1	P4HA2	PAM	PKM	PLOD2	PMM2	SDHC	SLC35A3	SLC37A4	SPAG4	VEGFA	VLDLR
LncRNA	cell migration(+)	Experimental_Validated_Function(LncTarD2.0)			44	7.17e-53	CASC15;DLGAP1-AS1;GAS5;HCG18;JPX;LINC00174;LINC00265;LINC00339;LINC00511;LINC00662;LINC00665;LINC00667;LINC00963;LINC01128;LINC01278;LINC01503;MAPKAPK5-AS1;MIAT;MIR205HG;MIR22HG;MIR4435-2HG;MIR99AHG;MSC-AS1;MYLK-AS1;NBR2;NEAT1;NR2F1-AS1;OSER1-DT;PCED1B-AS1;PSMA3-AS1;PVT1;SNHG1;SNHG11;SNHG12;SNHG14;SNHG15;SNHG16;SNHG17;SNHG4;SNHG5;SNHG8;THAP9-AS1;TPT1-AS1;UBA6-DT
LncRNA	cell migration(-)	Experimental_Validated_Function(LncTarD2.0)			16	3.9e-20	BDNF-AS;CARMN;GAS5;HCG18;LINC00511;LINC01503;MIAT;MIR22HG;NEAT1;NR2F1-AS1;PVT1;SNHG1;SNHG12;SNHG17;SNHG5;THAP9-AS1
LncRNA	cell invasion(+)	Experimental_Validated_Function(LncTarD2.0)			41	7.26e-48	A1BG-AS1;CASC15;DLGAP1-AS1;GAS5;HCG18;JPX;LINC00174;LINC00339;LINC00511;LINC00662;LINC00665;LINC00667;LINC00963;LINC01128;LINC01503;MIAT;MIR205HG;MIR22HG;MIR4435-2HG;MIR99AHG;MSC-AS1;MYLK-AS1;NBR2;NEAT1;NR2F1-AS1;NUTM2A-AS1;OSER1-DT;PSMA3-AS1;PVT1;SNHG1;SNHG11;SNHG12;SNHG14;SNHG15;SNHG16;SNHG17;SNHG4;SNHG5;SNHG8;TPT1-AS1;UBA6-DT
LncRNA	cell invasion(-)	Experimental_Validated_Function(LncTarD2.0)			13	1.91e-15	BDNF-AS;CARMN;GAS5;HCG18;LINC00511;LINC01503;MIAT;MIR22HG;NEAT1;NR2F1-AS1;PVT1;SNHG1;SNHG12
LncRNA	cell metastasis(+)	Experimental_Validated_Function(LncTarD2.0)			23	1e-29	DLGAP1-AS1;GAS5;JPX;LINC00174;LINC00511;LINC00662;LINC00665;LINC00963;LINC01278;MIAT;MIR4435-2HG;NEAT1;NR2F1-AS1;PVT1;SNHG1;SNHG11;SNHG12;SNHG14;SNHG15;SNHG16;SNHG17;SNHG4;SNHG5
LncRNA	cell metastasis(-)	Experimental_Validated_Function(LncTarD2.0)			3	0.000496	GAS5;MIR22HG;SNHG5
LncRNA	WNT/beta-catenin signaling pathway(+)	Experimental_Validated_Function(LncTarD2.0)			14	4.35e-21	CASC15;DLGAP1-AS1;GAS5;HCG18;JPX;LINC00511;LINC01503;MIR4435-2HG;NEAT1;PVT1;SNHG1;SNHG12;SNHG16;SNHG17
LncRNA	epithelial to mesenchymal transition(+)	Experimental_Validated_Function(LncTarD2.0)			16	1.22e-19	CASC15;GAS5;LINC00662;LINC00665;MIAT;NBR2;NEAT1;NR2F1-AS1;PCED1B-AS1;PVT1;SNHG1;SNHG14;SNHG16;SNHG17;SNHG4;SNHG5
LncRNA	inflammatory response(+)	Experimental_Validated_Function(LncTarD2.0)			9	1.66e-14	CASC15;GAS5;MIAT;MSC-AS1;NEAT1;PVT1;SNHG1;SNHG15;SNHG16
LncRNA	PI3K/AKT signaling pathway(+)	Experimental_Validated_Function(LncTarD2.0)			7	1.5e-10	GAS5;MSC-AS1;NEAT1;PVT1;SNHG1;SNHG14;SNHG16
LncRNA	cell cycle(+)	Experimental_Validated_Function(LncTarD2.0)			18	2.03e-26	CASC15;GAS5;LINC00174;LINC00339;LINC00662;LINC00963;MIAT;MIR4435-2HG;MSC-AS1;NEAT1;PVT1;SNHG1;SNHG12;SNHG14;SNHG16;SNHG17;SNHG4;SNHG8
LncRNA	apoptosis process(-)	Experimental_Validated_Function(LncTarD2.0)			33	1.25e-40	CASC15;GAS5;JPX;LINC00174;LINC00265;LINC00339;LINC00511;LINC00662;LINC00665;LINC00963;LINC01128;MAPKAPK5-AS1;MIAT;MIR205HG;MIR22HG;MIR4435-2HG;MIR99AHG;MSC-AS1;NEAT1;NR2F1-AS1;OSER1-DT;PAX8-AS1;PCED1B-AS1;PVT1;SNHG1;SNHG12;SNHG14;SNHG16;SNHG17;SNHG4;SNHG5;SNHG8;THAP9-AS1
LncRNA	apoptosis process(+)	Experimental_Validated_Function(LncTarD2.0)			17	2.72e-21	BDNF-AS;CASC15;GAS5;HCG18;LINC00963;LINC01503;MIAT;MIR22HG;NEAT1;PVT1;SNHG1;SNHG12;SNHG14;SNHG15;SNHG16;SNHG5;THAP9-AS1
[truncated: 42 more columns]
