# Supplementary material for: Global landscape of protein-coding and long non-coding RNA alternative splicing and regulation in the human esophageal squamous cell carcinoma
Source: Cancer Cell Int. 2026 Jun 22;26:236. doi: 10.1186/s12935-025-03921-9 (PMC13285186; doi:10.1186/s12935-025-03921-9)
Supplement: Supplementary file 11 — Supplementary material 11 [file 12935_2025_3921_MOESM11_ESM.xlsx]

## Sheet: Supplementary Table 5
Supplementary Table 5. Co-expression module assignments for each gene
GeneSymbol	ModuleColor	GS.tumor	p.GS.tumor	MM.blue	p.MM.blue	MM.yellow	p.MM.yellow	MM.turquoise	p.MM.turquoise	MM.grey60	p.MM.grey60	MM.pink	p.MM.pink	MM.midnightblue	p.MM.midnightblue	MM.lightcyan	p.MM.lightcyan	MM.tan	p.MM.tan	MM.red	p.MM.red	MM.cyan	p.MM.cyan	MM.orange	p.MM.orange	MM.lightyellow	p.MM.lightyellow	MM.magenta	p.MM.magenta	MM.black	p.MM.black	MM.greenyellow	p.MM.greenyellow	MM.lightgreen	p.MM.lightgreen	MM.darkturquoise	p.MM.darkturquoise	MM.brown	p.MM.brown	MM.green	p.MM.green	MM.salmon	p.MM.salmon	MM.grey	p.MM.grey	MM.royalblue	p.MM.royalblue	MM.darkred	p.MM.darkred
MRGBP	black	0.80595	9.61194e-22	0.822957	2.51474e-23	0.748117	2.38034e-17	-0.743232	4.93083e-17	0.611616	1.5179e-10	-0.616377	9.97156e-11	0.634416	1.89928e-11	0.623835	5.08882e-11	-0.515455	2.00643e-07	-0.295495	0.00469045	-0.524946	1.0873e-07	-0.443637	1.18982e-05	-0.426359	2.78851e-05	-0.434697	1.85946e-05	0.575983	2.85716e-09	0.224678	0.0332552	0.260243	0.0132413	0.298988	0.004202	-0.0620103	0.561498	-0.0581242	0.586326	-0.0728956	0.494739	-0.170245	0.10866	-0.181297	0.0872478	0.113052	0.288728
LAPTM4B	black	0.751439	1.4367e-17	0.777661	1.97993e-19	0.723906	7.5444e-16	-0.721166	1.09014e-15	0.594773	6.35566e-10	-0.571414	4.06001e-09	0.55187	1.72041e-08	0.565053	6.56289e-09	-0.488216	1.05365e-06	-0.264441	0.0117808	-0.420443	3.69389e-05	-0.355342	0.000588547	-0.299094	0.00418789	-0.309541	0.00298967	0.55389	1.48822e-08	0.290277	0.00551431	0.247118	0.0188675	0.207422	0.0498023	-0.0427528	0.689081	-0.0268878	0.801382	-0.0987367	0.354514	-0.185874	0.079426	-0.207859	0.0493114	0.146101	0.169428
MTERF4	black	-0.749075	2.05929e-17	-0.775062	3.10548e-19	-0.691158	4.70192e-14	0.741009	6.8314e-17	-0.662631	1.12946e-12	0.579591	2.15673e-09	-0.590204	9.24164e-10	-0.561514	8.53605e-09	0.523623	1.1856e-07	0.393517	0.00012451	0.514391	2.14659e-07	0.407142	6.82019e-05	0.276337	0.00837746	0.31627	0.00239087	-0.442922	1.23363e-05	-0.262748	0.012352	-0.298471	0.00427122	-0.261651	0.0127348	0.0458646	0.667739	0.0712446	0.504589	0.0776644	0.466864	0.0570884	0.593028	0.137519	0.196173	-0.053252	0.618142
EZH1	black	-0.721812	9.99949e-16	-0.758686	4.64355e-18	-0.71113	4.04843e-15	0.688141	6.69493e-14	-0.611609	1.51886e-10	0.551923	1.71393e-08	-0.471615	2.70473e-06	-0.59333	7.15818e-10	0.458997	5.36165e-06	0.227881	0.0307605	0.58939	9.87285e-10	0.373805	0.00028436	0.233103	0.0270323	0.307704	0.003175	-0.549006	2.10944e-08	-0.300628	0.00398864	-0.187493	0.0767979	-0.164742	0.120745	0.0379725	0.722341	0.0407683	0.702821	0.0555344	0.603145	0.261986	0.0126169	0.192774	0.0687027	-0.0692029	0.516909
ABR	black	-0.720552	1.18326e-15	-0.790249	2.04663e-20	-0.642476	8.73754e-12	0.632037	2.37828e-11	-0.565552	6.32269e-09	0.55684	1.20225e-08	-0.494838	7.1332e-07	-0.509143	2.98484e-07	0.434497	1.87783e-05	0.180053	0.0894775	0.415336	4.68877e-05	0.382882	0.000195668	0.271601	0.00961194	0.374609	0.000275223	-0.587338	1.16531e-09	-0.173805	0.101357	-0.193053	0.0682955	-0.201848	0.0564143	0.121779	0.252868	-0.0807351	0.449379	0.0444781	0.677217	0.233518	0.0267532	0.303322	0.00365917	-0.194746	0.065863
RUVBL1	black	0.710402	4.44294e-15	0.76041	3.52845e-18	0.618026	8.60598e-11	-0.724931	6.56574e-16	0.537349	4.74431e-08	-0.524929	1.08852e-07	0.643505	7.89967e-12	0.669008	5.72041e-13	-0.548764	2.14595e-08	-0.228144	0.0305626	-0.551929	1.7132e-08	-0.419941	3.78206e-05	-0.271366	0.0096772	-0.478891	1.80019e-06	0.637328	1.4384e-11	0.131148	0.217906	0.0708859	0.506742	0.0973435	0.361378	-0.0355861	0.739145	-0.182377	0.0853503	-0.0840688	0.430817	-0.137681	0.19564	-0.09726	0.361792	-0.0887137	0.405698
NFIX	black	-0.710311	4.49483e-15	-0.720107	1.25538e-15	-0.626939	3.82574e-11	0.672618	3.86282e-13	-0.516405	1.88856e-07	0.48544	1.23786e-06	-0.450359	8.434e-06	-0.619835	7.3158e-11	0.373295	0.000290304	0.253306	0.0160004	0.486448	1.16773e-06	0.4023	8.47227e-05	0.0960563	0.367792	0.433464	1.9756e-05	-0.505179	3.81497e-07	-0.169101	0.111092	-0.0298676	0.779899	-0.0967552	0.364301	-0.00595671	0.955564	0.0681604	0.523258	0.130546	0.220045	0.0926055	0.385329	0.334915	0.00125274	-0.0251275	0.814143
TXNDC12	black	0.691705	4.4082e-14	0.789866	2.19769e-20	0.606561	2.35362e-10	-0.69378	3.44626e-14	0.499946	5.24984e-07	-0.497648	6.03016e-07	0.633474	2.07663e-11	0.593371	7.13387e-10	-0.470968	2.80328e-06	-0.0881177	0.408872	-0.386095	0.000170965	-0.428988	2.45683e-05	-0.232557	0.0274034	-0.442643	1.25114e-05	0.740645	7.20437e-17	0.121192	0.25518	0.0973655	0.361269	0.19204	0.0697847	-0.023972	0.822546	-0.0446639	0.675944	-0.119297	0.26274	-0.254584	0.0154577	-0.274769	0.00876988	0.0698789	0.512813
SNED1	black	-0.689816	5.50522e-14	-0.773203	4.26935e-19	-0.624552	4.76557e-11	0.682078	1.34462e-13	-0.590074	9.33966e-10	0.519983	1.50132e-07	-0.58191	1.79677e-09	-0.616056	1.02596e-10	0.477628	1.9334e-06	0.185082	0.0807386	0.466918	3.50064e-06	0.433892	1.93455e-05	0.260573	0.0131211	0.393813	0.000122928	-0.612202	1.44192e-10	-0.177413	0.0943545	-0.248907	0.0179963	-0.226399	0.0318945	0.0421022	0.693575	0.0879076	0.409994	0.0625639	0.558002	0.233771	0.0265842	0.227811	0.0308132	-0.0389447	0.715533
MTHFD2	black	0.674132	3.27109e-13	0.740527	7.32925e-17	0.678171	2.08902e-13	-0.592256	7.81744e-10	0.47456	2.29649e-06	-0.561241	8.70952e-09	0.430068	2.33167e-05	0.534672	5.69033e-08	-0.306318	0.00332156	-0.294345	0.00486202	-0.494629	7.22248e-07	-0.325115	0.00176838	-0.145091	0.172429	-0.343881	0.00090483	0.443012	1.22803e-05	0.249152	0.0178799	-0.0339604	0.750663	0.00994335	0.925892	-0.116464	0.274326	-0.0579229	0.587626	-0.0112198	0.916411	-0.114739	0.281544	-0.244957	0.0199679	0.00774679	0.942231
MAZ	black	0.667118	7.01013e-13	0.743627	4.65156e-17	0.547087	2.41572e-08	-0.639882	1.12452e-11	0.545153	2.76691e-08	-0.517708	1.73771e-07	0.683438	1.1516e-13	0.505232	3.80274e-07	-0.662414	1.15561e-12	-0.0962831	0.366657	-0.628253	3.38746e-11	-0.318161	0.00224333	-0.275824	0.00850397	-0.365628	0.000394558	0.724348	7.10623e-16	0.152227	0.15205	0.124758	0.241359	0.263475	0.0121037	-0.121513	0.253915	-0.178274	0.092742	-0.0500085	0.639725	-0.352002	0.000668267	-0.206252	0.0511347	-0.0571672	0.592517
NEU1	black	0.664921	8.86351e-13	0.668709	5.90783e-13	0.578664	2.31911e-09	-0.557393	1.15479e-08	0.427756	2.6074e-05	-0.528002	8.89079e-08	0.521044	1.40193e-07	0.533811	6.0312e-08	-0.468677	3.17964e-06	-0.0952197	0.371998	-0.422605	3.33519e-05	-0.302783	0.00372315	-0.212683	0.0441599	-0.375991	0.000260141	0.632064	2.37221e-11	0.169159	0.110967	-0.0627707	0.556699	0.0642687	0.547303	-0.176919	0.0952914	-0.0429145	0.687966	-0.00352211	0.973717	-0.266942	0.0109791	-0.111535	0.295286	-0.14883	0.161513
TMEM9	black	0.6617	1.24576e-12	0.665522	8.31385e-13	0.575111	3.05667e-09	-0.648144	4.99107e-12	0.449664	8.74249e-06	-0.45463	6.75196e-06	0.578892	2.27822e-09	0.593664	6.96409e-10	-0.543822	3.03647e-08	-0.111423	0.295775	-0.461213	4.76382e-06	-0.306071	0.00334833	-0.324811	0.00178709	-0.359915	0.00049351	0.657136	2.0036e-12	0.184088	0.0824086	0.0804821	0.450806	0.135215	0.203844	-0.0280318	0.793115	-0.136819	0.19848	-0.126405	0.235151	-0.290214	0.00552515	-0.124727	0.241477	0.0603129	0.572281
XPC	black	-0.656412	2.15883e-12	-0.704948	8.83894e-15	-0.590423	9.07856e-10	0.592277	7.80384e-10	-0.528641	8.52221e-08	0.507763	3.25217e-07	-0.555804	1.2961e-08	-0.533024	6.35944e-08	0.400542	9.15881e-05	0.217075	0.0398657	0.433254	1.99609e-05	0.281228	0.007251	0.285874	0.00630704	0.398765	9.90484e-05	-0.543492	3.10705e-08	-0.163655	0.123249	-0.120209	0.259084	-0.0585182	0.583786	0.0631496	0.554316	0.0341423	0.749372	0.0431238	0.686523	0.0944536	0.375875	0.0613701	0.565554	-0.0146988	0.890633
TBL2	black	0.653965	2.77398e-12	0.70287	1.14399e-14	0.613631	1.27169e-10	-0.688691	6.27882e-14	0.47509	2.22946e-06	-0.445309	1.09293e-05	0.577699	2.50064e-09	0.564702	6.73725e-09	-0.431666	2.1572e-05	-0.197197	0.0624674	-0.413649	5.06883e-05	-0.265665	0.0113821	-0.303777	0.00360605	-0.371971	0.000306269	0.571152	4.14176e-09	0.205826	0.0516265	0.152041	0.152557	0.196581	0.0633078	0.0623256	0.559506	-0.0574862	0.59045	-0.156808	0.139954	-0.17131	0.106434	-0.252607	0.0163041	0.0874183	0.412615
CFAP157	black	0.653792	2.82348e-12	0.706154	7.602e-15	0.525713	1.03396e-07	-0.609586	1.81198e-10	0.49466	7.20933e-07	-0.507821	3.24064e-07	0.696242	2.56674e-14	0.53499	5.56932e-08	-0.732033	2.46559e-16	-0.0988034	0.354187	-0.480341	1.65809e-06	-0.257563	0.0142538	-0.247512	0.0186727	-0.359723	0.000497194	0.705772	7.97438e-15	0.131964	0.215031	0.0706179	0.508354	0.313487	0.0026241	-0.143686	0.176666	-0.0210987	0.843527	-0.0173176	0.871302	-0.307244	0.00322302	-0.141027	0.184893	0.0494374	0.643557
ENSG00000272916	black	-0.653474	2.91633e-12	-0.665305	8.50812e-13	-0.635688	1.68283e-11	0.659729	1.531e-12	-0.554183	1.45714e-08	0.420418	3.69823e-05	-0.289972	0.00556623	-0.579465	2.17809e-09	0.323798	0.00185068	0.230353	0.0289447	0.337181	0.00115489	0.364713	0.000409065	0.199037	0.0600124	0.19418	0.0666694	-0.427197	2.67854e-05	-0.295485	0.00469186	-0.212437	0.0444113	-0.233731	0.0266109	-0.0862974	0.418656	-0.0939814	0.378277	0.151165	0.154962	0.154337	0.146384	0.281147	0.00726857	-0.179262	0.0909176
RPN1	black	0.651807	3.45401e-12	0.755202	8.03115e-18	0.581586	1.84337e-09	-0.67157	4.33176e-13	0.446864	1.00953e-05	-0.466993	3.4862e-06	0.576999	2.64058e-09	0.639247	1.19581e-11	-0.440331	1.40544e-05	-0.0575709	0.589902	-0.481083	1.58952e-06	-0.429658	2.37847e-05	-0.266414	0.0111443	-0.479549	1.73437e-06	0.745053	3.76599e-17	0.105246	0.323527	0.0553317	0.604471	0.147992	0.163913	0.00404436	0.969822	-0.0897463	0.400232	-0.0860137	0.420193	-0.27651	0.00833509	-0.209361	0.0476566	0.0238875	0.823161
PGP	black	0.649491	4.36185e-12	0.687598	7.13122e-14	0.48352	1.38263e-06	-0.665082	8.71303e-13	0.441463	1.32779e-05	-0.419472	3.86639e-05	0.660652	1.39031e-12	0.512911	2.35696e-07	-0.599461	4.3023e-10	-0.136859	0.198348	-0.535657	5.32296e-08	-0.344482	0.000885016	-0.211721	0.0451497	-0.388478	0.000154546	0.662731	1.11761e-12	0.0944659	0.375813	0.0445707	0.676582	0.251568	0.0167651	-0.0226047	0.832516	-0.196748	0.0630792	-0.177399	0.0943811	-0.201358	0.0570293	-0.287324	0.00603556	-0.0498386	0.640864
ZSWIM8	black	-0.647913	5.10773e-12	-0.639534	1.16309e-11	-0.596525	5.49718e-10	0.668153	6.27229e-13	-0.550546	1.89093e-08	0.379472	0.000225461	-0.322854	0.00191173	-0.552321	1.66581e-08	0.424794	3.00539e-05	0.167977	0.113522	0.373491	0.000288006	0.311052	0.00284466	0.19227	0.069444	0.151919	0.152892	-0.497571	6.05812e-07	-0.313271	0.00264301	-0.252682	0.0162712	-0.291161	0.00536635	-0.114051	0.284459	-0.0372287	0.727565	0.191529	0.0705471	0.226407	0.031888	0.304141	0.00356397	-0.20217	0.0560136
PYGO2	black	0.647347	5.40372e-12	0.683595	1.13112e-13	0.710091	4.62268e-15	-0.631386	2.52828e-11	0.451906	7.78392e-06	-0.554208	1.45459e-08	0.435846	1.75699e-05	0.644191	7.38494e-12	-0.373939	0.000282816	-0.173239	0.102492	-0.555251	1.34903e-08	-0.330864	0.00144658	-0.216706	0.0402125	-0.32501	0.00177486	0.573018	3.59096e-09	0.325023	0.00177405	0.0171383	0.872623	-0.0611199	0.567143	-0.0619955	0.561592	-0.0792474	0.457805	-0.0406811	0.703428	-0.285434	0.00639154	-0.0427133	0.689354	-0.00616309	0.954026
MEST	black	0.646718	5.75282e-12	0.679042	1.89457e-13	0.5498	1.99403e-08	-0.62542	4.40086e-11	0.534879	5.61125e-08	-0.40647	7.03008e-05	0.428981	2.45769e-05	0.498728	5.65048e-07	-0.460063	5.06582e-06	-0.120502	0.257917	-0.344838	0.000873462	-0.350153	0.000716499	-0.135108	0.204206	-0.251687	0.0167116	0.561054	8.8306e-09	0.185455	0.0801179	0.169061	0.111177	0.330895	0.00144499	0.0170795	0.873056	0.0502213	0.638299	-0.126697	0.234064	-0.255349	0.0151403	-0.375102	0.000269753	0.210047	0.0469169
ENSG00000264324	black	0.641762	9.36812e-12	0.670849	4.68522e-13	0.597746	4.96602e-10	-0.623388	5.3008e-11	0.413002	5.22209e-05	-0.489358	9.85708e-07	0.591736	8.15708e-10	0.513003	2.34342e-07	-0.490686	9.1184e-07	-0.231991	0.0277925	-0.455517	6.44488e-06	-0.27159	0.00961504	-0.153892	0.147566	-0.337444	0.001144	0.542814	3.25702e-08	0.216168	0.0407225	-0.0202537	0.849719	0.0897673	0.400122	-0.0804784	0.450827	-0.112668	0.290379	-0.0979437	0.358411	-0.129936	0.222225	-0.2083	0.0488209	-0.0176502	0.868852
TRMT12	black	0.639661	1.14883e-11	0.692142	4.1859e-14	0.545106	2.77618e-08	-0.558642	1.05416e-08	0.438781	1.51874e-05	-0.495636	6.80177e-07	0.51664	1.86056e-07	0.473966	2.37382e-06	-0.453036	7.33914e-06	-0.150866	0.15579	-0.387843	0.000158773	-0.387373	0.000161966	-0.318179	0.00224192	-0.382685	0.000197284	0.565337	6.42492e-09	0.117613	0.269587	0.0812336	0.446575	0.220048	0.0371604	-0.14621	0.169107	-0.158212	0.136397	-0.0302255	0.77733	-0.197194	0.0624719	-0.211735	0.0451356	0.0372266	0.72758
SEC61A1	black	0.63826	1.31524e-11	0.667675	6.60345e-13	0.601799	3.53305e-10	-0.698666	1.91491e-14	0.431051	2.22281e-05	-0.437703	1.60245e-05	0.565733	6.23766e-09	0.668284	6.1846e-13	-0.407096	6.8343e-05	-0.199243	0.0597427	-0.483175	1.41028e-06	-0.409134	6.23192e-05	-0.271959	0.00951339	-0.444934	1.11398e-05	0.580533	2.00289e-09	0.162412	0.126162	-0.00127603	0.990476	0.0225276	0.833078	0.0591583	0.579671	-0.207019	0.0502576	-0.140733	0.18582	-0.14468	0.173661	-0.0630165	0.555152	-0.123119	0.247645
MRPL47	black	0.633581	2.05578e-11	0.821965	3.14304e-23	0.505122	3.82858e-07	-0.410298	5.91044e-05	0.582258	1.74799e-09	-0.634828	1.82637e-11	0.441674	1.31375e-05	0.457291	5.86926e-06	-0.401506	8.77625e-05	0.018754	0.86073	-0.594334	6.5906e-10	-0.460479	4.95472e-06	-0.090268	0.397488	-0.590624	8.93135e-10	0.715622	2.26597e-15	-0.0847855	0.426884	0.0455396	0.669956	0.0938511	0.378942	-0.365735	0.000392899	-0.0189123	0.859567	0.28232	0.00701854	-0.269734	0.0101408	-0.198211	0.0611053	-0.0246498	0.817614
B3GALT6	black	0.633555	2.06071e-11	0.681324	1.46461e-13	0.518765	1.6238e-07	-0.620514	6.88119e-11	0.452644	7.49057e-06	-0.47978	1.71181e-06	0.724509	6.95323e-16	0.421307	3.54632e-05	-0.61541	1.08661e-10	-0.106251	0.3189	-0.250037	0.0174643	-0.288241	0.00586928	-0.474302	2.32982e-06	-0.35411	0.000616884	0.668776	5.865e-13	0.104426	0.327331	0.269935	0.0100826	0.222008	0.0354628	-0.106656	0.317048	-0.0409974	0.70123	-0.114094	0.284275	-0.205102	0.052472	-0.152525	0.151241	0.121241	0.254985
EME1	black	0.633385	2.09414e-11	0.747731	2.52297e-17	0.586863	1.21077e-09	-0.647246	5.45875e-12	0.463491	4.21527e-06	-0.452095	7.7079e-06	0.565182	6.5e-09	0.552761	1.61398e-08	-0.343013	0.000934188	-0.108263	0.30977	-0.387167	0.00016339	-0.43138	2.1875e-05	-0.298384	0.00428308	-0.471754	2.68404e-06	0.654412	2.65037e-12	0.0869898	0.414918	0.136336	0.200085	0.178	0.0932529	0.02954	0.782253	-0.00528796	0.960549	-0.0952118	0.372038	-0.121117	0.255477	-0.191615	0.070418	0.115883	0.276743
GNPDA1	black	0.62919	3.10484e-11	0.590963	8.68824e-10	0.576559	2.73247e-09	-0.662228	1.17847e-12	0.379978	0.000220783	-0.372899	0.000294996	0.452274	7.63638e-06	0.680738	1.56513e-13	-0.440427	1.39871e-05	-0.0695842	0.514597	-0.379458	0.000225584	-0.289469	0.00565285	-0.278584	0.00784223	-0.269451	0.0102232	0.611392	1.54792e-10	0.259703	0.0134403	0.0651013	0.542114	0.14138	0.183787	0.0975573	0.360319	-0.0321292	0.763703	-0.189947	0.0729465	-0.380947	0.000212097	-0.156362	0.141098	0.0983567	0.356378
ENSG00000285839	black	0.627157	3.74958e-11	0.765322	1.59343e-18	0.573241	3.5302e-09	-0.626045	4.15488e-11	0.464782	3.93129e-06	-0.468949	3.13261e-06	0.557945	1.10925e-08	0.569049	4.8593e-09	-0.398225	0.000101426	0.0196568	0.854098	-0.380871	0.000212761	-0.423928	3.13209e-05	-0.220725	0.0365668	-0.44034	1.40482e-05	0.781852	9.4559e-20	0.103441	0.331939	0.0853415	0.423848	0.18914	0.0741951	-0.0326048	0.76031	-0.0261031	0.807064	-0.0741757	0.487172	-0.342776	0.000942351	-0.28173	0.00714332	0.0842517	0.429812
UBE2S	black	0.62605	4.15288e-11	0.805743	1.00257e-21	0.444369	1.14646e-05	-0.420451	3.69242e-05	0.511418	2.58902e-07	-0.601474	3.63129e-10	0.679563	1.7868e-13	0.387561	0.000160683	-0.574374	3.23553e-09	-0.0150655	0.887922	-0.502012	4.63121e-07	-0.362571	0.000444977	-0.151742	0.153374	-0.516007	1.93716e-07	0.761873	2.79023e-18	-0.0790059	0.459181	0.0784948	0.4621	0.17711	0.0949284	-0.381122	0.000210558	-0.121985	0.252061	0.191093	0.071201	-0.232652	0.0273385	-0.203829	0.0539869	0.0220514	0.836557
SLC39A1	black	0.623212	5.38671e-11	0.686462	8.13401e-14	0.689774	5.53227e-14	-0.613132	1.32879e-10	0.45747	5.81408e-06	-0.512267	2.45451e-07	0.42713	2.68712e-05	0.633314	2.10822e-11	-0.384073	0.000186154	-0.0708982	0.506668	-0.479548	1.73445e-06	-0.242032	0.0215445	-0.356723	0.00055821	-0.28332	0.00681146	0.650548	3.92226e-12	0.313367	0.00263457	0.144115	0.175362	0.105342	0.323082	-0.0384328	0.719115	-0.0336342	0.752981	-0.0480704	0.652767	-0.396441	0.000109663	-0.0885636	0.406496	0.153935	0.147452
FKRP	black	0.618611	8.16677e-11	0.687387	7.30774e-14	0.400948	8.99564e-05	-0.479685	1.72105e-06	0.558617	1.05611e-08	-0.489488	9.78246e-07	0.727384	4.69763e-16	0.346655	0.000816583	-0.681778	1.39114e-13	-0.116099	0.275841	-0.400359	9.23307e-05	-0.232399	0.0275114	-0.0221201	0.836055	-0.423332	3.22215e-05	0.638395	1.29828e-11	-0.023929	0.822859	0.112878	0.289474	0.30602	0.0033538	-0.268411	0.0105306	-0.0964551	0.365797	0.0588331	0.581761	-0.154836	0.145067	-0.177961	0.0933257	0.0266111	0.803384
DUSP12	black	0.618132	8.52526e-11	0.670928	4.64533e-13	0.566217	6.01538e-09	-0.534277	5.84415e-08	0.468507	3.20945e-06	-0.435396	1.79645e-05	0.333266	0.00132864	0.478578	1.83243e-06	-0.274129	0.00893459	-0.1171	0.271696	-0.33065	0.00145755	-0.339825	0.00104955	-0.197765	0.0617009	-0.3185	0.00221771	0.498353	5.7799e-07	0.162529	0.125885	0.131987	0.214949	0.126784	0.233741	-0.0419539	0.694601	0.0528785	0.620612	-0.0705588	0.50871	-0.253194	0.0160486	-0.373719	0.000285354	0.280947	0.00731192
SLC1A5	black	0.616928	9.49319e-11	0.73106	2.82469e-16	0.449444	8.84216e-06	-0.449506	8.81416e-06	0.578611	2.32884e-09	-0.556014	1.27653e-08	0.651024	3.73828e-12	0.360138	0.000489241	-0.617102	9.3471e-11	-0.120068	0.259646	-0.471083	2.78553e-06	-0.237074	0.0244602	-0.00901162	0.932819	-0.442971	1.23057e-05	0.631787	2.43479e-11	-0.0124452	0.90732	0.118706	0.26513	0.282949	0.00688774	-0.323697	0.00185711	-0.0537527	0.614838	0.159921	0.132158	-0.184201	0.082217	-0.121064	0.255687	0.0513934	0.630472
POLR3K	black	0.616732	9.66075e-11	0.595901	5.78975e-10	0.399095	9.76229e-05	-0.63535	1.73787e-11	0.439237	1.48455e-05	-0.325174	0.00176478	0.645496	6.49291e-12	0.476521	2.05765e-06	-0.710148	4.58907e-15	-0.128818	0.226262	-0.456406	6.14996e-06	-0.282066	0.00707205	-0.200025	0.0587275	-0.290953	0.00540092	0.591127	8.57249e-10	0.100748	0.344747	0.113135	0.288371	0.329192	0.0015342	0.0146021	0.891348	-0.143906	0.175998	-0.208478	0.0486245	-0.232541	0.0274144	-0.283567	0.0067612	-0.0394439	0.712045
STARD7	black	0.605866	2.49832e-10	0.712369	3.45353e-15	0.569108	4.83764e-09	-0.593854	6.85608e-10	0.439258	1.48298e-05	-0.450205	8.50141e-06	0.3963	0.000110341	0.53161	6.99253e-08	-0.37012	0.000329939	-0.0621255	0.56077	-0.486253	1.18098e-06	-0.351418	0.000683159	-0.0114464	0.914729	-0.285768	0.00632717	0.647322	5.41745e-12	0.224399	0.0334803	0.0178637	0.86728	0.160565	0.130588	-0.0277863	0.794887	0.00196952	0.985301	-0.0809343	0.448258	-0.356034	0.000573172	-0.320273	0.00208814	0.0988618	0.353901
MYDGF	black	0.605856	2.50062e-10	0.582841	1.66915e-09	0.566298	5.97913e-09	-0.727702	4.49668e-16	0.365978	0.00038914	-0.325468	0.00174694	0.606636	2.33848e-10	0.691758	4.38058e-14	-0.551208	1.8038e-08	-0.0653327	0.540676	-0.496615	6.41528e-07	-0.221425	0.0359606	-0.322155	0.00195815	-0.293531	0.00498681	0.691207	4.67449e-14	0.268673	0.0104525	0.0303011	0.776787	0.142537	0.180189	0.165541	0.118929	-0.113602	0.286374	-0.273942	0.00898308	-0.359112	0.0005091	-0.173988	0.100994	0.0445065	0.677022
DNASE2	black	0.605319	2.6184e-10	0.590801	8.80382e-10	0.571079	4.16509e-09	-0.656443	2.15181e-12	0.426689	2.74479e-05	-0.353717	0.000626183	0.462645	4.41165e-06	0.653374	2.94625e-12	-0.46758	3.37632e-06	-0.0815358	0.444881	-0.440262	1.41036e-05	-0.298418	0.00427847	-0.207342	0.0498915	-0.247492	0.0186825	0.602103	3.44319e-10	0.260251	0.0132385	-0.0359691	0.73644	0.209472	0.0475366	0.0785926	0.461541	-0.0352789	0.741317	-0.168152	0.113141	-0.387766	0.000159292	-0.175815	0.0974074	0.0245777	0.818139
PRPF4	black	0.601693	3.56477e-10	0.822461	2.81171e-23	0.566855	5.73416e-09	-0.398031	0.000102295	0.492556	8.16725e-07	-0.695886	2.67915e-14	0.46611	3.65788e-06	0.408714	6.35177e-05	-0.365415	0.00039789	-0.134361	0.206743	-0.608812	1.93782e-10	-0.445015	1.1094e-05	-0.0227457	0.831486	-0.491929	8.47526e-07	0.591899	8.04884e-10	0.0185394	0.862309	-0.054307	0.61119	0.0190641	0.858452	-0.398246	0.000101336	-0.00156665	0.988308	0.30519	0.00344529	-0.178583	0.0921684	-0.0645813	0.545352	-0.000678156	0.994939
POLR2D	black	0.600029	4.10181e-10	0.669347	5.51459e-13	0.51592	1.94794e-07	-0.541333	3.60882e-08	0.340573	0.00102139	-0.436004	1.7433e-05	0.486662	1.15334e-06	0.526072	1.00981e-07	-0.382721	0.000196985	-0.108099	0.310509	-0.446423	1.0326e-05	-0.361969	0.000455577	0.00844462	0.937037	-0.379804	0.000222381	0.5739	3.35577e-09	0.125191	0.239715	-0.176601	0.0958965	-0.0579927	0.587175	-0.0862526	0.418898	-0.0539581	0.613486	-0.0550259	0.606473	-0.254924	0.0153161	-0.325326	0.00175551	0.0125327	0.906671
MRPS23	black	0.598831	4.53546e-10	0.736374	1.33399e-16	0.518332	1.66959e-07	-0.50154	4.76615e-07	0.374299	0.000278715	-0.520332	1.46797e-07	0.513211	2.31279e-07	0.465331	3.816e-06	-0.427936	2.58494e-05	0.0494393	0.643544	-0.490025	9.47903e-07	-0.427968	2.58089e-05	-0.307681	0.00317743	-0.461671	4.64843e-06	0.736988	1.22187e-16	0.0320546	0.764236	0.0583607	0.584801	0.223613	0.0341217	-0.182547	0.0850541	-0.0279335	0.793824	0.0551327	0.605773	-0.326089	0.00170969	-0.262779	0.0123412	0.0659432	0.536892
C20orf27	black	0.597	5.28454e-10	0.66411	9.66001e-13	0.486088	1.19229e-06	-0.570878	4.22933e-09	0.416657	4.40983e-05	-0.441747	1.30894e-05	0.610037	1.74227e-10	0.476248	2.08944e-06	-0.666059	7.8515e-13	-0.000119856	0.999105	-0.470311	2.9067e-06	-0.27289	0.00926111	-0.275252	0.00864721	-0.281195	0.00725812	0.736298	1.34859e-16	0.161527	0.128268	0.0559933	0.60015	0.301566	0.00387101	-0.103505	0.331638	-0.133905	0.208302	-0.0469244	0.660528	-0.386409	0.000168712	-0.237554	0.0241639	0.0694302	0.51553
RPUSD1	black	0.589892	9.47879e-10	0.707189	6.67552e-15	0.411137	5.68819e-05	-0.542291	3.37743e-08	0.458772	5.42627e-06	-0.468289	3.24794e-06	0.657713	1.88752e-12	0.499604	5.3598e-07	-0.706979	6.8543e-15	0.0236651	0.824782	-0.596582	5.47149e-10	-0.259481	0.0135228	-0.159718	0.132657	-0.418216	4.10063e-05	0.797326	5.33139e-21	0.0123328	0.908153	0.0441199	0.679674	0.289649	0.00562173	-0.17475	0.0994865	-0.0866136	0.416946	0.0247805	0.816664	-0.37805	0.000239075	-0.234218	0.0262882	-0.0623149	0.559574
NDST2	black	-0.589834	9.5236e-10	-0.674969	2.98253e-13	-0.480905	1.60567e-06	0.584033	1.51832e-09	-0.501238	4.85456e-07	0.410097	5.96469e-05	-0.46754	3.38378e-06	-0.525134	1.07398e-07	0.406727	6.94903e-05	0.152571	0.151114	0.317462	0.00229691	0.400351	9.23633e-05	0.132677	0.212542	0.358204	0.000527278	-0.531407	7.08816e-08	-0.0613027	0.565982	-0.11879	0.264788	-0.216483	0.0404231	0.014243	0.894005	-0.074531	0.485082	0.076217	0.475233	0.0658846	0.537255	0.282507	0.00697952	-0.0772026	0.469526
RANBP1	black	0.579955	2.09594e-09	0.807944	6.38963e-22	0.418388	4.06772e-05	-0.406032	7.16994e-05	0.36056	0.000481297	-0.587653	1.13613e-09	0.611278	1.56351e-10	0.456154	6.23216e-06	-0.497006	6.26688e-07	0.0576725	0.589245	-0.596842	5.35446e-10	-0.4088	6.32712e-05	-0.171787	0.105448	-0.635385	1.7321e-11	0.791604	1.58827e-20	-0.156919	0.139668	-0.0644307	0.546292	-0.00925608	0.931001	-0.350667	0.000702774	-0.0261625	0.806633	0.222733	0.0348518	-0.268544	0.0104911	-0.26574	0.011358	-0.0119134	0.911264
RPP25	black	0.579067	2.2471e-09	0.666003	7.89796e-13	0.387795	0.000159097	-0.561743	8.39279e-09	0.458168	5.60294e-06	-0.306322	0.00332108	0.547669	2.31865e-08	0.512855	2.36529e-07	-0.533697	6.07769e-08	0.0571722	0.592485	-0.489175	9.96302e-07	-0.282562	0.00696792	-0.0435478	0.683605	-0.332707	0.00135527	0.743996	4.40513e-17	0.0563614	0.597751	0.0616784	0.563599	0.253492	0.0159202	0.0280497	0.792986	-0.0780159	0.464845	-0.114736	0.281559	-0.391348	0.000136704	-0.478447	1.84602e-06	0.149969	0.158292
USP4	black	-0.578548	2.34034e-09	-0.707786	6.19122e-15	-0.587071	1.19065e-09	0.591896	8.05095e-10	-0.510863	2.68073e-07	0.465241	3.83473e-06	-0.385155	0.00017788	-0.543611	3.08139e-08	0.467407	3.40846e-06	0.0130952	0.902502	0.529098	8.26773e-08	0.220588	0.0366866	0.171715	0.105598	0.271697	0.00958541	-0.678882	1.92894e-13	-0.234764	0.0259297	-0.157879	0.137234	-0.238698	0.0234702	0.0194945	0.85529	-0.174359	0.100256	0.0192042	0.857422	0.45373	7.07792e-06	0.238315	0.0237004	-0.182828	0.0845666
COX17	black	0.576796	2.68255e-09	0.57814	2.41598e-09	0.426279	2.79926e-05	-0.612466	1.40895e-10	0.457689	5.74707e-06	-0.322077	0.0019634	0.482213	1.49018e-06	0.545317	2.73548e-08	-0.517008	1.81724e-07	-0.0105527	0.921365	-0.457486	5.80905e-06	-0.323676	0.00185845	-0.210439	0.046498	-0.345472	0.000853219	0.653466	2.91877e-12	0.0842259	0.429953	0.102028	0.338622	0.218305	0.0387267	0.0553666	0.604242	-0.0867272	0.416333	-0.172348	0.104299	-0.302334	0.00377712	-0.21872	0.038349	-0.0470139	0.659921
TOR1A	black	0.57461	3.17712e-09	0.618426	8.30311e-11	0.578115	2.42072e-09	-0.615957	1.03509e-10	0.302823	0.00371836	-0.387564	0.000160662	0.466979	3.48895e-06	0.673619	3.46121e-13	-0.337671	0.0011347	-0.0705619	0.508692	-0.378262	0.000236993	-0.390616	0.000141067	-0.216263	0.040632	-0.34571	0.000845728	0.612197	1.44259e-10	0.219455	0.0376879	-0.179791	0.089951	-0.0179215	0.866854	0.0580321	0.586921	-0.177928	0.0933879	-0.15488	0.144953	-0.331764	0.00140132	-0.18307	0.0841489	-0.0791069	0.458605
PRMT1	black	0.572758	3.66337e-09	0.745737	3.40135e-17	0.445073	1.10615e-05	-0.492367	8.25904e-07	0.466864	3.51095e-06	-0.539646	4.0539e-08	0.782925	7.8058e-20	0.339313	0.00106925	-0.652508	3.21735e-12	-0.03045	0.775719	-0.387913	0.000158298	-0.286575	0.00617438	-0.237439	0.0242346	-0.461857	4.60235e-06	0.748332	2.30447e-17	-0.0144076	0.892787	0.18795	0.0760685	0.258779	0.0137862	-0.277296	0.00814523	-0.091509	0.391004	0.073894	0.488832	-0.220491	0.0367707	-0.128085	0.228939	0.109716	0.303284
ZNF668	black	0.572559	3.71969e-09	0.648751	4.69742e-12	0.45284	7.41459e-06	-0.540588	3.79935e-08	0.4305	2.28322e-05	-0.496047	6.6372e-07	0.697289	2.26261e-14	0.417433	4.25329e-05	-0.679177	1.86602e-13	-0.0737043	0.489951	-0.503217	4.30284e-07	-0.287863	0.00593731	-0.266073	0.011252	-0.399013	9.79759e-05	0.692174	4.17031e-14	0.0425	0.690826	0.0832623	0.435267	0.326384	0.00169227	-0.177807	0.0936141	-0.0862176	0.419088	0.0236449	0.824928	-0.246524	0.0191644	-0.037385	0.726466	-0.0472668	0.658206
SNRPC	black	0.561979	8.24751e-09	0.734517	1.73739e-16	0.385748	0.000173489	-0.438969	1.50454e-05	0.393933	0.00012229	-0.480021	1.68847e-06	0.574887	3.10996e-09	0.459334	5.26645e-06	-0.488032	1.06501e-06	0.149768	0.158857	-0.474711	2.27712e-06	-0.368864	0.00034695	-0.140796	0.185621	-0.547807	2.29621e-08	0.849825	3.3213e-26	-0.106271	0.318807	-0.0266386	0.803185	0.0791375	0.458431	-0.242985	0.0210196	-0.0882203	0.408324	0.104892	0.325163	-0.352889	0.000646188	-0.246475	0.0191892	0.0103191	0.9231
PCGF1	black	0.559488	9.90836e-09	0.7189	1.47326e-15	0.434988	1.83294e-05	-0.493084	7.91599e-07	0.352773	0.000649037	-0.496635	6.40779e-07	0.609182	1.87675e-10	0.482514	1.46471e-06	-0.512967	2.3487e-07	0.0212639	0.842318	-0.49416	7.42683e-07	-0.377219	0.000247374	-0.0995527	0.350531	-0.558099	1.09686e-08	0.753048	1.12184e-17	-0.0802435	0.452154	-0.0754679	0.479596	0.157478	0.138246	-0.204005	0.053775	-0.0299969	0.77897	0.0833066	0.435022	-0.264677	0.0117028	-0.227111	0.0313452	-0.00929241	0.930731
ISG20L2	black	0.558116	1.09547e-08	0.758324	4.91767e-18	0.497581	6.05439e-07	-0.401613	8.7344e-05	0.389806	0.000146041	-0.637872	1.36524e-11	0.516569	1.86892e-07	0.400008	9.37748e-05	-0.38738	0.000161921	-0.123395	0.246579	-0.560721	9.05023e-09	-0.358411	0.000523088	-0.138804	0.191985	-0.493542	7.70417e-07	0.583047	1.64209e-09	-0.00541582	0.959596	-0.0439342	0.680949	-0.076968	0.470881	-0.34736	0.000795429	-0.199664	0.0591943	0.217016	0.0399205	-0.132333	0.213739	-0.159317	0.133643	-0.0360173	0.7361
TIGD5	black	0.554198	1.45562e-08	0.626748	3.8939e-11	0.354595	0.000605591	-0.468189	3.26586e-06	0.407745	6.63693e-05	-0.422878	3.29233e-05	0.671501	4.36422e-13	0.445741	1.06917e-05	-0.701357	1.37843e-14	0.0211321	0.843282	-0.45891	5.38649e-06	-0.172618	0.103749	-0.217825	0.0391681	-0.405687	7.28214e-05	0.710009	4.67104e-15	-0.0198579	0.852622	0.00587031	0.956208	0.234309	0.0262279	-0.213988	0.0428453	-0.0908348	0.394519	0.0454622	0.670484	-0.339082	0.00107826	-0.207265	0.049979	-0.0332508	0.755708
TBRG4	black	0.552957	1.59155e-08	0.71758	1.75355e-15	0.461715	4.63745e-06	-0.439747	1.44713e-05	0.434734	1.85608e-05	-0.538365	4.42612e-08	0.524672	1.10696e-07	0.419674	3.82991e-05	-0.492761	8.06873e-07	-0.00542614	0.959519	-0.567028	5.66009e-09	-0.316022	0.00241092	-0.151186	0.154904	-0.463444	4.22587e-06	0.685903	8.67666e-14	-0.00725885	0.945864	0.0476608	0.655537	0.0519816	0.626558	-0.260263	0.0132339	-0.0648484	0.543688	0.154483	0.145998	-0.268449	0.0105194	-0.207279	0.0499629	0.0111033	0.917276
BRMS1	black	0.552462	1.64906e-08	0.690262	5.22423e-14	0.462211	4.51576e-06	-0.444651	1.13013e-05	0.357754	0.00053651	-0.510653	2.71625e-07	0.551146	1.81178e-08	0.570087	4.4917e-09	-0.494651	7.21304e-07	0.103978	0.32942	-0.530322	7.62072e-08	-0.297806	0.00436196	-0.244981	0.0199552	-0.45268	7.47637e-06	0.803301	1.64155e-21	0.0185005	0.862595	-0.0349007	0.743995	0.171745	0.105534	-0.242258	0.0214191	-0.0701809	0.510989	0.134934	0.204795	-0.382657	0.000197513	-0.121276	0.254849	-0.00536835	0.959949
ENSG00000167807	black	0.551915	1.71492e-08	0.636493	1.55817e-11	0.405281	7.41604e-05	-0.464696	3.94961e-06	0.351573	0.000679184	-0.470331	2.90341e-06	0.704157	9.75355e-15	0.393989	0.000121997	-0.618773	8.04907e-11	0.0106221	0.920849	-0.38759	0.000160488	-0.212978	0.0438593	-0.419552	3.85177e-05	-0.39094	0.000139119	0.713537	2.97046e-15	-0.000917613	0.993151	0.185884	0.07941	0.267323	0.0108612	-0.214647	0.0421938	0.019579	0.854669	0.0255529	0.811054	-0.25719	0.0144001	-0.13032	0.22085	0.124898	0.240825
GSTO1	black	0.544794	2.83733e-08	0.569916	4.55033e-09	0.646528	5.8624e-12	-0.578445	2.35922e-09	0.41461	4.84884e-05	-0.428782	2.48145e-05	0.268372	0.0105423	0.561536	8.52222e-09	-0.300031	0.00406522	-0.0353766	0.740626	-0.560898	8.93301e-09	-0.28501	0.00647385	-0.10677	0.316527	-0.226658	0.0316941	0.570314	4.41469e-09	0.342245	0.000960857	-0.0204928	0.847966	0.00464813	0.965319	0.0325704	0.760555	-0.0332764	0.755526	-0.0742742	0.486592	-0.395207	0.000115716	-0.0878326	0.410395	-0.0379267	0.722663
SEM1	black	0.544527	2.89069e-08	0.648586	4.77563e-12	0.34788	0.000780171	-0.303342	0.00365683	0.584073	1.51351e-09	-0.553055	1.58031e-08	0.539334	4.14161e-08	0.162592	0.125737	-0.441933	1.29675e-05	-0.121433	0.254228	-0.370942	0.000319232	-0.302407	0.0037683	-0.11641	0.27455	-0.547974	2.26929e-08	0.490513	9.21196e-07	-0.188463	0.0752559	0.242267	0.0214139	0.127673	0.230452	-0.395468	0.000114413	-0.0630915	0.554681	0.282583	0.00696369	0.061794	0.562867	0.0690534	0.517817	-0.0487365	0.648273
NUDT1	black	0.542452	3.3398e-08	0.774833	3.23039e-19	0.38259	0.000198071	-0.350655	0.000703093	0.479321	1.75695e-06	-0.609309	1.8562e-10	0.583583	1.57368e-09	0.323628	0.00186156	-0.560069	9.49487e-09	0.053367	0.617383	-0.557163	1.17425e-08	-0.334251	0.00128283	-0.205783	0.0516765	-0.567883	5.30714e-09	0.754283	9.26618e-18	-0.170429	0.108273	0.154703	0.145419	0.151352	0.154446	-0.419721	3.82139e-05	0.0185001	0.862597	0.283303	0.00681505	-0.228733	0.0301238	-0.128596	0.227072	0.0145213	0.891945
TRMT61A	black	0.541063	3.67679e-08	0.583257	1.61502e-09	0.426075	2.82674e-05	-0.511589	2.56149e-07	0.35479	0.000601097	-0.429006	2.45477e-05	0.660138	1.46708e-12	0.475065	2.23261e-06	-0.698211	2.02372e-14	0.00244589	0.981746	-0.393574	0.000124207	-0.184595	0.0815526	-0.277455	0.00810717	-0.222253	0.0352556	0.702195	1.24342e-14	0.158438	0.135831	0.110157	0.30133	0.237343	0.024294	-0.137059	0.197689	-0.0737268	0.489818	-0.0319697	0.764842	-0.378386	0.000235785	-0.0871533	0.414039	0.028561	0.789299
ZNF771	black	0.539891	3.98617e-08	0.642047	9.11132e-12	0.433749	1.9482e-05	-0.527011	9.49225e-08	0.443987	1.16886e-05	-0.411944	5.48184e-05	0.484623	1.29762e-06	0.43391	1.93284e-05	-0.619598	7.47381e-11	0.0519799	0.62657	-0.658441	1.75034e-12	-0.214397	0.0424402	-0.139032	0.19125	-0.257455	0.0142962	0.739149	8.9511e-17	0.144645	0.173764	0.0748135	0.483425	0.266171	0.0112208	-0.0800788	0.453086	-0.0878854	0.410113	-0.0195817	0.85465	-0.440706	1.37929e-05	-0.218949	0.0381417	-0.0171309	0.872678
SELENOT	black	0.539227	4.17231e-08	0.686007	8.57331e-14	0.541716	3.51462e-08	-0.435318	1.80336e-05	0.330665	0.00145676	-0.501196	4.86674e-07	0.265414	0.0114629	0.561508	8.53968e-09	-0.115889	0.27672	0.00495068	0.963063	-0.500317	5.13326e-07	-0.48394	1.34968e-06	-0.173075	0.102823	-0.490685	9.11897e-07	0.585942	1.30365e-09	0.0528979	0.620483	-0.14442	0.174444	-0.00270264	0.979831	-0.150283	0.157414	-0.0513296	0.630896	0.12681	0.233646	-0.308483	0.00309523	-0.204324	0.0533934	-0.0956479	0.369842
PSMB4	black	0.538325	4.43835e-08	0.726993	4.95625e-16	0.473732	2.40491e-06	-0.458263	5.57466e-06	0.44414	1.15985e-05	-0.492315	8.28432e-07	0.475848	2.13685e-06	0.476632	2.04482e-06	-0.445487	1.08305e-05	0.136167	0.200647	-0.493543	7.70349e-07	-0.29084	0.00541971	-0.134671	0.205686	-0.390534	0.000141561	0.817175	9.05296e-23	0.0612685	0.566199	0.103898	0.329795	0.131501	0.216658	-0.192321	0.0693699	-0.0438122	0.681787	0.089188	0.403182	-0.450166	8.51882e-06	-0.263685	0.0120329	0.167312	0.114979
B3GNT4	black	0.536667	4.96984e-08	0.693161	3.70969e-14	0.493921	7.53275e-07	-0.522985	1.2359e-07	0.422812	3.30253e-05	-0.484169	1.33198e-06	0.594879	6.30063e-10	0.410197	5.93776e-05	-0.525699	1.03486e-07	0.0988595	0.353912	-0.409211	6.21002e-05	-0.296708	0.0045153	-0.261633	0.0127411	-0.382296	0.000200515	0.81099	3.39292e-22	0.0888592	0.404925	0.164861	0.120473	0.268678	0.0104511	-0.137287	0.196936	0.0161228	0.880113	0.00664236	0.950455	-0.367241	0.00037013	-0.177566	0.0940672	0.0469849	0.660118
TAGLN2	black	0.536555	5.00791e-08	0.623179	5.40274e-11	0.535421	5.40908e-08	-0.612856	1.36149e-10	0.438428	1.54568e-05	-0.393776	0.000123124	0.460152	5.04191e-06	0.603975	2.93705e-10	-0.425425	2.91609e-05	-0.0673805	0.528034	-0.519655	1.53345e-07	-0.280204	0.00747521	-0.158905	0.134664	-0.371192	0.00031603	0.63124	2.5631e-11	0.159792	0.132474	0.0420271	0.694094	0.0950203	0.373005	0.0483208	0.651076	-0.121224	0.255055	-0.0817153	0.443876	-0.280726	0.00736018	-0.0500891	0.639185	-0.0348201	0.744565
COMMD2	black	0.532085	6.7731e-08	0.712744	3.29047e-15	0.523093	1.22723e-07	-0.311305	0.002821	0.421925	3.44436e-05	-0.60272	3.26772e-10	0.255131	0.0152302	0.438307	1.55502e-05	-0.12518	0.239758	-0.0332497	0.755716	-0.452407	7.5835e-06	-0.44654	1.02643e-05	-0.220046	0.037162	-0.511164	2.63076e-07	0.515662	1.98015e-07	-0.0126756	0.905612	-0.00257594	0.980776	0.079382	0.457039	-0.345031	0.000867252	0.0603208	0.572231	0.322043	0.00196567	-0.28365	0.00674434	-0.105809	0.320929	-0.0268136	0.801918
FDX2	black	0.527801	9.01006e-08	0.664202	9.56636e-13	0.415245	4.70856e-05	-0.419417	3.87625e-05	0.352244	0.000662161	-0.508228	3.15965e-07	0.657738	1.88271e-12	0.390722	0.000140423	-0.574252	3.26614e-09	0.0807421	0.44934	-0.417265	4.2867e-05	-0.208754	0.0483201	-0.404067	7.83043e-05	-0.41698	4.34405e-05	0.77337	4.15009e-19	-0.0146978	0.89064	0.172706	0.103569	0.235339	0.0255572	-0.264245	0.0118456	0.0169745	0.873831	0.107622	0.312658	-0.311088	0.00284124	-0.112813	0.289755	0.117242	0.271111
LAGE3	black	0.526951	9.52981e-08	0.716074	2.13608e-15	0.368015	0.000358896	-0.442133	1.28375e-05	0.333796	0.00130378	-0.485206	1.25474e-06	0.621859	6.09189e-11	0.417708	4.1991e-05	-0.554747	1.39902e-08	0.113499	0.286813	-0.530203	7.68152e-08	-0.331501	0.0014144	-0.257996	0.0140857	-0.517153	1.80057e-07	0.824381	1.82093e-23	-0.102536	0.33621	0.0268878	0.801382	0.140287	0.187232	-0.2445	0.0202075	-0.0832334	0.435427	0.0977907	0.359166	-0.308817	0.00306155	-0.232016	0.0277753	-0.0304213	0.775925
YDJC	black	0.525135	1.07388e-07	0.698667	1.91462e-14	0.359776	0.000496179	-0.500461	5.0888e-07	0.313298	0.0026406	-0.416978	4.34445e-05	0.654696	2.57437e-12	0.494866	7.12147e-07	-0.593934	6.81097e-10	0.0798972	0.454114	-0.510685	2.71085e-07	-0.295708	0.00465926	-0.119175	0.263234	-0.537758	4.61377e-08	0.803241	1.66149e-21	-0.0929084	0.383769	-0.0794458	0.456676	0.143088	0.178492	-0.151482	0.154089	-0.0840243	0.431062	-0.000483436	0.996392	-0.306753	0.00327493	-0.378937	0.000230496	-0.0203679	0.848881
HSPD1	black	0.524042	1.15353e-07	0.752617	1.19884e-17	0.516081	1.92807e-07	-0.356773	0.000557144	0.423123	3.25429e-05	-0.554171	1.45845e-08	0.345644	0.000847783	0.386283	0.000169617	-0.227839	0.0307921	0.016115	0.880171	-0.462111	4.54002e-06	-0.368903	0.000346415	-0.0418765	0.695137	-0.440974	1.36087e-05	0.615047	1.12209e-10	0.0394239	0.712185	-0.0149403	0.888848	0.0405958	0.70402	-0.271399	0.00966802	0.0966789	0.364681	0.228275	0.0304648	-0.284432	0.00658762	-0.212707	0.0441354	0.135831	0.201772
SPR	black	0.515269	2.03019e-07	0.562268	8.07329e-09	0.408702	6.35538e-05	-0.653887	2.79619e-12	0.382188	0.000201417	-0.196195	0.0638382	0.461038	4.80865e-06	0.551761	1.73384e-08	-0.509792	2.8665e-07	0.0619453	0.561909	-0.450434	8.40139e-06	-0.248139	0.0183658	-0.0411025	0.700501	-0.257079	0.0144437	0.713425	3.01407e-15	0.157755	0.137545	0.0484784	0.650012	0.313926	0.00258601	0.225138	0.032887	-0.0647213	0.54448	-0.271015	0.00977529	-0.436991	1.66012e-05	-0.436302	1.71781e-05	0.117958	0.268176
TOMM40	black	0.514781	2.0941e-07	0.651684	3.49741e-12	0.374474	0.000276729	-0.398602	9.97634e-05	0.348076	0.000774491	-0.447868	9.58945e-06	0.653769	2.8301e-12	0.350669	0.000702733	-0.498918	5.58616e-07	0.0117489	0.912484	-0.34909	0.000745655	-0.299353	0.00415362	-0.226034	0.0321787	-0.362213	0.000451256	0.667009	7.0923e-13	-0.00970263	0.927681	0.100202	0.347382	0.139023	0.191279	-0.220306	0.0369336	-0.103726	0.330602	0.074053	0.487894	-0.231781	0.0279378	-0.126909	0.233278	0.1147	0.281711
NABP2	black	0.514033	2.19575e-07	0.711316	3.95289e-15	0.464817	3.92373e-06	-0.482768	1.44357e-06	0.394969	0.000116919	-0.463667	4.17538e-06	0.480777	1.61744e-06	0.479286	1.76038e-06	-0.437569	1.61317e-05	0.130949	0.21861	-0.513624	2.25329e-07	-0.268661	0.010456	-0.257737	0.0141862	-0.37729	0.000246654	0.80026	3.00472e-21	0.0663535	0.534355	0.101159	0.342773	0.0724287	0.497514	-0.118526	0.265863	-0.0363913	0.733461	0.0506411	0.635491	-0.407335	6.76099e-05	-0.24334	0.0208269	0.0224375	0.833737
SMPD4	black	0.513164	2.31967e-07	0.622291	5.85771e-11	0.400285	9.26327e-05	-0.469013	3.12172e-06	0.293804	0.00494457	-0.43305	2.01615e-05	0.641569	9.54583e-12	0.461519	4.68644e-06	-0.561496	8.5472e-09	0.0122065	0.90909	-0.587472	1.15281e-09	-0.201886	0.0563673	-0.102208	0.337768	-0.428038	2.57226e-05	0.717837	1.69517e-15	0.0271547	0.799451	-0.127292	0.231859	-0.0158264	0.882301	-0.175274	0.0984593	-0.168099	0.113255	0.0101045	0.924694	-0.281356	0.00722336	-0.189499	0.0736377	-0.0421071	0.693541
SAC3D1	black	0.513059	2.33517e-07	0.704442	9.41337e-15	0.360823	0.00047639	-0.402336	8.45867e-05	0.366686	0.000378369	-0.482252	1.48685e-06	0.639957	1.11642e-11	0.412905	5.24544e-05	-0.579479	2.17573e-09	0.1571	0.139207	-0.42745	2.64612e-05	-0.259766	0.0134169	-0.247916	0.0184746	-0.475539	2.17414e-06	0.855671	6.60723e-27	-0.0902556	0.397553	0.0585518	0.58357	0.222557	0.0349996	-0.268308	0.0105617	-0.0176539	0.868825	0.141526	0.18333	-0.362799	0.000441023	-0.174595	0.0997901	0.0744472	0.485575
COMMD4	black	0.512307	2.44837e-07	0.611902	1.48045e-10	0.33602	0.00120413	-0.543184	3.17422e-08	0.363792	0.000424176	-0.32646	0.00168782	0.561269	8.69165e-09	0.490115	9.42927e-07	-0.618067	8.57473e-11	0.108532	0.308561	-0.521865	1.32922e-07	-0.251481	0.0168038	-0.0524384	0.623527	-0.341537	0.00098609	0.798333	4.38313e-21	0.025949	0.808181	0.0348483	0.744366	0.215124	0.0417278	-0.00922696	0.931218	-0.0158002	0.882495	-0.101998	0.338762	-0.364302	0.000415748	-0.302501	0.00375691	0.035234	0.741635
NAXE	black	0.512041	2.48965e-07	0.713068	3.156e-15	0.403393	8.06976e-05	-0.442946	1.23212e-05	0.417834	4.17453e-05	-0.464183	4.06056e-06	0.539443	4.11071e-08	0.375215	0.000268506	-0.505346	3.77615e-07	0.139449	0.189907	-0.501213	4.86168e-07	-0.261529	0.0127778	-0.0897225	0.400358	-0.395549	0.000114009	0.826433	1.13809e-23	0.0058741	0.95618	0.0784315	0.462462	0.143726	0.176542	-0.186814	0.0778903	-0.0901865	0.397916	0.0772496	0.469255	-0.411746	5.53198e-05	-0.279944	0.00753309	0.0812979	0.446215
EIF3B	black	0.511953	2.50347e-07	0.7549	8.41791e-18	0.437888	1.58778e-05	-0.359779	0.000496112	0.423278	3.2304e-05	-0.643443	7.94771e-12	0.542828	3.25373e-08	0.295471	0.00469392	-0.429906	2.35007e-05	-0.110497	0.299833	-0.567437	5.48827e-09	-0.375104	0.000269729	-0.181591	0.0867278	-0.524833	1.09538e-07	0.593595	7.00402e-10	-0.0859747	0.420405	0.128786	0.226379	0.115232	0.27947	-0.38613	0.000170712	-0.0314476	0.768574	0.278821	0.00778739	-0.0476138	0.655855	-0.0111888	0.916641	0.0640292	0.5488
IFT22	black	0.511542	2.56897e-07	0.611322	1.55752e-10	0.451222	8.06544e-06	-0.430432	2.29073e-05	0.472963	2.50999e-06	-0.445793	1.06633e-05	0.494437	7.30531e-07	0.308684	0.00307491	-0.436615	1.69139e-05	0.00437356	0.967367	-0.34882	0.000753253	-0.229091	0.0298604	-0.229017	0.0299149	-0.319322	0.00215677	0.609498	1.82582e-10	0.0914104	0.391517	0.123725	0.245307	0.174836	0.0993157	-0.181679	0.0865727	-0.070358	0.50992	0.0763383	0.474529	-0.254479	0.0155015	-0.0842056	0.430065	-0.0526732	0.621971
ADO	black	0.5109	2.67463e-07	0.669883	5.20327e-13	0.579152	2.23233e-09	-0.466934	3.4976e-06	0.308563	0.0030871	-0.489583	9.72821e-07	0.364093	0.000419172	0.454069	6.95329e-06	-0.197701	0.0617873	0.0181769	0.864975	-0.481626	1.54099e-06	-0.414321	4.91402e-05	-0.287646	0.00597669	-0.36726	0.000369845	0.61688	9.53421e-11	0.178237	0.0928107	-0.10259	0.335953	-0.0714537	0.503336	-0.119477	0.262017	-0.0909763	0.39378	0.0494977	0.643152	-0.3838	0.000188295	-0.187063	0.0774891	-0.0441591	0.679405
COPRS	black	0.508868	3.0364e-07	0.619698	7.40657e-11	0.439499	1.46521e-05	-0.473644	2.41681e-06	0.327444	0.00163096	-0.452132	7.69286e-06	0.510719	2.70514e-07	0.375051	0.00027031	-0.541137	3.65801e-08	0.0581947	0.585872	-0.420791	3.63367e-05	-0.205282	0.0522608	-0.300967	0.00394575	-0.272459	0.00937718	0.729046	3.73636e-16	0.127529	0.230981	0.0918087	0.389448	0.187148	0.0773507	-0.151056	0.155266	-0.0578755	0.587932	-0.0235582	0.82556	-0.300175	0.00404656	-0.171995	0.10502	0.124697	0.241591
SCYL1	black	0.508772	3.05469e-07	0.507432	3.31967e-07	0.49666	6.39823e-07	-0.486362	1.17354e-06	0.297039	0.00446854	-0.398017	0.000102359	0.546082	2.59265e-08	0.521871	1.32874e-07	-0.435815	1.75967e-05	-0.0629702	0.555444	-0.386718	0.000166521	-0.177898	0.0934435	-0.272899	0.00925871	-0.222271	0.0352403	0.575544	2.95596e-09	0.246459	0.0191974	-0.0228076	0.831034	0.0920654	0.388118	-0.0817796	0.443516	-0.219268	0.037855	-0.0475048	0.656593	-0.288655	0.00579553	0.0280294	0.793133	-0.00251933	0.981198
AIMP2	black	0.505803	3.67131e-07	0.667008	7.0937e-13	0.379239	0.000227636	-0.498672	5.66963e-07	0.4228	3.30444e-05	-0.397098	0.00010656	0.46945	3.04768e-06	0.374079	0.000281217	-0.445039	1.10807e-05	-0.0198129	0.852953	-0.456224	6.20924e-06	-0.356383	0.000565555	-0.077461	0.468036	-0.393274	0.000125828	0.644891	6.89258e-12	-0.0283114	0.791099	0.150899	0.155699	0.158031	0.136851	-0.0573224	0.591511	0.0134563	0.899828	-0.0127928	0.904743	-0.144944	0.172868	-0.220071	0.03714	0.130738	0.219359
MRM2	black	0.505758	3.68154e-07	0.734411	1.76378e-16	0.348938	0.000749916	-0.376723	0.000252464	0.398927	9.83473e-05	-0.505797	3.67258e-07	0.538754	4.30962e-08	0.356114	0.000571418	-0.475674	2.15779e-06	0.0829477	0.43701	-0.493083	7.9165e-07	-0.354916	0.000598209	-0.111657	0.294757	-0.543356	3.13661e-08	0.760595	3.42578e-18	-0.153018	0.149908	0.0926961	0.384862	0.145704	0.170602	-0.283841	0.0067058	-0.0229909	0.829697	0.18283	0.0845639	-0.251703	0.0167045	-0.18892	0.0745384	0.0558593	0.601024
POLR2G	black	0.504585	3.95683e-07	0.667803	6.51316e-13	0.343215	0.000927286	-0.302663	0.00373748	0.323871	0.00184603	-0.499174	5.50073e-07	0.51407	2.1906e-07	0.435965	1.74664e-05	-0.460501	4.94891e-06	0.203165	0.0547907	-0.394522	0.00011921	-0.345212	0.000861458	-0.230185	0.0290652	-0.526089	1.0087e-07	0.799755	3.31812e-21	-0.126445	0.235003	0.0216988	0.839136	0.21248	0.0443672	-0.369447	0.000338959	-0.0565048	0.596818	0.227491	0.0310556	-0.380579	0.000215352	-0.19077	0.0716891	-0.00985617	0.92654
BSG	black	0.504214	4.04805e-07	0.582674	1.69136e-09	0.447832	9.60678e-06	-0.621968	6.03198e-11	0.387595	0.000160452	-0.292893	0.00508644	0.568289	5.1469e-09	0.529979	7.79712e-08	-0.44731	9.86777e-06	-0.00435551	0.967501	-0.381574	0.000206638	-0.260285	0.0132259	-0.243607	0.0206827	-0.346134	0.000832531	0.684851	9.79376e-14	0.123463	0.246318	0.107894	0.311432	0.197694	0.0617961	0.117383	0.27053	-0.170128	0.108907	-0.178627	0.0920861	-0.251971	0.016585	-0.177118	0.0949134	0.0187	0.861127
ENSG00000268193	black	0.503621	4.19776e-07	0.613677	1.26656e-10	0.380836	0.000213076	-0.500885	4.95969e-07	0.26203	0.0126012	-0.402962	8.22618e-05	0.647386	5.38273e-12	0.537915	4.5643e-08	-0.616131	1.0192e-10	0.102538	0.336198	-0.535078	5.53626e-08	-0.272505	0.00936473	-0.165653	0.118677	-0.468746	3.16763e-06	0.8151	1.41805e-22	-0.0155027	0.884691	-0.165362	0.119335	0.11472	0.281625	-0.139891	0.188495	-0.128692	0.22672	-0.0104247	0.922315	-0.35137	0.000684408	-0.176435	0.096215	-0.139303	0.190378
UMPS	black	0.500159	5.18276e-07	0.732761	2.22591e-16	0.340254	0.00103331	-0.261934	0.0126352	0.533828	6.02412e-08	-0.621089	6.53241e-11	0.404328	7.7396e-05	0.291942	0.00523845	-0.433709	1.95196e-05	-0.013292	0.901045	-0.565036	6.57114e-09	-0.433393	1.98253e-05	0.0312312	0.770123	-0.556621	1.22148e-08	0.606869	2.2921e-10	-0.192837	0.0686113	0.0602283	0.572821	0.102832	0.334808	-0.472309	2.60287e-06	-0.0915162	0.390967	0.401627	8.72902e-05	-0.155009	0.144615	-0.0713167	0.504157	-0.10674	0.316665
SNRPB	black	0.497983	5.90969e-07	0.733972	1.87662e-16	0.40262	8.35224e-05	-0.379691	0.000223422	0.385646	0.000174238	-0.5033	4.2811e-07	0.508942	3.02254e-07	0.424478	3.05104e-05	-0.465133	3.85711e-06	0.167809	0.113888	-0.508054	3.19397e-07	-0.326222	0.00170182	-0.0945885	0.375191	-0.51303	2.33943e-07	0.841432	3.00469e-25	-0.0814341	0.445451	-0.000430638	0.996786	0.146061	0.169546	-0.274587	0.00881636	-0.055216	0.605228	0.208445	0.0486609	-0.391311	0.000136922	-0.185507	0.0800325	0.0612904	0.56606
SLC39A7	black	0.49649	6.46348e-07	0.437668	1.60525e-05	0.50739	3.32829e-07	-0.683105	1.19621e-13	0.202479	0.0556321	-0.161236	0.128967	0.507039	3.40146e-07	0.54073	3.76236e-08	-0.278271	0.00791493	-0.0781877	0.463859	-0.198381	0.0608785	-0.237065	0.0244659	-0.344355	0.000889167	-0.216	0.040883	0.525549	1.04512e-07	0.279018	0.00774225	0.0125521	0.906528	0.065144	0.541849	0.339545	0.00106028	-0.153179	0.149475	-0.405255	7.4246e-05	-0.273145	0.00919303	-0.160436	0.130901	0.0949457	0.373382
CASKIN1	black	0.49481	7.14513e-07	0.657247	1.98065e-12	0.357024	0.000551792	-0.439666	1.45302e-05	0.54017	3.91042e-08	-0.473099	2.49117e-06	0.549774	1.99765e-08	0.302688	0.00373448	-0.56637	5.94688e-09	-0.0121923	0.909195	-0.64172	9.40627e-12	-0.310978	0.00285161	-0.0335981	0.753238	-0.483002	1.42433e-06	0.667273	6.89484e-13	-0.0774059	0.468354	0.161245	0.128946	0.350624	0.000703921	-0.215995	0.0408879	-0.117472	0.270167	0.147363	0.165734	-0.225315	0.032746	-0.121151	0.255344	-0.0991534	0.352477
AUP1	black	0.494049	7.47568e-07	0.59481	6.33649e-10	0.321475	0.00200427	-0.503879	4.13204e-07	0.230472	0.0288598	-0.297829	0.00435874	0.637066	1.4751e-11	0.474593	2.29226e-06	-0.488531	1.0345e-06	0.0750833	0.481844	-0.397348	0.0001054	-0.36208	0.000453607	-0.0368779	0.730033	-0.476148	2.10116e-06	0.73737	1.15678e-16	-0.0759592	0.476732	-0.189391	0.0738045	0.181737	0.0864703	-0.0271552	0.799447	-0.121989	0.252045	-0.114792	0.28132	-0.268169	0.0106034	-0.444408	1.14418e-05	0.0157074	0.88318
SSB	black	0.4923	8.29168e-07	0.686994	7.6487e-14	0.475788	2.14406e-06	-0.317412	0.00230073	0.385736	0.000173573	-0.51495	2.07178e-07	0.281373	0.00721988	0.353412	0.000633468	-0.15681	0.13995	0.0262547	0.805965	-0.349814	0.000725687	-0.370537	0.000324462	-0.0289277	0.786658	-0.400633	9.1221e-05	0.551256	1.79751e-08	0.023616	0.825139	0.0227338	0.831573	0.0991304	0.352589	-0.26733	0.010859	0.0534662	0.616728	0.194838	0.0657333	-0.278474	0.00786771	-0.225612	0.0325105	0.150439	0.156977
CSTF1	black	0.491352	8.76852e-07	0.592816	7.46655e-10	0.347987	0.000777053	-0.370744	0.000321775	0.307705	0.00317491	-0.333021	0.00134025	0.339647	0.00105634	0.38524	0.000177245	-0.253028	0.0161205	0.154385	0.146257	-0.219498	0.0376492	-0.407952	6.57492e-05	-0.243247	0.020877	-0.444193	1.15675e-05	0.657405	1.94873e-12	-0.0729979	0.494132	0.110631	0.299243	0.301173	0.00391989	-0.0936306	0.380067	-0.0185102	0.862523	0.0212144	0.84268	-0.365559	0.000395631	-0.381947	0.000203455	0.110053	0.30179
TACO1	black	0.488433	1.0404e-06	0.618046	8.59052e-11	0.362619	0.000444143	-0.494765	7.16447e-07	0.238644	0.0235026	-0.32555	0.00174198	0.518155	1.6887e-07	0.514227	2.16898e-07	-0.446447	1.03133e-05	0.148333	0.162934	-0.496848	6.32625e-07	-0.335717	0.00121729	-0.116339	0.274845	-0.484309	1.32132e-06	0.793029	1.21403e-20	-0.0371952	0.727801	-0.195258	0.0651426	0.141663	0.1829	-0.0220489	0.836576	-0.053063	0.619391	-0.0659899	0.536603	-0.378005	0.000239512	-0.351521	0.000680506	-0.0148918	0.889206
CARF	black	-0.483749	1.36459e-06	-0.56552	6.338e-09	-0.506005	3.62577e-07	0.486534	1.1619e-06	-0.360995	0.000473218	0.429943	2.34578e-05	-0.520506	1.45152e-07	-0.48591	1.20464e-06	0.58533	1.36907e-09	-0.0628713	0.556066	0.505494	3.74177e-07	0.11782	0.26874	0.123038	0.24796	0.201071	0.0573908	-0.719123	1.43042e-15	-0.266628	0.0110771	-0.0644625	0.546093	-0.196589	0.0632964	0.110915	0.297996	0.0618334	0.562618	-0.0147297	0.890405	0.493107	7.90519e-07	0.0769797	0.470813	-0.054846	0.607652
MRPL3	black	0.483419	1.39072e-06	0.733608	1.97558e-16	0.382165	0.000201611	-0.26383	0.0119841	0.483002	1.42431e-06	-0.593205	7.23198e-10	0.309631	0.00298086	0.272169	0.00945601	-0.234666	0.0259938	0.0157358	0.88297	-0.485815	1.21134e-06	-0.455503	6.44961e-06	-0.060026	0.574114	-0.572606	3.70632e-09	0.569621	4.65316e-09	-0.185922	0.0793467	0.123967	0.244379	0.082827	0.43768	-0.390288	0.000143061	0.0317747	0.766235	0.374609	0.000275222	-0.136319	0.200141	-0.169728	0.109754	-0.0101921	0.924043
YWHAH	black	0.482483	1.46735e-06	0.525902	1.02115e-07	0.566553	5.8654e-09	-0.673864	3.36907e-13	0.217707	0.0392774	-0.271461	0.00965058	0.42388	3.13914e-05	0.645962	6.20014e-12	-0.245055	0.0199169	-0.0922884	0.386965	-0.350465	0.000708153	-0.301975	0.00382079	-0.255431	0.0151067	-0.239717	0.0228668	0.552606	1.63204e-08	0.299091	0.00418824	-0.0951369	0.372416	0.0393152	0.712944	0.2485	0.0181914	-0.13547	0.202986	-0.288689	0.00578942	-0.259056	0.0136819	-0.163022	0.124727	-0.0153566	0.885771
PPIL1	black	0.482243	1.48759e-06	0.722198	9.49504e-16	0.386102	0.000170918	-0.295716	0.00465814	0.328783	0.00155637	-0.512832	2.36882e-07	0.378254	0.000237069	0.348243	0.000769655	-0.229456	0.0295929	0.147662	0.164866	-0.356197	0.000569599	-0.45912	5.32677e-06	-0.168632	0.112101	-0.547066	2.41928e-08	0.704917	8.87242e-15	-0.139035	0.19124	-0.0210708	0.843731	0.05066	0.635365	-0.301297	0.00390446	0.0380473	0.721817	0.252671	0.0162759	-0.291226	0.00535567	-0.262925	0.0122909	0.123106	0.247695
METTL5	black	0.481722	1.53262e-06	0.652104	3.35167e-12	0.458347	5.55011e-06	-0.369283	0.000341188	0.340229	0.00103425	-0.445508	1.08194e-05	0.308349	0.00310884	0.439074	1.49664e-05	-0.240403	0.022468	0.136234	0.200425	-0.375347	0.000267067	-0.348047	0.000775324	-0.0871534	0.414038	-0.394177	0.000121003	0.674143	3.26702e-13	0.0415471	0.697418	-0.0159851	0.881129	0.129357	0.224309	-0.187689	0.0764842	0.0477551	0.654899	0.109576	0.303906	-0.385376	0.000176232	-0.243849	0.020553	0.114086	0.284312
NPM3	black	0.481233	1.57598e-06	0.723661	7.79826e-16	0.422312	3.38172e-05	-0.280086	0.00750125	0.428407	2.52689e-05	-0.635618	1.69399e-11	0.461828	4.60953e-06	0.257921	0.0141149	-0.48828	1.04976e-06	0.107233	0.314424	-0.58603	1.29445e-09	-0.240173	0.0226008	-0.166898	0.115893	-0.477782	1.91664e-06	0.740616	7.23458e-17	-0.0494429	0.64352	0.0786946	0.460957	0.112738	0.290079	-0.462974	4.33422e-06	-0.00970017	0.927699	0.355267	0.000590238	-0.302991	0.00369836	-0.0619448	0.561912	0.00285118	0.978722
RBL2	black	-0.479269	1.76208e-06	-0.557935	1.11003e-08	-0.415636	4.62407e-05	0.448582	9.24387e-06	-0.357909	0.000533322	0.449091	9.00472e-06	-0.629262	3.08391e-11	-0.432733	2.04764e-05	0.70035	1.5595e-14	-0.0156061	0.883928	0.462658	4.40848e-06	0.125427	0.238826	0.129126	0.225145	0.249363	0.0177799	-0.688932	6.10451e-14	-0.137294	0.196912	0.0146772	0.890792	-0.129495	0.223812	0.200527	0.0580828	0.104885	0.325198	-0.0543502	0.610906	0.317323	0.00230766	0.0260269	0.807616	-0.0210518	0.84387
TARBP2	black	0.478705	1.81924e-06	0.618037	8.5979e-11	0.264134	0.0118825	-0.408038	6.54943e-05	0.306595	0.00329184	-0.367822	0.000361673	0.625176	4.50054e-11	0.330859	0.00144684	-0.589674	9.64815e-10	0.139487	0.189785	-0.361906	0.00045669	-0.237098	0.0244452	-0.19253	0.0690613	-0.466355	3.60952e-06	0.769632	7.80438e-19	-0.140232	0.187409	0.0840002	0.431195	0.218922	0.0381661	-0.200339	0.0583231	0.00137247	0.989757	0.000332316	0.99752	-0.291746	0.00527035	-0.356688	0.000558968	0.0785566	0.461746
DCTPP1	black	0.478204	1.87157e-06	0.605015	2.68742e-10	0.401507	8.77589e-05	-0.497917	5.93321e-07	0.3632	0.000434142	-0.346276	0.000828162	0.42038	3.70473e-05	0.46421	4.05474e-06	-0.520233	1.47737e-07	0.130455	0.220369	-0.633922	1.9904e-11	-0.243414	0.0207869	-0.136677	0.198953	-0.268984	0.0103602	0.753845	9.91638e-18	0.124197	0.243497	0.0247945	0.816562	0.223772	0.0339913	-0.0177665	0.867996	-0.0931887	0.38233	-0.0350945	0.742622	-0.48253	1.46336e-06	-0.260083	0.0132998	-0.0213115	0.841969
ALYREF	black	0.477085	1.99337e-06	0.772074	5.1726e-19	0.351325	0.00068556	-0.30215	0.00379942	0.33617	0.00119765	-0.596598	5.46432e-10	0.583726	1.55582e-09	0.295085	0.004751	-0.455082	6.59369e-06	0.121733	0.253048	-0.499316	5.45387e-07	-0.402666	8.33523e-05	-0.0731031	0.493508	-0.601897	3.5038e-10	0.813714	1.90773e-22	-0.195873	0.0642838	-0.054011	0.613137	0.145985	0.169771	-0.429081	2.44582e-05	-0.0605608	0.5707	0.313457	0.0026267	-0.221052	0.0362823	-0.139662	0.189224	-0.0407229	0.703137
HDGF	black	0.476504	2.05963e-06	0.733843	1.91115e-16	0.464404	4.01233e-06	-0.303959	0.00358492	0.393066	0.000126963	-0.58506	1.39889e-09	0.444431	1.14282e-05	0.372229	0.000303097	-0.289048	0.00572614	0.0736795	0.490098	-0.517828	1.72442e-07	-0.303617	0.00362465	-0.149738	0.158942	-0.482808	1.44024e-06	0.698887	1.86423e-14	-0.0133946	0.900284	0.00965518	0.928034	-0.132226	0.214114	-0.342471	0.000952934	-0.0750983	0.481756	0.303541	0.00363348	-0.328824	0.00155415	-0.0901991	0.39785	0.0483795	0.65068
GRWD1	black	0.47572	2.1522e-06	0.635537	1.70716e-11	0.348934	0.000750043	-0.394825	0.000117652	0.293677	0.00496422	-0.42703	2.70017e-05	0.697197	2.28788e-14	0.395723	0.000113148	-0.518107	1.69386e-07	0.0679585	0.524493	-0.331077	0.00143577	-0.187996	0.0759949	-0.246838	0.0190068	-0.42362	3.17819e-05	0.72422	7.23059e-16	-0.0413831	0.698554	0.0165055	0.877289	-0.00896672	0.933153	-0.208053	0.0490952	-0.14543	0.171415	0.0680817	0.52374	-0.310875	0.00286126	-0.15218	0.152178	0.00726403	0.945825
SUMO3	black	0.473661	2.4145e-06	0.609626	1.80575e-10	0.422847	3.29716e-05	-0.445827	1.06449e-05	0.266539	0.011105	-0.384973	0.000179245	0.469787	2.99178e-06	0.538721	4.31941e-08	-0.310794	0.0028689	0.095675	0.369706	-0.290634	0.00545411	-0.31946	0.00214671	-0.179771	0.0899875	-0.390233	0.000143399	0.696911	2.36804e-14	0.0509808	0.633222	-0.0640531	0.548651	-0.0606755	0.56997	-0.0933986	0.381254	-0.10512	0.324107	-0.0164616	0.877613	-0.353553	0.000630104	-0.244884	0.0200057	-0.0435846	0.683351
DDOST	black	0.473076	2.49434e-06	0.574242	3.26854e-09	0.443859	1.17648e-05	-0.584699	1.4398e-09	0.240853	0.0222097	-0.245096	0.0198953	0.489598	9.71942e-07	0.487809	1.07891e-06	-0.255251	0.0151808	0.0778446	0.465828	-0.197555	0.0619837	-0.325523	0.00174361	-0.25282	0.016211	-0.354738	0.00060229	0.700993	1.44138e-14	0.0929693	0.383457	0.0831394	0.435948	0.145686	0.170656	0.186569	0.0782895	-0.0269821	0.800699	-0.225003	0.0329948	-0.297507	0.00440328	-0.288508	0.00582149	0.22182	0.0356232
PSMB3	black	0.470404	2.89178e-06	0.683735	1.11311e-13	0.373946	0.000282741	-0.396231	0.000110671	0.314358	0.00254899	-0.432024	2.11987e-05	0.492608	8.1422e-07	0.525845	1.02497e-07	-0.444402	1.14453e-05	0.23801	0.0238857	-0.510852	2.68255e-07	-0.330557	0.00146233	-0.0911529	0.392858	-0.517381	1.77444e-07	0.882313	1.51345e-30	-0.0792483	0.457799	-0.0288035	0.787553	0.122115	0.251552	-0.193663	0.0674115	-0.0576848	0.589165	0.133375	0.210124	-0.412842	5.26061e-05	-0.211798	0.0450694	0.0689914	0.518194
PRPF31	black	0.469686	3.00831e-06	0.528849	8.40559e-08	0.250395	0.0172985	-0.422575	3.33985e-05	0.282561	0.0069681	-0.335142	0.00124261	0.781116	1.07795e-19	0.296305	0.00457282	-0.669135	5.64233e-13	0.0107833	0.919652	-0.196931	0.0628294	-0.194872	0.065686	-0.23036	0.0289395	-0.333385	0.001323	0.657733	1.88366e-12	-0.0542464	0.611589	0.109474	0.304356	0.295224	0.00473035	-0.179013	0.0913734	-0.068532	0.520991	-0.0711137	0.505375	-0.226898	0.0315089	-0.155988	0.142063	0.0607197	0.569689
METTL26	black	0.467456	3.39937e-06	0.55355	1.5251e-08	0.295653	0.00466723	-0.485435	1.23823e-06	0.325036	0.00177326	-0.293722	0.00495714	0.626055	4.15091e-11	0.329079	0.00154031	-0.653069	3.03897e-12	0.186516	0.0783743	-0.438855	1.51312e-05	-0.203516	0.0543648	-0.14285	0.179222	-0.333882	0.00129981	0.833217	2.30001e-24	-0.000310482	0.997683	0.0748937	0.482955	0.34791	0.000779287	-0.0588273	0.581797	-0.0682873	0.522484	-0.112647	0.290467	-0.422645	3.32886e-05	-0.352023	0.00066773	0.0376567	0.724558
ALKBH4	black	0.467102	3.46566e-06	0.445399	1.08794e-05	0.249484	0.0177228	-0.482956	1.42808e-06	0.189207	0.0740903	-0.197798	0.0616572	0.662105	1.19379e-12	0.365331	0.000399217	-0.547466	2.35206e-08	0.0460448	0.66651	-0.23503	0.0257566	-0.12685	0.233494	-0.262643	0.012388	-0.360123	0.000489532	0.619897	7.27503e-11	-0.0322071	0.763147	0.00221166	0.983494	0.153062	0.149788	0.0243006	0.820154	-0.0805013	0.450698	-0.205475	0.0520354	-0.261641	0.0127382	-0.27208	0.0094803	-0.0229795	0.82978
ZNF205	black	0.466391	3.60239e-06	0.505418	3.75949e-07	0.334032	0.00129288	-0.498185	5.83856e-07	0.285333	0.00641102	-0.316387	0.00238149	0.605702	2.53377e-10	0.428111	2.56322e-05	-0.650726	3.85228e-12	0.0450984	0.67297	-0.411366	5.62894e-05	-0.163474	0.12367	-0.248278	0.0182987	-0.358344	0.000524436	0.687972	6.82722e-14	0.0218758	0.837841	-0.0205242	0.847736	0.386306	0.000169451	-0.0677129	0.525996	-0.0740308	0.488026	-0.0886605	0.40598	-0.33989	0.00104709	-0.125494	0.238573	-0.051402	0.630414
ENSG00000271810	black	0.46611	3.65789e-06	0.39818	0.000101627	0.562465	7.95623e-09	-0.721791	1.00271e-15	0.251271	0.0168985	-0.149939	0.158378	0.40117	8.90787e-05	0.642688	8.55778e-12	-0.355939	0.000575257	-0.0406055	0.703953	-0.30646	0.00330626	-0.145227	0.172022	-0.323016	0.00190113	-0.00244054	0.981786	0.545567	2.68792e-08	0.487505	1.0982e-06	0.0840408	0.430971	0.116196	0.275438	0.392811	0.000128366	-0.140461	0.18668	-0.465707	3.73884e-06	-0.429644	2.38005e-05	-0.186545	0.0783286	0.00610248	0.954478
ENY2	black	0.465873	3.70544e-06	0.637395	1.42928e-11	0.389482	0.00014807	-0.321885	0.00197636	0.294913	0.00477652	-0.451014	8.15272e-06	0.458366	5.5444e-06	0.327546	0.00162518	-0.332373	0.00137142	0.178024	0.0932082	-0.371794	0.000308459	-0.331935	0.00139284	-0.313751	0.00260113	-0.402145	8.53051e-05	0.715737	2.2322e-15	-0.0314808	0.768336	0.0345453	0.746513	0.0222341	0.835223	-0.261976	0.0126204	0.00904011	0.932607	0.140622	0.186171	-0.38184	0.000204364	-0.211803	0.0450642	0.0510188	0.632969
ENSG00000267001	black	0.464994	3.88643e-06	0.523776	1.1738e-07	0.310035	0.00294154	-0.529353	8.12867e-08	0.247114	0.0188697	-0.227072	0.0313755	0.60703	2.26051e-10	0.525524	1.04686e-07	-0.583456	1.58968e-09	0.175671	0.0976862	-0.346941	0.000807937	-0.212123	0.0447339	-0.166267	0.117296	-0.32404	0.00183528	0.803292	1.64473e-21	0.0279056	0.794026	-0.11365	0.286167	0.169544	0.110145	0.0394405	0.712069	-0.120771	0.256847	-0.170586	0.107943	-0.436681	1.68588e-05	-0.338157	0.00111496	-0.0308531	0.772829
RHOC	black	0.464289	4.03741e-06	0.399675	9.51608e-05	0.544966	2.8034e-08	-0.718606	1.53161e-15	0.251516	0.0167883	-0.136917	0.198157	0.410361	5.8935e-05	0.636315	1.585e-11	-0.365228	0.000400845	-0.00895162	0.933265	-0.301541	0.00387421	-0.14694	0.166964	-0.306041	0.00335151	-0.0134388	0.899957	0.579697	2.13882e-09	0.470413	2.89032e-06	0.0811635	0.446969	0.114904	0.28085	0.394883	0.000117354	-0.153268	0.149236	-0.472065	2.63826e-06	-0.437977	1.58078e-05	-0.214482	0.0423568	0.0111136	0.917199
CCT4	black	0.462277	4.49973e-06	0.746736	2.92943e-17	0.39968	9.51416e-05	-0.237722	0.024061	0.392981	0.000127428	-0.593471	7.07534e-10	0.34334	0.000923023	0.220086	0.0371271	-0.291836	0.00525571	0.139103	0.19102	-0.502377	4.52931e-07	-0.411127	5.6909e-05	-0.00523339	0.960955	-0.517996	1.70599e-07	0.721117	1.0973e-15	-0.115761	0.277254	0.037176	0.727936	0.126568	0.234544	-0.429001	2.4553e-05	0.066053	0.536213	0.361672	0.000460888	-0.279941	0.00753367	-0.220053	0.0371566	0.128856	0.226127
ENSG00000288698	black	0.459164	5.31445e-06	0.599421	4.31677e-10	0.306954	0.00325353	-0.296958	0.00447994	0.509379	2.94125e-07	-0.440325	1.40588e-05	0.257849	0.0141427	0.271532	0.00963107	-0.317953	0.00225913	-0.0132946	0.901025	-0.46315	4.29334e-06	-0.328439	0.00157522	0.0308715	0.772698	-0.474289	2.33149e-06	0.477012	2.00155e-06	-0.144491	0.174227	0.0852193	0.424514	0.0746348	0.484473	-0.248756	0.0180683	0.0240061	0.822298	0.201786	0.056492	-0.0759441	0.47682	-0.241949	0.0215906	-0.0402935	0.706123
CDIPT	black	0.456203	6.21625e-06	0.52589	1.02195e-07	0.450575	8.34012e-06	-0.460085	5.05994e-06	0.346665	0.000816283	-0.389579	0.000147463	0.360802	0.000476785	0.475229	2.2122e-06	-0.507266	3.35402e-07	0.105811	0.32092	-0.618097	8.5519e-11	-0.187809	0.0762925	-0.160253	0.131347	-0.195828	0.0643465	0.707689	6.2674e-15	0.234015	0.0264223	0.0160108	0.880939	0.258502	0.0138918	-0.103998	0.329326	-0.161645	0.127987	-0.00332811	0.975164	-0.547862	2.28734e-08	-0.059418	0.578005	-0.0634322	0.552541
MRPS17	black	0.456037	6.27066e-06	0.613853	1.24705e-10	0.444199	1.1564e-05	-0.344894	0.000871636	0.363786	0.000424261	-0.487465	1.10075e-06	0.334764	0.00125953	0.302053	0.00381124	-0.309262	0.00301723	0.1382	0.193944	-0.341593	0.000984051	-0.304189	0.00355848	-0.277848	0.00801413	-0.333255	0.00132911	0.671823	4.21377e-13	0.0513878	0.630509	0.214882	0.0419636	0.144649	0.173753	-0.235487	0.0254618	0.0242222	0.820725	0.142437	0.180496	-0.330741	0.00145288	-0.084768	0.42698	0.0999111	0.348791
ERAL1	black	0.455237	6.54038e-06	0.595557	5.95702e-10	0.208245	0.0488815	-0.356585	0.000561174	0.283847	0.00670466	-0.359141	0.00050853	0.593268	7.19445e-10	0.336731	0.00117377	-0.481919	1.51545e-06	0.0898789	0.399534	-0.388483	0.000154512	-0.388651	0.000153414	-0.0671653	0.529355	-0.5788	2.29466e-09	0.699741	1.67986e-14	-0.248821	0.0180374	-0.028573	0.789213	0.175744	0.0975463	-0.195998	0.0641108	-0.24088	0.022194	0.0909209	0.394069	-0.166104	0.117661	-0.160444	0.130881	-0.102361	0.337038
HTRA2	black	0.455044	6.60679e-06	0.557218	1.16956e-08	0.355857	0.000577063	-0.510759	2.69833e-07	0.220493	0.0367696	-0.317477	0.00229569	0.606095	2.44973e-10	0.431358	2.18991e-05	-0.570928	4.21311e-09	0.133444	0.209885	-0.333493	0.00131794	-0.234357	0.0261963	-0.159754	0.132568	-0.347151	0.000801648	0.773336	4.1737e-19	0.0409075	0.701855	-0.0460606	0.666403	0.139612	0.189386	-0.0371098	0.728401	-0.0245372	0.818433	-0.123944	0.244468	-0.407637	6.66927e-05	-0.363541	0.000428371	0.0626259	0.557611
CTSD	black	0.452724	7.45945e-06	0.385754	0.000173442	0.391415	0.000136311	-0.511721	2.54032e-07	0.253892	0.0157495	-0.183749	0.0829856	0.394209	0.00012084	0.639335	1.18565e-11	-0.327757	0.00161323	0.0383189	0.719913	-0.323411	0.00187549	-0.236076	0.0250862	-0.256276	0.0147634	-0.244316	0.0203044	0.547775	2.30141e-08	0.168421	0.112556	-0.0573441	0.59137	0.129044	0.225442	0.150111	0.157894	-0.171729	0.105568	-0.177201	0.0947556	-0.406703	6.9565e-05	-0.0647034	0.544591	-0.0527281	0.621607
PDIA6	black	0.449462	8.83406e-06	0.536054	5.18165e-08	0.462531	4.43869e-06	-0.464437	4.00523e-06	0.273458	0.00911003	-0.274397	0.0088652	0.278914	0.00776604	0.382612	0.000197888	-0.0837917	0.432343	0.0524005	0.623778	-0.235945	0.0251698	-0.371115	0.000317011	-0.25372	0.0158226	-0.360008	0.000491718	0.546316	2.55036e-08	0.0987751	0.354325	0.2137	0.0431328	0.194295	0.0665045	0.111658	0.29475	-0.0177186	0.868349	-0.108124	0.310395	-0.248417	0.0182314	-0.271184	0.00972788	0.235706	0.0253217
ENSG00000250644	black	0.448147	9.45263e-06	0.373879	0.000283509	0.386336	0.000169236	-0.509199	2.9745e-07	0.253324	0.0159926	-0.17648	0.0961281	0.394355	0.000120078	0.633939	1.98721e-11	-0.333155	0.00133389	0.0322266	0.763008	-0.32061	0.00206432	-0.220365	0.0368819	-0.255049	0.0152639	-0.233427	0.0268143	0.535272	5.46397e-08	0.173893	0.101182	-0.0534288	0.616975	0.127509	0.231057	0.153946	0.147422	-0.174438	0.100101	-0.180682	0.0883436	-0.404737	7.59928e-05	-0.0572488	0.591988	-0.05591	0.600693
ENSG00000285558	black	0.447992	9.52849e-06	0.635199	1.76307e-11	0.334179	0.00128612	-0.276562	0.00832243	0.476315	2.08152e-06	-0.478962	1.79301e-06	0.276464	0.00834643	0.319796	0.00212235	-0.378436	0.000235301	0.186178	0.078927	-0.591412	8.37574e-10	-0.263199	0.0121975	0.0581112	0.58641	-0.475987	2.12025e-06	0.717072	1.87461e-15	-0.100924	0.343901	0.0619829	0.561672	0.135889	0.201578	-0.313158	0.00265298	0.00898914	0.932986	0.281291	0.00723738	-0.423223	3.23872e-05	-0.201846	0.0564174	-0.0469165	0.660582
CD151	black	0.447755	9.64517e-06	0.298011	0.00433377	0.527238	9.35106e-08	-0.703338	1.07965e-14	0.230775	0.0286438	-0.11975	0.260922	0.415552	4.64196e-05	0.587119	1.18609e-09	-0.414282	4.92302e-05	-0.119699	0.261126	-0.22522	0.0328219	-0.0592393	0.579151	-0.401085	8.9412e-05	0.0520833	0.625883	0.436248	1.72237e-05	0.499715	5.32379e-07	0.164333	0.121683	0.233546	0.0267344	0.402668	8.33472e-05	-0.151076	0.15521	-0.484277	1.32371e-06	-0.318812	0.00219443	0.00172911	0.987095	0.099107	0.352703
NHLRC1	black	0.443864	1.17617e-05	0.603714	3.00304e-10	0.341714	0.000979716	-0.319349	0.0021548	0.44245	1.26337e-05	-0.435679	1.7715e-05	0.371192	0.00031603	0.290944	0.00540232	-0.411809	5.51586e-05	0.0893142	0.402514	-0.423314	3.22477e-05	-0.255538	0.0150631	-0.0785392	0.461846	-0.311933	0.00276298	0.638262	1.31496e-11	-0.0103419	0.922931	0.0590706	0.580234	0.205615	0.0518724	-0.23828	0.0237215	-0.0124324	0.907415	0.182202	0.0856548	-0.352849	0.000647157	-0.153562	0.148448	0.0406425	0.703696
SSR2	black	0.44281	1.24064e-05	0.485247	1.25174e-06	0.456689	6.05883e-06	-0.619129	7.79569e-11	0.249466	0.0177314	-0.195627	0.0646267	0.44903	9.0328e-06	0.496807	6.34187e-07	-0.363509	0.000428919	0.127655	0.230519	-0.272511	0.00936314	-0.19604	0.0640526	-0.222727	0.0348568	-0.221448	0.0359414	0.716741	1.95761e-15	0.223492	0.0342213	0.0322666	0.762723	0.0683882	0.521868	0.241991	0.021567	-0.0939666	0.378353	-0.332542	0.00136323	-0.421452	3.52211e-05	-0.32198	0.0019699	0.108583	0.308335
ENSG00000285779	black	0.44254	1.25767e-05	0.504027	4.09468e-07	0.444773	1.12315e-05	-0.534006	5.95231e-08	0.271855	0.00954176	-0.220792	0.0365086	0.346881	0.000809756	0.522753	1.25472e-07	-0.325781	0.00172807	0.20207	0.0561384	-0.359356	0.000504309	-0.144124	0.175336	-0.213257	0.0435775	-0.220915	0.0364014	0.749939	1.80621e-17	0.209946	0.047025	0.0571947	0.592339	0.0763839	0.474264	0.166297	0.11723	0.00040005	0.997014	-0.216632	0.040282	-0.517142	1.80182e-07	-0.328445	0.00157489	0.1898	0.073172
EEF2KMT	black	0.441625	1.31704e-05	0.475332	2.1995e-06	0.338139	0.00111569	-0.595141	6.1653e-10	0.253737	0.0158153	-0.13721	0.19719	0.445688	1.07204e-05	0.460473	4.95624e-06	-0.487741	1.08325e-06	0.127395	0.231475	-0.368506	0.000351952	-0.216532	0.0403764	-0.12291	0.248456	-0.211349	0.0455376	0.715125	2.41769e-15	0.150132	0.157835	0.0357472	0.738007	0.325585	0.00173982	0.245499	0.0196867	-0.0620599	0.561185	-0.298386	0.00428275	-0.401884	8.63021e-05	-0.358812	0.000515037	0.182852	0.0845244
EXOSC4	black	0.44097	1.36112e-05	0.597377	5.12108e-10	0.259619	0.0134712	-0.38797	0.000157921	0.284858	0.0065037	-0.326864	0.00166425	0.607533	2.16463e-10	0.377696	0.000242583	-0.573948	3.34337e-09	0.234274	0.026251	-0.383359	0.000191807	-0.243016	0.0210027	-0.157242	0.138847	-0.458642	5.46377e-06	0.844124	1.50396e-25	-0.12312	0.247643	-0.000743149	0.994453	0.218405	0.0386354	-0.156593	0.140504	-0.101951	0.338988	0.0244109	0.819352	-0.376248	0.000257413	-0.380403	0.000216936	0.103606	0.331165
TRIM28	black	0.440244	1.4116e-05	0.544987	2.79936e-08	0.215171	0.0416825	-0.383373	0.000191692	0.343492	0.000917863	-0.286196	0.00624576	0.77035	6.91947e-19	0.23146	0.0281618	-0.593864	6.85065e-10	0.0729251	0.494564	-0.179006	0.0913863	-0.220653	0.0366297	-0.166299	0.117226	-0.363282	0.000432741	0.682779	1.24146e-13	-0.106131	0.319452	0.135417	0.203162	0.258238	0.0139925	-0.1415	0.18341	-0.156114	0.141739	-0.0408754	0.702078	-0.261916	0.0126414	-0.244595	0.0201572	0.103544	0.331455
SLC39A3	black	0.436896	1.66797e-05	0.511157	2.63182e-07	0.27894	0.00776024	-0.511045	2.6503e-07	0.2015	0.0568501	-0.197926	0.0614858	0.593694	6.94722e-10	0.517499	1.76115e-07	-0.549143	2.08915e-08	0.215808	0.0410664	-0.341024	0.00100472	-0.217997	0.0390095	-0.146661	0.167781	-0.34839	0.000765464	0.821498	3.48913e-23	-0.00396245	0.970433	-0.143394	0.177557	0.1431	0.178455	0.0559404	0.600495	-0.129551	0.223611	-0.179893	0.0897666	-0.449106	8.99772e-06	-0.376154	0.000258406	-0.0376343	0.724715
MUS81	black	0.43675	1.68013e-05	0.398191	0.000101578	0.455976	6.29099e-06	-0.565538	6.32926e-09	0.173453	0.102062	-0.216264	0.0406305	0.489591	9.72362e-07	0.58986	9.50363e-10	-0.329255	0.00153084	0.00811604	0.939482	-0.280179	0.00748071	-0.233117	0.0270228	-0.327152	0.00164762	-0.141122	0.184595	0.577319	2.57561e-09	0.290674	0.00544754	-0.0835336	0.433767	0.0983236	0.35654	0.165855	0.118221	-0.270411	0.009946	-0.28083	0.00733733	-0.342668	0.000946081	-0.107119	0.314942	-0.0845101	0.428393
PSMA7	black	0.436082	1.73662e-05	0.639649	1.15019e-11	0.367375	0.000368154	-0.27676	0.00827434	0.279365	0.0076633	-0.451497	7.95087e-06	0.347972	0.000777501	0.417069	4.32609e-05	-0.27333	0.00914396	0.285869	0.00630791	-0.416683	4.40445e-05	-0.379704	0.000223302	-0.203918	0.0538795	-0.474112	2.35465e-06	0.816529	1.04163e-22	-0.0824749	0.439637	0.0592193	0.579279	0.182468	0.0851917	-0.257003	0.0144739	-0.049392	0.643862	0.218504	0.0385451	-0.467504	3.39036e-06	-0.188786	0.0747474	0.0978353	0.358946
PRR19	black	0.434767	1.85308e-05	0.576646	2.71397e-09	0.181243	0.0873435	-0.36409	0.000419235	0.363669	0.000426228	-0.280275	0.00745939	0.696707	2.42704e-14	0.221208	0.0361474	-0.55309	1.57641e-08	0.140894	0.185315	-0.171161	0.106743	-0.281986	0.00708891	-0.137342	0.196755	-0.470748	2.83748e-06	0.712194	3.53178e-15	-0.227069	0.0313774	0.210613	0.0463132	0.347578	0.000789015	-0.149822	0.158705	0.0123516	0.908014	0.00462262	0.965509	-0.222748	0.0348394	-0.322915	0.00190773	0.13652	0.199473
DNAH1	black	-0.433922	1.93172e-05	-0.681109	1.5007e-13	-0.403665	7.97217e-05	0.181792	0.0863744	-0.350813	0.000698925	0.570166	4.46465e-09	-0.30517	0.00344747	-0.321311	0.00201551	0.235663	0.025349	-0.236996	0.0245085	0.420055	3.76194e-05	0.418616	4.02464e-05	0.164777	0.120664	0.544986	2.79955e-08	-0.751699	1.38059e-17	0.128533	0.227301	0.0204639	0.848178	-0.0492595	0.644752	0.437997	1.57922e-05	0.0435274	0.683745	-0.399308	9.67126e-05	0.387017	0.000164428	0.0464227	0.663938	-0.0263717	0.805117
COA6	black	0.433807	1.94267e-05	0.632002	2.38603e-11	0.348622	0.000758848	-0.284548	0.00656461	0.303796	0.00360379	-0.46973	3.00105e-06	0.301544	0.0038738	0.410308	5.90773e-05	-0.252119	0.0165192	0.0994827	0.350872	-0.552006	1.70375e-08	-0.323813	0.00184974	0.167299	0.115007	-0.529577	8.00873e-08	0.632567	2.26229e-11	-0.13268	0.212531	-0.172636	0.103713	-0.116993	0.272136	-0.267026	0.010953	-0.0161365	0.880012	0.237342	0.0242945	-0.238848	0.0233807	-0.23277	0.0272578	-0.0641639	0.547958
BEX3	black	0.433009	2.02019e-05	0.624245	4.90147e-11	0.315271	0.00247236	-0.164908	0.120364	0.436391	1.71025e-05	-0.593491	7.06428e-10	0.297439	0.00441272	0.17143	0.106186	-0.36705	0.000372948	0.105729	0.321296	-0.483496	1.38454e-06	-0.317193	0.0023178	-0.0443494	0.678099	-0.463396	4.23682e-06	0.627624	3.59104e-11	-0.144829	0.173211	0.0727655	0.495511	0.165402	0.119243	-0.534263	5.84996e-08	-0.0299595	0.779239	0.383802	0.000188281	-0.22942	0.0296194	0.0101821	0.924118	-0.0911523	0.392862
SNRPE	black	0.4323	2.09144e-05	0.665495	8.3381e-13	0.344073	0.000898442	-0.243884	0.020534	0.358754	0.000516192	-0.461746	4.62992e-06	0.316418	0.00237907	0.291348	0.00533548	-0.275517	0.00858056	0.275594	0.00856131	-0.429988	2.34067e-05	-0.332307	0.00137464	-0.0743053	0.486409	-0.455495	6.45232e-06	0.7659	1.4492e-18	-0.109323	0.305028	0.0169998	0.873644	0.0108164	0.919406	-0.307386	0.00320809	0.0598954	0.574948	0.227649	0.030936	-0.439621	1.45629e-05	-0.353266	0.00063699	0.0581759	0.585993
PHF5A	black	0.432076	2.11444e-05	0.704423	9.43592e-15	0.387695	0.00015977	-0.330029	0.00148974	0.220225	0.037005	-0.501548	4.76382e-07	0.47386	2.38784e-06	0.423587	3.18319e-05	-0.290772	0.00543115	0.139553	0.189575	-0.452974	7.36294e-06	-0.3806	0.000215165	-0.123081	0.247794	-0.553697	1.50902e-08	0.747514	2.60656e-17	-0.112885	0.289445	-0.19707	0.0626406	-0.117671	0.269348	-0.279548	0.00762186	-0.0139404	0.896244	0.20795	0.0492105	-0.328047	0.00159695	-0.282681	0.00694327	-0.0673514	0.528213
H4C15	black	0.431688	2.15489e-05	0.494435	7.3065e-07	0.255474	0.015089	-0.322549	0.00193186	0.308768	0.00306645	-0.293257	0.00502937	0.24522	0.019831	0.329814	0.00150105	-0.331486	0.00141515	0.0358799	0.737069	-0.355371	0.000587896	-0.21609	0.0407967	-0.0601999	0.573003	-0.242405	0.0213378	0.474197	2.34341e-06	-0.0261025	0.807068	0.16509	0.119952	0.143198	0.178157	-0.0941972	0.377178	0.0640945	0.548392	-0.0141263	0.894868	-0.200543	0.0580624	-0.415598	4.63218e-05	0.188233	0.0756185
PARK7	black	0.431176	2.20935e-05	0.535186	5.49559e-08	0.352666	0.000651661	-0.443766	1.18203e-05	0.304145	0.00356353	-0.331995	0.0013899	0.552821	1.60715e-08	0.375832	0.000261827	-0.489857	9.57281e-07	0.193752	0.067283	-0.204735	0.0529048	-0.210512	0.0464202	-0.357	0.000552319	-0.240388	0.0224762	0.765583	1.5265e-18	0.0666357	0.532615	0.165129	0.119862	0.197715	0.061768	-0.0688077	0.519312	-0.0470764	0.659497	-0.0780083	0.464888	-0.405357	7.39076e-05	-0.215553	0.0413123	0.0511819	0.631881
PNISR	black	-0.429282	2.42218e-05	-0.629069	3.14002e-11	-0.358535	0.000520596	0.364998	0.000404497	-0.351108	0.000691189	0.460667	4.90519e-06	-0.448162	9.44532e-06	-0.446052	1.0523e-05	0.516226	1.91031e-07	-0.151129	0.155064	0.590649	8.91326e-10	0.233468	0.0267868	0.0683614	0.522031	0.429449	2.40264e-05	-0.78804	3.08189e-20	0.0366334	0.731755	0.0275544	0.796562	-0.134458	0.20641	0.23099	0.0284917	0.0659475	0.536865	-0.191288	0.0709074	0.351171	0.000689573	0.143885	0.176061	0.0268083	0.801957
CTSA	black	0.428002	2.57675e-05	0.339017	0.00108079	0.376228	0.000257622	-0.479482	1.74093e-06	0.143645	0.176789	-0.144908	0.172975	0.40116	8.91153e-05	0.471201	2.76739e-06	-0.180253	0.0891151	0.06187	0.562386	-0.119034	0.263804	-0.293991	0.00491582	-0.389413	0.00014851	-0.272631	0.0093306	0.512459	2.42511e-07	0.134863	0.205036	0.017461	0.870245	0.162182	0.126707	0.191588	0.0704577	-0.221554	0.0358502	-0.266194	0.0112136	-0.299123	0.00418396	-0.119795	0.26074	-0.00645684	0.951838
POLE4	black	0.427498	2.64005e-05	0.611363	1.55196e-10	0.26534	0.0114868	-0.278384	0.00788857	0.24759	0.0186341	-0.416287	4.4863e-05	0.469721	3.00266e-06	0.347546	0.000789938	-0.43884	1.51428e-05	0.234198	0.0263015	-0.395176	0.000115875	-0.360548	0.000481516	-0.0437321	0.682338	-0.475571	2.17026e-06	0.802992	1.74642e-21	-0.159226	0.13387	-0.0946967	0.374642	0.135483	0.202939	-0.302655	0.00373848	-0.0297518	0.780731	0.169004	0.111299	-0.378162	0.000237977	-0.328522	0.00157069	0.00311118	0.976783
ENSG00000267748	black	-0.427296	2.66586e-05	-0.143694	0.17664	-0.515575	1.99109e-07	0.403136	8.16251e-05	-0.329076	0.00154047	0.32148	0.00200392	-0.0525289	0.622927	-0.221509	0.0358884	0.149774	0.158842	0.807398	7.14923e-22	0.196153	0.063896	0.0282879	0.791268	0.268608	0.0104717	-0.233536	0.026741	0.520446	1.45714e-07	-0.512887	2.36054e-07	-0.141726	0.182704	0.196489	0.0634334	-0.0236251	0.825073	0.00395049	0.970522	0.187653	0.0765413	-0.410454	5.86839e-05	-0.221199	0.0361554	0.0305162	0.775245
KLHDC1	black	-0.425946	2.84425e-05	-0.640408	1.06867e-11	-0.29247	0.00515366	0.241771	0.02169	-0.390932	0.000139166	0.462038	4.55789e-06	-0.467373	3.41472e-06	-0.300952	0.00394771	0.390635	0.000140951	-0.162843	0.125145	0.461299	4.74204e-06	0.260319	0.0132133	0.0336995	0.752517	0.541089	3.67029e-08	-0.725928	5.73292e-16	0.162074	0.126964	-0.0699007	0.512681	-0.0873717	0.412865	0.328054	0.00159661	0.0951158	0.372522	-0.272949	0.00924529	0.334913	0.00125284	0.177872	0.093493	-0.0583052	0.585159
PREB	black	0.423208	3.24111e-05	0.475407	2.19029e-06	0.290305	0.00550966	-0.57081	4.25132e-09	0.165237	0.119618	-0.154811	0.145134	0.542461	3.33766e-08	0.462426	4.4638e-06	-0.440239	1.41193e-05	0.0496847	0.641896	-0.437819	1.59325e-05	-0.245537	0.019667	-0.160226	0.131412	-0.332929	0.00134461	0.652944	3.0778e-12	0.0289096	0.786788	-0.0354476	0.740124	0.203028	0.0549577	0.200938	0.0575603	-0.136612	0.199166	-0.280089	0.00750078	-0.291761	0.00526786	-0.388826	0.000152275	0.0727757	0.495451
RPS6KA4	black	0.423093	3.25889e-05	0.47183	2.67287e-06	0.424456	3.05423e-05	-0.484933	1.27463e-06	0.185606	0.0798677	-0.304637	0.00350739	0.513197	2.31492e-07	0.638596	1.27332e-11	-0.357115	0.000549882	-0.0649249	0.543211	-0.358968	0.000511954	-0.20323	0.0547116	-0.310536	0.00289344	-0.323721	0.00185558	0.521081	1.39851e-07	0.129884	0.222411	-0.0596396	0.576585	0.0958302	0.368926	0.0278113	0.794707	-0.228145	0.0305622	-0.0706462	0.508184	-0.238155	0.0237973	0.0296125	0.781732	-0.0382467	0.720419
NAA10	black	0.422961	3.2794e-05	0.648266	4.93099e-12	0.307493	0.00319692	-0.295818	0.0046432	0.200163	0.0585497	-0.507269	3.35332e-07	0.605259	2.63188e-10	0.350688	0.00070223	-0.450274	8.47134e-06	0.129189	0.224919	-0.544636	2.86879e-08	-0.35559	0.000582987	-0.185501	0.080042	-0.566354	5.9539e-09	0.761576	2.92673e-18	-0.188064	0.0758863	-0.165837	0.11826	0.0582511	0.585508	-0.352975	0.000644084	-0.184818	0.0811783	0.222771	0.0348196	-0.232834	0.0272143	-0.0308337	0.772968	-0.194336	0.0664464
PSMD4	black	0.422656	3.32708e-05	0.646315	5.98729e-12	0.276562	0.00832243	-0.260247	0.0132399	0.321624	0.00199408	-0.438997	1.50246e-05	0.484811	1.28361e-06	0.320658	0.00206098	-0.418535	4.0398e-05	0.23635	0.0249133	-0.438208	1.56268e-05	-0.268447	0.0105199	-0.0547429	0.608328	-0.465545	3.77204e-06	0.815557	1.28535e-22	-0.143108	0.178432	0.0306595	0.774217	0.067441	0.527663	-0.314515	0.00253566	-0.0731962	0.492956	0.191891	0.0700067	-0.399553	9.5674e-05	-0.253978	0.0157131	0.144726	0.173521
SNRNP25	black	0.421641	3.49095e-05	0.563352	7.4495e-09	0.269827	0.0101137	-0.482289	1.48375e-06	0.292808	0.00509995	-0.266542	0.0111038	0.554928	1.38093e-08	0.324634	0.00179804	-0.541441	3.582e-08	0.152725	0.150699	-0.427649	2.62091e-05	-0.287821	0.00594486	-0.104794	0.325619	-0.353807	0.000624033	0.770491	6.75728e-19	-0.0247075	0.817195	0.0412149	0.699721	0.291962	0.00523527	-0.0140669	0.895308	-0.139208	0.190682	-0.12536	0.239078	-0.348388	0.000765497	-0.368683	0.000349462	-0.020011	0.851499
CDK2AP1	black	0.421086	3.58361e-05	0.67818	2.08678e-13	0.400649	9.11575e-05	-0.167486	0.114595	0.403538	8.01746e-05	-0.612767	1.37218e-10	0.282695	0.00694031	0.19489	0.0656602	-0.189826	0.0731318	0.166975	0.115722	-0.399963	9.39612e-05	-0.345257	0.000860031	-0.155872	0.142364	-0.500768	4.99493e-07	0.665219	8.58701e-13	-0.116962	0.272265	0.112601	0.290669	0.144387	0.174542	-0.484701	1.29176e-06	0.0195763	0.85469	0.418549	4.03719e-05	-0.278842	0.00778257	0.000692153	0.994834	-0.0440261	0.680317
MPLKIP	black	0.420567	3.67225e-05	0.610799	1.63036e-10	0.292881	0.00508848	-0.264838	0.0116502	0.31752	0.00229237	-0.44726	9.89292e-06	0.401558	8.75595e-05	0.251304	0.0168835	-0.289676	0.00561702	0.084666	0.427539	-0.43755	1.61473e-05	-0.395896	0.000112301	-0.0718544	0.500939	-0.595583	5.94392e-10	0.614647	1.16258e-10	-0.22989	0.0292779	0.0135065	0.899456	-0.0583886	0.584622	-0.295134	0.00474374	-0.0972003	0.362088	0.229896	0.0292738	-0.137601	0.195903	-0.110442	0.300075	-0.0683373	0.522179
MPV17L2	black	0.418118	4.11951e-05	0.541904	3.46915e-08	0.374139	0.000280529	-0.483903	1.35254e-06	0.284996	0.00647655	-0.271974	0.00950913	0.46882	3.15485e-06	0.430741	2.2566e-05	-0.409332	6.17606e-05	0.0818805	0.442952	-0.441025	1.35738e-05	-0.256361	0.0147293	-0.0935321	0.380571	-0.281203	0.00725649	0.668659	5.93977e-13	0.0985442	0.355457	-0.131774	0.215699	0.183032	0.0842143	0.0431789	0.686144	-0.074756	0.483762	-0.0761055	0.475881	-0.338397	0.00110532	-0.232276	0.0275955	-0.0401785	0.706924
SET	black	0.417733	4.19419e-05	0.697645	2.16725e-14	0.356538	0.000562192	-0.202503	0.0556017	0.3552	0.000591756	-0.516769	1.84526e-07	0.347953	0.000778051	0.288988	0.00573674	-0.239512	0.0229868	0.221452	0.0359379	-0.361323	0.000467212	-0.399089	9.76499e-05	-0.0163425	0.878491	-0.476929	2.01095e-06	0.741306	6.54189e-17	-0.110703	0.298927	0.00138866	0.989636	0.0793019	0.457494	-0.383885	0.000187623	0.0583584	0.584816	0.331481	0.00141542	-0.418062	4.13032e-05	-0.197723	0.0617578	0.117708	0.269197
MRPL13	black	0.415846	4.57915e-05	0.641331	9.77008e-12	0.354933	0.000597826	-0.228726	0.0301292	0.218831	0.0382488	-0.45737	5.84493e-06	0.344523	0.000883667	0.303177	0.00367635	-0.154832	0.145079	0.226935	0.03148	-0.239964	0.0227223	-0.46215	4.53061e-06	-0.303939	0.00358721	-0.555364	1.33805e-08	0.696509	2.48559e-14	-0.171076	0.106919	-0.0230628	0.829172	0.116749	0.273143	-0.312237	0.00273525	0.0479208	0.653778	0.239052	0.0232592	-0.305703	0.00338849	-0.204545	0.0531303	0.0560129	0.600022
ZZEF1	black	-0.415728	4.6043e-05	-0.612694	1.38108e-10	-0.290694	0.00544414	0.115727	0.277396	-0.398277	0.000101197	0.533478	6.16789e-08	-0.383906	0.000187457	-0.15782	0.137381	0.446927	1.00632e-05	-0.223595	0.0341365	0.372388	0.000301158	0.254398	0.0155354	0.106056	0.319792	0.473682	2.41165e-06	-0.689756	5.54404e-14	0.16811	0.113233	-0.0977825	0.359206	-0.28093	0.00731571	0.53249	6.59171e-08	-0.125054	0.240234	-0.408226	6.49384e-05	0.396791	0.000107999	0.0878597	0.410251	-0.131291	0.217401
COMMD5	black	0.415121	4.73566e-05	0.423873	3.14025e-05	0.226323	0.0319535	-0.371471	0.0003125	0.178376	0.0925512	-0.229965	0.0292235	0.608694	1.95779e-10	0.311204	0.0028304	-0.439908	1.43556e-05	0.061634	0.56388	-0.105156	0.323941	-0.227944	0.0307128	-0.294607	0.00482246	-0.419752	3.81582e-05	0.562377	8.00816e-09	-0.106192	0.319172	-0.0709414	0.506409	0.203361	0.054553	-0.0824835	0.439589	-0.181728	0.0864874	-0.0987329	0.354532	-0.167956	0.113567	-0.227178	0.0312938	-0.0912338	0.392437
BOLA3	black	0.414749	4.81781e-05	0.602113	3.44037e-10	0.355359	0.000588173	-0.37154	0.000311632	0.340278	0.0010324	-0.35005	0.000719296	0.363674	0.000426145	0.317687	0.00227953	-0.331432	0.00141785	0.245418	0.0197285	-0.337097	0.00115841	-0.268557	0.0104871	-0.0822895	0.440669	-0.419736	3.81875e-05	0.758462	4.81115e-18	-0.0501626	0.638692	0.0999624	0.348542	0.153471	0.14869	-0.116426	0.274485	0.0352891	0.741245	0.05714	0.592693	-0.4072	6.80227e-05	-0.35013	0.000717127	0.0940645	0.377854
NAA50	black	0.414622	4.84636e-05	0.644269	7.3286e-12	0.307785	0.00316665	-0.10998	0.302113	0.486394	1.17134e-06	-0.602535	3.31943e-10	0.193578	0.0675334	0.200346	0.0583144	-0.133438	0.209907	-0.0562092	0.598742	-0.481633	1.54038e-06	-0.416992	4.34153e-05	-0.0527192	0.621666	-0.529251	8.18405e-08	0.389457	0.000148233	-0.216045	0.0408397	0.113611	0.286336	-0.0154761	0.884888	-0.503267	4.2898e-07	0.0156871	0.88333	0.503949	4.11437e-07	-0.0137203	0.897873	0.0507633	0.634675	-0.10036	0.346617
TMEM97	black	0.414264	4.92713e-05	0.471132	2.77805e-06	0.389667	0.000146911	-0.614391	1.18917e-10	0.243864	0.0205448	-0.0982336	0.356983	0.376359	0.000256254	0.459629	5.18447e-06	-0.321622	0.00199423	-0.0208336	0.845469	-0.319869	0.00211705	-0.179537	0.0904134	-0.128186	0.228569	-0.159777	0.13251	0.523245	1.21515e-07	0.238361	0.0236731	0.0175622	0.8695	0.117029	0.271989	0.35161	0.00067823	-0.0647735	0.544154	-0.376572	0.000254027	-0.250718	0.0171499	-0.505825	3.66624e-07	0.198092	0.0612641
HSPE1	black	0.413938	5.00167e-05	0.674645	3.09116e-13	0.331011	0.00143908	-0.226507	0.0318103	0.3352	0.00124003	-0.459566	5.20174e-06	0.298499	0.00426753	0.314202	0.00256231	-0.241216	0.0220026	0.254533	0.0154787	-0.456418	6.14598e-06	-0.325768	0.00172884	0.0317928	0.766106	-0.499158	5.50614e-07	0.749886	1.82081e-17	-0.143412	0.1775	-0.0408928	0.701957	0.0827105	0.438327	-0.303864	0.00359596	0.111911	0.293651	0.280153	0.00748634	-0.398821	9.88054e-05	-0.246909	0.0189715	0.112477	0.291201
DDX56	black	0.413478	5.10899e-05	0.585828	1.31555e-09	0.235848	0.0252313	-0.342149	0.000964262	0.311097	0.00284041	-0.408914	6.29432e-05	0.532313	6.67044e-08	0.262957	0.01228	-0.505256	3.79694e-07	-0.0325095	0.76099	-0.457418	5.83e-06	-0.261767	0.0126936	0.0268689	0.801518	-0.43216	2.1058e-05	0.585322	1.36996e-09	-0.140162	0.18763	0.0263882	0.804998	0.0835646	0.433596	-0.2346	0.026037	-0.127082	0.232634	0.108072	0.310629	-0.026568	0.803696	-0.187239	0.0772045	0.0497753	0.641289
LSM4	black	0.41105	5.71083e-05	0.587205	1.17791e-09	0.228716	0.0301365	-0.455981	6.28939e-06	0.26289	0.0123032	-0.223889	0.033895	0.56846	5.08093e-09	0.398812	9.8847e-05	-0.504738	3.92002e-07	0.246956	0.0189482	-0.371424	0.000313091	-0.268235	0.0105835	-0.0842669	0.429728	-0.403889	7.89282e-05	0.850395	2.84625e-26	-0.0888412	0.405021	-0.036014	0.736123	0.156577	0.140545	0.00869763	0.935155	-0.0781945	0.46382	-0.116066	0.275982	-0.398236	0.000101377	-0.438769	1.51962e-05	-0.00695773	0.948106
ENSG00000275674	black	0.409676	6.0802e-05	0.451333	8.01898e-06	0.362004	0.000454947	-0.380937	0.000212178	0.402435	8.42127e-05	-0.252434	0.0163803	0.213482	0.0433512	0.374653	0.000274724	-0.368785	0.000348047	0.100189	0.347445	-0.461496	4.69225e-06	-0.137917	0.194869	0.052948	0.620152	-0.10178	0.339803	0.564091	7.0511e-09	0.22638	0.0319091	0.116022	0.276164	0.304852	0.00348307	0.00597034	0.955463	-0.011442	0.914762	-0.0477725	0.654781	-0.464478	3.99642e-06	-0.267055	0.0109439	0.292612	0.00513096
RNF7	black	0.409472	6.1368e-05	0.622716	5.6357e-11	0.316641	0.00236127	-0.238814	0.0234009	0.426433	2.77861e-05	-0.465215	3.84003e-06	0.253791	0.0157924	0.311267	0.0028245	-0.334575	0.00126808	0.255898	0.0149162	-0.583928	1.53109e-09	-0.266159	0.0112246	0.0614772	0.564874	-0.477358	1.96304e-06	0.756879	6.17686e-18	-0.112904	0.289364	0.0267089	0.802676	0.119919	0.260241	-0.319123	0.00217141	-0.00250949	0.981272	0.303447	0.00364453	-0.478287	1.86277e-06	-0.19986	0.0589398	-0.0545299	0.609726
CCT6A	black	0.409212	6.20987e-05	0.609903	1.76275e-10	0.42506	2.96749e-05	-0.180576	0.0885346	0.338277	0.00111013	-0.529725	7.92995e-08	0.173014	0.102946	0.205846	0.0516036	-0.00438245	0.9673	0.0203125	0.849288	-0.284927	0.00649016	-0.431423	2.18293e-05	-0.155143	0.144263	-0.406776	6.93386e-05	0.423969	3.12596e-05	-0.046908	0.66064	0.157894	0.137195	-0.0105891	0.921094	-0.348603	0.000759374	0.0241178	0.821484	0.315324	0.00246795	-0.145281	0.17186	-0.0821107	0.441667	0.10388	0.329879
CCT7	black	0.408996	6.27106e-05	0.726577	5.24703e-16	0.345346	0.000857197	-0.26535	0.0114837	0.341986	0.000970017	-0.521831	1.3322e-07	0.416921	4.35601e-05	0.293822	0.00494176	-0.354371	0.000610779	0.193334	0.0678872	-0.512678	2.39188e-07	-0.367162	0.000371295	0.0311182	0.770931	-0.536519	5.02011e-08	0.792042	1.46278e-20	-0.158907	0.13466	-0.00549322	0.959019	0.095217	0.372012	-0.350369	0.000710716	0.0108405	0.919227	0.312483	0.00271312	-0.322158	0.00195794	-0.210977	0.0459276	0.0881201	0.408859
SIVA1	black	0.407784	6.62506e-05	0.568548	5.04716e-09	0.314599	0.00252854	-0.393605	0.000124037	0.240842	0.0222156	-0.336821	0.00116997	0.461739	4.63157e-06	0.443738	1.1837e-05	-0.470419	2.88942e-06	0.242477	0.021298	-0.414729	4.82241e-05	-0.207399	0.0498273	-0.128075	0.228974	-0.323116	0.00189461	0.825647	1.36372e-23	0.0254058	0.812122	-0.0314487	0.768566	0.154088	0.147046	-0.109954	0.302228	-0.0541238	0.612395	-0.00153692	0.988529	-0.442477	1.26169e-05	-0.328901	0.00154997	0.000473815	0.996464
PSME3	black	0.406296	7.08535e-05	0.683857	1.09763e-13	0.367068	0.000372679	-0.15398	0.147331	0.326077	0.00171042	-0.609579	1.81315e-10	0.302978	0.00369985	0.311765	0.00277842	-0.125991	0.236702	0.045726	0.668684	-0.509913	2.8449e-07	-0.459462	5.23079e-06	-0.0540747	0.612718	-0.595411	6.02932e-10	0.555075	1.36633e-08	-0.178534	0.0922594	-0.0516711	0.628623	-0.0927009	0.384837	-0.457128	5.92005e-06	-0.123101	0.247715	0.466298	3.62073e-06	-0.155546	0.14321	0.0278574	0.794374	-0.116009	0.276217
LSM2	black	0.405991	7.18312e-05	0.559636	9.80153e-09	0.23062	0.0287544	-0.347703	0.000785325	0.212235	0.044618	-0.27123	0.00971508	0.510671	2.71324e-07	0.349679	0.000729388	-0.443573	1.19368e-05	0.314661	0.00252331	-0.275617	0.00855551	-0.25384	0.0157714	-0.1794	0.0906643	-0.406983	6.86912e-05	0.845097	1.1672e-25	-0.112412	0.291483	-0.0410204	0.70107	0.0761056	0.47588	-0.105757	0.321167	0.00838453	0.937484	-0.00165794	0.987626	-0.434151	1.91011e-05	-0.382027	0.000202777	0.0726743	0.496053
TMED1	black	0.404167	7.79552e-05	0.457007	5.95806e-06	0.264705	0.0116936	-0.505271	3.79365e-07	0.145537	0.171097	-0.150457	0.156928	0.577225	2.59449e-09	0.47838	1.85299e-06	-0.497705	6.00928e-07	0.229689	0.0294232	-0.349534	0.00073336	-0.233787	0.0265737	-0.251426	0.0168287	-0.388123	0.000156897	0.80524	1.1104e-21	-0.0243736	0.819623	-0.0381142	0.721348	0.257495	0.0142804	0.114312	0.28335	-0.126449	0.234989	-0.232242	0.0276191	-0.443971	1.16984e-05	-0.358276	0.00052582	-0.0114655	0.914587
KTI12	black	0.403692	7.96278e-05	0.435167	1.81691e-05	0.338684	0.0010939	-0.554725	1.40131e-08	0.18268	0.0848236	-0.154848	0.145036	0.516792	1.84255e-07	0.503072	4.34115e-07	-0.449012	9.04153e-06	0.0641489	0.548051	-0.227044	0.0313967	-0.139594	0.189442	-0.170944	0.107195	-0.155534	0.143242	0.628906	3.18778e-11	0.185652	0.0797917	-0.00537509	0.959899	0.0940526	0.377915	0.211517	0.0453616	0.00650575	0.951473	-0.304239	0.00355268	-0.362598	0.000444505	-0.353007	0.0006433	0.0871	0.414325
CDK5	black	0.40092	9.00684e-05	0.55317	1.56738e-08	0.211973	0.0448883	-0.308997	0.0030435	0.313707	0.00260489	-0.33692	0.0011658	0.44146	1.328e-05	0.374802	0.000273068	-0.461672	4.64834e-06	0.225018	0.0329828	-0.387499	0.000161106	-0.262776	0.0123421	-0.0224708	0.833493	-0.483121	1.41465e-06	0.735771	1.45394e-16	-0.199469	0.0594478	-0.0665843	0.532932	0.181472	0.0869393	-0.196525	0.0633845	0.00520572	0.961162	0.141246	0.184208	-0.359688	0.000497866	-0.217723	0.0392622	-0.0670144	0.530283
CALR	black	0.400535	9.16143e-05	0.567003	5.67051e-09	0.430496	2.2837e-05	-0.372748	0.000296796	0.283492	0.00677649	-0.401581	8.74682e-05	0.395786	0.000112837	0.348948	0.000749642	-0.174667	0.0996499	0.0663096	0.534627	-0.360879	0.000475346	-0.370847	0.000320453	-0.234309	0.0262282	-0.410173	5.94402e-05	0.607532	2.16485e-10	0.0127517	0.905048	0.110972	0.297747	0.0752277	0.481	-0.0932032	0.382256	-0.0108678	0.919025	0.113031	0.288815	-0.223808	0.0339616	0.104679	0.326154	0.0665954	0.532864
CDKN2AIPNL	black	0.399565	9.56244e-05	0.528147	8.80583e-08	0.340203	0.00103523	-0.401014	8.96953e-05	0.288547	0.00581467	-0.364118	0.000418768	0.400605	9.13342e-05	0.222931	0.0346866	-0.399299	9.67523e-05	0.102069	0.338429	-0.364544	0.000411809	-0.234293	0.0262386	-0.255052	0.0152628	-0.344162	0.000895506	0.634733	1.84299e-11	0.00444306	0.966848	0.123755	0.245192	0.131432	0.216902	-0.0894883	0.401594	-0.00994413	0.925886	-0.0135751	0.898948	-0.216115	0.0407725	-0.122771	0.248995	0.0146251	0.891178
CD2BP2	black	0.397849	0.000103113	0.524628	1.11015e-07	0.377545	0.000244088	-0.375206	0.000268609	0.252233	0.0164688	-0.37471	0.000274091	0.384052	0.000186316	0.425607	2.8908e-05	-0.42539	2.92096e-05	0.177882	0.0934739	-0.600452	3.95825e-10	-0.208578	0.0485138	-0.232734	0.0272827	-0.297589	0.00439183	0.723616	7.8459e-16	0.0946995	0.374628	0.0373439	0.726755	0.186154	0.0789668	-0.129628	0.223333	-0.0692804	0.516439	0.0413107	0.699056	-0.50782	3.24068e-07	-0.130317	0.220859	-0.0496629	0.642042
DOLK	black	0.397114	0.000106484	0.604201	2.88098e-10	0.336275	0.00119316	-0.339651	0.00105623	0.256976	0.0144843	-0.397108	0.000106514	0.401526	8.76846e-05	0.397027	0.000106889	-0.391537	0.0001356	0.196956	0.062795	-0.46907	3.11185e-06	-0.265106	0.0115628	3.01491e-06	0.999977	-0.399329	9.66243e-05	0.785087	5.28675e-20	-0.0159315	0.881525	-0.0996393	0.35011	0.117791	0.268855	-0.170955	0.107171	-0.0349394	0.743721	0.119983	0.259988	-0.419517	3.85808e-05	-0.164313	0.121728	0.0754009	0.479987
POLR2K	black	0.396081	0.000111398	0.593156	7.26144e-10	0.337945	0.00112352	-0.248215	0.0183293	0.233782	0.0265768	-0.384404	0.000183584	0.333583	0.0013137	0.333282	0.00132787	-0.117677	0.269323	0.261474	0.0127974	-0.220295	0.036943	-0.381887	0.000203964	-0.364099	0.000419078	-0.460136	5.04609e-06	0.685542	9.04562e-14	-0.109022	0.306372	0.0364442	0.733088	0.0534894	0.616575	-0.219254	0.0378679	0.0177631	0.868021	0.154622	0.14563	-0.393203	0.000126213	-0.265853	0.0113219	0.0384511	0.718987
SNRPD1	black	0.393282	0.000125784	0.653539	2.89726e-12	0.305955	0.00336092	-0.173917	0.101134	0.318438	0.00222237	-0.52898	8.3326e-08	0.372512	0.000299645	0.256796	0.0145557	-0.31913	0.00217085	0.185718	0.0796837	-0.504487	3.9809e-07	-0.336479	0.00118447	-0.156646	0.140367	-0.4942	7.40911e-07	0.688078	6.74364e-14	-0.162522	0.125903	0.0866529	0.416734	0.0888474	0.404987	-0.420897	3.61558e-05	-0.0131632	0.901999	0.357731	0.000536983	-0.341188	0.00099872	-0.1381	0.19427	0.0301043	0.7782
METTL23	black	0.392979	0.000127437	0.549022	2.10716e-08	0.225887	0.032294	-0.337872	0.00112648	0.145267	0.171901	-0.315047	0.002491	0.41027	5.91785e-05	0.245509	0.0196817	-0.302408	0.00376816	0.142739	0.179566	-0.285361	0.00640559	-0.407886	6.59478e-05	-0.0994138	0.351207	-0.516363	1.89368e-07	0.639314	1.18809e-11	-0.208023	0.0491286	-0.224613	0.0333076	0.201744	0.0565444	-0.147896	0.16419	-0.106483	0.31784	0.0300955	0.778263	-0.153106	0.149669	-0.39627	0.000110481	-0.132182	0.214267
MRTO4	black	0.390623	0.000141023	0.597096	5.2424e-10	0.289267	0.00568799	-0.342265	0.000960156	0.147962	0.164	-0.370979	0.000318749	0.548725	2.15185e-08	0.325142	0.00176677	-0.346567	0.000819255	0.134807	0.205223	-0.279049	0.0077353	-0.282305	0.00702181	-0.256066	0.0148482	-0.414376	4.90154e-05	0.70028	1.57294e-14	-0.0851376	0.42496	-0.0262709	0.805848	0.0251545	0.813946	-0.153868	0.147631	-0.0214196	0.841178	0.0477832	0.654709	-0.256279	0.0147622	-0.227063	0.0313824	0.0925734	0.385494
MAP3K11	black	0.389808	0.000146024	0.303396	0.00365055	0.372642	0.000298078	-0.593653	6.97032e-10	0.170973	0.107134	-0.13376	0.208799	0.604668	2.76823e-10	0.613892	1.24279e-10	-0.531397	7.09296e-08	-0.123292	0.246978	-0.346296	0.000827557	-0.0257659	0.809509	-0.285785	0.00632402	-0.0804648	0.450904	0.443914	1.17322e-05	0.303919	0.0035896	-0.0476489	0.655617	0.0317477	0.766429	0.242111	0.0215005	-0.304939	0.0034733	-0.340162	0.00103677	-0.237996	0.0238943	-0.0618711	0.562379	-0.111254	0.296515
H4C14	black	0.387454	0.000161414	0.554077	1.46837e-08	0.211753	0.0451163	-0.23898	0.0233018	0.375779	0.000262403	-0.359109	0.000509161	0.356622	0.000560392	0.22001	0.0371946	-0.343441	0.000919591	0.117845	0.268636	-0.411788	5.52133e-05	-0.271797	0.00955792	-0.0945773	0.375247	-0.411988	5.47089e-05	0.591458	8.3445e-10	-0.172975	0.103025	0.153245	0.149296	0.0790633	0.458853	-0.250647	0.0171825	-0.0833493	0.434786	0.115349	0.27898	-0.215852	0.0410247	-0.314179	0.00256422	0.0909251	0.394047
VPS72	black	0.386895	0.000165284	0.603359	3.09515e-10	0.23098	0.0284991	-0.279372	0.00766177	0.288684	0.00579037	-0.407797	6.62124e-05	0.578444	2.35938e-09	0.209038	0.0480088	-0.43928	1.48133e-05	0.170155	0.10885	-0.35285	0.000647146	-0.247706	0.0185773	-0.0484824	0.649986	-0.464853	3.91612e-06	0.75608	7.00097e-18	-0.171334	0.106385	0.00855947	0.936183	0.06958	0.514622	-0.283035	0.00686999	-0.120943	0.256163	0.125969	0.236783	-0.276697	0.00828956	-0.248205	0.018334	0.0578716	0.587958
H2AX	black	0.386013	0.000171558	0.610798	1.63045e-10	0.210398	0.0465409	-0.344141	0.00089622	0.244736	0.0200831	-0.300507	0.00400408	0.61765	8.90077e-11	0.263899	0.011961	-0.433451	1.97688e-05	0.205234	0.0523177	-0.282361	0.00700995	-0.312425	0.00271829	-0.141282	0.184094	-0.482498	1.46611e-06	0.772561	4.76256e-19	-0.190786	0.0716657	0.0483763	0.650702	0.195895	0.064253	-0.137238	0.197098	-0.138465	0.193083	0.0196918	0.853842	-0.30001	0.00406788	-0.363113	0.00043562	0.0568031	0.594879
MON2	black	-0.385012	0.000178953	-0.476498	2.06028e-06	-0.271276	0.00970213	0.375353	0.000266999	-0.288826	0.00576519	0.308177	0.00312633	-0.461524	4.68516e-06	-0.350881	0.000697135	0.633572	2.05746e-11	-0.138574	0.19273	0.474631	2.28739e-06	0.0896937	0.40051	0.0441977	0.67914	0.189606	0.0734716	-0.676709	2.45912e-13	-0.0622394	0.560051	-0.0781845	0.463877	-0.238662	0.0234919	0.10565	0.32166	-0.0147631	0.890157	-0.00720994	0.946228	0.474175	2.34636e-06	0.182824	0.0845732	-0.152268	0.151939
DDX49	black	0.384709	0.000181247	0.548956	2.11695e-08	0.166214	0.117416	-0.292054	0.00522046	0.295517	0.00468714	-0.340485	0.00102465	0.586537	1.24288e-09	0.308772	0.00306601	-0.641698	9.42663e-12	0.246034	0.0194128	-0.443643	1.18942e-05	-0.155549	0.143202	-0.00764372	0.942998	-0.400608	9.1319e-05	0.81824	7.17476e-23	-0.153525	0.148546	-0.0658111	0.537709	0.205398	0.0521251	-0.270247	0.00999296	-0.0382444	0.720435	0.122838	0.248735	-0.388547	0.00015409	-0.250845	0.0170922	-0.0345368	0.746573
LSM5	black	0.384633	0.000181825	0.569864	4.56819e-09	0.260271	0.0132312	-0.277948	0.00799047	0.362294	0.000449829	-0.328597	0.00156653	0.287536	0.0059967	0.285976	0.00628752	-0.289373	0.00566947	0.291688	0.00527977	-0.413018	5.2183e-05	-0.278631	0.00783131	-0.115785	0.277153	-0.393223	0.000126103	0.73756	1.12559e-16	-0.103031	0.333869	0.194128	0.0667428	0.147006	0.166771	-0.153677	0.148139	0.0290296	0.785925	0.113381	0.287317	-0.435152	1.8182e-05	-0.345718	0.000845465	0.116871	0.272639
KIAA2013	black	0.383834	0.000188023	0.423782	3.15379e-05	0.337994	0.00112152	-0.577729	2.49481e-09	0.157125	0.139144	-0.124562	0.242103	0.577871	2.46735e-09	0.493212	7.85645e-07	-0.424003	3.12082e-05	0.162214	0.126631	-0.219065	0.0380374	-0.201392	0.0569866	-0.299734	0.00410373	-0.198135	0.0612058	0.737417	1.14897e-16	0.171588	0.105859	-0.0199759	0.851757	0.102007	0.33872	0.255445	0.0151008	-0.186377	0.0786024	-0.343809	0.000907241	-0.431438	2.1813e-05	-0.274554	0.00882469	-0.00331897	0.975233
SCAMP3	black	0.383605	0.000189836	0.559119	1.01803e-08	0.1898	0.0731714	-0.286018	0.00627955	0.30234	0.00377641	-0.391348	0.000136705	0.595219	6.12576e-10	0.226138	0.0320976	-0.501269	4.84518e-07	0.135529	0.202786	-0.366865	0.000375691	-0.236087	0.0250792	-0.0905862	0.39582	-0.513258	2.30601e-07	0.716519	2.0154e-15	-0.230761	0.028654	0.0139847	0.895916	0.0894152	0.40198	-0.266204	0.0112103	-0.188732	0.074833	0.155515	0.143293	-0.180914	0.0879304	-0.044025	0.680325	-0.0808273	0.44886
MRPL24	black	0.383452	0.000191059	0.577537	2.53229e-09	0.190528	0.0720566	-0.288461	0.00582996	0.349163	0.000743633	-0.359702	0.000497601	0.46049	4.95165e-06	0.236593	0.0247602	-0.506339	3.55176e-07	0.255621	0.015029	-0.390358	0.000142632	-0.203317	0.0546065	-0.0316808	0.766907	-0.3843	0.00018439	0.794295	9.5455e-21	-0.157525	0.138128	0.102461	0.336564	0.145905	0.170008	-0.233323	0.0268837	-0.0730453	0.493851	0.112722	0.290146	-0.363673	0.000426158	-0.271308	0.00969316	0.0962401	0.366872
FIBP	black	0.383116	0.000193759	0.510525	2.73813e-07	0.250121	0.0174251	-0.351696	0.000676019	0.251572	0.0167631	-0.286835	0.00612582	0.492404	8.24077e-07	0.368065	0.000358189	-0.419773	3.81206e-05	0.282025	0.00708075	-0.308234	0.00312051	-0.324883	0.00178267	-0.129501	0.223788	-0.38162	0.000206242	0.809602	4.534e-22	-0.0882721	0.408048	0.00517851	0.961365	0.260059	0.0133088	-0.105422	0.322713	-0.0710455	0.505784	0.0153129	0.886094	-0.363311	0.000432257	-0.238067	0.023851	-0.00581503	0.95662
ZNF593OS	black	0.382453	0.000199201	0.591615	8.2377e-10	0.254326	0.0155657	-0.352352	0.000659467	0.218975	0.0381186	-0.371262	0.000315138	0.588012	1.10375e-09	0.35519	0.000591978	-0.470684	2.8475e-06	0.232897	0.0271719	-0.437158	1.64647e-05	-0.27572	0.00852993	-0.0713891	0.503723	-0.458172	5.60168e-06	0.84169	2.81363e-25	-0.12927	0.224625	-0.141865	0.182273	0.072861	0.494945	-0.184265	0.0821099	-0.180929	0.0879028	0.0834706	0.434115	-0.33612	0.00119983	-0.223997	0.0338074	-0.0891056	0.403618
ZNF593	black	0.381925	0.000203639	0.593023	7.34096e-10	0.250562	0.0172214	-0.350966	0.000694909	0.211108	0.0457901	-0.36684	0.00037606	0.580135	2.06655e-09	0.359936	0.000493097	-0.461447	4.70466e-06	0.240424	0.0224558	-0.439866	1.43859e-05	-0.282316	0.00701951	-0.0712711	0.50443	-0.464916	3.90274e-06	0.846886	7.29034e-26	-0.135056	0.20438	-0.153405	0.148867	0.0707661	0.507463	-0.180608	0.0884764	-0.186697	0.0780812	0.0819239	0.44271	-0.340646	0.00101868	-0.23146	0.0281617	-0.0920084	0.388413
POP7	black	0.38187	0.000204106	0.629829	2.92516e-11	0.266624	0.0110782	-0.22484	0.0331249	0.325684	0.00173387	-0.440634	1.38427e-05	0.482624	1.4555e-06	0.24267	0.0211915	-0.383891	0.000187578	0.266512	0.0111134	-0.448984	9.05457e-06	-0.228068	0.0306196	-0.10527	0.323413	-0.515945	1.94479e-07	0.811512	3.0407e-22	-0.171246	0.106567	0.0127926	0.904745	0.0968277	0.36394	-0.333653	0.00131046	-0.0747427	0.48384	0.275216	0.00865638	-0.379119	0.000228772	-0.168968	0.111377	-0.0688462	0.519077
SNRPA	black	0.380959	0.000211987	0.541354	3.60372e-08	0.134461	0.2064	-0.325186	0.00176404	0.222698	0.0348809	-0.322387	0.00194263	0.788743	2.70654e-20	0.189656	0.0733943	-0.5527	1.62111e-08	0.0445415	0.676782	-0.220725	0.0365664	-0.26708	0.0109361	-0.144303	0.174795	-0.494029	7.48497e-07	0.649295	4.44835e-12	-0.263814	0.0119895	0.056118	0.599337	0.165493	0.119038	-0.206731	0.050585	-0.132666	0.212579	0.015035	0.888147	-0.00820102	0.93885	-0.180039	0.0895028	-0.0962612	0.366766
TSPAN31	black	0.380355	0.000217369	0.583768	1.55067e-09	0.349859	0.000724461	-0.336076	0.00120172	0.300252	0.00403668	-0.390884	0.000139456	0.36302	0.000437221	0.343432	0.000919915	-0.329478	0.00151892	0.169277	0.110716	-0.460454	4.96115e-06	-0.25855	0.0138732	0.00386116	0.971188	-0.346808	0.00081196	0.701531	1.34922e-14	0.0197753	0.853228	0.00532183	0.960296	0.0456685	0.669076	-0.17406	0.10085	-0.0539694	0.613411	0.0852325	0.424442	-0.385743	0.000173522	-0.283428	0.00678956	-0.0818563	0.443087
ENO3	black	0.380201	0.000218757	0.472468	2.58004e-06	0.347776	0.000783194	-0.477643	1.93175e-06	0.186404	0.0785584	-0.27012	0.0100293	0.559324	1.00283e-08	0.489032	1.00467e-06	-0.461024	4.81245e-06	0.161183	0.129095	-0.429698	2.37386e-05	-0.210076	0.0468856	-0.249514	0.0177089	-0.302329	0.00377769	0.749418	1.95516e-17	0.0921118	0.387878	-0.000676503	0.994951	0.137566	0.196018	0.0342315	0.748739	-0.217456	0.0395097	-0.108115	0.310436	-0.43116	2.21106e-05	-0.0746458	0.484408	-0.0705051	0.509034
PFDN4	black	0.379614	0.000224141	0.560094	9.47733e-09	0.285788	0.00632348	-0.112196	0.292416	0.292107	0.0052119	-0.450902	8.20034e-06	0.221555	0.0358496	0.195139	0.065309	-0.102599	0.335909	0.225993	0.0322109	-0.218005	0.0390021	-0.417189	4.30193e-05	-0.260625	0.0131022	-0.507685	3.26801e-07	0.585369	1.36479e-09	-0.209818	0.0471626	0.110248	0.300931	0.263401	0.0121287	-0.36661	0.000379514	0.0321031	0.76389	0.311816	0.00277368	-0.275233	0.008652	-0.197483	0.0620801	0.044095	0.679845
RPA2	black	0.37911	0.000228849	0.44972	8.71714e-06	0.1658	0.118345	-0.307653	0.0031803	0.230181	0.0290678	-0.237618	0.0241249	0.469917	2.97038e-06	0.356518	0.000562626	-0.455096	6.58897e-06	0.0958741	0.368706	-0.204561	0.0531118	-0.234981	0.0257884	-0.247585	0.0186367	-0.321912	0.00197455	0.558842	1.03885e-08	-0.10575	0.321199	0.0242752	0.820339	0.163732	0.12307	-0.128349	0.227972	0.000790144	0.994103	-0.0051701	0.961427	-0.271575	0.00961914	-0.263928	0.0119512	0.0287504	0.787935
H2AZ1	black	0.378784	0.000231954	0.689626	5.62867e-14	0.3123	0.00272963	-0.155282	0.1439	0.332229	0.00137842	-0.531933	6.84266e-08	0.313069	0.00266083	0.234085	0.0263757	-0.212464	0.0443829	0.266242	0.0111985	-0.479451	1.74404e-06	-0.36544	0.000397508	-0.0976838	0.359694	-0.540123	3.92285e-08	0.756826	6.228e-18	-0.186489	0.0784189	0.0864234	0.417974	0.0241066	0.821566	-0.425667	2.88262e-05	0.0138156	0.897168	0.387914	0.000158296	-0.362885	0.000439541	-0.176989	0.0951579	0.0414323	0.698213
MRPL55	black	0.377095	0.000248643	0.442341	1.27033e-05	0.145308	0.171778	-0.322194	0.00195555	0.135056	0.20438	-0.227581	0.0309873	0.507044	3.40047e-07	0.344189	0.000894612	-0.481577	1.54533e-06	0.24733	0.0187623	-0.289291	0.00568378	-0.220118	0.0370986	-0.143124	0.178382	-0.434988	1.83296e-05	0.734369	1.7743e-16	-0.188348	0.0754371	-0.068914	0.518665	0.238245	0.0237428	-0.127622	0.230641	-0.0764959	0.473614	-0.0431087	0.686628	-0.310159	0.00292957	-0.355377	0.000587759	-0.0487344	0.648287
AP1S1	black	0.376711	0.000252587	0.550746	1.86418e-08	0.353392	0.000633954	-0.38714	0.000163574	0.289103	0.00571665	-0.321612	0.00199488	0.400073	9.35042e-05	0.410985	5.72789e-05	-0.259512	0.0135112	0.168674	0.11201	-0.346304	0.000827311	-0.314284	0.00255533	-0.103518	0.331575	-0.463731	4.16107e-06	0.692872	3.83944e-14	-0.0364508	0.733041	0.00618022	0.953899	0.0503424	0.637489	-0.036545	0.732377	-0.119506	0.261901	0.0535198	0.616374	-0.320892	0.00204458	-0.168544	0.11229	-0.0926195	0.385257
PSMG3	black	0.376127	0.000258695	0.491123	8.88743e-07	0.246329	0.0192629	-0.264035	0.0119156	0.371289	0.000314805	-0.334555	0.00126898	0.476539	2.05558e-06	0.231629	0.0280438	-0.400559	9.15173e-05	0.114195	0.283849	-0.325942	0.00171841	-0.204106	0.0536537	-0.141075	0.184743	-0.45776	5.72542e-06	0.593676	6.95744e-10	-0.166862	0.115972	0.212865	0.0439745	0.135028	0.204477	-0.203632	0.0542249	-0.0654003	0.540257	0.15893	0.134603	-0.20661	0.0507231	-0.0414398	0.698161	-0.0171001	0.872905
SHARPIN	black	0.374928	0.000271669	0.440065	1.42434e-05	0.189184	0.0741268	-0.373275	0.000290538	0.175133	0.0987338	-0.195601	0.0646631	0.628823	3.21273e-11	0.363673	0.000426155	-0.526922	9.5486e-08	0.267571	0.0107851	-0.224247	0.0336034	-0.18871	0.0748671	-0.277616	0.00806884	-0.376669	0.000253019	0.797178	5.48598e-21	-0.0893225	0.40247	-0.0486367	0.648945	0.260145	0.0132771	-0.0564566	0.597132	-0.173346	0.102278	-0.102212	0.337746	-0.420655	3.65715e-05	-0.257739	0.0141852	-0.0186835	0.861249
ATP6V0B	black	0.373784	0.000284595	0.52709	9.44296e-08	0.288664	0.00579388	-0.369229	0.000341919	0.229709	0.0294086	-0.244679	0.0201132	0.420108	3.75253e-05	0.424469	3.05239e-05	-0.290317	0.00550768	0.325342	0.00175457	-0.20759	0.0496127	-0.288646	0.00579709	-0.146241	0.169015	-0.36663	0.000379212	0.826702	1.06964e-23	-0.0361832	0.734929	-0.0146819	0.890758	0.122224	0.251127	-0.0320649	0.764163	-0.0442695	0.678647	-0.0412926	0.699182	-0.471289	2.75401e-06	-0.350901	0.000696618	0.0572664	0.591873
MRPL14	black	0.373768	0.000284789	0.617227	9.24325e-11	0.282485	0.0069841	-0.367097	0.000372251	0.262728	0.0123588	-0.371731	0.000309245	0.457531	5.79527e-06	0.342465	0.000953136	-0.375686	0.0002634	0.225179	0.0328542	-0.45525	6.53588e-06	-0.325951	0.00171789	0.0349966	0.743316	-0.503339	4.27102e-07	0.823038	2.46894e-23	-0.145063	0.172512	-0.0788199	0.460242	0.0503273	0.63759	-0.144058	0.175536	-0.029904	0.779638	0.0956147	0.370009	-0.263439	0.0121159	-0.234559	0.0260641	0.0215677	0.840095
PAFAH1B3	black	0.372172	0.000303793	0.529521	8.03832e-08	0.114685	0.281773	-0.316437	0.00237751	0.339648	0.00105632	-0.225167	0.0328639	0.644284	7.31722e-12	0.148949	0.161176	-0.515236	2.03447e-07	0.181234	0.087361	-0.100909	0.343972	-0.261251	0.0128769	-0.0729091	0.494659	-0.453152	7.29483e-06	0.701359	1.37802e-14	-0.266435	0.0111374	0.201837	0.0564279	0.381818	0.000204545	-0.139709	0.189076	-0.0121028	0.909859	-0.00112305	0.991618	-0.18459	0.0815621	-0.343394	0.000921178	0.120666	0.257264
SCNM1	black	0.37192	0.000306901	0.4609	4.84443e-06	0.144414	0.174459	-0.294213	0.00488202	0.1416	0.183099	-0.249722	0.0176114	0.532708	6.49594e-08	0.332735	0.00135394	-0.463959	4.11003e-06	0.212286	0.0445665	-0.229416	0.0296217	-0.242631	0.0212133	-0.201961	0.0562743	-0.37745	0.000245043	0.709454	5.01272e-15	-0.162336	0.126343	-0.0658893	0.537225	0.0631068	0.554584	-0.163096	0.124552	-0.0893366	0.402396	-0.0434429	0.684326	-0.306498	0.0033022	-0.32424	0.00182267	0.0311217	0.770906
IMP4	black	0.371192	0.000316036	0.580248	2.04837e-09	0.306076	0.0033477	-0.331072	0.00143603	0.206203	0.0511908	-0.348616	0.000759004	0.441021	1.3576e-05	0.400298	9.25819e-05	-0.418369	4.07134e-05	0.238151	0.0237999	-0.486785	1.14512e-06	-0.197594	0.0619309	0.0458695	0.667706	-0.327602	0.001622	0.790946	1.7968e-20	0.00916201	0.931701	-0.150471	0.156889	0.0676982	0.526086	-0.155283	0.143897	-0.0291483	0.78507	0.0915933	0.390566	-0.497626	6.03807e-07	-0.30948	0.0029957	0.055414	0.603932
LAMTOR4	black	0.370813	0.000320883	0.416168	4.51116e-05	0.20452	0.05316	-0.446412	1.03316e-05	0.222185	0.0353126	-0.153421	0.148824	0.550334	1.91972e-08	0.309099	0.00303341	-0.54159	3.54536e-08	0.194437	0.0663016	-0.32408	0.00183281	-0.172843	0.103293	-0.0407319	0.703074	-0.263088	0.0122354	0.718242	1.60708e-15	0.0158617	0.88204	-0.0335223	0.753777	0.157881	0.137229	0.052354	0.624086	-0.149798	0.158774	-0.19559	0.0646777	-0.390603	0.000141144	-0.361972	0.00045552	-0.108412	0.309101
RBMX2	black	0.370699	0.000322354	0.522826	1.24877e-07	0.321598	0.00199587	-0.268789	0.0104178	0.221803	0.0356377	-0.386693	0.0001667	0.292938	0.00507941	0.224721	0.0332209	-0.241524	0.0218287	0.200033	0.058717	-0.465984	3.68312e-06	-0.251753	0.016682	-0.191372	0.0707824	-0.412981	5.22715e-05	0.661567	1.26326e-12	-0.0482528	0.651535	-0.0162208	0.87939	0.0205532	0.847524	-0.195192	0.0652348	0.0977053	0.359587	0.127516	0.231032	-0.368411	0.000353284	-0.098201	0.357143	-0.0404819	0.704813
SDF2L1	black	0.370461	0.000325453	0.484194	1.33006e-06	0.311029	0.00284681	-0.490894	9.00794e-07	0.100502	0.345935	-0.1974	0.0621934	0.53124	7.16763e-08	0.506634	3.48781e-07	-0.417919	4.15785e-05	0.215639	0.0412289	-0.436309	1.7172e-05	-0.215598	0.0412684	-0.170802	0.107491	-0.383915	0.000187386	0.792944	1.23364e-20	0.0195558	0.85484	-0.150676	0.156319	0.0235759	0.825431	0.118026	0.267897	-0.118785	0.264809	-0.168211	0.113013	-0.426878	2.71995e-05	-0.267052	0.0109449	-0.0282203	0.791756
NXT1	black	0.370242	0.00032833	0.579789	2.12354e-09	0.253043	0.0161141	-0.220626	0.0366527	0.295954	0.00462345	-0.399369	9.64512e-05	0.44186	1.30149e-05	0.261715	0.0127122	-0.405779	7.25189e-05	0.286793	0.00613374	-0.360814	0.000476563	-0.260973	0.0129765	-0.0824031	0.440037	-0.426408	2.78196e-05	0.794913	8.48389e-21	-0.131621	0.216236	-0.0447308	0.675486	0.232076	0.0277339	-0.311102	0.00283988	-0.130415	0.22051	0.237253	0.0243495	-0.440785	1.37379e-05	-0.195269	0.0651271	-0.00600302	0.955219
TMEM106C	black	0.369835	0.000333736	0.573744	3.39643e-09	0.333868	0.00130046	-0.394763	0.00011797	0.266935	0.0109813	-0.279321	0.00767324	0.263621	0.0120542	0.385031	0.000178808	-0.201378	0.0570037	0.187529	0.0767388	-0.397381	0.000105249	-0.304731	0.00349679	-0.145886	0.170064	-0.306718	0.00327867	0.677604	2.22553e-13	0.0392341	0.71351	0.0394085	0.712292	0.0406939	0.703339	0.0262137	0.806262	-0.0172188	0.87203	-0.0455196	0.670092	-0.401627	8.729e-05	-0.429666	2.3775e-05	0.0467261	0.661875
ENSG00000284526	black	0.368986	0.000345258	0.665479	8.35229e-13	0.309308	0.00301262	-0.217746	0.0392409	0.311525	0.00280051	-0.531602	6.99606e-08	0.43582	1.75919e-05	0.17525	0.0985066	-0.319172	0.00216777	0.154067	0.147101	-0.432589	2.06212e-05	-0.306077	0.00334766	-0.0743313	0.486256	-0.610414	1.68592e-10	0.711324	3.94903e-15	-0.225795	0.0323666	-0.0967729	0.364213	0.153595	0.148357	-0.395037	0.000116575	-0.0328575	0.758509	0.35076	0.000700323	-0.139204	0.190694	-0.0674421	0.527656	-0.052695	0.621826
GPS1	black	0.368279	0.000355144	0.451025	8.14824e-06	0.182217	0.0856291	-0.430792	2.25106e-05	0.0799096	0.454044	-0.197248	0.0623979	0.711498	3.86178e-15	0.32366	0.00185948	-0.544439	2.90858e-08	0.144976	0.172771	-0.177775	0.0936736	-0.21981	0.0373714	-0.184315	0.0820256	-0.388138	0.000156792	0.733425	2.02731e-16	-0.111237	0.296587	-0.0811309	0.447153	0.184135	0.0823293	-0.0212086	0.842723	-0.160167	0.131557	-0.180993	0.0877893	-0.224613	0.033308	-0.248634	0.018127	0.0228989	0.830368
TMX1	black	0.36787	0.000360977	0.548403	2.20148e-08	0.404328	7.73942e-05	-0.206709	0.0506107	0.185324	0.0803358	-0.448799	9.14107e-06	0.099259	0.351961	0.43316	2.00525e-05	0.0736778	0.490108	0.0645823	0.545346	-0.324271	0.00182072	-0.524829	1.09569e-07	-0.152255	0.151975	-0.487983	1.06807e-06	0.429805	2.36153e-05	-0.0858382	0.421145	-0.117445	0.270276	-0.0888362	0.405047	-0.248826	0.0180352	0.0565817	0.596318	0.280521	0.00740519	-0.17292	0.103137	-0.0646439	0.544962	-0.0474512	0.656956
HNRNPL	black	0.366944	0.000374525	0.514942	2.07283e-07	0.146721	0.167605	-0.300791	0.00396796	0.271708	0.0095823	-0.27775	0.00803715	0.714435	2.64436e-15	0.19947	0.0594463	-0.358436	0.000522591	-0.0204114	0.848563	-0.162751	0.125363	-0.34611	0.000833263	-0.0580012	0.587121	-0.494525	7.26729e-07	0.50767	3.27096e-07	-0.253792	0.0157921	0.0594794	0.577611	0.150714	0.156212	-0.148322	0.162965	-0.233511	0.0267581	0.0436301	0.683038	-0.00455686	0.966	-0.235653	0.025356	-0.119972	0.260033
ZGLP1	black	0.366933	0.000374685	0.319761	0.00212484	0.198051	0.0613181	-0.40277	8.29692e-05	0.240867	0.0222013	-0.170919	0.107247	0.565285	6.45015e-09	0.221665	0.0357551	-0.542303	3.37457e-08	-0.114209	0.283787	-0.134219	0.207226	-0.0965903	0.365123	-0.2527	0.0162633	-0.160544	0.130639	0.355345	0.000588491	0.0246427	0.817665	0.202749	0.0552996	0.309935	0.00295125	0.0070597	0.947347	0.048527	0.649685	-0.195856	0.0643082	-0.024604	0.817947	-0.115659	0.27768	0.167554	0.114447
MRPL15	black	0.364048	0.000419918	0.577863	2.46875e-09	0.240384	0.0224788	-0.184578	0.0815824	0.205865	0.0515816	-0.371519	0.000311895	0.358694	0.000517404	0.324475	0.00180797	-0.154084	0.147055	0.299816	0.00409306	-0.240146	0.0226164	-0.357436	0.000543123	-0.199484	0.0594289	-0.592297	7.79101e-10	0.728253	4.16859e-16	-0.269317	0.0102623	-0.041915	0.69487	0.0167013	0.875845	-0.265721	0.0113642	-0.0595748	0.577	0.225423	0.0326605	-0.295399	0.00470455	-0.206985	0.0502958	-0.0523539	0.624087
MRPL4	black	0.363792	0.000424165	0.60436	2.84196e-10	0.186504	0.0783944	-0.240985	0.0221339	0.264159	0.0118743	-0.422936	3.2832e-05	0.604895	2.71507e-10	0.312448	0.00271622	-0.569912	4.55175e-09	0.214673	0.0421689	-0.620437	6.92886e-11	-0.201404	0.0569708	-0.0544426	0.610299	-0.494456	7.29743e-07	0.799809	3.2831e-21	-0.206854	0.0504455	-0.0646214	0.545102	0.125111	0.240018	-0.335129	0.0012432	-0.0899214	0.39931	0.263882	0.0119666	-0.354275	0.000613005	-0.162724	0.125427	-0.0699329	0.512487
UVSSA	black	-0.363449	0.000429914	-0.517007	1.81739e-07	-0.432772	2.04378e-05	0.270526	0.00991331	-0.35731	0.000545773	0.41409	4.96668e-05	-0.13574	0.202077	-0.385033	0.000178791	0.333195	0.00133198	-0.271853	0.00954244	0.575163	3.0445e-09	0.111733	0.294424	0.0596844	0.576299	0.182522	0.0850971	-0.696605	2.45696e-14	-0.20668	0.0506431	0.00586158	0.956273	-0.011299	0.915823	0.190109	0.072697	-0.140152	0.187661	-0.190397	0.0722571	0.660556	1.40437e-12	0.121021	0.255858	0.00304773	0.977256
TRABD2A	black	0.363293	0.000432557	0.493896	7.54397e-07	0.346451	0.000822782	-0.331279	0.00142556	0.243204	0.0209002	-0.340204	0.00103518	0.410948	5.73762e-05	0.418412	4.06312e-05	-0.372862	0.000295441	0.284037	0.0066664	-0.370792	0.000321161	-0.222218	0.0352846	-0.252732	0.0162492	-0.411034	5.715e-05	0.791699	1.56021e-20	-0.0109172	0.918657	0.0506215	0.635622	0.0769999	0.470697	-0.134083	0.207693	-0.100968	0.34369	0.0545913	0.609323	-0.411967	5.4762e-05	-0.0894863	0.401604	-0.000728567	0.994562
WDR18	black	0.362752	0.000441824	0.462547	4.43501e-06	0.082613	0.438869	-0.326605	0.00167928	0.268781	0.0104204	-0.198488	0.0607363	0.660965	1.34556e-12	0.24814	0.0183654	-0.639933	1.11904e-11	0.183464	0.0834715	-0.353251	0.000637359	-0.201798	0.0564766	-0.0460727	0.66632	-0.381467	0.000207561	0.718544	1.54431e-15	-0.21168	0.0451922	0.060635	0.570228	0.318799	0.00219537	-0.123514	0.246121	-0.128334	0.228026	-0.00121393	0.99094	-0.282043	0.00707683	-0.281833	0.0071214	0.0703109	0.510204
ENSG00000269547	black	0.361102	0.00047125	0.515116	2.04999e-07	0.151411	0.154283	-0.25116	0.0169489	0.219178	0.0379361	-0.354435	0.000609296	0.663655	1.01373e-12	0.213272	0.0435623	-0.549855	1.98611e-08	0.17219	0.104623	-0.139316	0.190335	-0.283211	0.00683383	-0.247977	0.0184447	-0.402317	8.46581e-05	0.700479	1.53516e-14	-0.219075	0.0380283	0.0482382	0.651634	0.368381	0.00035371	-0.305889	0.00336817	-0.0694878	0.515181	0.101717	0.340103	-0.227714	0.0308868	-0.178355	0.0925901	-0.0179987	0.866286
SNRPG	black	0.360893	0.000475098	0.661451	1.27864e-12	0.247997	0.018435	-0.151933	0.152853	0.309246	0.00301876	-0.482314	1.48162e-06	0.339047	0.0010796	0.186161	0.0789542	-0.255704	0.0149949	0.296411	0.00455766	-0.479604	1.72889e-06	-0.362299	0.000449737	-0.0241052	0.821576	-0.567146	5.60977e-09	0.774463	3.442e-19	-0.261379	0.0128314	0.026571	0.803674	0.0707217	0.50773	-0.395017	0.000116677	-0.00591884	0.955846	0.343456	0.000919097	-0.341892	0.000973364	-0.298001	0.00433515	-0.0160098	0.880947
MRPL9	black	0.360726	0.000478185	0.621505	6.29082e-11	0.252352	0.0164161	-0.22207	0.0354101	0.2479	0.0184822	-0.397778	0.000103436	0.369405	0.000339528	0.314785	0.00251289	-0.292851	0.00509309	0.277508	0.00809461	-0.377721	0.000242329	-0.285288	0.00641975	-0.0424672	0.691052	-0.456687	6.05956e-06	0.769959	7.38905e-19	-0.147083	0.166548	-0.0344815	0.746965	0.0284002	0.790458	-0.271016	0.00977491	0.0553215	0.604537	0.19954	0.0593559	-0.404726	7.60299e-05	-0.387787	0.000159151	0.193531	0.067602
OAZ3	black	0.3595	0.00050151	0.51458	2.12096e-07	0.258582	0.0138611	-0.274755	0.00877321	0.124494	0.242363	-0.318438	0.00222238	0.423831	3.14652e-05	0.365833	0.000391375	-0.304663	0.00350441	0.157524	0.138131	-0.319415	0.00214998	-0.167983	0.113508	-0.179848	0.0898482	-0.380291	0.00021794	0.623377	5.30598e-11	-0.0675743	0.526845	-0.129952	0.222166	-0.0862073	0.419144	-0.158487	0.135707	0.0235418	0.82568	0.0496589	0.64207	-0.368691	0.00034935	-0.323474	0.00187145	0.16505	0.120042
FOXN3	black	-0.359149	0.000508371	-0.504082	4.08083e-07	-0.245061	0.0199134	0.257361	0.0143328	-0.249063	0.0179223	0.257324	0.0143473	-0.410313	5.90644e-05	-0.261928	0.012637	0.304201	0.00355704	-0.233926	0.026481	0.253437	0.015944	0.10685	0.316166	0.206324	0.0510509	0.35302	0.000642985	-0.632746	2.22447e-11	0.0455575	0.669834	-0.0306678	0.774157	-0.0664915	0.533504	0.119737	0.260973	-0.106845	0.316187	-0.0495547	0.642769	0.491912	8.48375e-07	0.384181	0.000185306	-0.139108	0.191005
TMSB10	black	0.358424	0.000522817	0.500942	4.94239e-07	0.341496	0.000987564	-0.312279	0.00273153	0.249553	0.0176907	-0.355503	0.000584936	0.404898	7.54455e-05	0.405118	7.47047e-05	-0.368098	0.000357722	0.290757	0.00543356	-0.376514	0.00025463	-0.224891	0.0330839	-0.24404	0.0204508	-0.424492	3.04893e-05	0.795364	7.78124e-21	-0.028026	0.793157	0.0523378	0.624194	0.0776325	0.467048	-0.163732	0.123072	-0.0961873	0.367136	0.0855935	0.422475	-0.409369	6.16577e-05	-0.0766568	0.472682	-0.00257023	0.980819
C19orf47	black	0.35746	0.000542619	0.467505	3.39024e-06	0.112957	0.289135	-0.213607	0.0432255	0.291756	0.00526874	-0.369837	0.000333709	0.737924	1.06817e-16	0.150974	0.155492	-0.518758	1.62458e-07	-0.0524937	0.62316	-0.144277	0.174873	-0.218778	0.0382963	-0.213489	0.0433439	-0.47916	1.77304e-06	0.495486	6.86315e-07	-0.286373	0.0062124	0.0870459	0.414616	0.146773	0.167452	-0.341829	0.000975592	-0.203788	0.0540365	0.161039	0.129441	0.0772989	0.46897	0.11841	0.266333	-0.147588	0.16508
PSMB1	black	0.356384	0.000565521	0.594609	6.44229e-10	0.357688	0.000537888	-0.24236	0.0213625	0.304125	0.0035658	-0.44055	1.39012e-05	0.234519	0.02609	0.36528	0.000400014	-0.194027	0.0668872	0.259495	0.0135175	-0.372567	0.000298983	-0.329763	0.00150379	-0.0648459	0.543703	-0.457222	5.89079e-06	0.739037	9.09755e-17	-0.0735589	0.490811	-0.0288207	0.787429	0.193712	0.06734	-0.252891	0.01618	-0.00633824	0.952721	0.253744	0.0158126	-0.375957	0.000260493	-0.0534303	0.616965	0.0263996	0.804915
DNAJC19	black	0.355142	0.000593067	0.577104	2.61918e-09	0.184219	0.0821872	-0.211021	0.045882	0.380375	0.000217188	-0.358155	0.000528282	0.276942	0.00823036	0.11024	0.300963	-0.278633	0.00783081	0.174529	0.0999208	-0.386087	0.000171021	-0.305385	0.00342353	0.077338	0.468745	-0.447815	9.61528e-06	0.607748	2.12474e-10	-0.221408	0.0359752	-0.000302462	0.997743	0.139981	0.188205	-0.267628	0.0107676	0.059682	0.576314	0.193207	0.0680709	-0.247994	0.0184364	-0.303872	0.00359499	0.00549971	0.95897
MAF1	black	0.354107	0.000616955	0.445194	1.09936e-05	0.210123	0.0468348	-0.341968	0.000970644	0.198472	0.0607576	-0.20912	0.0479193	0.535767	5.28343e-08	0.340816	0.00101237	-0.480745	1.62042e-06	0.314438	0.00254221	-0.233727	0.0266133	-0.156031	0.141951	-0.250769	0.0171269	-0.308373	0.00310632	0.80849	5.70948e-22	-0.0349466	0.743669	-0.0351541	0.7422	0.263815	0.0119892	-0.0697006	0.513892	-0.108137	0.310336	-0.0642646	0.547328	-0.508971	3.01707e-07	-0.271196	0.00972447	0.0194967	0.855273
MRPL28	black	0.352707	0.000650646	0.556561	1.22681e-08	0.241401	0.0218982	-0.322234	0.00195285	0.236599	0.0247569	-0.345022	0.000867525	0.487918	1.07215e-06	0.333337	0.00132529	-0.512361	2.44006e-07	0.32323	0.00188723	-0.521723	1.34153e-07	-0.257025	0.014465	-0.114382	0.283056	-0.452883	7.39766e-06	0.884918	5.99009e-31	-0.110594	0.299406	-0.0125417	0.906605	0.249821	0.0175651	-0.197012	0.0627183	-0.10347	0.331805	0.101411	0.341568	-0.494719	7.18392e-07	-0.205914	0.0515244	-0.0703913	0.50972
GGH	black	0.352014	0.00066795	0.645984	6.18665e-12	0.208888	0.0481724	-0.0603049	0.572333	0.28588	0.00630583	-0.494244	7.38999e-07	0.346604	0.000818116	0.15748	0.138241	-0.146829	0.16729	0.19628	0.063721	-0.192279	0.069432	-0.421976	3.43599e-05	-0.129888	0.222398	-0.613799	1.253e-10	0.620256	7.04306e-11	-0.36801	0.00035898	0.094333	0.376488	0.110663	0.299103	-0.480376	1.65477e-06	0.0561435	0.59917	0.43088	2.2414e-05	-0.126288	0.235592	-0.1505	0.156807	0.130572	0.219951
KXD1	black	0.351942	0.000669766	0.465733	3.73371e-06	0.291195	0.00536082	-0.391337	0.000136772	0.107121	0.314932	-0.306968	0.00325211	0.582449	1.72179e-09	0.373699	0.000285582	-0.484192	1.33023e-06	0.0953687	0.371247	-0.387413	0.000161698	-0.197642	0.0618666	-0.130853	0.218952	-0.331301	0.00142446	0.660457	1.41899e-12	0.0233215	0.827285	-0.207569	0.0496368	0.107261	0.314294	-0.120512	0.257878	-0.159996	0.131976	-0.0411133	0.700426	-0.298298	0.00429462	-0.118995	0.263961	-0.179747	0.0900313
KPTN	black	0.35142	0.000683126	0.452868	7.4035e-06	0.0767957	0.471877	-0.233722	0.0266167	0.232728	0.0272866	-0.290289	0.00551231	0.70551	8.23936e-15	0.143006	0.178743	-0.511816	2.52515e-07	0.036722	0.731131	-0.0436413	0.682962	-0.248924	0.0179882	-0.149651	0.159188	-0.474882	2.25551e-06	0.533525	6.14832e-08	-0.328391	0.00157789	0.130038	0.221859	0.23539	0.0255246	-0.244979	0.0199564	0.00379379	0.971691	0.0899579	0.399118	0.0182495	0.864441	-0.105762	0.321146	0.0635163	0.552013
RBM6	black	-0.351164	0.000689745	-0.502285	4.55491e-07	-0.409099	6.24184e-05	0.223124	0.034526	-0.2817	0.0071498	0.359926	0.000493301	-0.151912	0.152909	-0.401981	8.59318e-05	0.140888	0.185334	-0.269058	0.0103384	0.406075	7.1562e-05	0.203824	0.0539924	0.190205	0.0725498	0.26716	0.0109116	-0.638601	1.27266e-11	-0.134495	0.206285	0.035875	0.737104	0.0245072	0.818651	0.169728	0.109754	-0.074242	0.486781	-0.184213	0.0821968	0.661314	1.29722e-12	0.137623	0.19583	-0.0466884	0.662132
DNAJA1	black	0.351142	0.000690324	0.541587	3.54613e-08	0.34951	0.000734017	-0.282619	0.00695617	0.158546	0.135559	-0.347624	0.000787642	0.374869	0.000272322	0.337405	0.00114564	-0.197881	0.0615452	0.175419	0.0981759	-0.258074	0.0140557	-0.341447	0.000989339	-0.136912	0.198173	-0.345359	0.000856786	0.648474	4.82963e-12	0.000737904	0.994493	-0.025011	0.814989	-0.011812	0.912016	-0.150855	0.155822	0.0197149	0.853672	0.094389	0.376203	-0.324017	0.00183673	-0.10195	0.338995	0.101132	0.342901
RIC8A	black	0.350931	0.000695818	0.46353	4.20627e-06	0.399495	9.59203e-05	-0.352547	0.000654624	0.226189	0.0320583	-0.373878	0.000283521	0.399096	9.7619e-05	0.416555	4.43078e-05	-0.272639	0.00932839	0.108589	0.308308	-0.366938	0.000374608	-0.261911	0.0126429	-0.333739	0.00130645	-0.354483	0.000608178	0.612243	1.43684e-10	0.0869452	0.415159	0.0629643	0.555481	0.116754	0.273125	-0.0925381	0.385676	-0.15904	0.13433	0.0677391	0.525836	-0.307883	0.00315655	0.135924	0.201461	-0.0752378	0.48094
MRPS12	black	0.350797	0.000699352	0.560296	9.33723e-09	0.159591	0.132969	-0.297049	0.00446724	0.202996	0.054997	-0.292517	0.00514622	0.55281	1.60841e-08	0.360751	0.000477722	-0.502806	4.41234e-07	0.350609	0.000704313	-0.324704	0.00179374	-0.293828	0.00494095	-0.0502388	0.638182	-0.478906	1.79869e-06	0.894278	1.76471e-32	-0.224045	0.0337682	-0.0558498	0.601086	0.269928	0.0100845	-0.18608	0.0790881	-0.0863508	0.418367	0.0801426	0.452725	-0.422271	3.38845e-05	-0.32195	0.00197198	-0.0385289	0.718442
C19orf54	black	0.349506	0.000734137	0.463716	4.16427e-06	0.101734	0.340024	-0.220212	0.0370161	0.273094	0.00920671	-0.34997	0.00072144	0.626483	3.99047e-11	0.106871	0.31607	-0.442337	1.27062e-05	-0.0461283	0.665942	-0.213477	0.0433556	-0.307629	0.00318276	-0.0741621	0.487252	-0.472022	2.64461e-06	0.437164	1.64593e-05	-0.316706	0.00235613	0.107393	0.313697	0.170074	0.10902	-0.292266	0.00518623	-0.113126	0.288408	0.133926	0.208227	0.0867005	0.416478	-0.0687423	0.51971	-0.204126	0.0536304
COX7A2L	black	0.348428	0.000764355	0.45942	5.24253e-06	0.308719	0.00307135	-0.381249	0.000209452	0.274843	0.00875091	-0.260304	0.0132189	0.226803	0.0315822	0.281455	0.0072021	-0.258027	0.0140741	0.191527	0.0705498	-0.412988	5.22532e-05	-0.275957	0.00847102	0.0541651	0.612123	-0.285082	0.00645985	0.644766	6.97827e-12	0.047124	0.659174	0.0583507	0.584866	0.184267	0.0821063	0.0215368	0.840321	0.002527	0.981141	-0.0536612	0.615442	-0.331484	0.00141526	-0.319831	0.00211983	0.063842	0.549972
JKAMP	black	0.348249	0.000769483	0.449627	8.75928e-06	0.451279	8.04133e-06	-0.33291	0.00134554	0.163489	0.123635	-0.307242	0.00322325	0.0295569	0.782132	0.493065	7.92512e-07	0.105448	0.322592	0.0312941	0.769672	-0.291601	0.00529397	-0.406127	7.13926e-05	-0.146678	0.167732	-0.353763	0.000625079	0.378634	0.000233394	0.0837639	0.432497	-0.131863	0.215385	0.012086	0.909983	0.00554681	0.958619	0.05645	0.597175	0.0384559	0.718953	-0.223622	0.0341138	-0.149746	0.158919	-0.0242778	0.82032
TMEM70	black	0.347248	0.000798774	0.368166	0.000356745	0.325964	0.00171713	-0.326311	0.00169657	0.0910463	0.393414	-0.146831	0.167283	0.190235	0.0725042	0.425265	2.93857e-05	-0.0808493	0.448736	0.166987	0.115696	-0.115648	0.277724	-0.242913	0.021059	-0.200484	0.0581385	-0.160234	0.131393	0.494687	7.19777e-07	0.144518	0.174146	-0.0452945	0.67163	0.0781338	0.464168	0.0893095	0.402539	-0.0158307	0.882269	-0.147694	0.164773	-0.401314	8.8512e-05	-0.387162	0.000163423	0.10439	0.3275
KRTCAP2	black	0.344398	0.000887765	0.421523	3.51047e-05	0.173856	0.101256	-0.391838	0.000133858	0.203905	0.0538952	-0.147429	0.165541	0.541433	3.58398e-08	0.338146	0.0011154	-0.427999	2.57705e-05	0.275738	0.00852557	-0.228411	0.0303635	-0.137267	0.197002	-0.116135	0.275692	-0.35643	0.000564536	0.78419	6.21818e-20	-0.087683	0.411196	-0.00741683	0.944687	0.12378	0.245096	0.0499973	0.6398	-0.171075	0.106922	-0.157759	0.137537	-0.327754	0.00161341	-0.234086	0.0263749	-0.0144787	0.89226
TIMM50	black	0.34351	0.000917265	0.582949	1.65489e-09	0.243184	0.020911	-0.249713	0.0176153	0.246515	0.019169	-0.402125	8.53813e-05	0.606873	2.2913e-10	0.228231	0.0304975	-0.40515	7.45985e-05	0.180585	0.0885184	-0.205828	0.0516244	-0.194879	0.0656762	-0.0961092	0.367527	-0.460125	5.04901e-06	0.734901	1.64529e-16	-0.168879	0.111567	0.0116259	0.913397	0.0113	0.915816	-0.283772	0.00671972	-0.0658336	0.53757	0.174121	0.100728	-0.221893	0.0355607	-0.0999236	0.34873	0.0211172	0.843392
MGAT2	black	0.343191	0.00092809	0.381421	0.000207953	0.483368	1.39479e-06	-0.477542	1.94273e-06	0.1311	0.218074	-0.173626	0.101716	0.106789	0.316441	0.566753	5.77801e-09	-0.0177802	0.867895	0.0901841	0.397929	-0.392156	0.000132042	-0.28804	0.00590528	-0.140664	0.18604	-0.166358	0.117094	0.478972	1.79196e-06	0.285744	0.00633178	-0.101517	0.341058	0.00511996	0.961801	0.247912	0.0184766	-0.0792373	0.457862	-0.196271	0.0637335	-0.432279	2.09357e-05	-0.231459	0.0281624	4.31881e-05	0.999678
TMEM223	black	0.342985	0.000935146	0.441133	1.34998e-05	0.143753	0.176463	-0.448716	9.1803e-06	0.207298	0.0499421	-0.103079	0.333644	0.567337	5.52995e-09	0.414146	4.95407e-05	-0.538656	4.33882e-08	0.229664	0.0294417	-0.234838	0.0258816	-0.132732	0.212348	0.0262702	0.805852	-0.354125	0.000616521	0.776136	2.58026e-19	-0.0950309	0.372952	-0.0482831	0.65133	0.319737	0.00212661	0.0972858	0.361664	-0.123026	0.248007	-0.188137	0.0757717	-0.344764	0.000875829	-0.411312	5.64281e-05	0.0797155	0.455144
UBL4A	black	0.342304	0.000958774	0.613228	1.31771e-10	0.318191	0.00224105	-0.279587	0.00761309	0.214283	0.0425531	-0.391688	0.000134726	0.329644	0.00151009	0.372433	0.000300605	-0.245318	0.01978	0.255846	0.0149374	-0.52489	1.09128e-07	-0.273583	0.0090772	-0.104834	0.325433	-0.505472	3.74685e-07	0.775289	2.98631e-19	-0.102814	0.334892	-0.0897765	0.400073	0.0855635	0.422639	-0.181899	0.0861854	0.0178878	0.867102	0.190309	0.0723918	-0.443716	1.18502e-05	-0.221247	0.0361142	0.0236167	0.825134
C9orf43	black	0.341796	0.000976785	0.588386	1.07088e-09	0.340441	0.0010263	-0.129569	0.223543	0.223466	0.0342428	-0.529668	7.96013e-08	0.245147	0.0198689	0.292236	0.00519103	-0.109986	0.302086	-0.0359148	0.736823	-0.390599	0.00014117	-0.302344	0.00377583	-0.0721957	0.498903	-0.439682	1.45188e-05	0.397309	0.000105582	-0.107361	0.313842	-0.148548	0.16232	0.00298677	0.977711	-0.423959	3.12743e-05	0.0444887	0.677144	0.387656	0.000160037	-0.213444	0.0433893	0.0262532	0.805976	0.00234331	0.982512
ATRAID	black	0.340949	0.00100748	0.528896	8.37922e-08	0.23692	0.0245561	-0.321463	0.00200507	0.301846	0.00383653	-0.286378	0.00621135	0.340337	0.00103019	0.281521	0.00718793	-0.37412	0.000280744	0.305887	0.00336836	-0.432126	2.10936e-05	-0.234953	0.025807	-0.122352	0.250627	-0.366374	0.000383078	0.784006	6.42796e-20	-0.0948347	0.373943	0.174342	0.10029	0.323309	0.00188207	-0.100799	0.344501	-0.0474315	0.65709	0.05946	0.577736	-0.471778	2.68058e-06	-0.337879	0.0011262	0.125414	0.238874
GFER	black	0.340828	0.00101194	0.339888	0.00104713	0.293474	0.00499556	-0.528261	8.73978e-08	0.185322	0.0803382	-0.037095	0.728505	0.38493	0.000179571	0.460568	4.93114e-06	-0.423951	3.12859e-05	0.240679	0.022309	-0.36001	0.00049168	-0.0953134	0.371526	-0.16389	0.122706	-0.119035	0.263798	0.716031	2.14839e-15	0.217699	0.0392844	0.0296905	0.781172	0.321438	0.00200682	0.303116	0.00368348	-0.0961208	0.367469	-0.346629	0.000817375	-0.563091	7.59534e-09	-0.370309	0.000327443	0.0836364	0.4332
CNIH2	black	0.340634	0.00101911	0.456429	6.14243e-06	0.294991	0.00476497	-0.479715	1.7181e-06	0.191129	0.0711467	-0.165659	0.118663	0.511216	2.62209e-07	0.428613	2.50177e-05	-0.415551	4.64233e-05	0.249347	0.0177876	-0.308127	0.00313142	-0.188178	0.0757057	-0.194938	0.0655928	-0.287474	0.00600807	0.802829	1.80446e-21	0.0596391	0.576588	0.00150603	0.98876	0.200372	0.0582813	0.138786	0.192043	-0.0527192	0.621666	-0.168583	0.112207	-0.393229	0.000126068	-0.21192	0.0449432	0.0672355	0.528925
SCML1	black	-0.340197	0.00103544	-0.427625	2.62392e-05	-0.157286	0.138733	0.229021	0.0299119	-0.236915	0.0245592	0.347856	0.000780869	-0.572842	3.63985e-09	-0.237751	0.0240436	0.56413	7.03052e-09	-0.115209	0.279565	0.171731	0.105563	0.219056	0.0380458	0.148116	0.163556	0.423648	3.17409e-05	-0.607843	2.10743e-10	0.184432	0.0818284	0.0664404	0.53382	-0.21969	0.0374777	0.328907	0.00154963	0.0222412	0.83517	-0.142665	0.179791	0.191765	0.0701936	0.0103861	0.922602	0.117419	0.270382
DDRGK1	black	0.339497	0.00106214	0.396349	0.000110106	0.0652586	0.541136	-0.335554	0.00122443	0.165084	0.119964	-0.131784	0.215664	0.612272	1.4331e-10	0.245783	0.0195409	-0.52032	1.46908e-07	0.175566	0.0978903	-0.151509	0.154014	-0.227535	0.031022	-0.088722	0.405654	-0.392005	0.000132899	0.664765	9.01175e-13	-0.218413	0.0386286	-0.0585754	0.583418	0.33856	0.00109881	-0.0409783	0.701363	-0.135192	0.203922	-0.101723	0.340075	-0.234156	0.0263287	-0.244496	0.0202097	0.0247693	0.816745
PFN1	black	0.339035	0.00108007	0.456961	5.97245e-06	0.320037	0.002105	-0.437354	1.63051e-05	0.135039	0.20444	-0.238664	0.023491	0.496232	6.56396e-07	0.463974	4.10684e-06	-0.375695	0.000263298	0.243167	0.0209205	-0.383613	0.000189772	-0.23541	0.0255116	-0.218031	0.0389784	-0.308853	0.00305791	0.785966	4.50586e-20	0.0680237	0.524094	-0.00168385	0.987433	0.101937	0.339053	0.0516879	0.628511	-0.167494	0.114578	-0.106297	0.31869	-0.445502	1.08226e-05	-0.126671	0.234163	-0.0166162	0.876473
AKAP11	black	-0.337795	0.00112961	-0.437149	1.64717e-05	-0.153977	0.14734	0.302283	0.00378329	-0.361426	0.000465323	0.301118	0.00392688	-0.492182	8.34941e-07	-0.191933	0.0699446	0.694921	3.00758e-14	-0.146118	0.169377	0.358933	0.000512636	0.0597169	0.576091	-0.147423	0.165559	0.215041	0.0418086	-0.673854	3.37272e-13	0.0440824	0.679931	-0.0369425	0.729578	-0.28374	0.00672609	0.207256	0.0499886	-0.00957793	0.928608	-0.0502806	0.637902	0.309543	0.00298952	0.196025	0.0640737	-0.0157451	0.882901
PPP3CB	black	-0.337648	0.00113565	-0.51867	1.63374e-07	-0.124417	0.242658	0.21983	0.0373537	-0.30999	0.00294596	0.240685	0.0223054	-0.399721	9.4969e-05	-0.380204	0.000218728	0.447719	9.66271e-06	-0.283168	0.0068427	0.447804	9.62091e-06	0.197408	0.0621817	-0.162583	0.125759	0.417235	4.29275e-05	-0.739139	8.96476e-17	0.188199	0.0756733	0.108032	0.31081	-0.241836	0.0216538	0.18053	0.0886167	0.0585284	0.583721	-0.170692	0.107721	0.515411	2.01197e-07	0.373007	0.000293711	-0.0180652	0.865797
SNRPB2	black	0.337188	0.0011546	0.466717	3.5392e-06	0.290253	0.00551846	-0.309848	0.00295971	0.148308	0.163005	-0.193201	0.0680806	0.264128	0.0118843	0.334318	0.00127975	-0.106828	0.316265	0.299873	0.00408561	-0.104172	0.328516	-0.367412	0.000367613	-0.180717	0.0882817	-0.365418	0.000397852	0.679652	1.76906e-13	-0.0517626	0.628014	0.00736866	0.945046	0.16887	0.111587	0.0156809	0.883376	-0.0431262	0.686507	-0.0408612	0.702176	-0.432202	2.10148e-05	-0.332236	0.00137808	0.146169	0.169226
REX1BD	black	0.337032	0.00116111	0.339454	0.00106378	0.165272	0.119537	-0.425497	2.90604e-05	0.181439	0.0869964	-0.120098	0.259527	0.555798	1.29662e-08	0.330634	0.00145839	-0.682019	1.35365e-13	0.166726	0.116273	-0.344704	0.000877781	-0.0119647	0.910883	-0.107472	0.313337	-0.173183	0.102606	0.667631	6.63492e-13	0.0515914	0.629153	-0.0356958	0.73837	0.291158	0.00536687	0.0285016	0.789728	-0.121192	0.255178	-0.224615	0.0333057	-0.409701	6.07315e-05	-0.307147	0.00323314	-0.00739629	0.94484
AGPAT1	black	0.334468	0.00127292	0.291807	0.00526042	0.39083	0.000139776	-0.574101	3.30425e-09	0.198533	0.0606766	-0.0842487	0.429828	0.403724	7.95121e-05	0.398549	9.99937e-05	-0.335049	0.00124678	0.0432926	0.685361	-0.181432	0.0870088	-0.079387	0.457011	-0.319471	0.00214592	0.0285683	0.789247	0.511863	2.51776e-07	0.37657	0.000254042	0.0944748	0.375768	0.0510369	0.632848	0.32825	0.0015857	-0.18597	0.0792681	-0.406049	7.16443e-05	-0.37476	0.000273529	-0.153318	0.149101	0.00351828	0.973746
SHPRH	black	-0.332409	0.00136966	-0.421231	3.55909e-05	-0.29153	0.0053056	0.342533	0.000950773	-0.231507	0.0281288	0.295863	0.00463672	-0.439486	1.46614e-05	-0.463999	4.10125e-06	0.587915	1.1124e-09	-0.203791	0.0540323	0.619612	7.46428e-11	0.0832156	0.435526	0.0415535	0.697373	0.229375	0.029652	-0.727594	4.56434e-16	-0.114239	0.283661	0.131724	0.215872	-0.201988	0.0562399	0.108114	0.31044	0.163801	0.122911	-0.0590945	0.580081	0.508775	3.0541e-07	0.083602	0.43339	0.15182	0.153162
CAMK2B	black	0.332287	0.0013756	0.567006	5.66917e-09	0.355028	0.000595658	-0.240834	0.0222205	0.24833	0.0182735	-0.460576	4.9291e-06	0.336969	0.00116375	0.264077	0.0119016	-0.207449	0.049772	0.15938	0.133489	-0.447748	9.64833e-06	-0.323929	0.00184236	-0.214273	0.0425629	-0.474783	2.268e-06	0.657361	1.95745e-12	-0.0839368	0.431543	0.0872297	0.413628	0.00584523	0.956395	-0.25759	0.0142432	-0.0628744	0.556046	0.240108	0.0226389	-0.253946	0.0157266	0.0676353	0.526472	-0.00985281	0.926565
RUVBL2	black	0.329639	0.00151036	0.5767	2.70274e-09	0.141738	0.182668	-0.229933	0.0292469	0.290251	0.00551882	-0.350087	0.000718298	0.639256	1.1948e-11	0.185078	0.0807448	-0.523713	1.17861e-07	0.226107	0.0321219	-0.257098	0.0144361	-0.214107	0.042727	-0.0544004	0.610576	-0.456598	6.0881e-06	0.783561	6.96355e-20	-0.244216	0.0203577	0.101347	0.341871	0.231075	0.0284321	-0.291621	0.00529068	-0.0547186	0.608487	0.166062	0.117755	-0.253025	0.016122	-0.165712	0.118542	0.150096	0.157938
BUD31	black	0.329227	0.00153234	0.521364	1.37313e-07	0.212499	0.0443476	-0.126703	0.234041	0.324288	0.00181964	-0.391961	0.000133151	0.422611	3.33425e-05	0.117048	0.271912	-0.296812	0.0045006	0.237999	0.023892	-0.268157	0.0106071	-0.237354	0.0242872	-0.0775724	0.467394	-0.480951	1.60152e-06	0.667734	6.56151e-13	-0.200438	0.0581966	0.0963683	0.366231	0.0902755	0.397449	-0.359791	0.000495886	-0.0445543	0.676695	0.297206	0.00444514	-0.257249	0.0143768	-0.0797921	0.45471	-0.0837451	0.4326
RCE1	black	0.328157	0.00159087	0.48689	1.13813e-06	0.173831	0.101306	-0.22253	0.0350217	0.258795	0.0137805	-0.357118	0.000549815	0.519758	1.52327e-07	0.238151	0.0238002	-0.387581	0.000160547	0.143555	0.177064	-0.359563	0.000500279	-0.249232	0.0178418	-0.0178304	0.867525	-0.532048	6.79004e-08	0.662323	1.16673e-12	-0.221148	0.0361994	-0.0867194	0.416376	0.170695	0.107715	-0.278173	0.00793771	-0.185483	0.0800714	0.198125	0.06122	-0.0995549	0.35052	-0.00796134	0.940634	-0.0965094	0.365526
GPN1	black	0.327842	0.00160843	0.617998	8.62762e-11	0.33237	0.00137154	-0.0953235	0.371475	0.312556	0.00270648	-0.508451	3.11627e-07	0.169095	0.111104	0.182728	0.0847405	-0.0313978	0.76893	0.161437	0.128484	-0.476597	2.04883e-06	-0.386688	0.000166733	-0.0539914	0.613266	-0.585686	1.33058e-09	0.557267	1.16545e-08	-0.203604	0.0542581	0.0179116	0.866927	0.0488954	0.647202	-0.384713	0.000181215	0.0330432	0.757186	0.43897	1.50445e-05	-0.213159	0.043676	-0.149533	0.15952	0.0547053	0.608575
UBE2Q1	black	0.326928	0.00166052	0.531833	6.88885e-08	0.209765	0.0472196	-0.237275	0.0243361	0.240677	0.0223101	-0.265725	0.0113629	0.327925	0.00160379	0.243344	0.0208247	-0.157846	0.137317	0.263137	0.0122184	-0.336972	0.00116364	-0.355187	0.000592041	0.0911673	0.392783	-0.452593	7.51039e-06	0.692676	3.92975e-14	-0.148036	0.163787	-0.0975507	0.360352	0.0442579	0.678726	-0.121352	0.254548	-0.0945254	0.375511	0.082915	0.437191	-0.384811	0.000180471	-0.381038	0.000211288	0.0542189	0.61177
ITPA	black	0.326551	0.00168247	0.379205	0.000227962	0.0791742	0.458221	-0.274915	0.00873257	0.0686679	0.520163	-0.18699	0.0776064	0.584418	1.47251e-09	0.254652	0.0154292	-0.400942	8.99807e-05	0.0944624	0.375831	-0.0288963	0.786884	-0.293989	0.00491625	-0.19571	0.0645103	-0.504706	3.92771e-07	0.540782	3.7488e-08	-0.301416	0.00388967	-0.137051	0.197713	0.13774	0.195447	-0.107829	0.311723	-0.166025	0.117838	-0.0258342	0.809013	-0.0414079	0.698383	-0.178898	0.091586	-0.0175144	0.869852
MPG	black	0.326091	0.0017096	0.405435	7.365e-05	0.270261	0.00998907	-0.456485	6.12434e-06	0.184199	0.0822215	-0.16956	0.11011	0.394343	0.00012014	0.412482	5.34833e-05	-0.504619	3.94879e-07	0.279912	0.00754016	-0.509446	2.92898e-07	-0.107713	0.312247	-0.122635	0.249522	-0.241888	0.021625	0.790265	2.04048e-20	0.0838274	0.432146	0.0101294	0.924509	0.253966	0.0157182	0.103567	0.331349	-0.102474	0.336504	-0.172057	0.104893	-0.516154	1.91911e-07	-0.263393	0.0121316	-0.00291297	0.978261
YKT6	black	0.325967	0.00171695	0.563789	7.21152e-09	0.367459	0.000366936	-0.212	0.0448604	0.220235	0.0369959	-0.471622	2.70381e-06	0.300917	0.00395211	0.318995	0.00218084	-0.12898	0.225674	0.156296	0.141268	-0.426701	2.74321e-05	-0.367704	0.000363377	-0.20101	0.0574689	-0.505889	3.6519e-07	0.630796	2.67218e-11	-0.101542	0.340937	-0.0143162	0.893463	-0.0485774	0.649345	-0.281861	0.00711548	-0.121568	0.253699	0.28001	0.00751819	-0.261585	0.0127581	0.0834649	0.434147	-0.0570942	0.59299
DYNC2I2	black	0.324146	0.00182862	0.461495	4.69247e-06	0.123581	0.245863	-0.403631	7.98449e-05	0.185382	0.0802386	-0.127568	0.230838	0.603623	3.02642e-10	0.315792	0.00242955	-0.559438	9.9446e-09	0.222895	0.0347161	-0.297683	0.00437884	-0.149726	0.158975	-0.126763	0.233819	-0.328763	0.00155747	0.767187	1.17213e-18	-0.0974542	0.360829	-0.0653619	0.540495	0.192633	0.0689096	0.0526131	0.622369	-0.103788	0.330309	-0.156745	0.140114	-0.349388	0.000737395	-0.34627	0.00082835	0.0425361	0.690577
TMEM115	black	-0.323248	0.00188605	-0.262644	0.0123877	-0.360886	0.000475222	0.11611	0.275799	-0.420794	3.63323e-05	0.439112	1.49387e-05	0.0113999	0.915074	-0.0866199	0.416912	-0.0621723	0.560475	0.674766	3.04997e-13	0.104215	0.328314	0.228223	0.0305035	0.181264	0.0873068	0.0792086	0.458025	0.49934	5.44575e-07	-0.107328	0.313992	-0.21415	0.0426846	0.0190078	0.858865	0.267699	0.010746	-0.155591	0.143094	-0.235418	0.0255066	-0.548258	2.22425e-08	-0.250632	0.0171897	0.12556	0.238324
ENSG00000269307	black	0.321653	0.00199213	0.445785	1.06677e-05	0.164555	0.121174	-0.303448	0.00364443	0.175207	0.0985903	-0.249468	0.0177303	0.527252	9.34291e-08	0.35674	0.000557859	-0.532947	6.39246e-08	0.253264	0.0160186	-0.402515	8.39154e-05	-0.154344	0.146367	-0.0502846	0.637876	-0.334297	0.00128072	0.763451	2.16168e-18	-0.0789896	0.459274	-0.235496	0.0254563	0.0867945	0.415971	-0.152991	0.149981	-0.140679	0.18599	0.00246471	0.981606	-0.419773	3.81205e-05	-0.229505	0.0295573	-0.15828	0.136226
PIERCE1	black	0.32132	0.00201491	0.430839	2.24593e-05	0.220045	0.0371629	-0.359261	0.000506178	0.273425	0.0091188	-0.244355	0.020284	0.504551	3.96516e-07	0.271552	0.00962545	-0.631798	2.43234e-11	0.0821566	0.441411	-0.500253	5.1534e-07	-0.0355587	0.739339	0.0529156	0.620366	-0.186221	0.078856	0.605576	2.56137e-10	0.0642986	0.547117	-0.0717907	0.50132	0.159848	0.132338	-0.0767767	0.471988	-0.045497	0.670247	-0.00511933	0.961806	-0.388006	0.000157674	-0.129432	0.224041	-0.0132744	0.901175
ATP9B	black	-0.32085	0.00204749	-0.482766	1.44376e-06	-0.325749	0.00172997	0.250871	0.01708	-0.27509	0.00868804	0.330711	0.0014544	-0.301848	0.00383626	-0.391074	0.000138325	0.306869	0.00326263	-0.289455	0.00565533	0.317807	0.00227027	0.109931	0.30233	0.103763	0.330429	0.272111	0.00947179	-0.709079	5.25743e-15	-0.0796833	0.455327	0.00485366	0.963786	-0.151566	0.153858	0.167395	0.114796	-0.0688791	0.518877	-0.127589	0.230759	0.6039	2.95572e-10	0.144248	0.174961	-0.0731839	0.493029
C1orf105	black	0.32059	0.00206575	0.392525	0.00012996	0.202439	0.0556811	-0.316001	0.0024126	0.24014	0.0226201	-0.145594	0.170928	0.217647	0.0393328	0.255272	0.0151721	-0.214864	0.0419817	0.196997	0.0627392	-0.145649	0.170764	-0.241596	0.0217883	-0.0905408	0.396057	-0.310666	0.00288109	0.55129	1.79316e-08	-0.0847877	0.426872	0.0613805	0.565488	0.113126	0.288407	0.0347441	0.745104	0.0834288	0.434346	-0.0810352	0.44769	-0.308865	0.0030567	-0.273937	0.00898442	0.174717	0.0995496
SYNGR2	black	0.320525	0.0020703	0.369233	0.000341867	0.208243	0.0488844	-0.404189	7.78797e-05	0.169335	0.110591	-0.145684	0.170661	0.458712	5.44359e-06	0.398197	0.00010155	-0.478783	1.81125e-06	0.15067	0.156334	-0.477941	1.89949e-06	-0.161197	0.129059	0.112398	0.291542	-0.303371	0.00365341	0.630435	2.76405e-11	0.0118619	0.911646	-0.332428	0.00136873	0.160708	0.130242	0.0661016	0.535912	-0.23659	0.0247625	-0.102032	0.338605	-0.358286	0.000525627	-0.203675	0.0541724	-0.236151	0.025039
TLNRD1	black	0.320266	0.00208868	0.328171	0.0015901	0.438107	1.57057e-05	-0.542485	3.33219e-08	0.0811669	0.446951	-0.106312	0.318622	0.351636	0.000677564	0.558089	1.09761e-08	-0.244687	0.0201091	-0.00498531	0.962805	-0.335761	0.0012154	-0.0355444	0.73944	-0.249864	0.0175446	-0.0496733	0.641973	0.458334	5.55377e-06	0.381987	0.00020311	-0.119669	0.261246	-0.1048	0.325593	0.326823	0.00166663	-0.150321	0.157309	-0.33626	0.0011938	-0.420423	3.69737e-05	-0.227287	0.0312109	0.0378932	0.722897
EIF4EBP1	black	0.320103	0.00210028	0.514337	2.15393e-07	0.200451	0.0581808	-0.0846246	0.427765	0.287904	0.00592991	-0.431094	2.21821e-05	0.381329	0.000208749	0.177011	0.0951164	-0.399585	9.55378e-05	0.246201	0.019328	-0.427553	2.63304e-05	-0.239055	0.0232571	-0.091556	0.39076	-0.429536	2.39262e-05	0.663682	1.01083e-12	-0.162696	0.125492	-0.000202694	0.998487	0.083284	0.435147	-0.432584	2.06266e-05	-0.0648514	0.543669	0.382755	0.000196708	-0.30815	0.00312914	-0.0549952	0.606674	-0.0579358	0.587543
BABAM1	black	0.318546	0.00221426	0.444236	1.15418e-05	0.162791	0.125269	-0.300199	0.0040435	0.172104	0.104798	-0.248973	0.0179648	0.524506	1.11912e-07	0.355122	0.000593514	-0.530105	7.73205e-08	0.256925	0.0145047	-0.403012	8.20805e-05	-0.154274	0.146551	-0.0500565	0.639403	-0.335403	0.00123108	0.764645	1.77996e-18	-0.080367	0.451456	-0.238713	0.0234615	0.0853999	0.423529	-0.154132	0.146929	-0.141879	0.182229	0.00521609	0.961084	-0.420805	3.63135e-05	-0.227426	0.0311053	-0.16064	0.130406
H2AC21	black	0.317956	0.00225889	0.424385	3.06463e-05	0.290513	0.0054746	-0.289859	0.00558569	0.237741	0.0240495	-0.189063	0.0743148	0.150132	0.157836	0.335977	0.00120599	-0.136363	0.199995	0.127428	0.231353	-0.274632	0.00880486	-0.133065	0.211195	-0.237519	0.0241857	-0.133653	0.209165	0.446982	1.00348e-05	0.105897	0.320524	0.166889	0.115913	0.117158	0.271455	0.0236632	0.824795	0.0772221	0.469414	-0.0766952	0.47246	-0.410234	5.92753e-05	-0.492149	8.36586e-07	0.239365	0.0230738
RPUSD2	black	0.317772	0.00227294	0.585862	1.31205e-09	0.189033	0.0743624	-0.173959	0.101051	0.297179	0.00444898	-0.396595	0.000108929	0.341056	0.00100357	0.223758	0.0340027	-0.425391	2.92093e-05	0.316984	0.00233416	-0.524495	1.11986e-07	-0.172412	0.104167	0.0913181	0.391998	-0.368025	0.000358763	0.801168	2.51105e-21	-0.128703	0.22668	-0.00606164	0.954782	0.137736	0.195459	-0.316202	0.00239636	0.0333367	0.755097	0.293702	0.00496026	-0.47432	2.32749e-06	-0.241074	0.0220832	0.0878016	0.410561
AIP	black	0.31582	0.00242726	0.296353	0.00456602	0.191398	0.0707429	-0.371697	0.00030967	0.165939	0.118032	-0.167134	0.115371	0.494936	7.09184e-07	0.409076	6.24835e-05	-0.675336	2.86376e-13	0.198177	0.06115	-0.427111	2.68959e-05	0.0346798	0.745559	-0.142183	0.181283	-0.0771322	0.469932	0.674063	3.29607e-13	0.143967	0.175812	-0.0349597	0.743577	0.205345	0.0521868	-0.0297377	0.780832	-0.138463	0.19309	-0.13593	0.20144	-0.461941	4.58156e-06	-0.214313	0.0425229	-0.0775501	0.467523
TMEM208	black	0.315586	0.00244641	0.453056	7.33153e-06	0.243219	0.020892	-0.367661	0.000363996	0.165747	0.118463	-0.213957	0.0428761	0.331953	0.00139199	0.41582	4.58478e-05	-0.323687	0.00185776	0.338468	0.00110247	-0.449769	8.69528e-06	-0.258058	0.0140621	-0.0532859	0.617919	-0.444793	1.12203e-05	0.813401	2.03927e-22	-0.0884576	0.40706	-0.0712149	0.504767	0.21685	0.0400765	0.0145433	0.891783	-0.128695	0.226712	-0.0203077	0.849323	-0.448795	9.14302e-06	-0.217806	0.0391857	-0.055461	0.603625
DIS3L2	black	-0.315469	0.00245605	-0.287461	0.00601048	-0.344242	0.000892873	0.353619	0.000628511	-0.0695374	0.51488	0.095977	0.36819	-0.153891	0.147569	-0.458106	5.6215e-06	0.125333	0.23918	-0.249375	0.0177745	0.118803	0.264736	0.149107	0.160726	0.224906	0.0330721	0.0778671	0.465699	-0.534128	5.90319e-08	-0.260423	0.0131755	0.0331925	0.756123	-0.0154296	0.885232	-0.146078	0.169494	-0.0302744	0.776979	0.214023	0.0428101	0.648348	4.89068e-12	0.304591	0.0035126	-0.0695526	0.514788
NR2C2AP	black	0.315242	0.00247473	0.568994	4.87956e-09	0.100002	0.34835	-0.219725	0.0374468	0.233662	0.0266568	-0.341011	0.0010052	0.582491	1.71612e-09	0.200874	0.0576414	-0.579003	2.25845e-09	0.301966	0.00382186	-0.414475	4.87934e-05	-0.162153	0.126775	0.0272494	0.798766	-0.463826	4.13979e-06	0.846483	8.1099e-26	-0.254341	0.0155597	-0.0297075	0.781049	0.161643	0.12799	-0.304551	0.00351711	0.0162447	0.879213	0.184573	0.0815899	-0.337112	0.00115779	-0.280407	0.00743028	-0.00577101	0.956948
C1orf35	black	0.314614	0.00252728	0.512733	2.38367e-07	0.0448027	0.674993	-0.110501	0.299815	0.289361	0.00567154	-0.388101	0.000157039	0.565064	6.55774e-09	0.11356	0.286552	-0.564081	7.05621e-09	0.205576	0.0519178	-0.401158	8.91257e-05	-0.166652	0.116439	-0.0412803	0.699267	-0.537132	4.81488e-08	0.682032	1.35169e-13	-0.369092	0.000343798	0.0458221	0.668028	0.243161	0.0209239	-0.440301	1.40759e-05	-0.0311384	0.770786	0.29635	0.00456638	-0.205197	0.05236	-0.18596	0.0792844	-0.0648232	0.543845
ZNHIT2	black	0.314592	0.00252915	0.401734	8.68762e-05	0.151561	0.153871	-0.357842	0.000534688	0.139676	0.189182	-0.138638	0.192521	0.523309	1.21013e-07	0.417921	4.15748e-05	-0.566378	5.94336e-09	0.273464	0.00910842	-0.284374	0.00659918	-0.0856892	0.421955	-0.103686	0.33079	-0.230236	0.0290287	0.77402	3.71341e-19	-0.00370141	0.97238	-0.0383534	0.719671	0.198571	0.0606268	-0.00798043	0.940492	-0.110855	0.298262	-0.123593	0.245818	-0.451901	7.78573e-06	-0.382602	0.000197968	0.0939116	0.378633
MRPS26	black	0.314425	0.00254333	0.440035	1.42643e-05	0.0466248	0.662564	-0.282546	0.00697126	0.214955	0.0418926	-0.15316	0.149524	0.577985	2.4455e-09	0.180656	0.0883907	-0.575154	3.04648e-09	0.317341	0.00230628	-0.209921	0.0470523	-0.150409	0.157062	-0.0454648	0.670467	-0.348298	0.000768089	0.784244	6.15754e-20	-0.214705	0.0421369	0.0404855	0.704788	0.363369	0.000431274	-0.0928154	0.384248	-0.0456481	0.669215	-0.0282238	0.79173	-0.42607	2.82748e-05	-0.385835	0.000172856	0.134687	0.205633
TWF2	black	-0.314363	0.00254854	-0.290333	0.00550487	-0.307118	0.00323626	0.141283	0.184091	-0.418991	3.9545e-05	0.386247	0.000169874	-0.0403254	0.705902	0.0383045	0.720013	-0.0340019	0.750369	0.641201	9.89403e-12	0.101897	0.339245	0.151528	0.153964	0.00280819	0.979043	0.023731	0.824301	0.428039	2.5721e-05	-0.116584	0.273828	-0.248508	0.0181877	0.208361	0.0487533	0.20287	0.0551514	-0.113617	0.286308	-0.143848	0.176172	-0.523267	1.21338e-07	-0.0850056	0.42568	-0.0472841	0.658088
MTFP1	black	0.313558	0.00261791	0.51588	1.95283e-07	0.334791	0.0012583	-0.290757	0.00543354	0.206234	0.0511552	-0.371307	0.000314569	0.288897	0.00575271	0.329608	0.00151198	-0.310938	0.00285532	0.234368	0.0261891	-0.599114	4.42928e-10	-0.183786	0.0829219	-0.0470302	0.659811	-0.436662	1.68745e-05	0.722256	9.4218e-16	-0.0353117	0.741085	-0.0517735	0.627942	0.0267455	0.802411	-0.139103	0.191019	0.00121474	0.990934	0.16325	0.124193	-0.409812	6.04269e-05	-0.141069	0.184763	0.026176	0.806535
OR52H1	black	-0.313283	0.00264192	-0.374514	0.000276282	-0.235429	0.0254996	0.270919	0.00980234	-0.132257	0.214006	0.173889	0.101191	-0.235944	0.0251702	-0.316655	0.00236015	0.174699	0.0995855	-0.0765175	0.473489	0.297374	0.00442168	0.154179	0.146803	0.00710091	0.94704	0.245265	0.0198077	-0.436724	1.68226e-05	-0.0333792	0.754794	0.248085	0.0183923	-0.0594004	0.578118	0.0215122	0.840501	0.239029	0.023273	0.0525206	0.622982	0.266464	0.0111285	0.38982	0.000145954	0.0702787	0.510399
TSN	black	0.313065	0.00266119	0.557508	1.14513e-08	0.358301	0.000525304	-0.210565	0.0463633	0.0983499	0.356411	-0.365357	0.000398806	0.153105	0.149672	0.357382	0.00054426	0.0239349	0.822816	0.22445	0.0334388	-0.370699	0.000322357	-0.323448	0.00187315	-0.0170995	0.872909	-0.451819	7.81929e-06	0.61023	1.71324e-10	-0.0433018	0.685298	-0.251355	0.0168608	-0.1068	0.316393	-0.174245	0.100483	0.0735941	0.490602	0.193433	0.0677435	-0.404368	7.72573e-05	-0.28039	0.00743402	0.0431046	0.686656
SLC39A4	black	0.312585	0.00270388	0.334832	0.00125648	0.179933	0.0896949	-0.550549	1.89052e-08	0.143415	0.177491	0.028209	0.791837	0.505986	3.63002e-07	0.349134	0.000744424	-0.343752	0.000909153	0.0871643	0.41398	-0.116126	0.275732	-0.251422	0.0168305	-0.0917119	0.38995	-0.233295	0.026903	0.556788	1.20677e-08	0.00606388	0.954766	0.106919	0.315851	0.349075	0.000746073	0.386013	0.000171557	-0.112438	0.291372	-0.420568	3.67219e-05	-0.170501	0.108122	-0.44195	1.29565e-05	0.111666	0.294716
ZNF511	black	0.311832	0.00277227	0.458184	5.59816e-06	0.306361	0.00331692	-0.377965	0.00023991	0.237857	0.0239784	-0.25343	0.015947	0.329092	0.00153962	0.331467	0.00141612	-0.474248	2.33677e-06	0.261375	0.0128328	-0.586656	1.23107e-09	-0.0802691	0.452009	-0.0679165	0.524749	-0.176029	0.0969944	0.741509	6.35033e-17	0.146211	0.169102	0.00790351	0.941064	0.227177	0.0312946	0.00300216	0.977596	0.00411793	0.969273	-0.0518424	0.627484	-0.571269	4.10498e-09	-0.326772	0.00166956	0.0284418	0.790158
PSMC3	black	0.311616	0.00279212	0.569758	4.60517e-09	0.278951	0.00775759	-0.202232	0.0559378	0.196991	0.0627477	-0.421472	3.51884e-05	0.426262	2.80154e-05	0.320435	0.00207667	-0.328385	0.00157824	0.312743	0.00268979	-0.357551	0.000540727	-0.297932	0.00434461	-0.165998	0.117899	-0.473731	2.40508e-06	0.810356	3.87502e-22	-0.132109	0.214524	0.0224575	0.833591	0.128328	0.228049	-0.298461	0.00427268	-0.0288076	0.787523	0.266422	0.0111416	-0.395791	0.000112813	0.00115201	0.991402	0.0331474	0.756444
RCOR3	black	-0.31152	0.00280103	-0.398192	0.000101573	-0.360681	0.000479027	0.39747	0.000104839	-0.224622	0.0333001	0.264836	0.0116508	-0.411241	5.66137e-05	-0.333558	0.00131489	0.537354	4.74254e-08	-0.134427	0.206517	0.395088	0.000116318	-0.0183109	0.863989	0.189333	0.0738943	0.0192193	0.857311	-0.619472	7.55842e-11	-0.288592	0.00580655	-0.0756392	0.478596	-0.246726	0.0190629	0.00230487	0.982799	0.0226357	0.832289	0.0705971	0.50848	0.538309	4.44314e-08	0.0671056	0.529722	-0.147095	0.166512
ZNHIT1	black	0.311407	0.00281143	0.381754	0.000205093	0.204062	0.053707	-0.386347	0.00016916	0.120692	0.257163	-0.122913	0.248444	0.515959	1.94306e-07	0.363398	0.000430776	-0.398824	9.87919e-05	0.298335	0.00428961	-0.207584	0.0496193	-0.135652	0.202372	-0.240015	0.0226928	-0.352391	0.000658493	0.765305	1.59791e-18	-0.0375576	0.725254	-0.0497501	0.641457	0.0902265	0.397706	0.0710037	0.506035	-0.156285	0.141298	-0.161806	0.127603	-0.408893	6.30047e-05	-0.220314	0.0369262	-0.0904461	0.396553
TFIP11	black	0.309597	0.00298422	0.546248	2.56253e-08	0.207252	0.049994	-0.196297	0.0636982	0.079124	0.458507	-0.39951	9.58565e-05	0.452399	7.58672e-06	0.33893	0.00108421	-0.258872	0.0137513	0.138285	0.193669	-0.399374	9.64315e-05	-0.338137	0.00111574	-0.00847015	0.936847	-0.615108	1.11605e-10	0.637943	1.35592e-11	-0.269719	0.0101451	-0.331778	0.00140062	-0.213409	0.0434247	-0.308002	0.00314429	-0.104366	0.327609	0.247082	0.0188853	-0.162099	0.126905	-0.131274	0.217459	-0.155354	0.143711
GSS	black	0.30897	0.00304626	0.569127	4.83081e-09	0.115325	0.279077	-0.218454	0.0385908	0.206504	0.0508451	-0.330487	0.00146594	0.386753	0.00016628	0.256157	0.0148115	-0.323347	0.00187962	0.251551	0.0167725	-0.386329	0.000169287	-0.354064	0.000617962	0.0398768	0.709026	-0.598889	4.51344e-10	0.731084	2.81536e-16	-0.350217	0.000714791	-0.0103726	0.922703	0.264466	0.0117723	-0.227208	0.0312708	-0.00937417	0.930123	0.204592	0.0530751	-0.233138	0.0270085	-0.292855	0.00509252	0.0111073	0.917246
GOLGA8H	black	-0.308724	0.00307091	-0.540131	3.92079e-08	-0.233691	0.0266379	0.168789	0.111763	-0.266041	0.0112622	0.402541	8.38194e-05	-0.370478	0.000325238	-0.214723	0.0421191	0.268004	0.0106532	-0.13456	0.206063	0.409785	6.05022e-05	0.292907	0.00508429	-0.0622635	0.559898	0.477974	1.89598e-06	-0.607167	2.23406e-10	0.173779	0.101409	0.0086964	0.935164	-0.021259	0.842353	0.310825	0.00286596	0.180649	0.0884041	-0.246871	0.0189905	0.216124	0.0407638	0.198622	0.0605592	0.104098	0.328858
PIK3C2A	black	-0.308081	0.00313613	-0.360926	0.000474489	-0.0302255	0.77733	0.210957	0.0459486	-0.253303	0.0160016	0.23525	0.0256144	-0.561442	8.58119e-09	-0.216688	0.040229	0.748747	2.16422e-17	-0.183003	0.0842648	0.360763	0.000477498	0.0172073	0.872115	0.0168029	0.875096	0.270184	0.0100111	-0.630207	2.82346e-11	0.159519	0.133146	0.0643573	0.54675	-0.231654	0.0280263	0.272954	0.00924397	0.00527466	0.960648	-0.0920784	0.388051	0.341949	0.000971329	0.145789	0.170349	0.114952	0.280648
ZNRD2	black	0.307588	0.00318709	0.449623	8.76103e-06	0.267319	0.0108625	-0.114328	0.283282	0.205671	0.0518063	-0.415855	4.57725e-05	0.403458	8.04631e-05	0.256142	0.0148177	-0.362622	0.000444085	0.28814	0.00588736	-0.399745	9.48657e-05	-0.180056	0.0894706	-0.157031	0.139384	-0.311357	0.00281607	0.718529	1.5474e-15	-0.0121361	0.909612	-0.107117	0.314949	0.0892693	0.402752	-0.409649	6.08762e-05	-0.208601	0.0484879	0.287534	0.00599705	-0.478081	1.88452e-06	0.0200355	0.85132	-0.12048	0.258003
SEC61G	black	0.307315	0.00321557	0.43555	1.78288e-05	0.352807	0.000648202	-0.19277	0.0687094	0.256749	0.0145744	-0.378835	0.000231462	0.10902	0.306379	0.16295	0.124894	-0.0832741	0.435202	0.19709	0.0626132	-0.271269	0.00970406	-0.36008	0.000490349	-0.172207	0.104588	-0.317688	0.00227946	0.521021	1.40399e-07	-0.00171548	0.987197	0.1639	0.122682	0.398195	0.00010156	-0.210194	0.0467593	0.0483045	0.651186	0.196526	0.0633827	-0.331542	0.00141236	-0.0153889	0.885532	0.0409829	0.701331
TBCB	black	0.307075	0.00324083	0.483063	1.41935e-06	0.12564	0.238021	-0.226296	0.0319747	0.173187	0.102598	-0.27673	0.0082816	0.614433	1.18474e-10	0.157668	0.137766	-0.487392	1.10547e-06	0.300363	0.00402251	-0.139907	0.188442	-0.217628	0.0393497	-0.116618	0.273688	-0.393013	0.000127252	0.793242	1.16605e-20	-0.202506	0.0555992	0.0621931	0.560343	0.352848	0.000647196	-0.238035	0.0238705	-0.0592354	0.579176	0.0705214	0.508936	-0.342647	0.000946822	-0.232087	0.027726	0.0217574	0.838707
H2AC20	black	0.307032	0.00324528	0.49812	5.86151e-07	0.233569	0.0267194	-0.310624	0.00288503	0.220696	0.0365917	-0.220177	0.0370464	0.342363	0.000956713	0.373087	0.000292761	-0.247573	0.0186426	0.211123	0.0457746	-0.248373	0.0182529	-0.295039	0.00475775	-0.0824366	0.43985	-0.27457	0.00882069	0.634162	1.94562e-11	-0.0421811	0.69303	0.0370296	0.728966	-0.0577898	0.588486	-0.0315669	0.767721	0.0374978	0.725674	-0.0419979	0.694296	-0.345206	0.00086166	-0.385545	0.000174977	0.145089	0.172434
BCLAF3	black	-0.306539	0.0032978	-0.424533	3.04298e-05	-0.232558	0.0274023	0.241504	0.0218402	-0.209791	0.0471912	0.281119	0.00727449	-0.374511	0.000276321	-0.357231	0.000547415	0.473071	2.49511e-06	-0.298735	0.00423574	0.382125	0.00020195	0.075229	0.480992	0.00296357	0.977884	0.197928	0.0614833	-0.737746	1.09593e-16	-0.0609224	0.568398	0.0938398	0.378999	-0.132073	0.214648	0.188933	0.0745178	-0.0184217	0.863174	-0.112624	0.29057	0.627777	3.54021e-11	0.200404	0.0582408	0.0158907	0.881827
IFT20	black	0.30637	0.00331593	0.253755	0.015808	0.311002	0.00284929	-0.537533	4.68518e-08	0.0607979	0.569191	0.0533663	0.617387	0.211895	0.0449689	0.476068	2.11067e-06	-0.18061	0.0884735	0.161647	0.12798	-0.214061	0.0427731	-0.178055	0.0931504	-0.117746	0.269042	-0.0767745	0.472001	0.520971	1.4085e-07	0.261631	0.012742	-0.071633	0.502263	0.0116377	0.913309	0.443082	1.22371e-05	-0.118526	0.265859	-0.478443	1.84638e-06	-0.414544	4.86381e-05	-0.530958	7.30415e-08	0.108407	0.309124
C11orf42	black	-0.30592	0.00336477	-0.352992	0.00064366	-0.192642	0.0688963	0.14679	0.167404	-0.15532	0.143799	0.296461	0.00455046	-0.335847	0.00121164	-0.270798	0.00983622	0.389256	0.000149505	-0.191867	0.0700418	0.280145	0.00748823	0.27469	0.00879004	0.0302077	0.777457	0.198453	0.0607826	-0.549512	2.03514e-08	-0.0209416	0.844677	0.166153	0.117551	-0.0606042	0.570424	0.314773	0.00251388	0.141558	0.18323	-0.0910945	0.393163	0.394459	0.000119536	0.235566	0.0254113	0.143101	0.178453
PTTG1	black	0.305664	0.00339282	0.657322	1.96534e-12	0.241644	0.0217614	-0.0153768	0.885622	0.356547	0.000562008	-0.556316	1.24882e-08	0.260936	0.0129899	0.164788	0.12064	-0.185656	0.079785	0.24903	0.0179379	-0.368343	0.000354243	-0.367193	0.000370826	-0.101998	0.338763	-0.566901	5.71411e-09	0.644394	7.23863e-12	-0.312036	0.00275357	0.0888509	0.404969	0.14134	0.183911	-0.55183	1.72536e-08	0.151538	0.153936	0.553989	1.47771e-08	-0.250229	0.0173751	-0.0170006	0.873638	0.0890906	0.403698
PSMA4	black	0.304991	0.00346755	0.542584	3.30933e-08	0.298486	0.00426929	-0.18876	0.0747887	0.224042	0.0337701	-0.328682	0.00156191	0.0704969	0.509083	0.37991	0.000221412	-0.0622368	0.560067	0.352944	0.000644844	-0.432462	2.07496e-05	-0.316376	0.00238238	0.00940555	0.92989	-0.35708	0.000550621	0.701613	1.33578e-14	-0.0324715	0.761261	-0.0444643	0.677311	0.0629653	0.555474	-0.158438	0.135828	0.0645232	0.545714	0.205908	0.0515317	-0.556347	1.24607e-08	-0.318528	0.00221563	0.118507	0.265938
YIF1A	black	0.304932	0.00347411	0.426677	2.74632e-05	0.34748	0.000791889	-0.448863	9.11105e-06	0.143938	0.1759	-0.168641	0.112082	0.367267	0.000369739	0.473711	2.40777e-06	-0.26983	0.0101128	0.261971	0.0126218	-0.30246	0.00376188	-0.190414	0.0722306	-0.180001	0.0895704	-0.242231	0.0214341	0.752174	1.2835e-17	0.132126	0.214463	-0.0590975	0.580062	0.143834	0.176215	0.155556	0.143185	-0.0792272	0.45792	-0.14249	0.180332	-0.449904	8.63473e-06	-0.171547	0.105944	0.0795291	0.456203
POLE3	black	0.303483	0.00364036	0.625409	4.40528e-11	0.280691	0.0073677	-0.0528973	0.620487	0.225411	0.0326697	-0.538443	4.40246e-08	0.245754	0.0195557	0.243971	0.020488	-0.159747	0.132585	0.235658	0.0253524	-0.50255	4.48183e-07	-0.336976	0.00116346	0.00553089	0.958738	-0.510455	2.75008e-07	0.669374	5.49807e-13	-0.176524	0.0960435	-0.164421	0.121481	0.0112779	0.915979	-0.501595	4.7501e-07	-0.00769892	0.942587	0.490146	9.41232e-07	-0.394764	0.000117967	0.00782663	0.941637	-0.0186757	0.861306
TRMT112	black	0.301893	0.00383083	0.56033	9.3141e-09	0.258723	0.0138077	-0.21271	0.0441326	0.251131	0.0169618	-0.380081	0.000219848	0.348218	0.000770386	0.344907	0.000871237	-0.369069	0.000344116	0.386449	0.000168432	-0.446195	1.04466e-05	-0.182365	0.0853709	-0.0401324	0.707245	-0.391945	0.000133242	0.860716	1.54711e-27	-0.0749705	0.482505	-0.00731979	0.94541	0.196707	0.0631347	-0.266128	0.0112344	-0.0026002	0.980595	0.244072	0.020434	-0.541507	3.56575e-08	-0.20529	0.0522516	0.0575489	0.590044
ATG101	black	0.300832	0.00396281	0.563968	7.11592e-09	0.301982	0.00381988	-0.255588	0.0150426	0.260692	0.013078	-0.415765	4.59648e-05	0.397255	0.00010583	0.294047	0.0049073	-0.337071	0.0011595	0.26139	0.0128275	-0.525327	1.0605e-07	-0.178635	0.0920713	-0.0483973	0.65056	-0.445913	1.05981e-05	0.796845	5.85111e-21	-0.0786016	0.461489	-0.0179686	0.866508	0.0485163	0.649757	-0.235607	0.0253851	-0.0793127	0.457433	0.218334	0.0387001	-0.354846	0.000599813	-0.092323	0.386786	-0.00429329	0.967965
THAP7	black	0.29947	0.00413821	0.38059	0.000215254	0.118917	0.264276	-0.380079	0.00021987	0.0921424	0.38772	-0.117196	0.271301	0.493066	7.92433e-07	0.36757	0.00036531	-0.5698	4.59041e-09	0.271504	0.00963882	-0.363418	0.000430445	-0.0699416	0.512434	-0.0738106	0.489324	-0.244982	0.0199545	0.756125	6.95212e-18	-0.0368308	0.730364	-0.099299	0.351766	0.10367	0.330864	0.0336084	0.753165	-0.0484161	0.650433	-0.180482	0.0887029	-0.468753	3.16642e-06	-0.4152	4.7184e-05	0.00122132	0.990885
TMEM147	black	-0.299258	0.00416615	-0.0179329	0.866771	-0.40987	6.02682e-05	0.406828	6.91753e-05	-0.276987	0.00821944	0.107567	0.312911	0.0483804	0.650674	-0.265363	0.0114792	-0.00888	0.933798	0.771282	5.9138e-19	0.076487	0.473666	0.0231384	0.828621	0.18858	0.0750711	-0.227116	0.0313412	0.611226	1.57068e-10	-0.465954	3.6891e-06	-0.131752	0.215773	0.133338	0.210251	-0.267	0.0109611	0.00889483	0.933688	0.315063	0.00248964	-0.449056	9.02073e-06	-0.106184	0.319208	0.0388227	0.716386
BDP1	black	-0.299014	0.00419844	-0.29786	0.00435451	-0.202342	0.0558015	0.453245	7.25928e-06	-0.260453	0.0131647	0.0314479	0.768572	-0.39085	0.000139659	-0.379411	0.000226024	0.612255	1.43533e-10	-0.217375	0.0395852	0.359724	0.000497179	-0.0467382	0.661794	-0.0201318	0.850613	0.0564873	0.596932	-0.660931	1.35032e-12	-0.185809	0.0795335	-0.105631	0.321749	-0.282166	0.00705096	-0.198903	0.0601884	0.0279155	0.793954	0.272423	0.00938694	0.573424	3.48093e-09	0.348651	0.00075802	-0.0754255	0.479843
BTBD2	black	0.298652	0.0042469	0.431304	2.19563e-05	0.0906344	0.395567	-0.300541	0.00399969	0.203844	0.0539686	-0.22854	0.0302671	0.650784	3.83e-12	0.185792	0.0795613	-0.5933	7.1758e-10	0.0602601	0.572618	-0.41174	5.53335e-05	-0.154164	0.146844	0.0391599	0.714029	-0.362678	0.000443117	0.590067	9.34568e-10	-0.165624	0.118741	-0.0825622	0.439151	0.128474	0.227517	-0.161352	0.128687	-0.252846	0.0161998	0.00426986	0.96814	-0.17703	0.0950795	-0.22866	0.0301783	-0.17372	0.101527
USHBP1	black	0.297728	0.0043726	0.39717	0.000106224	0.157647	0.13782	-0.305116	0.00345348	0.147567	0.165142	-0.211897	0.0449673	0.498304	5.79694e-07	0.351488	0.000681362	-0.544883	2.8197e-08	0.259627	0.0134684	-0.375259	0.00026803	-0.106722	0.316749	-0.0564472	0.597193	-0.25451	0.0154886	0.737925	1.06812e-16	-0.0212428	0.842472	-0.230791	0.028633	0.081433	0.445457	-0.114085	0.284313	-0.094481	0.375736	-0.041428	0.698243	-0.451984	7.75239e-06	-0.229691	0.0294222	-0.127731	0.230238
NME1	black	0.297283	0.00443443	0.637301	1.44218e-11	0.230185	0.029065	-0.0747029	0.484073	0.220598	0.0366771	-0.497508	6.08107e-07	0.322856	0.00191163	0.210231	0.0467194	-0.222364	0.0351614	0.348974	0.000748902	-0.411025	5.71739e-05	-0.351903	0.000670766	-0.0612199	0.566508	-0.574728	3.14844e-09	0.790006	2.14145e-20	-0.289172	0.0057046	-0.0137282	0.897814	0.0774457	0.468124	-0.44787	9.588e-06	0.0423935	0.691562	0.454397	6.8349e-06	-0.327781	0.00161191	-0.118304	0.266765	0.108235	0.309896
MRPS2	black	0.297269	0.00443634	0.504938	3.87214e-07	0.229653	0.0294496	-0.292692	0.00511827	0.232075	0.0277342	-0.32203	0.00196655	0.529701	7.94284e-08	0.297348	0.00442536	-0.55875	1.04585e-08	0.248852	0.0180228	-0.501653	4.73363e-07	-0.0904741	0.396407	0.0156833	0.883358	-0.325024	0.00177398	0.792767	1.27568e-20	-0.0308017	0.773198	-0.160086	0.131756	0.0945229	0.375524	-0.181521	0.0868515	-0.092964	0.383484	0.125189	0.239723	-0.459761	5.1482e-06	-0.0814121	0.445574	-0.0752846	0.480667
WDR46	black	0.297076	0.00446339	0.435425	1.79386e-05	0.114458	0.282732	-0.250094	0.0174378	0.115308	0.279148	-0.277699	0.00804934	0.586686	1.22804e-09	0.181007	0.0877638	-0.440704	1.37942e-05	0.0786216	0.461375	-0.13904	0.191224	-0.137772	0.195343	-0.171311	0.106432	-0.349434	0.000736108	0.555161	1.35785e-08	-0.164025	0.122392	-0.029789	0.780463	-0.00911417	0.932057	-0.191874	0.0700317	-0.0378845	0.722959	0.0195516	0.854871	-0.0874542	0.412423	-0.13392	0.208249	0.178005	0.0932433
H2AC18	black	0.296568	0.00453531	0.448914	9.08701e-06	0.195968	0.0641524	-0.307133	0.00323471	0.263099	0.0122314	-0.200546	0.058059	0.260847	0.0130219	0.337114	0.00115768	-0.331655	0.00140674	0.170803	0.10749	-0.359805	0.000495619	-0.182225	0.085615	0.0197616	0.853329	-0.234042	0.026404	0.588292	1.07905e-09	-0.0263726	0.805111	0.081031	0.447714	0.0753365	0.480364	-0.012679	0.905587	0.0143311	0.893352	-0.0549928	0.606689	-0.296267	0.00457832	-0.443405	1.20388e-05	0.190941	0.0714302
KMT2A	black	-0.295725	0.00465683	-0.394457	0.000119547	-0.126821	0.233602	0.231466	0.0281573	-0.358305	0.000525227	0.180835	0.0880712	-0.290746	0.00543538	-0.302093	0.00380631	0.497167	6.2067e-07	-0.312899	0.00267585	0.472237	2.61331e-06	0.101644	0.340452	-0.148511	0.162425	0.259921	0.0133596	-0.691099	4.73447e-14	0.065839	0.537537	0.0227604	0.831379	-0.276491	0.00833979	0.0984477	0.355931	-0.0803976	0.451283	-0.0920052	0.38843	0.573163	3.55144e-09	0.276349	0.00837458	-0.0104592	0.922059
LRRC57	black	0.294302	0.00486844	0.407892	6.59295e-05	0.345173	0.000862688	-0.271926	0.00952228	0.173374	0.102221	-0.228358	0.0304028	0.074994	0.482367	0.30347	0.00364188	0.066697	0.532237	0.0878294	0.410412	-0.244091	0.0204238	-0.287979	0.00591632	-0.0233854	0.82682	-0.301151	0.00392265	0.396994	0.000107048	0.0659896	0.536605	-0.136806	0.198525	0.0669949	0.530403	0.0283269	0.790987	0.0645961	0.54526	0.047254	0.658293	-0.26721	0.0108958	-0.0953841	0.371169	-0.00897357	0.933102
DDB1	black	0.292658	0.0051237	0.443266	1.21238e-05	0.413965	4.99561e-05	-0.301247	0.00391077	0.249433	0.0177471	-0.33416	0.00128701	0.230073	0.0291458	0.288511	0.00582096	-0.0863399	0.418426	0.022001	0.836926	-0.264484	0.0117665	-0.184526	0.081669	-0.132107	0.214531	-0.20552	0.0519831	0.426916	2.71503e-05	0.173353	0.102263	0.0803787	0.45139	0.0937552	0.379431	-0.0558837	0.600865	-0.00427337	0.968114	0.0962115	0.367015	-0.22347	0.0342397	-0.0170142	0.873538	0.178255	0.0927775
GADD45GIP1	black	0.289191	0.00570122	0.525935	1.01896e-07	0.149712	0.159016	-0.172509	0.10397	0.186321	0.0786937	-0.34911	0.000745106	0.510306	2.77589e-07	0.27275	0.00929856	-0.454102	6.9414e-06	0.381344	0.000208619	-0.434133	1.91177e-05	-0.208094	0.0490493	-0.0865107	0.417503	-0.482425	1.47224e-06	0.867485	2.01174e-28	-0.230127	0.0291069	-0.103485	0.331732	0.125139	0.239914	-0.320461	0.00207485	-0.0913276	0.391948	0.241484	0.0218515	-0.430646	2.26711e-05	-0.0974211	0.360993	-0.0847125	0.427284
TRMT5	black	0.28717	0.00606376	0.483547	1.38051e-06	0.289047	0.00572641	-0.151371	0.154393	0.203304	0.0546214	-0.392866	0.00012806	0.127989	0.22929	0.272301	0.00941989	-0.125471	0.238659	0.214709	0.0421337	-0.318298	0.00223293	-0.281857	0.00711637	-0.0755216	0.479282	-0.349904	0.000723239	0.558713	1.04868e-08	-0.0648483	0.543688	-0.0491308	0.645618	0.115609	0.27789	-0.277816	0.00802154	0.054084	0.612657	0.267686	0.0107501	-0.336418	0.00118705	-0.126501	0.234796	-0.0202554	0.849706
TMEM262	black	0.286599	0.00616995	0.397103	0.000106539	0.134709	0.205556	-0.310243	0.00292153	0.173433	0.102102	-0.164477	0.121352	0.527137	9.41377e-08	0.311572	0.0027962	-0.396519	0.00010929	0.271141	0.00974003	-0.122398	0.250447	-0.162566	0.125799	-0.154668	0.14551	-0.350137	0.000716937	0.740215	7.66901e-17	-0.134785	0.205299	-8.66897e-05	0.999353	0.26467	0.0117053	-0.0282903	0.791251	-0.080616	0.450051	-0.0501276	0.638927	-0.272905	0.00925706	-0.160116	0.13168	0.0020088	0.985008
ZFPL1	black	0.28647	0.0061942	0.393956	0.000122167	0.13687	0.198311	-0.313982	0.00258115	0.161409	0.128552	-0.161919	0.127331	0.533564	6.13223e-08	0.320401	0.0020791	-0.410458	5.86747e-05	0.284099	0.00665406	-0.14627	0.168929	-0.152138	0.152294	-0.152785	0.150537	-0.337546	0.00113981	0.756887	6.16844e-18	-0.116096	0.275857	-0.0108475	0.919175	0.243843	0.0205562	-0.0253744	0.81235	-0.0989895	0.353277	-0.0585749	0.583421	-0.307845	0.00316041	-0.164589	0.121095	-0.00170626	0.987266
HSPBP1	black	0.286128	0.0062586	0.401293	8.85932e-05	0.0291503	0.785056	-0.269791	0.0101243	0.179342	0.0907701	-0.151606	0.153749	0.70631	7.45472e-15	0.193019	0.0683454	-0.560221	9.38945e-09	0.195035	0.065456	-0.126124	0.236205	-0.190686	0.0718175	-0.132217	0.214144	-0.351563	0.000679438	0.683934	1.08799e-13	-0.228551	0.0302588	0.0564766	0.597002	0.239954	0.0227284	-0.102433	0.336697	-0.232133	0.0276941	-0.0455863	0.669637	-0.173786	0.101396	-0.228467	0.0303218	0.0397448	0.709946
KANTR	black	-0.284375	0.00659896	-0.366985	0.000373905	-0.322234	0.00195288	0.374596	0.000275364	-0.0400851	0.707574	0.102091	0.338322	-0.287651	0.00597576	-0.535712	5.30324e-08	0.243537	0.0207203	-0.255819	0.0149483	0.364309	0.000415628	0.118989	0.263985	0.0559514	0.600423	0.14852	0.162397	-0.641191	9.90385e-12	-0.209522	0.0474824	0.20011	0.0586174	0.0636553	0.551141	-0.156348	0.141135	-0.00774854	0.942218	0.16053	0.130673	0.636984	1.48665e-11	0.415151	4.729e-05	-0.0705612	0.508696
DDX28	black	0.283915	0.00669088	0.523228	1.21648e-07	0.208144	0.0489944	-0.139423	0.189991	0.259877	0.0133759	-0.419639	3.83615e-05	0.241013	0.0221181	0.258545	0.0138751	-0.362899	0.00043929	0.222479	0.0350648	-0.561132	8.78014e-09	-0.147925	0.164106	0.00908454	0.932277	-0.370468	0.000325359	0.648476	4.82851e-12	-0.112283	0.29204	-0.0363403	0.733821	0.114505	0.282535	-0.352967	0.000644276	-0.0257699	0.80948	0.331185	0.00143027	-0.39132	0.00013687	-0.153796	0.147823	-0.0180336	0.866029
ENSG00000256646	black	0.283166	0.00684314	0.521705	1.3431e-07	0.252608	0.0163037	-0.134457	0.206415	0.200414	0.0582279	-0.360036	0.00049119	0.105175	0.323852	0.278563	0.00784702	-0.0853138	0.423999	0.372272	0.000302571	-0.426889	2.71849e-05	-0.375195	0.000268728	-0.0827019	0.438375	-0.448333	9.36284e-06	0.70913	5.22351e-15	-0.148678	0.161946	-0.0037627	0.971922	-0.00600698	0.95519	-0.24965	0.017645	0.0010611	0.99208	0.258881	0.0137477	-0.44268	1.24879e-05	-0.209099	0.0479422	0.0255845	0.810825
ENSG00000267261	black	0.282913	0.00689523	0.251259	0.0169038	0.359222	0.00050694	-0.519128	1.58634e-07	0.000163514	0.99878	-0.0187143	0.861022	0.252259	0.0164573	0.594457	6.52399e-10	-0.114764	0.281442	0.0556666	0.602282	-0.287403	0.00602105	-0.223949	0.033846	-0.153689	0.148107	-0.163126	0.124483	0.449797	8.68265e-06	0.248935	0.0179832	-0.186429	0.0785175	-0.0358277	0.737438	0.381193	0.000209939	-0.253287	0.0160085	-0.375353	0.000267004	-0.357804	0.000535472	-0.182206	0.0856474	-0.0592796	0.578893
RNF26	black	0.281436	0.00720633	0.367867	0.000361023	0.296645	0.00452434	-0.321266	0.00201863	0.133761	0.208796	-0.167343	0.114911	0.294217	0.00488148	0.344223	0.000893488	-0.218896	0.0381903	0.155878	0.142348	-0.156126	0.141707	-0.185373	0.0802535	-0.295772	0.00465	-0.210699	0.0462214	0.521982	1.31919e-07	0.0976584	0.359819	0.102743	0.335232	0.178736	0.0918844	0.0601788	0.573137	-0.130805	0.219123	-0.0664685	0.533646	-0.341624	0.000982939	-0.126127	0.236193	0.168825	0.111684
RNASEK	black	-0.281367	0.007221	-0.0700109	0.512016	-0.27696	0.00822589	0.37328	0.000290479	-0.25351	0.0159125	0.0392633	0.713306	-0.0389733	0.715333	-0.175456	0.0981053	0.0418713	0.695173	0.700285	1.57201e-14	-0.0945814	0.375227	0.0271527	0.799466	0.153618	0.148297	-0.200096	0.0586361	0.533103	6.32569e-08	-0.304263	0.00354995	-0.228948	0.0299653	-0.100487	0.346004	-0.262275	0.0125156	-0.0954717	0.370728	0.329801	0.00150177	-0.48191	1.51623e-06	0.103247	0.332849	-0.20164	0.056675
MRPL38	black	0.28083	0.00733734	0.467621	3.36874e-06	0.0832302	0.435445	-0.265056	0.0115789	0.139465	0.189856	-0.209492	0.0475148	0.588819	1.03408e-09	0.257935	0.0141095	-0.550397	1.91107e-08	0.266836	0.011012	-0.425336	2.92851e-05	-0.118873	0.264453	-0.0130369	0.902934	-0.413636	5.07183e-05	0.765605	1.52104e-18	-0.193687	0.0673761	-0.174083	0.100804	0.167314	0.114974	-0.13431	0.206914	-0.144316	0.174754	0.0411229	0.700359	-0.331751	0.00140196	-0.380752	0.000213812	-0.0439265	0.681001
SNX22	black	0.280362	0.00744021	0.41386	5.0198e-05	0.304437	0.00353012	-0.363529	0.000428573	0.0977757	0.359239	-0.200825	0.0577034	0.340473	0.00102511	0.388829	0.00015225	-0.210489	0.0464442	0.279744	0.00757786	-0.325219	0.00176203	-0.268426	0.0105262	-0.156236	0.141422	-0.342067	0.000967132	0.723159	8.34406e-16	0.0205882	0.847267	-0.0339475	0.750755	0.108839	0.307187	0.0781102	0.464303	-0.0672192	0.529024	-0.0570937	0.592993	-0.38543	0.000175828	-0.0717145	0.501775	0.0444709	0.677266
SRRD	black	0.280241	0.00746684	0.529266	8.17582e-08	0.19845	0.0607875	-0.157009	0.139439	0.0801157	0.452877	-0.387845	0.000158757	0.415652	4.6206e-05	0.298516	0.00426521	-0.229827	0.0293236	0.253387	0.0159657	-0.328076	0.00159538	-0.366431	0.00038222	-0.0706255	0.508309	-0.613405	1.29732e-10	0.70911	5.23637e-15	-0.283513	0.00677225	-0.263377	0.0121368	-0.172057	0.104894	-0.318787	0.00219626	-0.0942411	0.376955	0.27658	0.00831814	-0.21582	0.0410549	-0.115908	0.276638	-0.101531	0.340992
HERC1	black	-0.28008	0.00750269	-0.429954	2.34452e-05	-0.147448	0.165486	0.228042	0.0306396	-0.223087	0.0345562	0.207464	0.0497549	-0.446281	1.04008e-05	-0.276857	0.00825084	0.47674	2.0325e-06	-0.383406	0.000191426	0.301262	0.00390885	0.0990819	0.352825	0.0308769	0.772659	0.38405	0.00018633	-0.805827	9.85596e-22	0.130749	0.219322	-0.0288002	0.787577	-0.183269	0.0838065	0.125035	0.240306	0.0145867	0.891462	-0.0735064	0.491121	0.522027	1.31537e-07	0.236896	0.0245708	-0.0764386	0.473947
POLR1F	black	0.27983	0.00755839	0.48301	1.42373e-06	0.329738	0.00150509	-0.0870729	0.414471	0.2325	0.0274419	-0.417907	4.16028e-05	0.0115825	0.913719	0.169401	0.110449	0.0390873	0.714536	0.139384	0.190118	-0.377996	0.0002396	-0.242537	0.0212651	-0.0868363	0.415745	-0.275295	0.0086363	0.4184	4.0655e-05	0.00622345	0.953577	0.0351131	0.742491	-0.11542	0.278681	-0.310095	0.00293576	0.0472902	0.658047	0.28802	0.00590887	-0.305949	0.00336159	-0.141267	0.18414	0.123549	0.245985
PPIB	black	0.279448	0.00764451	0.431229	2.20368e-05	0.328338	0.00158083	-0.343532	0.000916529	0.111943	0.293514	-0.235522	0.0254395	0.297325	0.00442855	0.391957	0.000133178	-0.171708	0.105611	0.278423	0.00787948	-0.343902	0.000904125	-0.27286	0.00926906	-0.146548	0.168113	-0.348941	0.000749848	0.715158	2.40731e-15	0.0277532	0.795126	-0.0374358	0.726109	0.0854886	0.423046	0.0463204	0.664634	-0.0566215	0.59606	-0.00635338	0.952608	-0.393874	0.000122606	-0.0447974	0.675029	0.044142	0.679522
SNU13	black	0.278377	0.0078901	0.538482	4.39088e-08	0.11824	0.267023	-0.202753	0.0552952	0.116427	0.274481	-0.326744	0.00167121	0.484377	1.31612e-06	0.268014	0.0106503	-0.414577	4.8563e-05	0.310563	0.00289088	-0.445589	1.07748e-05	-0.256294	0.0147564	0.0879224	0.409915	-0.513597	2.25712e-07	0.815011	1.44549e-22	-0.262152	0.0125587	-0.211171	0.0457244	-0.0748795	0.483038	-0.264748	0.0116797	-0.0734853	0.491245	0.182367	0.0853663	-0.305505	0.00341034	-0.238366	0.0236699	-0.0208448	0.845386
DUT	black	0.278145	0.0079444	0.520289	1.47201e-07	0.13621	0.200504	-0.0715923	0.502506	0.354414	0.000609779	-0.385201	0.000177531	0.232531	0.0274208	0.0893384	0.402386	-0.309909	0.00295378	0.275078	0.00869124	-0.353059	0.000642026	-0.19269	0.0688259	-0.0775261	0.467661	-0.376886	0.000250782	0.608165	2.04953e-10	-0.218031	0.038978	0.19925	0.0597343	0.143115	0.178411	-0.393677	0.000123651	0.156457	0.140853	0.339198	0.0010737	-0.347832	0.000781575	-0.186745	0.078003	0.0218342	0.838146
EXOSC5	black	0.27793	0.00799465	0.418078	4.12715e-05	-0.0614836	0.564834	-0.131084	0.218132	0.245529	0.0196715	-0.221228	0.0361308	0.64392	7.58415e-12	0.0368797	0.73002	-0.546789	2.46702e-08	0.170483	0.108159	-0.0774362	0.468178	-0.131086	0.218123	-0.050451	0.636762	-0.442643	1.25114e-05	0.591498	8.31733e-10	-0.394895	0.000117297	0.143729	0.176536	0.236586	0.024765	-0.288922	0.00574832	0.0186085	0.8618	0.134996	0.204586	-0.0829055	0.437244	-0.184011	0.0825401	0.043467	0.68416
B4GALT3	black	0.276154	0.00842236	0.421066	3.587e-05	0.240657	0.0223217	-0.307926	0.00315206	0.142949	0.17892	-0.225351	0.0327177	0.390981	0.000138873	0.230848	0.028592	-0.20573	0.0517385	0.0838439	0.432055	-0.280984	0.0073039	-0.221937	0.0355234	0.00903167	0.93267	-0.38004	0.000220217	0.522788	1.25183e-07	-0.0465378	0.663155	-0.116131	0.275709	-0.138834	0.19189	-0.0224373	0.833738	-0.147293	0.165936	-0.0586969	0.582636	-0.189047	0.0743406	-0.251343	0.0168661	0.08722	0.41368
RAPGEF2	black	-0.275915	0.00848146	-0.372668	0.000297758	-0.0252234	0.813446	0.238172	0.0237871	-0.228011	0.0306627	0.160067	0.1318	-0.520998	1.40606e-07	-0.185415	0.080184	0.681984	1.35898e-13	-0.238073	0.023847	0.243582	0.0206959	0.0988471	0.353973	-0.00672632	0.94983	0.245489	0.0196921	-0.646348	5.96786e-12	0.144187	0.175146	0.00672382	0.949849	-0.368843	0.000347241	0.173084	0.102805	-0.0372325	0.727538	-0.00420501	0.968624	0.399966	9.39484e-05	0.320955	0.00204015	0.0111188	0.917161
CNPY2	black	0.27519	0.00866276	0.374448	0.000277027	0.190991	0.0713556	-0.40189	8.62783e-05	0.0148364	0.889616	-0.0434365	0.684371	0.317786	0.00227191	0.396016	0.000111714	-0.265173	0.0115411	0.334377	0.00127707	-0.229003	0.0299244	-0.159926	0.132147	-0.140715	0.185879	-0.270738	0.00985325	0.723893	7.55708e-16	-0.00395141	0.970515	-0.091594	0.390563	0.0284584	0.790039	0.198339	0.0609348	-0.0530666	0.619368	-0.286606	0.00616865	-0.445878	1.06169e-05	-0.536584	4.99801e-08	0.129826	0.222619
ENSG00000173366	black	-0.27429	0.00889273	-0.253374	0.0159709	-0.27131	0.00969271	0.0796725	0.455389	-0.393483	0.000124692	0.392503	0.000130078	0.00600415	0.955211	0.0829757	0.436855	-0.0631938	0.554037	0.642894	8.38718e-12	0.0847206	0.42724	0.154317	0.146439	0.00398214	0.970286	0.0103375	0.922963	0.475795	2.14319e-06	-0.0885047	0.406809	-0.224793	0.0331629	0.187179	0.0773021	0.257091	0.014439	-0.0464023	0.664077	-0.197523	0.0620271	-0.554882	1.38548e-08	-0.136403	0.199861	0.00868678	0.935236
MCMDC2	black	0.273768	0.00902858	0.387576	0.000160579	0.0721301	0.499294	-0.0304404	0.775788	0.33806	0.00111888	-0.303847	0.00359785	0.211382	0.0455028	-0.00290064	0.978353	-0.321902	0.00197521	0.27131	0.00969284	-0.253024	0.0161221	-0.194133	0.0667366	-0.0620733	0.5611	-0.292614	0.00513064	0.528422	8.64705e-08	-0.211548	0.0453295	0.154872	0.144974	0.268927	0.0103769	-0.374888	0.000272106	-0.0167791	0.875272	0.249926	0.0175158	-0.226696	0.0316641	-0.240606	0.0223512	-0.0140672	0.895305
EBLN2	black	-0.273478	0.00910474	-0.282193	0.00704526	-0.115598	0.277935	0.281392	0.00721559	-0.198641	0.0605339	0.123009	0.24807	-0.377133	0.000248253	-0.284508	0.00657249	0.587148	1.18329e-09	-0.227247	0.0312411	0.340406	0.00102761	0.153803	0.147804	0.00596372	0.955512	0.150033	0.158114	-0.615129	1.11403e-10	-0.0356295	0.738838	0.0538076	0.614477	-0.292397	0.00516526	0.0466284	0.66254	0.103151	0.333304	0.0625952	0.557805	0.463561	4.19931e-06	0.136712	0.198834	0.103353	0.332353
PDRG1	black	0.272791	0.00928758	0.455406	6.48254e-06	0.0657913	0.537832	-0.11744	0.270299	0.165224	0.119648	-0.27594	0.00847534	0.444265	1.15249e-05	0.167093	0.11546	-0.32954	0.00151561	0.3293	0.00152843	-0.157577	0.137996	-0.313501	0.00262289	-0.138245	0.193798	-0.504495	3.97877e-07	0.725304	6.24148e-16	-0.338015	0.00112068	0.102846	0.33474	0.252009	0.0165681	-0.271995	0.00950352	-0.104298	0.327929	0.223532	0.0341879	-0.289331	0.00567688	-0.0571379	0.592706	0.0474149	0.657202
ACOT13	black	0.272589	0.00934191	0.346192	0.000830743	0.0491728	0.645335	-0.276974	0.00822259	0.124984	0.240502	-0.130791	0.219173	0.337891	0.00112573	0.300083	0.00405849	-0.269357	0.0102504	0.107421	0.313569	-0.156764	0.140066	-0.197124	0.062567	0.150508	0.156785	-0.375	0.000270866	0.488382	1.04353e-06	-0.231853	0.0278881	-0.172244	0.104511	-0.0974677	0.360762	-0.0167235	0.875682	-0.0518811	0.627226	-0.0591034	0.580023	-0.041309	0.699069	-0.258156	0.0140243	-0.12727	0.231937
SPOUT1	black	0.270858	0.00981947	0.454926	6.64802e-06	0.0333534	0.754978	-0.261378	0.0128316	0.099798	0.349339	-0.225819	0.032348	0.68075	1.56297e-13	0.276763	0.00827347	-0.585978	1.29983e-09	0.190651	0.0718707	-0.249249	0.0178338	-0.229493	0.0295659	0.0280353	0.79309	-0.444248	1.1535e-05	0.718391	1.57586e-15	-0.271595	0.00961363	-0.17685	0.0954214	0.100485	0.346017	-0.190737	0.0717392	-0.156552	0.14061	0.0346631	0.745678	-0.229694	0.0294196	-0.235614	0.0253804	-0.0794084	0.456889
CFL1	black	0.270617	0.00988765	0.343131	0.000930133	0.289111	0.00571524	-0.41513	4.73379e-05	0.0874533	0.412427	-0.0896508	0.400736	0.32721	0.00164429	0.504082	4.081e-07	-0.17025	0.108651	0.249679	0.0176312	-0.292744	0.0051101	-0.24283	0.0211041	-0.152107	0.152378	-0.211898	0.0449658	0.66977	5.26732e-13	0.127499	0.231092	-0.0876379	0.411438	0.0244318	0.819199	0.218755	0.0383173	-0.223603	0.03413	-0.201183	0.0572496	-0.415484	4.65664e-05	-0.164536	0.121217	-0.0553523	0.604336
H3C14	black	0.270457	0.00993286	0.47421	2.3418e-06	0.268133	0.0106142	-0.211064	0.0458369	0.298911	0.00421218	-0.259946	0.0133503	0.0991667	0.352411	0.258408	0.0139277	-0.145683	0.170663	0.194095	0.0667909	-0.341912	0.000972663	-0.152329	0.151772	-0.0648651	0.543584	-0.140258	0.187324	0.520237	1.47699e-07	0.0738198	0.489269	0.172964	0.103047	0.109444	0.304491	-0.0839879	0.431262	0.0156892	0.883314	0.075576	0.478965	-0.40086	9.031e-05	-0.439181	1.48872e-05	0.236744	0.0246662
NDUFB5	black	0.269316	0.0102626	0.489032	1.00464e-06	0.170592	0.107932	-0.150223	0.157581	0.321006	0.00203661	-0.305232	0.0034406	0.108633	0.308107	0.25428	0.015585	-0.157474	0.138258	0.276184	0.00841493	-0.426445	2.77703e-05	-0.29997	0.00407301	0.128689	0.226733	-0.48366	1.37159e-06	0.603729	2.99923e-10	-0.22141	0.0359735	-0.0894094	0.402011	0.0197667	0.853292	-0.211331	0.045556	0.0295223	0.78238	0.252971	0.0161453	-0.297763	0.00436785	-0.283468	0.00678126	-0.0710006	0.506054
NAGA	black	0.268979	0.0103616	0.393445	0.000124901	0.306904	0.00325888	-0.321271	0.00201827	0.0712776	0.504391	-0.203333	0.0545869	0.231798	0.0279258	0.49791	5.93598e-07	-0.206815	0.0504897	0.210191	0.0467622	-0.288782	0.00577302	-0.182556	0.0850383	-0.19814	0.0611993	-0.212446	0.0444018	0.611174	1.57781e-10	0.0799519	0.453804	-0.175765	0.0975056	0.116208	0.275387	0.0285067	0.789691	-0.0263231	0.805469	-0.0362827	0.734227	-0.436083	1.73649e-05	-0.19236	0.0693125	0.0481793	0.652031
SNX32	black	0.268013	0.0106504	0.341978	0.000970315	0.288095	0.00589545	-0.411833	5.50988e-05	0.0865936	0.417054	-0.0886525	0.406023	0.321564	0.00199816	0.501313	4.83227e-07	-0.164621	0.121022	0.251131	0.0169619	-0.292504	0.00514815	-0.242297	0.0213972	-0.151071	0.155222	-0.212718	0.0441235	0.667973	6.39522e-13	0.126445	0.235003	-0.0862525	0.418899	0.0253805	0.812305	0.219086	0.0380185	-0.220404	0.0368469	-0.19863	0.0605495	-0.414436	4.88808e-05	-0.161075	0.129355	-0.0526992	0.621799
ACP1	black	0.267878	0.0106914	0.474323	2.32701e-06	0.235295	0.0255856	-0.264745	0.0116807	0.235367	0.0255395	-0.193431	0.0677469	0.086638	0.416815	0.261848	0.0126653	-0.0698023	0.513276	0.26601	0.0112719	-0.343084	0.00093174	-0.335947	0.00120731	0.131102	0.21807	-0.344566	0.000882279	0.609827	1.77436e-10	-0.0639727	0.549153	0.0180961	0.865569	0.176419	0.0962455	0.0127468	0.905084	0.0151026	0.887648	0.0395921	0.711011	-0.36074	0.000477929	-0.436795	1.67638e-05	0.122734	0.249139
THAP1	black	0.266631	0.0110761	0.412967	5.23046e-05	0.33878	0.00109011	-0.223047	0.0345894	0.0545349	0.609693	-0.263774	0.012003	0.157997	0.136937	0.318173	0.00224236	-0.0125518	0.90653	0.227715	0.0308859	-0.128929	0.225859	-0.21714	0.0398046	-0.40228	8.47967e-05	-0.232466	0.0274658	0.505275	3.79251e-07	0.0818811	0.442948	0.042364	0.691766	-0.156011	0.142003	-0.0659228	0.537018	0.0666761	0.532366	0.0340038	0.750355	-0.469296	3.07358e-06	-0.180658	0.0883882	0.115256	0.279367
HTT	black	-0.266575	0.0110937	-0.316863	0.00234374	-0.252126	0.0165161	0.323557	0.00186609	-0.316356	0.00238404	0.104608	0.326484	-0.118478	0.266055	-0.324459	0.00180899	0.385052	0.000178647	-0.248317	0.0182796	0.477261	1.97378e-06	0.0115171	0.914204	-0.103637	0.33102	-0.0321911	0.763262	-0.547195	2.39747e-08	-0.245774	0.0195454	-0.00475204	0.964544	-0.237276	0.0243354	-0.105732	0.321283	-0.12449	0.242377	0.0972211	0.361985	0.697903	2.10054e-14	0.380564	0.00021549	-0.0693023	0.516306
SRRM5	black	0.266142	0.0112302	0.282735	0.00693191	0.10266	0.335621	-0.370943	0.000319216	0.126361	0.235316	-0.0622094	0.56024	0.617375	9.12246e-11	0.202446	0.0556724	-0.583503	1.58376e-09	0.230791	0.0286326	-0.0123349	0.908138	0.00556779	0.958463	-0.225017	0.0329835	-0.13733	0.196793	0.669619	5.35438e-13	0.00830385	0.938085	0.0852984	0.424082	0.183882	0.0827589	0.0573141	0.591565	-0.00730088	0.945551	-0.257487	0.0142836	-0.385641	0.000174269	-0.209275	0.0477502	0.0288741	0.787044
GMPPA	black	0.264863	0.011642	0.224362	0.0335101	0.27503	0.00870345	-0.53921	4.17697e-08	-0.0756505	0.478531	0.0641569	0.548002	0.417411	4.25773e-05	0.496853	6.32447e-07	-0.214655	0.0421865	0.0895357	0.401343	-0.15794	0.13708	-0.16106	0.12939	-0.29966	0.00411333	-0.215417	0.0414439	0.495957	6.67262e-07	0.137394	0.196584	-0.126316	0.235485	0.0685923	0.520623	0.444566	1.13505e-05	-0.102701	0.335426	-0.459274	5.28335e-06	-0.280904	0.00732122	-0.203894	0.0539084	0.0467555	0.661676
SRPRB	black	0.264729	0.011686	0.494227	7.39737e-07	0.111226	0.296634	-0.0595058	0.577443	0.227773	0.0308422	-0.340145	0.0010374	0.184952	0.0809553	0.194735	0.0658786	-0.156052	0.141898	0.342538	0.000950595	-0.45115	8.09543e-06	-0.355039	0.000595403	0.101702	0.340176	-0.537875	4.57678e-08	0.690501	5.07998e-14	-0.322265	0.00195081	-0.0873275	0.413103	0.0233483	0.82709	-0.327452	0.00163052	-0.0334414	0.754352	0.358867	0.000513947	-0.304663	0.0035044	-0.158966	0.134513	-0.0292915	0.78404
TMEM199	black	0.263679	0.0120349	0.501609	4.74627e-07	0.143862	0.176131	-0.17962	0.0902638	0.177218	0.0947233	-0.234251	0.0262665	0.266308	0.0111774	0.321403	0.00200922	-0.180109	0.0893755	0.368125	0.000357332	-0.372544	0.000299264	-0.279097	0.00772424	0.0726046	0.496468	-0.510618	2.72217e-07	0.758203	5.01279e-18	-0.231255	0.028305	-0.0771555	0.469798	0.0371749	0.727944	-0.119683	0.26119	-0.0973558	0.361317	0.166906	0.115875	-0.422275	3.38771e-05	-0.342209	0.000962129	0.0877077	0.411064
ZNF621	black	-0.26266	0.0123822	-0.484047	1.34139e-06	-0.171523	0.105994	0.0718151	0.501174	-0.239347	0.0230841	0.426942	2.71154e-05	-0.355898	0.000576169	-0.198602	0.060586	0.43988	1.43759e-05	-0.276894	0.0082418	0.559647	9.79311e-09	0.142919	0.179011	-0.0012811	0.990439	0.379585	0.000224409	-0.700773	1.48073e-14	0.131293	0.217394	0.119781	0.260798	0.12402	0.244175	0.423727	3.1621e-05	0.0176033	0.869198	-0.364675	0.000409689	0.399855	9.44093e-05	0.00338045	0.974774	0.165092	0.119946
ENSG00000262730	black	0.26099	0.0129704	0.314447	0.00254141	0.100178	0.347496	-0.170855	0.107381	0.218984	0.0381103	-0.279711	0.0075851	0.468452	3.21916e-06	0.147975	0.163962	-0.422976	3.27702e-05	0.0960793	0.367677	-0.29566	0.00466631	-0.177015	0.0951076	-0.131728	0.215861	-0.352062	0.00066674	0.472922	2.51581e-06	-0.192813	0.0686465	0.133462	0.209824	0.153269	0.149231	-0.218406	0.0386344	-0.110983	0.297701	0.134955	0.204723	-0.10387	0.329927	0.145416	0.171457	-0.181287	0.0872658
ENSG00000286070	black	0.26033	0.0132094	0.512338	2.44359e-07	0.177766	0.0936916	-0.208988	0.0480639	0.0506643	0.635336	-0.315742	0.00243368	0.448663	9.20508e-06	0.234307	0.026229	-0.299286	0.00416244	0.275828	0.00850317	-0.38102	0.000211449	-0.254046	0.0156842	-0.121882	0.252464	-0.504874	3.88739e-07	0.729367	3.57381e-16	-0.213315	0.0435192	-0.159189	0.133961	-0.0815043	0.445057	-0.206249	0.0511372	0.0119873	0.910716	0.144846	0.173161	-0.301643	0.00386156	-0.222607	0.0349574	-0.0372644	0.727314
SLIRP	black	0.25989	0.0133708	0.482202	1.49115e-06	0.216665	0.0402509	-0.117839	0.26866	0.157287	0.138731	-0.367877	0.000360878	0.216864	0.0400631	0.324193	0.00182567	-0.179872	0.0898048	0.308943	0.00304892	-0.477292	1.97026e-06	-0.404295	7.75111e-05	0.0657155	0.538302	-0.440524	1.39195e-05	0.675123	2.93222e-13	-0.170999	0.107081	-0.142678	0.179752	0.00382812	0.971434	-0.294173	0.00488814	-0.0314225	0.768754	0.302165	0.0037976	-0.360324	0.00048572	-0.102205	0.337779	-0.0846516	0.427617
PTGES2	black	0.259563	0.0134919	0.366425	0.000382304	0.0426596	0.689724	-0.257682	0.0142073	0.100021	0.348257	-0.14325	0.177996	0.558289	1.08173e-08	0.310673	0.00288037	-0.570342	4.40527e-09	0.222195	0.0353045	-0.410024	5.98467e-05	-0.0976323	0.359948	0.106649	0.317081	-0.305964	0.00335996	0.667108	7.01767e-13	-0.140037	0.188028	-0.252308	0.0164357	0.0608368	0.568943	-0.0905432	0.396045	-0.159748	0.132584	-0.0214419	0.841015	-0.402384	8.44066e-05	-0.30934	0.00300954	-0.0785264	0.461919
RBM42	black	0.259408	0.0135496	0.368948	0.000345793	0.0446588	0.675979	-0.262592	0.0124056	0.0875938	0.411674	-0.123813	0.244969	0.658671	1.70921e-12	0.250882	0.0170751	-0.515722	1.97264e-07	0.281869	0.00711386	-0.20941	0.0476035	-0.134913	0.204865	-0.0412751	0.699304	-0.338998	0.00108153	0.757515	5.58826e-18	-0.163817	0.122874	-0.0920648	0.388121	0.181624	0.0866703	-0.0781382	0.464143	-0.22282	0.0347793	-0.064595	0.545267	-0.38429	0.000184461	-0.197802	0.0616516	-0.0659156	0.537063
FAAP20	black	0.259202	0.0136269	0.228628	0.0302022	0.0190879	0.858277	-0.325037	0.00177318	0.162758	0.125346	-0.0550046	0.606612	0.678444	2.02615e-13	0.135624	0.202467	-0.627968	3.47809e-11	0.159846	0.132342	-0.0334831	0.754056	-0.0740236	0.488068	-0.258182	0.0140142	-0.181946	0.0861029	0.580567	1.99763e-09	-0.109109	0.305981	0.17687	0.0953837	0.332522	0.00136418	0.0312525	0.76997	-0.116394	0.274618	-0.22587	0.0323078	-0.195137	0.0653121	-0.164133	0.122142	-0.00745803	0.944381
SENP6	black	-0.25819	0.014011	-0.311355	0.00281634	-0.188657	0.0749504	0.295199	0.0047341	-0.191901	0.0699918	0.150049	0.158068	-0.337592	0.00113792	-0.335813	0.0012131	0.578109	2.42189e-09	-0.284937	0.0064882	0.562403	7.99307e-09	-0.0285441	0.789421	0.0509706	0.633291	0.0791892	0.458136	-0.685029	9.59602e-14	-0.142718	0.179629	-0.0367116	0.731204	-0.172965	0.103045	0.0177675	0.867989	0.0331779	0.756227	0.0377573	0.723852	0.643584	7.83852e-12	0.208862	0.0482014	-0.00963036	0.928218
SLC35A2	black	0.258122	0.0140374	0.370596	0.000323692	0.249543	0.0176951	-0.367601	0.000364872	0.260342	0.013205	-0.0916961	0.390032	0.267754	0.0107292	0.279259	0.00768744	-0.106063	0.31976	0.14865	0.162026	-0.164359	0.121623	-0.208146	0.0489916	-0.0675085	0.527249	-0.303681	0.00361713	0.520044	1.49548e-07	0.00275079	0.979471	0.152448	0.151449	0.196692	0.0631552	0.201336	0.057057	-0.07863	0.461327	-0.106793	0.316424	-0.253533	0.0159026	-0.102572	0.336038	0.139806	0.188766
ARL2	black	0.257904	0.0141213	0.402422	8.42618e-05	0.228312	0.0304373	-0.169951	0.109282	0.269172	0.0103049	-0.353231	0.000637847	0.324758	0.00179038	0.213788	0.0430443	-0.496125	6.60598e-07	0.267316	0.0108634	-0.459962	5.09316e-06	0.0162713	0.879017	-0.135713	0.202167	-0.0973728	0.361233	0.676301	2.57313e-13	0.0895094	0.401483	0.0884399	0.407154	0.231058	0.0284442	-0.279021	0.00774154	-0.000822185	0.993864	0.21673	0.0401892	-0.4862	1.18462e-06	-0.00177061	0.986786	0.00157429	0.988251
ENSG00000288625	black	0.257393	0.0143204	0.245646	0.0196112	0.404521	7.67302e-05	-0.455124	6.57933e-06	0.0492446	0.644853	-0.120851	0.256528	0.307623	0.00318344	0.521488	1.36217e-07	-0.213414	0.0434191	-0.12882	0.226255	-0.280076	0.0075035	0.00882001	0.934244	-0.252298	0.0164398	-0.00728888	0.94564	0.27004	0.0100524	0.395192	0.00011579	-0.179171	0.0910832	-0.177214	0.0947315	0.240923	0.0221696	-0.175876	0.0972895	-0.263556	0.0120764	-0.28543	0.00639228	-0.0803265	0.451685	-0.0748575	0.483167
MSS51	black	-0.2565	0.0146738	-0.316158	0.00239994	-0.230034	0.0291737	0.220423	0.0368309	-0.280396	0.00743274	0.144888	0.173036	-0.142908	0.179046	-0.337369	0.00114713	0.238135	0.0238096	-0.217315	0.0396411	0.395502	0.000114243	0.130653	0.219663	-0.143333	0.177743	0.0669254	0.530831	-0.494807	7.14639e-07	-0.161565	0.128177	0.0755564	0.47908	-0.13943	0.189968	0.0216428	0.839545	0.139211	0.190671	-0.0350268	0.743101	0.605805	2.51144e-10	0.28271	0.00693716	0.0350072	0.74324
C19orf25	black	0.255629	0.0150255	0.289868	0.00558414	0.0719397	0.50043	-0.333015	0.00134054	-0.0240454	0.822012	-0.0647552	0.544268	0.554307	1.44422e-08	0.391963	0.00013314	-0.492563	8.16395e-07	0.201339	0.0570524	-0.113791	0.285564	-0.124239	0.243336	-0.209034	0.0480129	-0.285993	0.00628429	0.628492	3.31317e-11	-0.0999759	0.348476	-0.15958	0.132996	0.116789	0.272979	0.0328525	0.758544	-0.151979	0.152726	-0.199217	0.0597768	-0.250532	0.0172353	-0.291735	0.00527213	-0.117219	0.271206
MMGT1	black	0.255115	0.0152368	0.453698	7.08963e-06	0.403298	8.10382e-05	-0.17725	0.0946636	0.0931897	0.382325	-0.377844	0.000241104	0.0144142	0.892738	0.200331	0.0583338	0.105089	0.324252	0.158203	0.136417	-0.347404	0.000794126	-0.335028	0.00124769	-0.244449	0.0202342	-0.294902	0.00477819	0.459139	5.32126e-06	0.0922729	0.387045	-0.0855894	0.422498	0.00583811	0.956448	-0.153932	0.147459	0.0457988	0.668187	0.191963	0.069899	-0.321555	0.00199878	-0.0454833	0.67034	-0.0352295	0.741667
YRDC	black	0.254608	0.0154477	0.541936	3.46152e-08	0.226212	0.0320398	-0.129529	0.223688	0.193534	0.0675979	-0.392903	0.000127855	0.32291	0.00190809	0.212856	0.0439832	-0.146489	0.168284	0.230281	0.028996	-0.278215	0.00792796	-0.257971	0.0140955	-0.038817	0.716426	-0.424713	3.01707e-05	0.630606	2.7202e-11	-0.149268	0.160271	-0.0308434	0.772899	0.0126372	0.905897	-0.29358	0.00497912	-0.0158617	0.882041	0.297016	0.0044718	-0.274237	0.00890653	-0.209794	0.0471886	0.00564319	0.957901
ABHD18	black	-0.254558	0.0154686	-0.377788	0.00024166	-0.245137	0.0198741	0.157469	0.138269	-0.258564	0.0138679	0.263694	0.0120299	-0.2201	0.0371149	-0.270122	0.0100289	0.480981	1.59873e-06	-0.296899	0.00448839	0.404973	7.51924e-05	-0.0327615	0.759193	-0.0508076	0.634379	0.0464084	0.664035	-0.624051	4.9892e-11	-0.162584	0.125757	0.0598124	0.575479	-0.151865	0.153038	0.221091	0.0362486	-0.0460185	0.66669	-0.155258	0.143961	0.7202	1.23998e-15	0.197773	0.0616903	-0.0967198	0.364477
KDELR1	black	0.25354	0.0158998	0.283256	0.00682465	0.222666	0.0349076	-0.423094	3.25876e-05	0.0197125	0.85369	0.00764529	0.942986	0.479462	1.74292e-06	0.350794	0.00069944	-0.19845	0.0607867	0.245239	0.0198211	-0.0121485	0.90952	-0.203572	0.0542974	-0.213244	0.0435906	-0.264556	0.0117428	0.640722	1.03654e-11	0.0414145	0.698337	-0.0818931	0.442882	0.0802812	0.451941	0.273949	0.0089813	-0.214324	0.0425127	-0.321088	0.00203092	-0.360873	0.000475459	-0.165653	0.118675	-0.0413761	0.698603
ACTR1B	black	-0.253336	0.0159872	-0.18607	0.0791044	-0.266981	0.0109669	-0.00705222	0.947403	-0.267999	0.0106549	0.379797	0.000222447	0.0854362	0.423332	-0.0705046	0.509037	-0.102374	0.336977	0.51836	1.6666e-07	0.108032	0.31081	0.209821	0.0471599	-0.0803841	0.45136	0.0959524	0.368313	0.408827	6.31922e-05	-0.061813	0.562747	0.0743434	0.486185	0.174588	0.0998055	0.321206	0.00202277	0.0741445	0.487356	-0.288492	0.00582447	-0.429669	2.37724e-05	-0.264501	0.011761	0.142712	0.179649
C1orf122	black	0.252911	0.0161714	0.442146	1.28292e-05	0.140142	0.187693	-0.194251	0.066568	0.0725621	0.496721	-0.25843	0.0139192	0.428344	2.53459e-05	0.288366	0.00584681	-0.339811	0.00105009	0.428179	2.55477e-05	-0.33998	0.00104365	-0.202143	0.0560479	-0.164405	0.121518	-0.402706	8.32059e-05	0.855365	7.20166e-27	-0.152506	0.151292	-0.0748273	0.483344	0.0125231	0.906742	-0.188726	0.074842	-0.152892	0.150248	0.107369	0.313804	-0.482376	1.47633e-06	-0.219581	0.0375752	-0.0798193	0.454556
RNF187	black	0.252737	0.0162471	0.497225	6.18524e-07	0.16186	0.127472	-0.0198953	0.852348	0.311888	0.00276707	-0.450297	8.46106e-06	0.284068	0.0066603	0.0877338	0.410924	-0.31631	0.0023877	0.298538	0.00426217	-0.530318	7.62278e-08	-0.166598	0.116558	-0.0129396	0.903655	-0.507051	3.39881e-07	0.676785	2.43835e-13	-0.248789	0.0180529	0.0469936	0.660059	0.212384	0.0444657	-0.475336	2.19894e-06	-0.0245723	0.818178	0.456862	6.00384e-06	-0.37346	0.000288362	0.0320941	0.763954	-0.0810455	0.447632
PSMD13	black	0.251485	0.0168022	0.387202	0.00016315	0.202454	0.055663	-0.15523	0.144036	0.237572	0.0241532	-0.318416	0.00222402	0.330681	0.00145597	0.233	0.027102	-0.243796	0.0205811	0.198095	0.0612592	-0.303936	0.00358755	-0.226477	0.0318342	-0.0997751	0.34945	-0.374	0.000282111	0.562124	8.15938e-09	-0.11002	0.301938	0.088942	0.404485	0.0583258	0.585026	-0.205095	0.0524805	-0.0943326	0.37649	0.203258	0.0546778	-0.203097	0.0548734	0.135887	0.201585	-0.0994092	0.35123
RFX3	black	-0.251227	0.0169186	-0.365792	0.000392004	-0.140687	0.185968	0.0974794	0.360704	-0.259551	0.0134965	0.314925	0.00250112	-0.351687	0.000676254	-0.0461555	0.665757	0.36105	0.000472196	-0.177201	0.0947558	0.198734	0.0604108	0.137054	0.197705	0.217773	0.039216	0.210484	0.0464502	-0.500499	5.07702e-07	0.0814734	0.44523	-0.123443	0.246393	-0.32115	0.00202662	0.307333	0.00321363	-0.0422825	0.692329	-0.22041	0.0368423	0.372149	0.000304069	-0.0296289	0.781614	0.0317385	0.766494
TRUB2	black	0.251075	0.0169873	0.464636	3.96232e-06	0.0730671	0.493722	-0.224616	0.0333053	0.187242	0.0772007	-0.230333	0.0289589	0.40989	6.02131e-05	0.250401	0.0172957	-0.476709	2.03597e-06	0.276891	0.00824252	-0.339818	0.00104984	-0.22715	0.0313153	0.14221	0.181198	-0.412567	5.32761e-05	0.729494	3.51168e-16	-0.210441	0.0464956	-0.0937432	0.379492	0.208406	0.0487037	-0.15909	0.134207	0.0182246	0.864624	0.110488	0.299871	-0.380117	0.000219518	-0.314884	0.0025046	0.0988348	0.354033
EPS15L1	black	-0.249957	0.0175016	-0.300882	0.00395656	-0.318518	0.00221636	0.229759	0.0293726	-0.19834	0.0609328	0.151127	0.155068	0.0130938	0.902513	-0.294287	0.00487071	0.0900653	0.398553	-0.290857	0.00541691	0.157159	0.139057	0.0232992	0.827448	0.237087	0.0244522	-0.01061	0.920939	-0.482431	1.47174e-06	-0.249985	0.0174885	-0.164237	0.121903	-0.193577	0.0675346	-0.0512922	0.631146	-0.225302	0.032756	0.0518251	0.627598	0.693974	3.36756e-14	0.309201	0.00302321	-0.202724	0.0553304
PSMA2	black	0.249419	0.0177534	0.499116	5.52008e-07	0.232136	0.0276923	-0.0977126	0.359551	0.173389	0.102191	-0.348215	0.000770478	0.0707681	0.507451	0.254811	0.0153628	-0.053397	0.617185	0.39218	0.000131902	-0.423123	3.25421e-05	-0.360132	0.000489355	-0.0607553	0.569462	-0.437234	1.64024e-05	0.694211	3.27395e-14	-0.155647	0.142948	-0.0169156	0.874265	-0.0210223	0.844087	-0.257608	0.0142364	0.0128464	0.904346	0.279047	0.00773575	-0.446271	1.04061e-05	-0.208952	0.0481032	0.0267602	0.802305
MBD3	black	0.248622	0.0181329	0.409726	6.0664e-05	0.040047	0.70784	-0.240879	0.0221947	0.0841227	0.430521	-0.215854	0.0410224	0.656533	2.13208e-12	0.141312	0.183998	-0.537035	4.84691e-08	0.177175	0.0948044	-0.251324	0.0168747	-0.0937464	0.379476	-0.164137	0.122133	-0.372437	0.000300557	0.651827	3.44719e-12	-0.22037	0.036877	-0.0151768	0.8871	0.0835054	0.433923	-0.184688	0.0813978	-0.110976	0.297728	0.00933353	0.930425	-0.223921	0.0338693	-0.184565	0.0816041	-0.0686186	0.520463
NIFK	black	0.248606	0.0181406	0.562466	7.95558e-09	0.258193	0.0140099	-0.0493147	0.644381	0.132889	0.211804	-0.439737	1.44789e-05	0.166185	0.117481	0.217766	0.0392221	-0.00912627	0.931967	0.261806	0.01268	-0.36346	0.000429738	-0.316775	0.00235062	0.0938154	0.379124	-0.470513	2.8745e-06	0.601106	3.74615e-10	-0.17369	0.101588	-0.231132	0.0283919	-0.0803209	0.451716	-0.383774	0.000188496	0.0221054	0.836163	0.387257	0.000162767	-0.320295	0.00208657	-0.249768	0.0175895	0.00055173	0.995882
SENP7	black	-0.248555	0.018165	-0.447762	9.64147e-06	-0.171417	0.106212	0.219807	0.0373742	-0.18347	0.0834621	0.267369	0.0108469	-0.467591	3.37431e-06	-0.144677	0.173669	0.5142	2.1726e-07	-0.284264	0.00662113	0.272569	0.0093474	0.0484836	0.649978	0.0139749	0.895988	0.269578	0.010186	-0.728258	4.16572e-16	0.0639068	0.549566	0.0378546	0.723169	-0.262454	0.0124534	0.187692	0.0764784	-0.0199176	0.852184	-0.0873065	0.413215	0.476364	2.07587e-06	0.201285	0.057121	-0.0982875	0.356718
CCDC142	black	0.24817	0.0183507	0.297462	0.00440953	-0.0416289	0.696851	-0.25268	0.0162723	0.12415	0.243676	-0.0478062	0.654553	0.487799	1.07959e-06	0.147851	0.16432	-0.49379	7.59181e-07	0.290902	0.0054093	-0.218256	0.0387719	-0.152626	0.150968	0.0506653	0.635329	-0.373234	0.000291013	0.667978	6.3919e-13	-0.268624	0.010467	-0.00432878	0.9677	0.224748	0.0331988	-0.00315446	0.97646	-0.0983697	0.356314	-0.129552	0.223607	-0.268701	0.0104442	-0.435415	1.79474e-05	-0.0136174	0.898635
RAN	black	0.247142	0.0188553	0.630865	2.6549e-11	0.285315	0.00641444	-0.0178157	0.867633	0.229091	0.0298604	-0.542983	3.21901e-08	0.197979	0.0614146	0.186792	0.0779272	-0.0802892	0.451895	0.331373	0.00142083	-0.421697	3.48167e-05	-0.344728	0.000877	-0.110536	0.299662	-0.495958	6.67224e-07	0.701447	1.36332e-14	-0.195785	0.0644063	0.0132806	0.901129	0.0304151	0.775969	-0.485751	1.21582e-06	0.107707	0.312274	0.52091	1.41408e-07	-0.380904	0.000212475	-0.0276157	0.796119	0.0176459	0.868884
MRPS34	black	0.246443	0.0192053	0.49727	6.16855e-07	0.0645858	0.545324	-0.185278	0.0804117	0.205689	0.0517857	-0.261289	0.0128632	0.412828	5.26402e-05	0.222635	0.034934	-0.451506	7.94747e-06	0.453506	7.16129e-06	-0.474457	2.30976e-06	-0.234804	0.0259035	0.0501069	0.639065	-0.476347	2.07787e-06	0.906714	9.42977e-35	-0.266483	0.0111224	-0.0568563	0.594534	0.271014	0.00977539	-0.224094	0.0337278	-0.101263	0.342276	0.173726	0.101516	-0.507972	3.21026e-07	-0.258632	0.0138422	-0.0283821	0.790589
PTCD1	black	0.246353	0.0192508	0.449334	8.89254e-06	0.10431	0.327872	-0.0492434	0.64486	0.266038	0.0112631	-0.341038	0.0010042	0.427028	2.70042e-05	0.0435329	0.683707	-0.282352	0.00701195	0.255006	0.0152817	-0.281153	0.00726716	-0.180641	0.088418	-0.0444714	0.677262	-0.502864	4.39661e-07	0.618242	8.44112e-11	-0.287517	0.00600017	0.0748409	0.483264	-0.00849479	0.936664	-0.366572	0.000380082	-0.0965053	0.365547	0.322563	0.00193092	-0.179403	0.0906595	-0.0444701	0.677271	-0.127456	0.231252
MRPS15	black	0.246147	0.0193551	0.553993	1.47721e-08	0.10482	0.325498	-0.0553731	0.6042	0.153998	0.147285	-0.399202	9.71627e-05	0.404028	7.84396e-05	0.166752	0.116217	-0.232878	0.0271846	0.394149	0.000121154	-0.275245	0.00864908	-0.289748	0.00560466	-0.0663506	0.534374	-0.578159	2.41238e-09	0.809355	4.77307e-22	-0.352181	0.000663754	-0.0708248	0.50711	0.05887	0.581523	-0.411301	5.64572e-05	-0.0219937	0.83698	0.355081	0.000594456	-0.29002	0.00555818	-0.178772	0.091819	-0.0493186	0.644355
ANAPC11	black	0.245299	0.0197899	0.484678	1.29352e-06	0.0877805	0.410674	-0.163625	0.123319	0.0918414	0.389279	-0.276742	0.00827857	0.408362	6.45418e-05	0.185721	0.0796781	-0.349183	0.000743068	0.428376	2.53058e-05	-0.300167	0.00404758	-0.282008	0.00708424	0.0185085	0.862536	-0.517208	1.79425e-07	0.860004	1.90545e-27	-0.304813	0.00348753	-0.141572	0.183185	0.138841	0.191866	-0.24524	0.0198204	-0.0638244	0.550082	0.156072	0.141846	-0.360633	0.000479927	-0.269406	0.0102363	-0.0842971	0.429562
KIAA1328	black	-0.244809	0.0200452	-0.349004	0.000748064	-0.236192	0.0250131	0.292199	0.00519713	-0.0985582	0.355389	0.138334	0.193508	-0.271633	0.00960308	-0.396113	0.000111241	0.189267	0.0739971	-0.265016	0.0115921	0.292118	0.00521008	0.168337	0.112738	0.134193	0.207313	0.253784	0.0157954	-0.598719	4.57814e-10	-0.0550612	0.606242	0.151566	0.153858	-0.0225124	0.83319	-0.0592503	0.579081	0.0417341	0.696122	0.067509	0.527246	0.540627	3.78911e-08	0.31221	0.00273775	0.152314	0.151814
CMC4	black	0.243711	0.0206269	0.456391	6.15488e-06	0.175815	0.0974085	-0.135851	0.201707	0.123178	0.247419	-0.334603	0.00126679	0.219184	0.0379306	0.151088	0.155176	-0.124996	0.240455	0.169121	0.111048	-0.380424	0.000216747	-0.281377	0.007219	-0.113467	0.286948	-0.411931	5.48519e-05	0.514893	2.07922e-07	-0.195192	0.0652348	-0.121608	0.253539	0.0569684	0.593806	-0.24433	0.0202972	-0.00107399	0.991984	0.189226	0.0740606	-0.192897	0.0685232	-0.179406	0.090653	-0.14653	0.168166
UFSP1	black	0.243502	0.0207392	0.350207	0.000715056	0.162044	0.127035	-0.15761	0.137912	0.187844	0.0762357	-0.199356	0.059595	0.234237	0.0262756	0.197978	0.0614156	-0.305008	0.00346565	0.238473	0.0236056	-0.366752	0.000377388	-0.00343617	0.974358	-0.0610865	0.567355	-0.246967	0.0189426	0.540523	3.81633e-08	-0.0391435	0.714143	0.0123138	0.908294	0.0291482	0.785071	-0.140908	0.185269	0.0607728	0.56935	0.10452	0.326892	-0.434886	1.84225e-05	-0.261105	0.0129292	0.0710888	0.505524
LENG1	black	0.243389	0.0208003	0.208649	0.0484356	-0.000269179	0.997991	-0.339433	0.00106459	0.0457434	0.668565	0.0433394	0.685039	0.624466	4.80313e-11	0.22659	0.0317467	-0.577034	2.63347e-09	0.227493	0.0310539	-0.0170764	0.873079	-0.101818	0.339623	-0.0837903	0.432351	-0.161188	0.129081	0.621565	6.25692e-11	-0.0656112	0.538948	-0.0493254	0.64431	0.271244	0.00971112	0.112332	0.291828	-0.148879	0.161375	-0.315439	0.0024585	-0.333406	0.001322	-0.317475	0.00229588	0.00717856	0.946462
RAB5C	black	0.243257	0.0208719	0.211634	0.04524	0.339432	0.00106463	-0.474476	2.30732e-06	-0.0267005	0.802737	0.00351269	0.973787	0.189425	0.0737513	0.562716	7.80946e-09	-0.077263	0.469177	0.105657	0.32163	-0.286138	0.00625669	-0.214147	0.042687	-0.135065	0.204351	-0.128874	0.226061	0.451711	7.86311e-06	0.264105	0.0118921	-0.207104	0.0501615	-0.0422669	0.692436	0.376625	0.000253471	-0.259174	0.0136373	-0.358027	0.000530903	-0.397448	0.000104942	-0.167209	0.115206	-0.0705219	0.508933
CENPB	black	0.242571	0.0212462	0.356212	0.000569283	0.24433	0.020297	-0.297636	0.00438534	0.131023	0.218347	-0.144433	0.174404	0.280253	0.0074643	0.362374	0.000448425	-0.351603	0.00067841	0.389027	0.000150974	-0.303224	0.00367077	-0.103988	0.329373	-0.107087	0.315084	-0.13252	0.213086	0.768828	8.92607e-19	0.134198	0.207299	-0.0631607	0.554246	0.121583	0.253638	0.0184142	0.863229	-0.0909032	0.394162	-0.0487031	0.648498	-0.702348	1.22013e-14	-0.227358	0.0311569	0.103763	0.33043
H2BC5	black	0.241554	0.021812	0.427349	2.65898e-05	0.0289365	0.786595	-0.136932	0.198107	0.213065	0.0437712	-0.1208	0.256733	0.271387	0.0096714	0.249215	0.01785	-0.168529	0.112324	0.313076	0.00266017	-0.279946	0.00753266	-0.305324	0.00343039	-0.0241227	0.821449	-0.449348	8.88635e-06	0.616478	9.88184e-11	-0.288242	0.00586902	-0.0549238	0.607142	0.0684284	0.521623	-0.102884	0.334563	-0.0957232	0.369463	0.0623711	0.559219	-0.307017	0.0032469	-0.456064	6.26187e-06	-0.00311079	0.976786
NT5C	black	0.24146	0.021865	0.391855	0.000133761	0.0957247	0.369456	-0.329916	0.00149573	0.0754609	0.479637	-0.130591	0.219883	0.479277	1.76128e-06	0.293309	0.00502127	-0.458256	5.57689e-06	0.290206	0.00552644	-0.394854	0.000117503	-0.181949	0.0860976	-0.00754354	0.943744	-0.397137	0.000106377	0.740686	7.16132e-17	-0.155114	0.144339	-0.165046	0.120051	0.268598	0.0104747	0.0228846	0.830472	-0.0964414	0.365866	-0.0805126	0.450634	-0.372975	0.000294084	-0.371729	0.00030927	-0.0616997	0.563464
NDUFAF8	black	0.240872	0.0221988	0.487925	1.07168e-06	0.142024	0.181776	-0.114057	0.284433	0.143133	0.178354	-0.353007	0.000643289	0.415292	4.69834e-05	0.154827	0.145092	-0.428572	2.50675e-05	0.438429	1.54562e-05	-0.385093	0.000178344	-0.19239	0.0692681	-0.0650174	0.542636	-0.416362	4.47077e-05	0.849865	3.28624e-26	-0.183653	0.0831482	-0.140316	0.18714	0.137249	0.197059	-0.350146	0.000716691	-0.030412	0.775992	0.275616	0.00855596	-0.471371	2.74153e-06	-0.189537	0.073579	-0.0533834	0.617275
FBXL15	black	-0.240796	0.0222421	-0.247583	0.0186375	-0.341987	0.000969966	-0.0251828	0.813741	-0.341534	0.000986184	0.456926	5.98365e-06	0.10727	0.314254	0.0581868	0.585923	-0.266998	0.0109617	0.622339	5.83235e-11	-0.0608757	0.568695	0.216458	0.0404463	0.078241	0.463554	0.0688593	0.518997	0.520608	1.442e-07	-0.0740647	0.487825	-0.239623	0.0229216	0.0999365	0.348667	0.348812	0.00075346	-0.11909	0.263577	-0.331385	0.0014202	-0.59902	4.46444e-10	-0.33207	0.0013862	-0.0693469	0.516036
KLF16	black	0.239994	0.022705	0.389513	0.000147879	0.228448	0.0303356	-0.270984	0.0097839	0.103878	0.329888	-0.259447	0.0135352	0.52875	8.46089e-08	0.26243	0.0124619	-0.385876	0.000172552	0.140458	0.186692	-0.487827	1.07782e-06	-0.0860388	0.420057	-0.123824	0.244927	-0.30292	0.00370672	0.596015	5.73515e-10	0.0298473	0.780045	-0.0991315	0.352583	0.00976986	0.927181	-0.09485	0.373866	-0.288611	0.00580326	0.0631032	0.554607	-0.322319	0.00194719	-0.0917137	0.389941	-0.16392	0.122635
ARMC6	black	0.239841	0.022794	0.459731	5.15623e-06	0.0733958	0.491775	-0.182877	0.0844821	0.021928	0.83746	-0.306782	0.00327181	0.587462	1.15379e-09	0.193802	0.0672116	-0.468158	3.27143e-06	0.174992	0.0990104	-0.272351	0.0094063	-0.140907	0.185272	-0.108763	0.307527	-0.424656	3.02519e-05	0.655293	2.4218e-12	-0.256963	0.0144893	-0.192146	0.0696286	0.0235187	0.825848	-0.276178	0.00841643	-0.0869631	0.415062	0.135227	0.203805	-0.124235	0.243354	-0.168316	0.112784	-0.0724857	0.497175
ATG3	black	0.239837	0.0227962	0.4502	8.50364e-06	0.119572	0.261635	-0.0582145	0.585744	0.29248	0.00515207	-0.343105	0.000931037	0.141745	0.182645	0.231804	0.0279222	-0.11164	0.294829	0.233887	0.0265072	-0.378865	0.00023118	-0.375041	0.000270422	0.00217092	0.983798	-0.46512	3.85984e-06	0.530633	7.46411e-08	-0.268926	0.0103775	-0.0126034	0.906147	0.0220082	0.836873	-0.320132	0.00209818	-0.0412542	0.699448	0.356803	0.000556499	-0.228062	0.0306243	-0.0551326	0.605774	-0.153714	0.148042
CTU1	black	0.238946	0.0233221	0.440951	1.36238e-05	0.0401596	0.707056	-0.0982571	0.356867	0.219148	0.0379623	-0.336281	0.00119291	0.582977	1.65129e-09	0.0215887	0.839941	-0.526783	9.63629e-08	0.20543	0.0520881	-0.285505	0.00637786	-0.07765	0.466948	0.00555798	0.958536	-0.386053	0.000171268	0.660306	1.44147e-12	-0.275787	0.00851334	0.0136482	0.898407	0.133384	0.210091	-0.376342	0.000256425	-0.14279	0.179406	0.247772	0.0185448	-0.181808	0.0863459	-0.0363902	0.733469	-0.0457733	0.668361
TOR2A	black	0.238517	0.0235792	0.299608	0.00412011	0.0362853	0.734209	-0.316565	0.00236733	0.0483358	0.650975	-0.00660307	0.950748	0.469187	3.09204e-06	0.367585	0.000365103	-0.382735	0.000196872	0.276509	0.00833545	-0.252636	0.0162914	-0.167647	0.114243	-0.0483894	0.650613	-0.320505	0.00207175	0.66896	5.74982e-13	-0.132496	0.21317	-0.235332	0.0255616	0.123457	0.246339	0.113874	0.285213	-0.232088	0.0277253	-0.190896	0.0714992	-0.423673	3.17025e-05	-0.329419	0.00152202	-0.10434	0.327731
POLR2C	black	0.238423	0.0236353	0.464315	4.0318e-06	0.267052	0.0109449	-0.253154	0.0160658	0.20945	0.0475598	-0.240738	0.0222753	0.133495	0.20971	0.214128	0.0427063	-0.154494	0.145971	0.306628	0.00328827	-0.428532	2.51164e-05	-0.21868	0.0383853	0.0372377	0.727502	-0.262146	0.0125607	0.680026	1.69605e-13	0.0418755	0.695143	0.0447556	0.675316	0.222982	0.0346436	-0.0279655	0.793594	0.0464852	0.663513	0.0715964	0.502482	-0.535685	5.3131e-08	-0.258244	0.0139904	0.0862847	0.418725
ANAPC13	black	0.23816	0.0237943	0.366306	0.000384111	0.187898	0.0761506	-0.197341	0.0622727	0.127343	0.231669	-0.142603	0.179986	0.07317	0.493112	0.383132	0.00019363	-0.0435092	0.68387	0.357482	0.000542169	-0.322316	0.00194737	-0.320648	0.00206169	-0.0198695	0.852537	-0.319251	0.00216198	0.613901	1.24177e-10	-0.0580047	0.587098	-0.156821	0.139919	0.008305	0.938076	-0.0240937	0.82166	-0.160025	0.131903	0.0329261	0.75802	-0.503222	4.30144e-07	-0.347351	0.000795696	-0.12085	0.256535
MRPL11	black	0.237379	0.024272	0.404845	7.56244e-05	0.122591	0.249696	-0.178433	0.0924452	0.124199	0.243489	-0.180422	0.0888104	0.259384	0.0135587	0.296789	0.00450387	-0.332714	0.00135492	0.46709	3.46789e-06	-0.310118	0.00293357	-0.167728	0.114066	-0.0892359	0.402928	-0.261262	0.0128728	0.799134	3.74804e-21	-0.0836123	0.433333	-0.0379612	0.722421	0.180656	0.0883909	-0.128105	0.228865	0.0102396	0.923691	0.0653916	0.540311	-0.560827	8.97927e-09	-0.379092	0.000229026	0.0975316	0.360446
KARS1	black	0.236349	0.024914	0.540378	3.85471e-08	0.246688	0.0190821	-0.110326	0.300588	0.237133	0.0244239	-0.402453	8.41464e-05	0.127725	0.230259	0.240345	0.0225015	-0.167678	0.114174	0.347975	0.00077742	-0.501148	4.88111e-07	-0.274348	0.00887789	0.00973659	0.927429	-0.437438	1.62371e-05	0.720211	1.2381e-15	-0.129584	0.223492	0.00274515	0.979514	0.129341	0.224367	-0.311999	0.00275691	0.0114725	0.914535	0.354597	0.000605534	-0.414787	4.80937e-05	-0.125218	0.239615	0.0419064	0.69493
CENPX	black	0.235188	0.0256549	0.43258	2.06307e-05	0.0415921	0.697106	-0.296299	0.0045737	0.0188902	0.85973	-0.107554	0.312967	0.522986	1.23587e-07	0.263166	0.0122086	-0.406574	6.99699e-05	0.332702	0.00135549	-0.205565	0.0519302	-0.243885	0.0205338	-0.0155748	0.884159	-0.441175	1.34714e-05	0.789041	2.56153e-20	-0.249291	0.0178142	-0.152097	0.152405	0.215546	0.0413189	0.00222014	0.983431	-0.0228235	0.830918	-0.087332	0.413078	-0.315001	0.00249485	-0.449269	8.92227e-06	0.0469768	0.660173
FLYWCH2	black	0.234858	0.0258684	0.38089	0.000212591	0.0885504	0.406566	-0.227154	0.0313122	0.152894	0.15024	-0.193448	0.0677216	0.451372	8.00266e-06	0.161295	0.128824	-0.48669	1.15142e-06	0.333273	0.0013283	-0.312636	0.00269938	-0.132436	0.213381	-0.0528267	0.620955	-0.347608	0.00078811	0.758436	4.83135e-18	-0.158405	0.135913	-0.0557975	0.601427	0.433758	1.9473e-05	-0.151233	0.154774	-0.0819897	0.442342	0.0384341	0.719106	-0.434031	1.92133e-05	-0.163783	0.122953	-0.0504654	0.636666
MRPL37	black	0.234758	0.0259339	0.502751	4.42707e-07	0.083853	0.432005	-0.129528	0.223692	0.215083	0.0417676	-0.340374	0.0010288	0.46891	3.13943e-06	0.0794355	0.456735	-0.338644	0.00109549	0.219956	0.0372424	-0.250108	0.0174311	-0.281121	0.00727423	-0.0471784	0.658805	-0.41501	4.76003e-05	0.662342	1.16435e-12	-0.27441	0.00886173	0.0870059	0.414832	-0.0171912	0.872233	-0.289417	0.00566183	0.00110575	0.991747	0.241943	0.0215941	-0.113737	0.285795	-0.0741769	0.487165	0.00769856	0.94259
PHB1	black	0.233731	0.0266108	0.512437	2.42848e-07	0.177949	0.0933488	-0.238018	0.0238809	0.0896319	0.400836	-0.268011	0.0106512	0.348292	0.000768248	0.341782	0.000977273	-0.32145	0.00200598	0.418563	4.03454e-05	-0.380668	0.000214567	-0.235203	0.0256453	-0.0520914	0.625829	-0.411814	5.51472e-05	0.868164	1.62944e-28	-0.142666	0.179789	-0.124839	0.241051	0.117301	0.270868	-0.123973	0.244356	-0.0150119	0.888318	0.131328	0.217269	-0.462634	4.41416e-06	-0.228907	0.0299953	0.062524	0.558254
EMC9	black	0.233459	0.0267926	0.315796	0.00242924	0.0499754	0.639946	-0.265972	0.0112841	0.050591	0.635826	-0.0699289	0.512511	0.369172	0.000342699	0.347857	0.000780828	-0.387248	0.00016283	0.2678	0.0107152	-0.376693	0.000252771	-0.201183	0.057249	0.184759	0.0812787	-0.330853	0.00144717	0.651791	3.45952e-12	-0.159213	0.133902	-0.225342	0.0327245	0.128327	0.228053	0.0335452	0.753614	-0.133777	0.208741	-0.0648681	0.543565	-0.300474	0.00400826	-0.348142	0.000772578	-0.0252983	0.812902
SURF4	black	0.233255	0.0269299	0.330442	0.00146825	0.411603	5.56826e-05	-0.430128	2.32489e-05	0.0266807	0.80288	-0.110785	0.298568	0.201946	0.0562923	0.448229	9.41309e-06	0.0143685	0.893076	0.165783	0.118382	-0.202538	0.0555597	-0.245366	0.0197552	-0.172885	0.103207	-0.208739	0.0483369	0.540404	3.84783e-08	0.230038	0.0291712	-0.165851	0.118231	-0.0423521	0.691848	0.284945	0.00648655	-0.098926	0.353587	-0.21855	0.0385037	-0.396449	0.000109623	-0.118269	0.266905	0.00923893	0.931129
NAA16	black	-0.232859	0.0271978	-0.267104	0.0109286	-0.126371	0.23528	0.197597	0.0619277	-0.243462	0.0207607	0.204821	0.0528029	-0.327729	0.00161482	-0.208819	0.0482489	0.556125	1.26628e-08	-0.27936	0.00766443	0.338382	0.00110593	-0.0405458	0.704369	0.0406995	0.7033	0.0774927	0.467853	-0.613722	1.26158e-10	-0.0545166	0.609813	-0.114359	0.283151	-0.171995	0.105021	0.152637	0.150935	0.0687296	0.519787	-0.0521561	0.625399	0.511592	2.5609e-07	0.062162	0.56054	0.0149171	0.889019
MAML2	black	-0.232563	0.0273993	-0.385377	0.000176225	-0.0947737	0.374252	0.148736	0.161782	-0.188768	0.0747762	0.209365	0.0476525	-0.229514	0.0295508	-0.283628	0.00674883	0.257462	0.0142933	-0.299518	0.00413199	0.421598	3.49804e-05	0.184886	0.0810657	0.0888342	0.405058	0.378153	0.000238062	-0.59968	4.22388e-10	0.181871	0.0862359	-0.0351017	0.742571	-0.205942	0.0514925	0.151423	0.154251	0.0351244	0.742411	-0.155506	0.143314	0.476523	2.05742e-06	0.190015	0.072842	0.0529404	0.620202
MRPL58	black	0.231952	0.027819	0.517179	1.79755e-07	0.0577864	0.588508	-0.0185403	0.862302	0.101777	0.339816	-0.336794	0.00117109	0.324518	0.00180527	0.128737	0.226556	-0.201984	0.0562457	0.361558	0.000462933	-0.370094	0.000330281	-0.368925	0.00034611	0.00398413	0.970271	-0.59273	7.51935e-10	0.698132	2.043e-14	-0.395955	0.000112012	-0.258938	0.0137263	0.033995	0.750418	-0.387512	0.000161018	-0.0354257	0.740279	0.343174	0.000928675	-0.257474	0.0142884	-0.2551	0.0152428	-0.128617	0.226993
PTRH2	black	0.231556	0.0280943	0.389495	0.00014799	0.320534	0.00206969	-0.245335	0.0197716	0.0451369	0.672707	-0.170737	0.107628	0.0647395	0.544366	0.306807	0.00326915	0.267106	0.0109282	0.0821304	0.441556	-0.1023	0.33733	-0.435033	1.8289e-05	-0.133946	0.208159	-0.357531	0.000541134	0.347585	0.00078881	-0.00414367	0.969081	-0.132694	0.21248	0.00911827	0.932026	0.104818	0.325506	-0.0123842	0.907772	-0.029294	0.784022	-0.102516	0.336305	-0.238011	0.0238849	0.0762565	0.475004
THAP11	black	0.231199	0.0283446	0.421603	3.49719e-05	0.193579	0.0675326	-0.151928	0.152865	0.202851	0.0551742	-0.260967	0.0129788	0.120228	0.259006	0.262259	0.0125211	-0.297619	0.00438776	0.363762	0.000424677	-0.529703	7.94152e-08	-0.126993	0.232965	0.0438448	0.681563	-0.2429	0.021066	0.705367	8.38848e-15	0.00153839	0.988519	-0.0717005	0.501859	0.177396	0.0943874	-0.189528	0.073592	-0.0528544	0.620771	0.190336	0.0723498	-0.589362	9.89564e-10	-0.277194	0.00816959	0.0773004	0.468961
SSNA1	black	-0.231087	0.0284234	0.0552695	0.604878	-0.321874	0.00197711	0.229383	0.0296464	-0.254997	0.0152858	0.129195	0.224895	0.0926448	0.385126	-0.0335441	0.753622	-0.12789	0.229654	0.766541	1.30418e-18	-0.149797	0.158776	0.0265815	0.803598	0.222813	0.0347848	-0.270703	0.00986309	0.73122	2.76224e-16	-0.382074	0.000202381	-0.271784	0.00956132	0.048124	0.652405	-0.120357	0.258493	-0.0184993	0.862603	0.195443	0.0648832	-0.608833	1.93444e-10	-0.215885	0.0409932	0.0299478	0.779323
C17orf49	black	0.229787	0.0293524	0.369882	0.000333102	0.0806693	0.44975	-0.116484	0.274242	0.158376	0.135984	-0.275989	0.00846322	0.425638	2.88662e-05	0.129365	0.224281	-0.446435	1.03192e-05	0.419083	3.93757e-05	-0.229008	0.0299213	-0.185057	0.0807804	-0.120115	0.259461	-0.366711	0.000377997	0.780003	1.31271e-19	-0.202565	0.0555254	0.10232	0.337233	0.21014	0.0468166	-0.282433	0.00699502	-0.0781286	0.464198	0.183619	0.0832076	-0.424386	3.06447e-05	-0.0836092	0.43335	-0.0942438	0.376941
ASXL2	black	0.229636	0.0294619	0.200842	0.0576812	0.204604	0.0530602	-0.074689	0.484155	0.172453	0.104085	-0.288915	0.00574964	-0.06871	0.519906	0.061481	0.564851	0.241233	0.0219933	-0.543801	3.04099e-08	-0.0915933	0.390566	-0.334393	0.00127634	-0.0246998	0.817251	-0.260094	0.013296	-0.409495	6.13036e-05	-0.0956263	0.36995	0.0256478	0.810365	-0.256277	0.0147632	-0.151134	0.15505	-0.106907	0.315904	0.154577	0.14575	0.66635	7.61072e-13	0.0892145	0.403042	-0.0962228	0.366958
MED29	black	0.229273	0.0297269	0.342616	0.000947881	0.0939419	0.378478	-0.213621	0.0432118	0.139339	0.190262	-0.140371	0.186968	0.447697	9.6738e-06	0.246225	0.0193155	-0.254259	0.0155942	0.230921	0.0285404	-0.0518958	0.627129	-0.164397	0.121536	-0.0944926	0.375677	-0.321432	0.00200723	0.59064	8.91952e-10	-0.148674	0.161958	0.0342857	0.748354	0.165855	0.11822	-0.0615686	0.564295	-0.190648	0.0718742	-0.0301691	0.777735	-0.312767	0.0026876	-0.190527	0.0720583	-0.0972355	0.361913
RAB8A	black	0.228713	0.0301387	0.37896	0.000230275	0.214895	0.0419508	-0.377282	0.000246734	0.0716938	0.501899	-0.120099	0.259521	0.389263	0.000149465	0.457844	5.69987e-06	-0.202826	0.0552056	0.16444	0.121436	-0.384065	0.000186215	-0.20582	0.0516333	0.0174347	0.870439	-0.335687	0.00121861	0.60122	3.71013e-10	-0.0105778	0.921178	-0.236578	0.02477	-0.0356063	0.739002	0.142584	0.180044	-0.231477	0.0281496	-0.115778	0.277182	-0.314288	0.00255499	-0.218756	0.0383165	-0.153736	0.147982
NRIP2	black	-0.228375	0.03039	-0.37519	0.000268783	-0.294668	0.00481321	0.149264	0.160281	-0.010331	0.923011	0.216027	0.0408569	-0.118576	0.265659	-0.372582	0.0002988	-0.104893	0.325162	-0.231793	0.0279298	0.23826	0.0237342	0.281682	0.0071535	0.114357	0.28316	0.300424	0.00401469	-0.47376	2.40127e-06	-0.0129438	0.903624	0.112382	0.29161	0.0136637	0.898292	0.0603909	0.571784	0.0612691	0.566195	-0.100711	0.344927	0.41244	5.35855e-05	0.291108	0.00537518	-0.108318	0.309521
BCAP31	black	0.228351	0.0304077	0.558818	1.04066e-08	0.156908	0.139697	0.0398193	0.709427	0.157414	0.138409	-0.519622	1.53676e-07	0.302125	0.00380242	0.146872	0.167163	-0.164258	0.121854	0.308457	0.00309781	-0.444042	1.16565e-05	-0.327547	0.00162511	-0.0310597	0.77135	-0.670244	5.00354e-13	0.706603	7.18566e-15	-0.394483	0.000119409	-0.137691	0.195606	0.0427784	0.688905	-0.554589	1.41514e-08	-0.0499041	0.640424	0.561045	8.83678e-09	-0.242169	0.0214683	0.121582	0.253644	-0.155498	0.143336
NENF	black	0.227908	0.03074	0.390952	0.000139051	0.169411	0.110429	-0.139441	0.189933	0.175794	0.0974491	-0.279378	0.00766032	0.272925	0.00925163	0.17536	0.098292	-0.39921	9.71298e-05	0.381533	0.000206985	-0.398828	9.87775e-05	-0.0141546	0.894659	0.0393461	0.712728	-0.202774	0.0552692	0.750171	1.74371e-17	-0.014768	0.890121	-0.105114	0.324135	0.0918948	0.389002	-0.227044	0.0313963	0.00399303	0.970204	0.140752	0.185762	-0.489473	9.7908e-07	-0.175204	0.0985953	-0.0118523	0.911717
RRP36	black	0.227746	0.0308621	0.483538	1.38122e-06	0.144828	0.173214	-0.0827167	0.438292	0.0858026	0.421339	-0.326506	0.00168507	0.298295	0.00429513	0.225712	0.0324319	-0.118094	0.26762	0.339783	0.00105115	-0.195365	0.064992	-0.284915	0.00649236	-0.0533257	0.617656	-0.499524	5.38556e-07	0.693536	3.54791e-14	-0.239858	0.0227844	-0.149151	0.160601	-0.0842472	0.429836	-0.301171	0.00392019	-0.0443585	0.678036	0.254277	0.0155863	-0.303916	0.0035899	-0.129419	0.224085	0.0465202	0.663275
H2BC12	black	0.227181	0.0312917	0.438304	1.55523e-05	0.0911783	0.392726	-0.0668872	0.531066	0.17964	0.0902273	-0.237128	0.0244269	0.199485	0.0594267	0.280876	0.00732745	-0.178219	0.0928445	0.324268	0.00182091	-0.407072	6.84189e-05	-0.312719	0.00269193	-0.0345116	0.746752	-0.404829	7.56781e-05	0.63042	2.76798e-11	-0.207053	0.0502185	-0.110887	0.298119	0.0605531	0.570749	-0.242071	0.0215229	-0.149545	0.159488	0.230437	0.028885	-0.40134	8.84106e-05	-0.270367	0.00995855	-0.035038	0.743022
CTDNEP1	black	0.227169	0.0313009	0.256921	0.0145061	0.093366	0.381422	-0.301692	0.00385551	0.0808554	0.448702	-0.0763614	0.474395	0.470203	2.92398e-06	0.319628	0.00213452	-0.420541	3.67687e-05	0.204992	0.0526015	-0.301539	0.00387442	-0.214564	0.0422758	-0.0246753	0.817429	-0.300955	0.0039473	0.589178	1.00441e-09	-0.0722938	0.498318	-0.105982	0.320134	0.10188	0.339324	0.0546667	0.608828	-0.306943	0.00325476	-0.106191	0.319177	-0.296418	0.00455669	-0.152165	0.152219	-0.200641	0.057938
BOLA1	black	0.226206	0.0320447	0.332985	0.00134193	0.0393036	0.713025	-0.254022	0.0156941	0.189968	0.0729132	-0.0514046	0.630397	0.319046	0.00217706	0.198149	0.0611879	-0.44746	9.79179e-06	0.376102	0.000258962	-0.254221	0.01561	-0.0282127	0.79181	-0.0514555	0.630058	-0.17355	0.101869	0.706285	7.47782e-15	-0.0794649	0.456567	0.0950527	0.372841	0.23394	0.0264719	0.0182015	0.864794	0.00499537	0.96273	-0.129175	0.224968	-0.515517	1.99848e-07	-0.526376	9.89832e-08	0.167037	0.115586
TMX2	black	0.225473	0.0326207	0.460471	4.95668e-06	0.153285	0.149189	-0.0941713	0.37731	0.200944	0.0575524	-0.345569	0.000850156	0.259915	0.0133617	0.233805	0.0265616	-0.199407	0.0595281	0.246953	0.0189497	-0.285754	0.00632989	-0.232321	0.027565	0.0883249	0.407767	-0.426963	2.70891e-05	0.616522	9.8429e-11	-0.194127	0.0667439	-0.0888605	0.404918	0.167695	0.114137	-0.290316	0.00550778	-0.0243096	0.820088	0.313066	0.00266104	-0.180645	0.0884104	-0.0817788	0.443521	0.00668005	0.950175
PIH1D1	black	-0.225452	0.0326371	-0.111544	0.295249	-0.427261	2.67034e-05	0.120752	0.256922	-0.276234	0.0084028	0.356515	0.000562703	0.280361	0.00744042	-0.121668	0.253307	-0.202102	0.0560983	0.609729	1.78952e-10	0.273408	0.00912339	0.102115	0.338208	0.05761	0.589649	-0.134511	0.20623	0.529522	8.03796e-08	-0.370139	0.000329686	-0.0345455	0.746511	0.138001	0.194594	0.115929	0.276553	0.00871953	0.934992	-0.161242	0.128953	-0.369474	0.000338586	-0.325818	0.00172587	0.195723	0.0644928
PRDX4	black	0.224842	0.0331235	0.373468	0.000288274	0.283836	0.00670684	-0.273729	0.00903866	0.123553	0.245971	-0.11724	0.27112	0.0928036	0.384309	0.314443	0.00254174	-0.0856674	0.422074	0.401031	8.96295e-05	-0.241768	0.0216917	-0.189681	0.0733554	-0.140891	0.185324	-0.212431	0.0444175	0.690351	5.17028e-14	0.0845969	0.427917	0.0358883	0.73701	0.118147	0.267404	0.115715	0.277443	0.055583	0.602828	-0.0701437	0.511213	-0.576256	2.79748e-09	-0.30773	0.00317231	0.292783	0.00510385
FUNDC2	black	0.224525	0.0333784	0.337179	0.001155	0.278658	0.00782493	-0.218614	0.0384457	0.102757	0.335161	-0.260888	0.0130069	0.135441	0.203081	0.207184	0.0500708	-0.140038	0.188024	0.273981	0.00897292	-0.22438	0.0334959	-0.179148	0.0911257	-0.335648	0.0012203	-0.171357	0.106337	0.570845	4.23979e-09	0.0800489	0.453255	0.0342202	0.748819	0.123009	0.248073	-0.0793447	0.457251	0.0436678	0.68278	0.0157308	0.883007	-0.418872	3.9766e-05	-0.0643011	0.547101	-0.0220289	0.836722
DDA1	black	0.224336	0.0335313	0.336975	0.0011635	0.166218	0.117406	-0.274916	0.00873219	0.156475	0.140807	-0.163325	0.124018	0.486371	1.17291e-06	0.255311	0.0151561	-0.319392	0.00215164	0.144028	0.175628	-0.352362	0.000659216	-0.181753	0.0864424	-0.0281098	0.792553	-0.319547	0.0021404	0.56874	4.97437e-09	-0.0367817	0.730711	-0.150773	0.156048	0.00733226	0.945317	-0.0234451	0.826385	-0.347574	0.000789123	-0.0166763	0.87603	-0.215392	0.0414681	-0.0350281	0.743092	-0.279662	0.00759614
SLC10A3	black	0.224211	0.0336331	0.57756	2.52769e-09	0.210443	0.046494	-0.0787245	0.460787	0.156124	0.141711	-0.489279	9.90254e-07	0.344212	0.000893873	0.174047	0.100876	-0.209981	0.0469874	0.247004	0.0189242	-0.536406	5.05906e-08	-0.254431	0.0155215	-0.0138288	0.897069	-0.59605	5.71851e-10	0.703249	1.09161e-14	-0.27794	0.00799237	-0.170242	0.108667	0.0235938	0.825301	-0.433139	2.00732e-05	-0.0601221	0.573499	0.437365	1.62962e-05	-0.269541	0.0101969	-0.00326739	0.975617	-0.187237	0.077208
MTX1	black	0.223299	0.0343804	0.489349	9.86234e-07	0.15417	0.146827	-0.0779228	0.465379	0.217243	0.0397084	-0.379353	0.000226572	0.249862	0.0175457	0.129698	0.223081	-0.23674	0.0246682	0.209018	0.0480306	-0.399782	9.47134e-05	-0.121371	0.254473	0.046615	0.662631	-0.413062	5.20767e-05	0.584248	1.4925e-09	-0.205855	0.0515923	0.0337508	0.752153	-0.0191255	0.858	-0.320649	0.00206161	0.0465821	0.662854	0.323335	0.0018804	-0.246358	0.0192483	-0.161967	0.127217	0.138028	0.194504
MOCS3	black	0.223127	0.0345232	0.46565	3.7505e-06	0.185812	0.0795274	-0.119807	0.260691	0.205617	0.0518697	-0.284945	0.00648655	0.15368	0.148131	0.203632	0.0542237	-0.124757	0.241363	0.274353	0.00887661	-0.305474	0.00341368	-0.21989	0.0373007	-0.0838081	0.432253	-0.391326	0.000136838	0.593152	7.26373e-10	-0.171888	0.105241	0.0897631	0.400144	0.16843	0.112537	-0.17116	0.106745	0.0232648	0.827699	0.238885	0.0233586	-0.354842	0.000599902	-0.198994	0.0600696	0.140035	0.188036
POLR2J	black	0.223108	0.0345391	0.437525	1.6167e-05	0.119987	0.259969	-0.183966	0.0826151	0.138593	0.192668	-0.25381	0.0157842	0.437781	1.59624e-05	0.166109	0.117651	-0.334299	0.0012806	0.331854	0.00139687	-0.402802	8.28492e-05	-0.143254	0.177983	-0.0168435	0.874796	-0.447166	9.94072e-06	0.762827	2.39171e-18	-0.191563	0.0704953	-0.121403	0.254346	0.0132017	0.901713	-0.182939	0.0843748	-0.186949	0.0776722	0.134663	0.205715	-0.327672	0.00161802	-0.115903	0.276661	-0.1884	0.0753555
CIZ1	black	0.223044	0.0345919	0.323603	0.00186316	0.0272745	0.798585	-0.122067	0.251741	0.113382	0.287311	-0.239664	0.0228977	0.573382	3.49225e-09	0.102448	0.336624	-0.446657	1.02029e-05	0.157378	0.138501	-0.223782	0.0339828	-0.186413	0.0785426	-0.0146924	0.89068	-0.386672	0.000166848	0.563137	7.56941e-09	-0.234371	0.0261874	-0.207541	0.0496681	0.0254737	0.811629	-0.277692	0.00805086	-0.285	0.00647572	0.115744	0.277322	-0.174357	0.100261	0.0130065	0.90316	-0.275291	0.00863747
OS9	black	0.221351	0.0360246	0.334709	0.00126201	0.238058	0.0238561	-0.298685	0.00424244	0.00902147	0.932746	-0.150169	0.157733	0.313488	0.00262401	0.386589	0.000167435	-0.191998	0.0698478	0.21422	0.0426152	-0.334867	0.00125489	-0.148491	0.162482	-0.0217748	0.83858	-0.274548	0.00882632	0.591932	8.02713e-10	0.0542839	0.611342	-0.241165	0.0220317	-0.0188633	0.859927	0.0456629	0.669114	-0.0629505	0.555568	-0.0877785	0.410685	-0.422209	3.39829e-05	-0.242274	0.0214101	-0.122641	0.249501
KANSL1	black	-0.219902	0.0372896	-0.255063	0.0152583	-0.219177	0.037937	0.318196	0.00224066	-0.141957	0.181984	-0.000303577	0.997734	-0.239445	0.0230266	-0.308446	0.003099	0.324483	0.00180743	-0.373541	0.000287426	0.156079	0.141828	0.0156096	0.883902	0.0980331	0.35797	-0.053957	0.613493	-0.637893	1.36245e-11	-0.250963	0.0170381	-0.0151854	0.887036	-0.21129	0.0455989	-0.175653	0.0977213	-0.0900177	0.398804	0.221123	0.0362214	0.790915	1.80703e-20	0.391204	0.000137552	-0.176609	0.0958811
SLC25A11	black	0.218694	0.0383726	0.379469	0.000225481	0.0802353	0.4522	-0.253506	0.0159143	0.211104	0.0457942	-0.140233	0.187403	0.368949	0.000345771	0.214877	0.0419692	-0.451644	7.89061e-06	0.426309	2.79525e-05	-0.322442	0.00193902	-0.086104	0.419703	0.0228913	0.830423	-0.261668	0.0127287	0.829926	5.04033e-24	-0.0990576	0.352944	0.143323	0.177773	0.208081	0.049064	-0.020513	0.847818	-0.0135663	0.899013	0.00546634	0.959219	-0.517035	1.81416e-07	-0.294218	0.00488132	0.145786	0.17036
SEC11A	black	0.218497	0.0385522	0.306957	0.00325323	0.206319	0.0510568	-0.201579	0.0567518	0.0556471	0.602409	-0.227714	0.0308866	0.142363	0.180725	0.15495	0.144769	-0.0313067	0.769582	0.104739	0.325876	-0.211789	0.0450795	-0.291473	0.00531503	-0.0733966	0.49177	-0.356672	0.000559321	0.40009	9.34335e-05	-0.0853115	0.424011	-0.0896091	0.400956	0.0501228	0.638959	-0.0477787	0.654739	-0.0567104	0.595482	0.0218341	0.838146	0.00429472	0.967954	-0.0599175	0.574807	-0.00922557	0.931228
PXK	black	-0.217908	0.0390913	-0.473296	2.464e-06	-0.0394344	0.712111	0.0696289	0.514326	-0.27642	0.00835714	0.319469	0.00214602	-0.390178	0.000143734	-0.124311	0.243061	0.373047	0.000293236	-0.322923	0.00190722	0.332156	0.00138203	0.163761	0.123003	0.0195421	0.85494	0.484544	1.30357e-06	-0.698966	1.8462e-14	0.350337	0.000711553	-0.0451232	0.6728	-0.166293	0.117239	0.331854	0.00139686	0.019709	0.853715	-0.300577	0.00399519	0.285526	0.00637383	0.152872	0.1503	0.0692136	0.516844
SARS2	black	0.217792	0.0391987	0.290809	0.00542484	-0.110043	0.301833	-0.119375	0.262427	0.15504	0.144533	-0.1453	0.171803	0.625183	4.49772e-11	-0.0465148	0.663312	-0.468162	3.27058e-06	0.0339998	0.750383	0.114041	0.284503	-0.228537	0.0302699	-0.062362	0.559276	-0.339085	0.00107811	0.364205	0.000417344	-0.379386	0.000226258	0.131245	0.217561	0.439483	1.46641e-05	-0.224411	0.0334711	-0.0355718	0.739246	0.0337348	0.752266	0.0921602	0.387628	-0.230228	0.0290347	-0.0077864	0.941936
NLE1	black	0.217536	0.0394354	0.460143	5.04417e-06	0.162667	0.12556	-0.18086	0.0880265	0.17378	0.101408	-0.319019	0.00217908	0.432954	2.02564e-05	0.103913	0.329726	-0.445756	1.06831e-05	0.200469	0.0581568	-0.335125	0.00124339	-0.0111483	0.916941	-0.0765721	0.473173	-0.324997	0.00177562	0.618768	8.05212e-11	-0.0971726	0.362225	0.0574818	0.590478	0.123552	0.245975	-0.225988	0.0322153	-0.0131229	0.902297	0.171531	0.105976	-0.286913	0.00611144	-0.194616	0.0660481	0.157134	0.139122
ATP5MF-PTCD1	black	0.216622	0.0402913	0.4198	3.80717e-05	0.0794438	0.456687	-0.011881	0.911504	0.247262	0.0187958	-0.33581	0.00121326	0.401232	8.88321e-05	0.0118018	0.912092	-0.251175	0.0169418	0.239787	0.0228259	-0.278888	0.00777208	-0.163174	0.124371	-0.0358885	0.737008	-0.497703	6.00996e-07	0.567199	5.58776e-09	-0.303856	0.0035969	0.0731448	0.493261	-0.0480734	0.652747	-0.38106	0.0002111	-0.107658	0.312496	0.344738	0.00087669	-0.139949	0.188308	-0.016966	0.873894	-0.144071	0.175498
RBM44	black	-0.216612	0.0403009	-0.262487	0.0124421	-0.115939	0.276512	0.268967	0.0103652	-0.0475985	0.655959	0.0545966	0.609288	-0.295348	0.00471204	-0.235751	0.0252934	0.362436	0.000447335	-0.259441	0.0135377	0.0845877	0.427968	0.155047	0.144514	0.0631024	0.554612	0.0609331	0.568331	-0.558272	1.08306e-08	-0.0749801	0.482448	0.118783	0.264816	-0.110843	0.298313	-0.0375443	0.725347	0.0282841	0.791296	0.16649	0.116799	0.450297	8.46121e-06	0.280847	0.00733372	-0.00503665	0.962422
HMBS	black	0.216342	0.0405567	0.35371	0.000626344	0.0348747	0.744178	-0.159458	0.133297	0.0501289	0.638918	-0.161806	0.127602	0.438951	1.50588e-05	0.130987	0.218474	-0.307193	0.00322837	0.174792	0.0994026	-0.0924091	0.386342	-0.25402	0.0156952	-0.143633	0.176827	-0.425004	2.97545e-05	0.498134	5.85627e-07	-0.299334	0.00415614	0.0658889	0.537228	0.119938	0.260168	-0.114551	0.282338	-0.0266504	0.803099	0.0496021	0.642451	-0.0943821	0.376238	-0.201925	0.0563191	0.0949718	0.37325
SCUBE2	black	-0.21631	0.0405868	-0.393642	0.000123843	-0.118834	0.264611	0.201152	0.0572891	-0.0277467	0.795174	0.139497	0.189753	-0.227174	0.0312975	-0.209311	0.047711	0.00343911	0.974336	-0.159668	0.132778	0.16841	0.112581	0.338395	0.00110539	-0.0713513	0.503949	0.439025	1.50035e-05	-0.472393	2.59073e-06	0.193336	0.0678845	0.317108	0.00232442	0.0997269	0.349684	0.0103202	0.923091	0.0806537	0.449838	-0.0251698	0.813835	0.133086	0.211122	0.227245	0.0312429	0.0843511	0.429265
TMEM187	black	0.21592	0.0409589	0.276464	0.00834631	0.0786952	0.460954	-0.299812	0.00409359	0.108674	0.307927	-0.087127	0.41418	0.305381	0.00342408	0.296515	0.00454287	-0.359038	0.000510564	0.184499	0.0817153	-0.342917	0.000937468	-0.157935	0.137093	-0.0413307	0.698918	-0.333224	0.0013306	0.540595	3.79737e-08	-0.146037	0.169617	-0.0872064	0.413753	0.215509	0.041355	0.0681187	0.523513	-0.0329422	0.757905	-0.0937249	0.379586	-0.264151	0.0118767	-0.150724	0.156184	-0.108147	0.310293
URM1	black	0.21554	0.0413248	0.249806	0.0175721	0.163755	0.123017	-0.390846	0.000139681	0.0943981	0.376157	-0.0351023	0.742567	0.337533	0.00114036	0.412015	5.46405e-05	-0.436162	1.72973e-05	0.225421	0.0326615	-0.254989	0.0152891	-0.0714243	0.503512	-0.00887306	0.93385	-0.09532	0.371492	0.62582	4.24184e-11	0.13287	0.21187	-0.10824	0.309872	0.103023	0.333909	0.182429	0.0852598	-0.206458	0.0508972	-0.228642	0.0301913	-0.473905	2.38189e-06	-0.178516	0.0922912	-0.0216623	0.839403
TMEM179B	black	0.215031	0.0418179	0.284333	0.00660731	0.101269	0.342245	-0.376394	0.000255878	0.117706	0.269207	0.0289873	0.786229	0.394752	0.000118027	0.359551	0.000500526	-0.377459	0.000244949	0.311107	0.00283948	-0.117611	0.269593	-0.108684	0.30788	0.042781	0.688887	-0.220576	0.0366963	0.702463	1.20298e-14	-0.022461	0.833565	-0.0483941	0.650581	0.345767	0.000843951	0.212125	0.0447315	-0.116816	0.272867	-0.232378	0.0275255	-0.390869	0.000139543	-0.317339	0.00230641	0.102146	0.338059
HMGN2	black	0.214048	0.0427853	0.403178	8.1474e-05	0.0880321	0.409329	-0.202048	0.0561651	0.00292333	0.978184	-0.0985815	0.355274	0.333471	0.00131898	0.293675	0.00496439	-0.114504	0.28254	0.337676	0.00113449	-0.0164309	0.87784	-0.231976	0.0278023	-0.196103	0.063965	-0.321172	0.00202509	0.655695	2.324e-12	-0.162122	0.12685	-0.0258784	0.808692	-0.0740897	0.487679	0.00494727	0.963089	0.0596641	0.576428	-0.049213	0.645065	-0.351188	0.00068913	-0.415093	4.74182e-05	0.170574	0.107969
GPATCH3	black	0.214031	0.0428024	0.255958	0.0148919	0.0615749	0.564255	-0.24936	0.0177816	-0.0447295	0.675494	-0.0833104	0.435001	0.469134	3.101e-06	0.300344	0.00402489	-0.31693	0.00233839	0.198289	0.061001	-0.140904	0.18528	-0.150733	0.156159	-0.179031	0.0913408	-0.305111	0.00345404	0.56269	7.82456e-09	-0.11418	0.283913	-0.181716	0.0865077	-0.0458356	0.667936	0.034351	0.74789	-0.107709	0.312267	-0.116427	0.274481	-0.271654	0.00959738	-0.146612	0.167925	-0.0730381	0.493894
POLD2	black	0.213622	0.0432107	0.566322	5.96836e-09	0.102186	0.337871	-0.0138978	0.896559	0.277285	0.00814772	-0.478742	1.81542e-06	0.369153	0.000342972	-0.00353253	0.973639	-0.384317	0.000184255	0.263037	0.0122526	-0.460827	4.86336e-06	-0.225906	0.032279	0.0296885	0.781186	-0.497481	6.09089e-07	0.691803	4.35741e-14	-0.318713	0.00220181	0.0652965	0.540901	0.130407	0.220538	-0.521259	1.38251e-07	-0.0116741	0.913039	0.472771	2.53698e-06	-0.212074	0.0447846	-0.00027605	0.99794	-0.0106932	0.920321
DNAJC8	black	0.21356	0.0432723	0.444275	1.15192e-05	0.211829	0.0450373	-0.0431975	0.686016	-0.00390644	0.97085	-0.36851	0.000351892	0.203681	0.0541654	0.23737	0.0242771	0.0511399	0.632161	0.260479	0.0131551	-0.150369	0.157173	-0.388418	0.000154942	-0.192291	0.0694133	-0.446092	1.05019e-05	0.560745	9.03401e-09	-0.165148	0.11982	-0.155416	0.143548	-0.142661	0.179806	-0.321122	0.00202859	-0.0164672	0.877571	0.284655	0.00654343	-0.236051	0.0251024	-0.0507763	0.634588	-0.0505293	0.636238
MRTFB	black	-0.213385	0.0434483	-0.250329	0.0173288	-0.101996	0.338776	0.313934	0.00258533	0.00874407	0.934809	-0.0323208	0.762336	-0.489432	9.81445e-07	-0.37727	0.000246856	0.363343	0.00043171	-0.313409	0.00263091	0.0938996	0.378694	0.113356	0.287422	0.131181	0.217788	0.242272	0.0214113	-0.644039	7.49584e-12	0.0202811	0.849518	0.205464	0.0520485	0.00623773	0.95347	-0.163324	0.124019	0.0792621	0.457721	0.234361	0.0261935	0.520209	1.4796e-07	0.317745	0.00227501	-0.0035182	0.973746
LSM7	black	0.21333	0.0435034	0.391403	0.000136386	-0.0556407	0.602451	-0.207913	0.0492508	0.0192242	0.857275	-0.100078	0.34798	0.544258	2.94564e-08	0.254991	0.0152882	-0.417263	4.28715e-05	0.387679	0.000159883	-0.279728	0.00758141	-0.196956	0.0627946	-0.0392063	0.713704	-0.497791	5.97838e-07	0.782243	8.81862e-20	-0.372459	0.00030029	-0.155856	0.142406	0.0826541	0.43864	-0.094171	0.377311	-0.188436	0.0752985	-0.0186339	0.861614	-0.306347	0.00331839	-0.432552	2.0659e-05	-0.135885	0.201592
ENSG00000288258	black	0.213142	0.0436939	0.403965	7.86603e-05	0.12818	0.228591	-0.125381	0.238999	0.0875604	0.411853	-0.26477	0.0116723	0.220855	0.0364532	0.139908	0.188439	-0.163393	0.123858	0.261762	0.0126954	-0.354326	0.000611837	-0.239312	0.0231052	-0.09641	0.366023	-0.362576	0.000444891	0.567469	5.47537e-09	-0.179925	0.0897094	-0.0937895	0.379256	0.0673921	0.527963	-0.196366	0.0636021	0.0400546	0.707787	0.139859	0.188595	-0.269168	0.0103059	-0.248135	0.0183681	-0.101776	0.339822
GPX4	black	0.213045	0.0437919	0.385514	0.000175209	0.0896775	0.400595	-0.116002	0.276246	0.190157	0.0726242	-0.195089	0.0653796	0.325906	0.00172059	0.0755622	0.479045	-0.337986	0.00112187	0.432443	2.07686e-05	-0.328509	0.00157137	-0.0982568	0.356869	0.0613034	0.565978	-0.310991	0.00285035	0.755639	7.50206e-18	-0.135776	0.201955	-0.0448679	0.674547	0.181897	0.0861897	-0.211857	0.0450083	-0.043163	0.686253	0.119551	0.261721	-0.506918	3.42704e-07	-0.318764	0.00219794	0.0336885	0.752595
RPL26L1	black	0.212881	0.0439582	0.493858	7.5613e-07	0.140199	0.187513	-0.0565021	0.596836	0.159942	0.132108	-0.352399	0.000658304	0.242148	0.0214797	0.218285	0.0387454	-0.185773	0.0795926	0.458587	5.47969e-06	-0.362419	0.000447628	-0.28827	0.00586403	-0.0998039	0.34931	-0.53554	5.36543e-08	0.781787	9.56627e-20	-0.281193	0.00725851	-0.119918	0.260246	0.116555	0.273947	-0.338563	0.00109871	0.0292041	0.784669	0.341691	0.000980536	-0.438499	1.54025e-05	-0.103263	0.332776	-0.0461644	0.665696
MZT2A	black	-0.212647	0.0441965	0.0386587	0.717534	-0.309038	0.00303949	0.281197	0.0072578	-0.180693	0.0883249	0.0383137	0.719949	0.0413902	0.698505	-0.114818	0.281212	-0.164091	0.12224	0.630574	2.72833e-11	-0.281797	0.00712918	0.117579	0.269724	0.259241	0.0136122	-0.270122	0.0100287	0.583276	1.61251e-09	-0.38623	0.000169994	-0.264967	0.0116078	-0.034495	0.746869	-0.248883	0.0180079	0.0278185	0.794655	0.281852	0.00711734	-0.41139	5.62281e-05	-0.136653	0.199031	-0.00750677	0.944018
ELOF1	black	0.211799	0.0450685	0.437283	1.63622e-05	0.0632107	0.553931	-0.121537	0.253822	0.145137	0.17229	-0.305993	0.00335673	0.524339	1.13141e-07	0.163504	0.1236	-0.480781	1.61711e-06	0.396411	0.000109807	-0.409945	6.00614e-05	-0.17742	0.0943413	-0.0265947	0.803502	-0.454007	6.97589e-06	0.833171	2.32534e-24	-0.275842	0.00849962	-0.0603936	0.571766	0.134933	0.204798	-0.325131	0.0017674	-0.125761	0.237564	0.228441	0.0303408	-0.398131	0.000101848	-0.0961924	0.367111	-0.157336	0.138606
RUFY2	black	-0.210434	0.0465026	-0.249429	0.0177487	-0.217827	0.0391665	0.28229	0.00702479	-0.128205	0.228498	0.0428492	0.688416	-0.132187	0.214249	-0.428205	2.55163e-05	0.276507	0.0083359	-0.195177	0.0652562	0.260651	0.0130925	-0.0673412	0.528275	-0.0283545	0.790788	-0.0318085	0.765994	-0.451688	7.87242e-06	-0.22961	0.0294805	0.0421404	0.693311	-0.126699	0.234056	-0.134271	0.207048	-0.031674	0.766955	0.133914	0.208271	0.597789	4.94825e-10	0.437934	1.58415e-05	-0.273303	0.00915117
H2AC8	black	0.209433	0.047579	0.443896	1.17431e-05	0.0344799	0.746976	0.0385377	0.71838	0.236165	0.0250302	-0.28398	0.00667784	0.24768	0.0185901	0.100608	0.345424	-0.168544	0.112291	0.364886	0.000406292	-0.265503	0.0114341	-0.255329	0.0151487	-0.0809858	0.447968	-0.45904	5.34947e-06	0.620204	7.076e-11	-0.330449	0.00146791	0.016329	0.878592	0.118039	0.267845	-0.374447	0.000277043	-0.0118298	0.911884	0.323244	0.00188632	-0.323062	0.00189816	-0.243856	0.0205493	-0.01437	0.893065
MFSD3	black	0.208828	0.0482393	0.263142	0.0122167	-0.0564484	0.597185	-0.30743	0.0032035	0.0461938	0.665496	0.065414	0.540171	0.577581	2.52365e-09	0.214923	0.041924	-0.493705	7.62985e-07	0.28308	0.00686065	-0.0838594	0.43197	-0.152471	0.151387	-0.103635	0.331026	-0.323403	0.00187601	0.648059	5.03356e-12	-0.225827	0.0323414	-0.0122334	0.908891	0.27768	0.00805386	0.136572	0.199301	-0.184694	0.0813874	-0.238756	0.0234359	-0.273006	0.00922997	-0.416496	4.4429e-05	0.0859746	0.420405
EMD	black	0.208191	0.0489413	0.386739	0.000166377	0.147559	0.165164	-0.0520928	0.62582	0.145369	0.171598	-0.392163	0.000132002	0.415452	4.6637e-05	0.0235853	0.825363	-0.303114	0.0036838	0.108007	0.310923	-0.481736	1.5314e-06	-0.16966	0.109898	-0.0665402	0.533204	-0.383323	0.000192096	0.474083	2.35845e-06	-0.169883	0.109426	-0.120811	0.256689	-0.0212116	0.8427	-0.387927	0.000158208	-0.225531	0.0325746	0.290229	0.00552252	-0.162356	0.126294	0.129768	0.222829	-0.275918	0.00848078
LSM1	black	0.208162	0.0489739	0.380308	0.000217791	0.144188	0.175141	-0.0991575	0.352456	0.0978841	0.358705	-0.19276	0.0687243	0.197846	0.061593	0.236451	0.0248498	-0.0584653	0.584128	0.37499	0.000270987	-0.23192	0.0278414	-0.276905	0.0082392	-0.172045	0.104919	-0.367336	0.000368735	0.614557	1.17187e-10	-0.133741	0.208864	0.0118352	0.911844	-0.121733	0.253049	-0.133097	0.211085	-0.0534415	0.616891	0.138967	0.191457	-0.408258	6.48453e-05	-0.276679	0.00829401	0.0115406	0.91403
XRCC6	black	0.207885	0.0492825	0.592458	7.68903e-10	0.171941	0.105131	0.00695829	0.948102	0.114703	0.281697	-0.487515	1.09755e-06	0.294931	0.00477389	0.141181	0.184411	-0.150822	0.155911	0.302611	0.00374376	-0.433101	2.01104e-05	-0.335964	0.00120658	0.0563619	0.597748	-0.569987	4.52587e-09	0.69994	1.63968e-14	-0.297876	0.00435236	-0.168921	0.111478	-0.145486	0.17125	-0.490506	9.21527e-07	0.0672609	0.528768	0.506698	3.47401e-07	-0.277652	0.00806029	-0.0761878	0.475403	-0.00238478	0.982202
SETD5	black	-0.207772	0.0494091	-0.254694	0.0154117	-0.143043	0.17863	0.202136	0.0560562	-0.145647	0.17077	0.0817291	0.443798	-0.179661	0.0901877	-0.343544	0.000916132	0.370368	0.000326672	-0.380767	0.00021368	0.342344	0.000957401	-0.0593558	0.578404	0.0370926	0.728522	0.074791	0.483557	-0.64079	1.02974e-11	-0.115645	0.277739	0.0935368	0.380547	0.0146822	0.890756	-0.0115286	0.914119	-0.102094	0.338305	0.0337804	0.751942	0.689484	5.7229e-14	0.209642	0.0473525	-0.0314219	0.768758
CDK2AP2	black	0.206313	0.0510646	0.279722	0.00758275	0.132646	0.21265	-0.294114	0.00489706	0.0921203	0.387834	-0.0618796	0.562325	0.33458	0.00126784	0.30758	0.00318785	-0.277506	0.00809501	0.245339	0.0197692	-0.34873	0.000755787	-0.126226	0.235822	-0.0938529	0.378933	-0.223975	0.0338248	0.617178	9.28432e-11	-0.00538001	0.959863	-0.0679293	0.524671	0.176438	0.0962087	0.104486	0.327052	-0.174897	0.0991963	-0.0905652	0.39593	-0.330626	0.0014588	-0.116887	0.272573	-0.0180112	0.866194
SLC39A9	black	0.20618	0.0512172	0.374495	0.000276497	0.222437	0.0351001	-0.210813	0.0461011	0.0749128	0.482842	-0.204998	0.0525946	0.0755619	0.479047	0.367888	0.000360721	0.0835894	0.433459	0.152572	0.151112	-0.238932	0.0233308	-0.477734	1.92182e-06	-0.0189989	0.85893	-0.418351	4.07475e-05	0.444717	1.12633e-05	-0.127466	0.231214	-0.136996	0.197895	0.077199	0.469547	0.000524064	0.996089	-0.0709625	0.506282	0.105325	0.32316	-0.140476	0.186635	-0.0798322	0.454483	-0.0476058	0.65591
C14orf119	black	0.206116	0.051291	0.434226	1.90301e-05	0.222721	0.0348619	-0.149571	0.159413	0.0581688	0.586039	-0.26354	0.0120816	0.114105	0.284231	0.377025	0.000249348	-0.0939603	0.378385	0.39647	0.000109522	-0.402626	8.35017e-05	-0.325598	0.00173906	0.109626	0.303681	-0.420437	3.69493e-05	0.727737	4.47552e-16	-0.113297	0.287675	-0.307284	0.00321875	0.052017	0.626323	-0.160518	0.130701	-0.036508	0.732639	0.198595	0.0605945	-0.491357	8.76582e-07	-0.215079	0.0417715	-0.0656107	0.538951
BCL7C	black	0.205769	0.0516929	0.286062	0.00627113	0.0851274	0.425016	-0.205078	0.0525002	0.0982553	0.356876	-0.2213	0.0360682	0.459964	5.09274e-06	0.074302	0.486429	-0.587266	1.17215e-09	0.23018	0.029069	-0.346151	0.000832018	0.0110247	0.917859	-0.188022	0.0759527	-0.215125	0.0417266	0.63077	2.6786e-11	-0.0662673	0.534888	0.0565488	0.596532	0.275524	0.0085788	-0.180862	0.088022	-0.0580189	0.587006	0.00644934	0.951893	-0.291296	0.00534406	-0.00350829	0.97382	-0.0571506	0.592624
SERP1	black	0.205422	0.0520975	0.448313	9.37227e-06	0.258398	0.0139313	-0.161057	0.129398	0.135859	0.20168	-0.278351	0.00789611	0.0553642	0.604258	0.282992	0.00687876	0.0689431	0.518488	0.293636	0.00497052	-0.425282	2.93615e-05	-0.307813	0.0031637	-0.0125562	0.906497	-0.430269	2.30903e-05	0.578105	2.42262e-09	-0.0967035	0.364558	-0.179669	0.0901739	-0.0503853	0.637202	-0.106487	0.317819	0.00224725	0.983229	0.201496	0.0568558	-0.394572	0.000118954	-0.218442	0.0386018	-0.0898139	0.399876
PCCB	black	0.205101	0.0524729	0.371686	0.000309801	-0.0215251	0.840406	-0.163853	0.122789	0.201769	0.0565135	-0.152932	0.15014	0.231655	0.0280254	0.205947	0.0514868	-0.278838	0.00778351	0.219565	0.0375894	-0.366841	0.000376052	-0.27237	0.00940134	0.245808	0.019528	-0.386604	0.000167327	0.544183	2.96106e-08	-0.278737	0.00780679	-0.15855	0.135551	0.0639808	0.549103	-0.0931102	0.382733	-0.0247758	0.816698	0.110768	0.29864	-0.164913	0.120355	-0.325963	0.0017172	-0.218891	0.0381942
WDR83OS	black	-0.204995	0.0525987	0.0513086	0.631036	-0.281065	0.00728632	0.203935	0.053859	-0.217759	0.0392289	0.0849934	0.425747	0.072382	0.497792	-0.0299979	0.778963	-0.148934	0.161217	0.737042	1.21251e-16	-0.17507	0.0988568	0.00528119	0.960599	0.161325	0.128752	-0.232081	0.0277303	0.713129	3.13141e-15	-0.33464	0.00126512	-0.241008	0.0221207	0.136615	0.199157	-0.152638	0.150934	0.0311182	0.770931	0.208621	0.0484663	-0.532722	6.48985e-08	-0.171567	0.105902	-0.0282017	0.79189
NDUFS6	black	0.204949	0.0526522	0.388104	0.000157021	0.10186	0.339424	-0.0687754	0.519508	0.229758	0.0293737	-0.322737	0.00191945	0.372516	0.000299599	0.0646564	0.544884	-0.284672	0.00654025	0.232142	0.027688	-0.363548	0.000428253	-0.212676	0.0441664	-0.0122084	0.909076	-0.372654	0.000297935	0.58633	1.26372e-09	-0.198967	0.0601049	-0.0814936	0.445117	0.0672917	0.528579	-0.308368	0.00310691	-0.123561	0.245941	0.287131	0.00607103	-0.15587	0.14237	0.0867047	0.416455	-0.214378	0.0424585
CSAD	black	-0.204856	0.0527624	-0.276193	0.0084127	-0.276649	0.00830133	0.324392	0.00181317	-0.0795812	0.455907	0.0395827	0.711076	-0.0626141	0.557686	-0.419811	3.8052e-05	0.212707	0.0441356	-0.360748	0.00047778	0.321752	0.00198536	0.0894138	0.401988	-0.0151297	0.887448	-0.0125534	0.906518	-0.64159	9.52618e-12	-0.278108	0.00795305	0.108416	0.309081	-0.17391	0.101148	-0.209088	0.0479545	-0.0691191	0.517418	0.170854	0.107382	0.739636	8.34247e-17	0.31649	0.0023733	-0.192581	0.0689871
C16orf91	black	0.204381	0.0533261	0.470005	2.95609e-06	0.143549	0.177084	-0.104719	0.325966	0.193661	0.0674146	-0.319629	0.00213444	0.213206	0.0436293	0.16746	0.114652	-0.319781	0.00212339	0.423175	3.24614e-05	-0.520346	1.46663e-07	-0.155109	0.144353	5.22388e-05	0.99961	-0.319093	0.00217361	0.787532	3.38363e-20	-0.111012	0.297573	-0.017714	0.868382	0.277108	0.00819031	-0.277362	0.00812936	0.00350133	0.973872	0.262784	0.0123395	-0.570171	4.46305e-09	-0.192789	0.0686807	0.0196155	0.854402
SIGMAR1	black	0.203082	0.0548918	0.470068	2.94588e-06	0.22339	0.0343053	-0.206195	0.0511999	0.0426915	0.689504	-0.298345	0.00428834	0.356355	0.00056615	0.269832	0.0101122	-0.216793	0.0401298	0.309043	0.00303898	-0.345808	0.000842669	-0.247629	0.018615	-0.21456	0.0422792	-0.345849	0.000841391	0.713453	3.00308e-15	-0.0687574	0.519618	-0.00639492	0.952299	0.00361773	0.973004	-0.144162	0.175221	-0.110091	0.301623	0.127979	0.229325	-0.367345	0.000368595	-0.100673	0.34511	0.0225768	0.832719
AKAP13	black	-0.202323	0.0558242	-0.373633	0.000286355	-0.0246636	0.817513	0.145023	0.172632	-0.153266	0.149239	0.156235	0.141425	-0.448681	9.19684e-06	-0.104906	0.325097	0.416841	4.37221e-05	-0.333075	0.00133765	0.101227	0.342449	0.168272	0.11288	0.198139	0.0612013	0.346049	0.000835158	-0.637654	1.39419e-11	0.232487	0.0274511	-0.17155	0.105938	-0.1924	0.0692532	0.157918	0.137136	-0.0740203	0.488087	-0.064725	0.544456	0.37354	0.000287427	0.305516	0.00340911	-0.130861	0.218924
CIB1	black	-0.202265	0.0558962	-0.222734	0.0348506	-0.291039	0.00538653	-0.0303796	0.776224	-0.243718	0.020623	0.458915	5.38522e-06	0.0529624	0.620056	0.159273	0.133754	-0.115658	0.277683	0.488812	1.01763e-06	-0.0163969	0.87809	0.118639	0.265404	0.230369	0.0289331	0.0158592	0.882059	0.367772	0.000362387	-0.0924729	0.386013	-0.223037	0.0345983	0.236902	0.0245672	0.402341	8.45667e-05	-0.167808	0.113891	-0.307132	0.00323479	-0.44334	1.2078e-05	-0.348483	0.000762803	-0.0377879	0.723637
ATRX	black	0.20222	0.0559524	0.0760381	0.476273	0.29865	0.00424717	-0.118989	0.263986	0.115174	0.279715	-0.211719	0.0451519	-0.108647	0.308045	0.0232665	0.827687	0.358744	0.000516409	-0.576567	2.73068e-09	0.0439322	0.680962	-0.262464	0.0124501	-0.28313	0.00685049	-0.0600726	0.573816	-0.52158	1.35404e-07	0.137673	0.195668	0.117148	0.271496	-0.234673	0.0259891	-0.0141696	0.894548	-0.104802	0.325583	-0.0163302	0.878582	0.561919	8.28422e-09	0.236284	0.024955	-0.181029	0.0877255
PTPA	black	-0.201861	0.0563986	0.00226812	0.983073	-0.247604	0.0186275	0.250141	0.0174157	-0.201056	0.0574096	0.0766727	0.47259	0.00797005	0.940569	-0.0291518	0.785045	-0.0755559	0.479082	0.603952	2.94278e-10	-0.103361	0.332314	0.00397464	0.970342	0.266787	0.0110273	-0.164611	0.121046	0.551508	1.76553e-08	-0.251397	0.0168418	-0.310275	0.00291839	-0.0503666	0.637326	-0.178119	0.0930311	-0.063487	0.552197	0.232563	0.027399	-0.510554	2.73319e-07	-0.0126415	0.905865	-0.0566354	0.595969
MEA1	black	0.200847	0.0576756	0.484024	1.34315e-06	0.0968219	0.363969	-0.0947368	0.374439	0.136101	0.200869	-0.30213	0.00380181	0.370255	0.000328162	0.160986	0.129569	-0.24897	0.0179664	0.436616	1.69128e-05	-0.252468	0.016365	-0.221418	0.0359672	-0.0276657	0.795758	-0.475705	2.15406e-06	0.818202	7.23523e-23	-0.260386	0.0131892	-0.0888021	0.405228	0.0220028	0.836913	-0.297092	0.00446112	-0.0455849	0.669647	0.228946	0.0299669	-0.404883	7.54946e-05	-0.182987	0.0842915	-0.0284784	0.789894
SIK2	black	-0.199977	0.0587898	-0.400614	9.12949e-05	-0.0290604	0.785703	0.014496	0.892133	-0.242828	0.0211053	0.283459	0.00678323	-0.258878	0.0137487	-0.164385	0.121564	0.34115	0.00100012	-0.306268	0.00332693	0.353379	0.000634284	0.124682	0.241649	-0.00191185	0.985731	0.403552	8.01253e-05	-0.578848	2.28608e-09	0.274225	0.00890961	0.0869656	0.415049	-0.109573	0.303917	0.358986	0.000511589	-0.0913872	0.391638	-0.330479	0.00146634	0.404473	7.68944e-05	0.1072	0.314572	0.157663	0.13778
EEF1D	black	0.199828	0.0589815	0.312195	0.00273909	0.0479106	0.653847	-0.170741	0.107618	0.0420029	0.694262	-0.178784	0.0917967	0.530718	7.4222e-08	0.223284	0.0343934	-0.495047	7.04499e-07	0.339994	0.00104314	-0.191831	0.0700951	-0.0466976	0.662069	-0.24927	0.0178241	-0.355455	0.000586012	0.7092	5.17705e-15	-0.197932	0.0614771	-0.0830448	0.436472	0.17831	0.0926747	-0.173799	0.10137	-0.126979	0.233016	0.0464811	0.663541	-0.310757	0.00287242	-0.160332	0.131155	-0.0937784	0.379313
C1QBP	black	0.199524	0.0593769	0.532838	6.43937e-08	0.135105	0.204217	-0.0437189	0.682428	0.251476	0.0168061	-0.346342	0.000826136	0.149955	0.158334	0.11194	0.293526	-0.138398	0.193301	0.354915	0.000598227	-0.376689	0.000252809	-0.223387	0.0343077	0.140362	0.186996	-0.417665	4.20748e-05	0.661474	1.27565e-12	-0.227898	0.0307474	0.0438457	0.681556	0.041791	0.695728	-0.296843	0.00449629	0.114826	0.281177	0.359308	0.000505254	-0.359344	0.000504546	-0.343606	0.000914029	0.129545	0.223632
SEC31B	black	-0.199485	0.0594266	-0.380029	0.000220325	-0.138262	0.193744	0.17178	0.105463	-0.0668533	0.531275	0.117926	0.268304	-0.21815	0.038869	-0.21803	0.0389789	0.114386	0.283036	-0.36529	0.000399864	0.100215	0.347319	0.26349	0.0120986	-0.0329595	0.757782	0.3114	0.00281215	-0.646734	5.74363e-12	0.113613	0.286325	0.093905	0.378666	-0.0524634	0.623361	0.0228048	0.831055	0.00620867	0.953687	-0.00529706	0.960481	0.505321	3.78179e-07	0.417993	4.14364e-05	-0.106714	0.316783
RBM33	black	-0.19923	0.0597605	-0.246998	0.0189272	-0.256916	0.014508	0.248228	0.0183229	-0.113624	0.286277	0.117185	0.271347	-0.220016	0.0371885	-0.214045	0.0427885	0.336308	0.00119174	-0.337155	0.001156	0.246023	0.0194185	-0.0200344	0.851327	0.186901	0.0777503	-0.0752898	0.480636	-0.607555	2.16042e-10	-0.271364	0.00967779	-0.12947	0.223902	-0.173262	0.102447	-0.024977	0.815236	-0.0893125	0.402523	0.0917879	0.389556	0.717588	1.75164e-15	0.163216	0.124273	-0.185666	0.0797691
OXLD1	black	0.198774	0.0603592	0.353375	0.000634368	-0.0615088	0.564674	-0.179753	0.0900202	0.0567971	0.594918	-0.0930057	0.38327	0.449462	8.83422e-06	0.220419	0.0368338	-0.459754	5.14992e-06	0.366052	0.000387993	-0.239595	0.022938	-0.180242	0.089136	0.0499336	0.640227	-0.438951	1.50587e-05	0.736226	1.36255e-16	-0.330692	0.00145537	-0.140595	0.186256	0.221223	0.0361351	-0.129522	0.223713	-0.138351	0.193455	-0.00900046	0.932902	-0.336482	0.00118433	-0.418742	4.00087e-05	-0.0758035	0.477639
KDM2B	black	-0.19868	0.0604833	-0.237788	0.024021	-0.291897	0.00524588	0.267404	0.0108362	-0.173482	0.102005	0.0756988	0.478249	0.0573794	0.591141	-0.35382	0.000623737	0.0313239	0.769459	-0.264023	0.0119195	0.178713	0.0919275	0.0664011	0.534062	0.0151918	0.886989	0.0313873	0.769005	-0.46626	3.6283e-06	-0.216389	0.0405124	0.0152634	0.886459	-0.167024	0.115615	-0.167421	0.114739	-0.109091	0.306062	0.0676663	0.526281	0.517082	1.80873e-07	0.122457	0.250217	-0.175067	0.0988632
FAM174C	black	0.198501	0.0607198	0.370231	0.000328481	-0.0278817	0.794198	-0.210071	0.0468906	0.0596352	0.576613	-0.0909959	0.393677	0.524949	1.0871e-07	0.24891	0.0179947	-0.495042	7.04703e-07	0.467339	3.42104e-06	-0.302424	0.00376626	-0.101618	0.340578	-0.0336836	0.75263	-0.436439	1.7062e-05	0.866992	2.34276e-28	-0.287905	0.0059296	-0.054338	0.610987	0.216268	0.0406275	-0.0739829	0.488308	-0.104458	0.32718	-0.00726235	0.945838	-0.462705	4.39736e-06	-0.403161	8.15372e-05	0.00205813	0.98464
TM2D2	black	0.197823	0.061623	0.371529	0.000311768	0.257986	0.0140895	-0.0309041	0.772464	0.0975765	0.360224	-0.273293	0.00915364	0.0145747	0.891551	0.305745	0.00338385	0.0704037	0.509645	0.337988	0.00112176	-0.305475	0.00341365	-0.249168	0.0178721	-0.227461	0.0310784	-0.308338	0.00310995	0.524548	1.11603e-07	-0.0196817	0.853916	-0.0812175	0.446666	-0.118226	0.267081	-0.212278	0.0445744	-0.0399751	0.708341	0.246583	0.0191349	-0.497668	6.02282e-07	-0.106205	0.319109	0.00574639	0.957132
KEAP1	black	0.197818	0.06163	0.456537	6.10763e-06	0.000545796	0.995926	-0.00425169	0.968275	0.183741	0.0829987	-0.326386	0.00169214	0.326338	0.00169496	0.170797	0.107501	-0.386891	0.000165313	0.312437	0.00271718	-0.565764	6.22286e-09	-0.153128	0.149611	0.330469	0.00146686	-0.46458	3.97436e-06	0.687223	7.44843e-14	-0.336291	0.00119247	-0.218888	0.0381969	0.114981	0.280524	-0.42343	3.20707e-05	-0.0641556	0.54801	0.391643	0.000134987	-0.358769	0.0005159	-0.155753	0.142673	-0.124578	0.242045
NOP16	black	-0.197399	0.0621938	0.137111	0.197516	-0.271178	0.00972967	0.303938	0.00358735	-0.108449	0.308933	-0.126357	0.235333	0.175215	0.0985738	-0.149998	0.158213	-0.097803	0.359105	0.515536	1.99604e-07	-0.161017	0.129493	0.00673061	0.949798	0.144407	0.174481	-0.388991	0.000151203	0.521909	1.32548e-07	-0.483846	1.35698e-06	-0.1997	0.0591479	-0.0283017	0.791169	-0.378755	0.000232228	-0.107354	0.313873	0.445752	1.06856e-05	-0.173263	0.102445	0.120745	0.25695	-0.190077	0.0727457
TCHP	black	-0.197158	0.06252	-0.288059	0.00590183	-0.230729	0.028677	0.277522	0.00809118	-0.263066	0.0122428	0.0968206	0.363975	-0.189587	0.0735015	-0.232188	0.0276566	0.328637	0.00156438	-0.325831	0.00172504	0.23634	0.0249192	-0.0574124	0.590928	-0.0269834	0.80069	0.0373304	0.72685	-0.618721	8.08625e-11	-0.175903	0.0972389	-0.210705	0.0462149	-0.247762	0.0185498	-0.102282	0.337412	-0.113883	0.285175	0.0528622	0.62072	0.617644	8.90555e-11	0.238989	0.0232968	-0.307138	0.00323418
WASF3	black	-0.196469	0.0634617	-0.354052	0.000618234	0.0289722	0.786337	0.115697	0.27752	-0.192158	0.0696101	0.122688	0.249318	-0.358015	0.000531146	-0.198979	0.060089	0.305597	0.00340014	-0.276204	0.00841002	0.406051	7.16381e-05	0.256564	0.0146482	-0.275764	0.00851908	0.48911	1.0001e-06	-0.603284	3.11496e-10	0.338537	0.00109975	0.114215	0.283764	-0.287796	0.0059494	0.129442	0.224004	0.152182	0.152173	-0.148174	0.163391	0.269136	0.0103153	0.239977	0.0227146	0.00834404	0.937786
H4C11	black	0.196222	0.0638008	0.409866	6.02777e-05	0.152624	0.150971	-0.119243	0.262958	0.136845	0.198395	-0.221533	0.0358683	0.0956977	0.369591	0.189624	0.0734439	0.0378206	0.723407	0.175652	0.0977241	-0.177436	0.0943112	-0.256316	0.0147475	-0.0395714	0.711155	-0.329814	0.0015011	0.418753	3.9989e-05	-0.157557	0.138046	-0.0139275	0.896339	-0.0387377	0.716981	-0.115344	0.278997	0.00477178	0.964397	0.0918656	0.389153	-0.196394	0.0635636	-0.381273	0.000209238	0.0504295	0.636906
TCP1	black	0.195894	0.0642554	0.528964	8.34152e-08	0.185841	0.0794796	0.0192568	0.857035	0.237735	0.0240532	-0.402125	8.53823e-05	0.185544	0.0799709	0.00836867	0.937602	0.0113479	0.91546	0.300443	0.00401223	-0.124916	0.240759	-0.305575	0.00340262	-0.0300334	0.778708	-0.455079	6.59471e-06	0.583406	1.59592e-09	-0.237925	0.0239375	0.0656539	0.538683	0.169677	0.109862	-0.388976	0.000151303	0.124692	0.241611	0.42588	2.85337e-05	-0.229077	0.0298706	-0.0632594	0.553626	0.15037	0.15717
BCKDK	black	0.195573	0.0647009	0.245843	0.0195103	0.221048	0.0362858	-0.229328	0.0296866	0.0446302	0.676175	-0.224291	0.0335681	0.316115	0.00240342	0.205769	0.0516932	-0.293819	0.00494231	0.133694	0.209025	-0.393099	0.000126781	-0.159651	0.13282	-0.329799	0.00150188	-0.28121	0.00725487	0.46799	3.30152e-06	0.0135977	0.89878	0.0638819	0.549722	0.288568	0.00581094	-0.0736703	0.490152	-0.202256	0.0559079	0.0214255	0.841135	-0.245388	0.019744	0.0474619	0.656884	-0.16523	0.119632
TMEM60	black	0.195298	0.0650857	0.431357	2.19001e-05	0.131643	0.21616	-0.0558873	0.600841	0.0587353	0.58239	-0.255326	0.0151499	0.148932	0.161224	0.19926	0.0597206	-0.0555169	0.60326	0.418608	4.02619e-05	-0.231592	0.0280697	-0.245285	0.0197975	-0.0675477	0.527008	-0.464102	4.07856e-06	0.678675	1.97439e-13	-0.222404	0.0351277	-0.110412	0.300205	-0.0184165	0.863212	-0.230233	0.029031	0.0109353	0.918523	0.214064	0.0427699	-0.394225	0.000120752	-0.282984	0.00688041	0.0291756	0.784874
CCDC59	black	0.19522	0.0651954	0.425059	2.96766e-05	0.158721	0.135124	-0.0574206	0.590875	0.156552	0.140608	-0.277794	0.00802682	0.113395	0.287256	0.0377972	0.723571	0.0251447	0.814017	0.279233	0.00769316	-0.214558	0.042282	-0.227113	0.0313439	-0.0026653	0.980109	-0.368986	0.000345269	0.5101	2.81184e-07	-0.172834	0.103311	-0.0225693	0.832774	-0.00613714	0.95422	-0.220063	0.0371476	0.143009	0.178735	0.201312	0.0570873	-0.285041	0.00646779	-0.253103	0.016088	0.0128047	0.904655
UBXN6	black	-0.195044	0.0654433	-0.0450675	0.673181	-0.283228	0.00683041	0.168462	0.112468	-0.218073	0.0389397	0.10731	0.314075	0.191264	0.0709433	-0.0072142	0.946196	-0.201764	0.0565197	0.612301	1.42955e-10	-0.155828	0.142478	0.129344	0.224356	0.0720503	0.499769	-0.229347	0.0296721	0.58728	1.17083e-09	-0.301986	0.00381942	-0.240478	0.0224244	-0.0404194	0.705247	-0.121432	0.254233	-0.101868	0.339381	0.101725	0.340065	-0.483338	1.39715e-06	-0.102929	0.334351	-0.181897	0.0861901
MDP1	black	0.194428	0.0663151	0.234416	0.0261577	0.0611086	0.567214	-0.217647	0.0393323	0.092816	0.384245	-0.0615866	0.564181	0.248494	0.0181943	0.214287	0.0425491	-0.417424	4.25506e-05	0.380085	0.000219811	-0.26756	0.0107885	-0.0809089	0.448401	0.0833258	0.434916	-0.200314	0.0583552	0.670173	5.0427e-13	-0.0594947	0.577514	-0.177049	0.0950438	0.263116	0.0122258	-0.0181013	0.865531	-0.0476546	0.655579	-0.0710293	0.505881	-0.460295	5.00357e-06	-0.296911	0.00448667	-0.105874	0.320631
PGRMC1	black	0.194236	0.0665887	0.403492	8.03425e-05	0.288217	0.00587348	-0.25577	0.0149682	0.0632732	0.553539	-0.154062	0.147115	0.074173	0.487188	0.223004	0.0346255	0.0901136	0.398299	0.262968	0.0122764	-0.183039	0.0842024	-0.238383	0.0236596	-0.116989	0.272153	-0.246101	0.0193787	0.547411	2.36129e-08	0.060134	0.573423	0.0372848	0.727171	0.0400071	0.708118	0.0969051	0.363555	0.0334083	0.754588	-0.0647788	0.544121	-0.372428	0.000300667	-0.317615	0.00228501	0.163909	0.122661
HTATIP2	black	0.194123	0.0667497	0.34742	0.00079367	0.221697	0.0357283	-0.265981	0.0112812	0.197381	0.0622182	-0.150804	0.155962	0.0428034	0.688733	0.375542	0.000264949	-0.0368541	0.7302	0.18212	0.0857983	-0.440613	1.38573e-05	-0.369763	0.000334692	0.216674	0.040242	-0.335633	0.00122097	0.470731	2.84014e-06	-0.0385693	0.718159	-0.0955357	0.370406	0.103254	0.332818	0.107113	0.31497	-0.0495502	0.642799	0.0384352	0.719098	-0.292841	0.00509465	-0.150267	0.157458	-0.0599667	0.574492
TSC1	black	-0.194092	0.0667941	-0.259441	0.0135377	-0.191698	0.0702936	0.228097	0.0305983	-0.157801	0.137431	0.103807	0.330223	-0.151787	0.153251	-0.289948	0.00557046	0.268978	0.0103619	-0.272542	0.00935476	0.380137	0.000219337	-0.0115121	0.914242	0.187147	0.0773531	0.0273432	0.798088	-0.508163	3.17242e-07	-0.141935	0.182053	-0.13827	0.193717	-0.0799567	0.453777	-0.0658295	0.537596	-0.0150484	0.888048	0.042016	0.694171	0.492911	7.99752e-07	0.25875	0.0137972	-0.0719039	0.500644
MRPL32	black	0.194028	0.066887	0.46716	3.45477e-06	0.198317	0.0609639	-0.0584231	0.584399	0.104436	0.327284	-0.32526	0.00175955	0.118995	0.263959	0.186636	0.0781795	0.0247331	0.817009	0.345657	0.000847397	-0.242423	0.0213277	-0.353479	0.000631858	-0.074613	0.484601	-0.437789	1.59566e-05	0.612577	1.3953e-10	-0.190943	0.071428	-0.0890858	0.403723	-0.0253636	0.812428	-0.269142	0.0103138	-0.012961	0.903497	0.253215	0.0160398	-0.32983	0.00150024	-0.248381	0.0182489	0.0231089	0.828836
OTUD3	black	0.193428	0.0677514	0.175595	0.0978336	0.276847	0.00825322	-0.132241	0.21406	0.175791	0.097454	-0.226358	0.0319262	0.0601312	0.573441	-0.119128	0.263421	0.225866	0.0323108	-0.484821	1.28286e-06	0.204604	0.0530604	-0.240978	0.0221379	-0.205991	0.0514356	-0.0186048	0.861828	-0.346459	0.000822551	0.0894412	0.401843	0.234139	0.0263398	-0.0391477	0.714114	-0.0188001	0.860392	0.0963669	0.366238	0.00379447	0.971685	0.502349	4.53695e-07	0.0867453	0.416236	0.171591	0.105852
POLK	black	-0.193376	0.0678267	-0.333908	0.00129862	0.0724282	0.497518	0.214587	0.0422528	-0.111088	0.297241	0.0566323	0.59599	-0.586669	1.2298e-09	-0.128475	0.227511	0.58013	2.06742e-09	-0.322739	0.00191934	0.181194	0.0874315	0.0737581	0.489634	-0.105472	0.322482	0.363276	0.000432849	-0.731375	2.70331e-16	0.259447	0.0135352	-0.000619724	0.995375	-0.189612	0.0734618	0.0601368	0.573405	0.0989958	0.353246	0.0628149	0.556421	0.329136	0.00153721	0.378247	0.000237143	-0.00642333	0.952087
TMEM216	black	0.193	0.0683732	0.333256	0.00132907	0.0304821	0.775489	-0.255766	0.0149697	0.0808387	0.448796	-0.00314621	0.976521	0.360921	0.000474579	0.222623	0.0349435	-0.321723	0.00198735	0.376802	0.000251647	-0.0933748	0.381376	-0.147845	0.164336	0.0584695	0.5841	-0.272164	0.00945713	0.690011	5.38052e-14	-0.161957	0.127241	-0.0231752	0.828352	0.247692	0.018584	0.0778532	0.465779	0.0420186	0.694153	-0.151014	0.15538	-0.441657	1.31491e-05	-0.532694	6.502e-08	0.14812	0.163546
USP3	black	-0.192999	0.068375	-0.367008	0.000373564	-0.152583	0.151082	0.082695	0.438413	-0.124219	0.243413	0.370567	0.00032407	-0.395025	0.000116635	-0.145022	0.172635	0.446738	1.01607e-05	-0.172992	0.102992	0.232581	0.027387	0.0781511	0.464069	0.197525	0.0620247	0.260504	0.0131461	-0.519403	1.55859e-07	0.0936021	0.380214	-0.0105857	0.921119	-0.103712	0.330667	0.386684	0.000166763	-0.0514215	0.630284	-0.266956	0.0109747	0.313804	0.00259654	-0.127765	0.230112	-0.0456166	0.66943
MYG1	black	0.19283	0.0686207	0.349452	0.000735626	0.0848056	0.426774	-0.28363	0.00674841	0.154255	0.146603	-0.0750176	0.482229	0.404671	7.62148e-05	0.179474	0.0905297	-0.42178	3.46794e-05	0.38862	0.00015361	-0.234033	0.0264105	-0.0143959	0.892873	-0.0865206	0.417449	-0.200479	0.058145	0.768828	8.9268e-19	-0.0643798	0.546609	0.139512	0.189704	0.191539	0.070532	0.0522921	0.624497	-0.0254266	0.811971	-0.117406	0.270438	-0.404603	7.64486e-05	-0.330076	0.0014873	0.195261	0.0651385
NDUFS8	black	0.192649	0.0688859	0.352461	0.000656757	0.0992778	0.35187	-0.146728	0.167585	0.18884	0.0746639	-0.261822	0.0126743	0.320866	0.00204642	0.0979366	0.358446	-0.380001	0.000220573	0.284347	0.00660446	-0.384821	0.000180398	-0.0905922	0.395788	-0.106577	0.317407	-0.271992	0.00950437	0.653443	2.92563e-12	-0.111415	0.29581	0.0917646	0.389677	0.165978	0.117944	-0.211853	0.0450126	-0.0721893	0.498941	0.142193	0.181254	-0.23863	0.0235113	-0.00899203	0.932965	-0.0232115	0.828088
HSPE1-MOB4	black	0.192555	0.0690243	0.470759	2.83571e-06	0.123188	0.24738	0.0202234	0.849941	0.0890259	0.404041	-0.29987	0.00408601	0.0937393	0.379512	0.15945	0.133316	0.0199801	0.851726	0.372776	0.000296461	-0.315383	0.00246313	-0.311444	0.00280799	0.162243	0.126562	-0.512705	2.38788e-07	0.608429	2.00329e-10	-0.29833	0.0042904	-0.203012	0.0549772	-0.0387219	0.717091	-0.311182	0.00283246	0.155239	0.144012	0.353127	0.000640376	-0.34695	0.00080767	-0.222504	0.0350435	0.0759839	0.476588
SLC25A1	black	0.191464	0.0706443	0.391013	0.000138686	0.0571264	0.592781	-0.330472	0.00146672	-0.00589306	0.956038	-0.0446084	0.676324	0.479544	1.73482e-06	0.341903	0.000972956	-0.341783	0.000977248	0.36415	0.000418239	-0.334854	0.00125547	-0.208635	0.0484513	0.0293386	0.783701	-0.417302	4.27946e-05	0.795839	7.10344e-21	-0.176089	0.0968789	-0.244441	0.0202387	0.00472056	0.964779	0.127053	0.232744	-0.11876	0.26491	-0.134257	0.207098	-0.398482	0.000100288	-0.459573	5.19997e-06	-0.0528437	0.620842
MKLN1	black	-0.191347	0.0708197	-0.237367	0.0242789	-0.0658667	0.537365	0.139766	0.188891	-0.15095	0.155558	0.170574	0.107969	-0.473047	2.49832e-06	-0.0695187	0.514994	0.589807	9.5449e-10	-0.226598	0.0317404	0.255548	0.0150587	-0.0656707	0.53858	0.198454	0.0607824	0.0771931	0.46958	-0.534185	5.88087e-08	-0.00454614	0.96608	-0.217311	0.0396443	-0.320203	0.00209312	0.186839	0.0778503	-0.0357004	0.738337	-0.0679589	0.52449	0.49288	8.01226e-07	0.0639419	0.549346	-0.127635	0.230593
PPP1R27	black	0.191006	0.0713327	0.381157	0.000210246	0.0573621	0.591254	-0.0443902	0.677819	0.289472	0.00565234	-0.302299	0.00378128	0.23931	0.0231062	0.0815619	0.444735	-0.375817	0.000261996	0.202063	0.0561467	-0.400633	9.12216e-05	-0.134367	0.206721	0.105404	0.322798	-0.374612	0.000275185	0.512138	2.47459e-07	-0.248324	0.0182763	0.0554666	0.603589	0.313404	0.00263132	-0.33196	0.0013916	0.00496637	0.962946	0.328468	0.00157362	-0.223668	0.0340766	-0.141604	0.183085	0.00493454	0.963183
SURF6	black	0.190575	0.0719862	0.263691	0.0120307	-0.027028	0.800367	-0.230677	0.0287136	0.0517382	0.628176	-0.055973	0.600282	0.553864	1.49109e-08	0.187456	0.0768558	-0.509158	2.98206e-07	0.14342	0.177477	-0.145508	0.171183	-0.0851978	0.424631	0.0820647	0.441923	-0.221219	0.0361379	0.510735	2.70231e-07	-0.144794	0.173318	-0.159564	0.133035	0.106547	0.317548	-0.0156526	0.883584	-0.121911	0.25235	-0.0996257	0.350176	-0.262787	0.0123386	-0.24723	0.0188118	-0.0867621	0.416146
ARL6IP4	black	-0.189836	0.0731171	-0.0367732	0.73077	-0.249544	0.0176946	0.103164	0.333243	-0.250591	0.0172083	0.175008	0.0989783	0.149636	0.15923	-0.0305862	0.774743	-0.213888	0.0429452	0.731283	2.73832e-16	-0.0625818	0.55789	0.124085	0.243927	-0.0580824	0.586596	-0.0629346	0.555668	0.69876	1.89302e-14	-0.172128	0.104748	-0.0867069	0.416443	0.0902957	0.397342	0.0116465	0.913244	-0.0322848	0.762593	-0.0407518	0.702936	-0.658539	1.73271e-12	-0.197727	0.0617524	-0.0237408	0.82423
RGPD3	black	-0.189313	0.0739252	-0.271968	0.00951072	-0.114031	0.284546	0.093713	0.379647	-0.212821	0.044019	0.272145	0.00946235	-0.264381	0.0118006	-0.182991	0.0842855	0.478092	1.88336e-06	-0.16398	0.122497	0.549848	1.98723e-08	-0.00780134	0.941825	-0.105969	0.320195	0.160638	0.13041	-0.485398	1.24087e-06	-0.00250988	0.981269	0.0401709	0.706977	-0.287486	0.00600586	0.287306	0.00603888	0.290485	0.00547932	-0.223579	0.0341499	0.412269	5.40078e-05	-0.0947729	0.374256	0.154844	0.145048
DFFA	black	0.188946	0.0744982	0.391793	0.000134117	0.085395	0.423556	-0.082506	0.439464	0.0551322	0.605777	-0.319051	0.00217667	0.447896	9.57535e-06	0.113755	0.285719	-0.253755	0.0158078	0.150342	0.157249	-0.0649447	0.543088	-0.256893	0.0145173	-0.242468	0.0213029	-0.374196	0.000279874	0.496039	6.64003e-07	-0.250641	0.0171853	0.0336138	0.753126	-0.0311611	0.770624	-0.305194	0.00344485	0.0113883	0.91516	0.214408	0.0424297	-0.0656009	0.539012	-0.083947	0.431488	0.0496925	0.641844
CDC37	black	0.188102	0.075826	0.348373	0.000765928	0.0783852	0.462727	-0.124421	0.242641	0.0628101	0.556451	-0.271063	0.00976187	0.568357	5.12051e-09	0.219968	0.0372312	-0.432607	2.06026e-05	0.157049	0.139338	-0.367766	0.000362481	-0.101759	0.339905	-0.128491	0.227455	-0.379968	0.000220874	0.557632	1.13485e-08	-0.20184	0.0564248	-0.0582062	0.585798	0.0844875	0.428517	-0.27486	0.00874663	-0.137307	0.196868	0.160353	0.131103	-0.199055	0.0599889	0.0229626	0.829903	-0.104571	0.326656
CCDC167	black	0.188051	0.0759068	0.334477	0.00127252	-0.0476841	0.655379	-0.164503	0.121292	0.0934557	0.380962	-0.129302	0.224508	0.447227	9.90965e-06	0.141053	0.184813	-0.441097	1.35242e-05	0.313693	0.00260611	-0.261443	0.0128084	-0.0850334	0.425529	0.085752	0.421613	-0.433579	1.96449e-05	0.685166	9.44549e-14	-0.314872	0.00250556	-0.127328	0.231724	0.00783977	0.941539	-0.129462	0.223932	-0.172586	0.103814	0.059588	0.576916	-0.196647	0.0632175	-0.213414	0.0434196	-0.102834	0.3348
THOP1	black	0.187868	0.0761985	0.407238	6.79072e-05	-0.0160746	0.880469	-0.0123559	0.907982	0.0470587	0.659618	-0.241728	0.0217145	0.50543	3.75653e-07	0.0431364	0.686437	-0.305629	0.00339661	0.185067	0.0807631	-0.285369	0.0064041	-0.168354	0.112702	-0.0478784	0.654065	-0.45569	6.38634e-06	0.504268	4.03457e-07	-0.337307	0.00114969	-0.157503	0.138183	-0.00176245	0.986846	-0.332149	0.00138237	-0.0700944	0.511511	0.221871	0.0355794	-0.145714	0.170571	-0.33548	0.00122767	-0.0554796	0.603504
PSME1	black	0.187405	0.0769381	0.269786	0.0101256	0.108061	0.31068	-0.255845	0.0149379	0.0497674	0.641342	-0.0355454	0.739433	0.149401	0.159894	0.549268	2.07069e-08	-0.251309	0.0168814	0.379646	0.000223839	-0.383434	0.000191206	-0.172491	0.104008	0.127763	0.23012	-0.267212	0.0108954	0.675471	2.82129e-13	-0.0473775	0.657455	-0.252643	0.0162884	0.100853	0.344242	0.0967685	0.364234	-0.138854	0.191822	-0.0514461	0.63012	-0.499601	5.36062e-07	-0.267424	0.0108302	-0.102748	0.335207
TIMM10	black	0.187216	0.0772423	0.411186	5.67548e-05	0.0673004	0.528526	-0.037766	0.72379	0.0955173	0.370498	-0.26244	0.0124583	0.335465	0.00122835	0.236148	0.0250407	-0.319202	0.00216555	0.492952	7.97836e-07	-0.387116	0.000163742	-0.1883	0.0755129	-0.0599878	0.574358	-0.423667	3.17117e-05	0.792769	1.27522e-20	-0.240134	0.0226238	-0.160237	0.131385	0.0936799	0.379816	-0.309921	0.00295264	-0.097407	0.361063	0.286474	0.0061933	-0.556659	1.2181e-08	-0.167633	0.114274	-0.103362	0.332312
KLHL3	black	-0.187022	0.0775543	-0.355843	0.000577389	-0.194156	0.0667034	0.110997	0.297636	-0.0146137	0.891263	0.300799	0.00396704	-0.397442	0.000104968	-0.225757	0.0323968	0.300207	0.00404245	-0.230803	0.0286245	0.328527	0.00157037	0.0915741	0.390666	0.253958	0.0157215	0.230649	0.0287337	-0.56936	4.74645e-09	-0.0192786	0.856876	0.0349927	0.743343	0.0711904	0.504915	0.234421	0.0261544	0.0826411	0.438713	-0.198753	0.0603858	0.410942	5.73905e-05	0.0499692	0.639988	0.00688926	0.948616
ZBTB42	black	-0.186974	0.0776325	-0.109746	0.303149	-0.399637	9.53216e-05	0.089276	0.402716	-0.166012	0.117868	0.345097	0.000865128	0.0820946	0.441756	-0.0580954	0.586513	-0.142276	0.180996	0.496045	6.6378e-07	0.149306	0.160161	0.120528	0.257812	0.318224	0.00223848	-0.0881003	0.408965	0.405328	7.40047e-05	-0.302309	0.00378014	-0.0495387	0.642876	0.170216	0.108721	0.15965	0.132823	-0.0856221	0.42232	-0.147446	0.165491	-0.311048	0.00284495	-0.470301	2.90821e-06	0.043365	0.684862
SMG1	black	0.185374	0.0802518	0.204373	0.0533357	0.287074	0.00608157	-0.0318315	0.765829	0.216595	0.0403167	-0.388768	0.000152652	-0.0750134	0.482253	0.00745369	0.944413	0.239098	0.0232316	-0.601261	3.69723e-10	-0.17346	0.102049	-0.23885	0.0233797	-0.166986	0.115698	-0.174435	0.100107	-0.471405	2.73647e-06	0.0121866	0.909238	0.144924	0.172929	-0.0151307	0.88744	-0.247758	0.0185518	-0.0874399	0.412499	0.27622	0.00840629	0.626992	3.80728e-11	0.353384	0.000634148	-0.104763	0.325763
DUS1L	black	0.185368	0.0802618	0.357571	0.000540304	-0.0643865	0.546568	-0.188156	0.0757415	-0.0441864	0.679217	-0.128454	0.227589	0.603019	3.18579e-10	0.105827	0.320849	-0.421327	3.54299e-05	0.28769	0.00596868	-0.187371	0.0769929	-0.21101	0.0458937	0.0481278	0.652379	-0.491957	8.46142e-07	0.69323	3.67968e-14	-0.365159	0.000401935	-0.223638	0.034101	0.0935032	0.380719	-0.130825	0.219051	-0.13942	0.190002	-0.0168775	0.874546	-0.171671	0.105687	-0.337629	0.00113641	-0.118211	0.267144
CCDC85B	black	0.185091	0.0807227	0.310921	0.00285694	0.165698	0.118573	-0.118903	0.264333	0.064924	0.543217	-0.298522	0.00426441	0.406918	6.88934e-05	0.213232	0.0436023	-0.427134	2.68663e-05	0.291867	0.00525063	-0.411957	5.4788e-05	-0.0611157	0.567169	-0.108467	0.308853	-0.191698	0.0702945	0.647676	5.22955e-12	0.00992178	0.926052	-0.0939222	0.378579	0.0673277	0.528358	-0.27375	0.0090332	-0.272748	0.00929919	0.182384	0.0853372	-0.396602	0.000108893	-0.0133728	0.900446	-0.207482	0.0497347
SWI5	black	0.184737	0.0813153	0.393351	0.000125406	-0.0560261	0.599936	-0.0748153	0.483414	0.107492	0.313247	-0.214436	0.0424021	0.427665	2.6189e-05	0.0960934	0.367606	-0.437765	1.59757e-05	0.369399	0.000339602	-0.274004	0.00896704	-0.257125	0.0144254	0.141139	0.184542	-0.488364	1.04459e-06	0.741909	5.98965e-17	-0.366604	0.000379611	-0.130558	0.219999	0.21263	0.0442138	-0.279644	0.00760027	-0.0521662	0.625332	0.201177	0.0572566	-0.310909	0.00285803	-0.260956	0.0129825	0.00674866	0.949664
POP5	black	0.184731	0.0813255	0.351033	0.000693162	-0.0272182	0.798992	-0.174921	0.0991499	0.00758626	0.943426	-0.106046	0.319839	0.3957	0.000113264	0.126837	0.233543	-0.311343	0.00281739	0.320475	0.00207382	-0.0372115	0.727686	-0.253596	0.0158758	-0.147537	0.165229	-0.307398	0.00320689	0.620071	7.16166e-11	-0.264078	0.0119013	0.00657249	0.950976	0.110364	0.300416	-0.0829488	0.437004	0.0120147	0.910512	-0.0510349	0.632861	-0.239513	0.0229867	-0.450189	8.50864e-06	-0.00517473	0.961393
AP2S1	black	-0.184221	0.0821836	0.127182	0.232264	-0.26701	0.010958	0.370464	0.000325422	-0.147003	0.166781	-0.0918195	0.389392	0.0788884	0.459851	-0.19189	0.0700086	-0.0463687	0.664306	0.679459	1.80798e-13	-0.111235	0.296597	-0.0455171	0.67011	0.110195	0.301162	-0.351012	0.000693716	0.639556	1.16059e-11	-0.456365	6.16324e-06	-0.108684	0.30788	-0.0310782	0.771218	-0.416353	4.47259e-05	-0.00899646	0.932932	0.445281	1.09451e-05	-0.382679	0.000197332	-0.00807573	0.939782	-0.0116928	0.912901
CFAP126	black	-0.184072	0.0824363	-0.183527	0.0833643	-0.062283	0.559775	0.22592	0.0322685	-0.0124491	0.907291	0.0540929	0.612598	-0.4408	1.37278e-05	-0.119856	0.260497	0.378251	0.000237104	-0.139349	0.19023	0.157782	0.137479	0.0709946	0.506089	0.0347299	0.745204	0.164998	0.120161	-0.449053	9.02216e-06	0.0329631	0.757757	0.119915	0.260257	-0.277695	0.00805018	-0.0247898	0.816596	0.15959	0.13297	0.127536	0.230956	0.21006	0.046903	0.145396	0.171517	0.120461	0.258079
TMEM250	black	0.183603	0.0832339	0.407732	6.64079e-05	0.107929	0.311275	-0.197824	0.0616217	0.0592928	0.578808	-0.177796	0.0936338	0.380972	0.000211871	0.309646	0.00297946	-0.331995	0.00138989	0.418468	4.05253e-05	-0.367988	0.000359287	-0.201348	0.0570412	-0.0503278	0.637586	-0.383145	0.00019353	0.809011	5.12597e-22	-0.147534	0.165236	-0.2256	0.03252	0.0598124	0.57548	-0.0944986	0.375647	-0.0914452	0.391336	0.0946135	0.375064	-0.567016	5.66488e-09	-0.169939	0.109306	-0.0609795	0.568035
UBE2L3	black	0.183147	0.0840167	0.464075	4.08452e-06	0.158244	0.136315	-0.0710929	0.505499	-0.0131562	0.90205	-0.366659	0.000378782	0.252136	0.0165117	0.249416	0.0177551	-0.0942682	0.376817	0.211519	0.0453598	-0.414834	4.79905e-05	-0.297466	0.00440887	0.0100274	0.925267	-0.56167	8.43816e-09	0.588639	1.04925e-09	-0.259157	0.0136438	-0.325542	0.00174244	-0.230449	0.0288759	-0.310727	0.00287526	-0.124885	0.240877	0.299527	0.00413078	-0.11869	0.265196	-0.0950149	0.373032	-0.175661	0.0977073
ARL2-SNX15	black	0.183049	0.084184	0.32996	0.0014934	0.161916	0.12734	-0.135875	0.201625	0.153272	0.149224	-0.265779	0.0113457	0.340071	0.00104021	0.209317	0.0477047	-0.451435	7.97674e-06	0.337159	0.00115581	-0.358123	0.000528933	0.0355959	0.739076	-0.171854	0.10531	-0.102321	0.33723	0.691448	4.54354e-14	0.0506919	0.635152	0.0346806	0.745554	0.218934	0.0381556	-0.224197	0.0336438	-0.022448	0.83366	0.173314	0.102341	-0.502211	4.57531e-07	0.00341075	0.974548	-0.00226252	0.983115
ENSG00000286264	black	-0.182685	0.084815	-0.0429502	0.68772	-0.267022	0.0109541	0.0896603	0.400686	-0.186021	0.0791846	0.217391	0.0395699	0.152523	0.151245	-0.00347626	0.974059	-0.163291	0.124097	0.665376	8.44461e-13	-0.0605621	0.570692	0.148429	0.16266	0.139274	0.190469	-0.162026	0.127078	0.655403	2.39468e-12	-0.227892	0.0307526	-0.140407	0.186854	0.20146	0.0569008	0.067784	0.525561	-0.0516362	0.628855	-0.0130982	0.902481	-0.521381	1.3716e-07	-0.175306	0.0983968	0.0342773	0.748414
CA5B	black	-0.181957	0.0860844	-0.224512	0.0333892	-0.212408	0.044441	0.273951	0.00898077	-0.0652764	0.541026	0.0658973	0.537176	-0.201828	0.0564398	-0.439643	1.45468e-05	0.290938	0.00540337	-0.264217	0.011855	0.267997	0.0106555	0.0491784	0.645298	0.0861851	0.419264	0.0314478	0.768573	-0.52789	8.95702e-08	-0.183332	0.0836983	0.0215996	0.839861	-0.0538074	0.614478	-0.0897802	0.400054	0.0370463	0.728848	0.117516	0.269985	0.591793	8.11917e-10	0.284561	0.00656212	0.00975223	0.927312
CISD3	black	0.181848	0.0862758	0.215611	0.0412564	0.120383	0.258392	-0.436128	1.73265e-05	0.00928869	0.930759	0.0971962	0.362108	0.405675	7.2859e-05	0.375685	0.000263411	-0.364157	0.00041812	0.335879	0.00121023	-0.19029	0.0724205	-0.088286	0.407974	-0.126684	0.234114	-0.152139	0.15229	0.69895	1.84993e-14	0.066794	0.53164	-0.0366596	0.73157	0.146071	0.169517	0.373142	0.000292106	-0.173584	0.1018	-0.368993	0.000345167	-0.451415	7.98483e-06	-0.310806	0.00286775	0.0208865	0.845081
RAD21L1	black	-0.181608	0.0866984	-0.471079	2.78611e-06	-0.0253332	0.812649	-0.0183726	0.863535	-0.205107	0.0524658	0.353888	0.000622121	-0.266039	0.0112627	-0.0439832	0.680612	0.18055	0.0885818	-0.270606	0.00989068	0.366527	0.000380764	0.285577	0.00636395	-0.20607	0.0513437	0.508512	3.10438e-07	-0.579021	2.25534e-09	0.346049	0.000835173	0.137691	0.195607	-0.0419893	0.694356	0.428003	2.57655e-05	0.0840625	0.430852	-0.371947	0.000306561	0.200114	0.0586125	0.224394	0.0334842	0.165908	0.118101
TRAPPC3	black	-0.18155	0.0868001	0.161252	0.128928	-0.24459	0.02016	0.35461	0.000605226	-0.21786	0.0391352	-0.128169	0.228631	0.105675	0.321545	-0.113712	0.285905	0.107572	0.312886	0.659228	1.61305e-12	-0.0707303	0.507678	-0.168319	0.112778	-0.0409873	0.701301	-0.46736	3.41715e-06	0.63146	2.51086e-11	-0.516252	1.9071e-07	-0.188755	0.0747965	-0.0943294	0.376506	-0.406996	6.86519e-05	-0.0309858	0.77188	0.463902	4.12274e-06	-0.314893	0.00250384	0.0244041	0.819401	-0.16771	0.114105
SNRPD3	black	0.181462	0.0869559	0.505386	3.76679e-07	0.0909314	0.394014	-0.0694016	0.515703	0.050215	0.638342	-0.320928	0.00204209	0.33352	0.00131665	0.150123	0.15786	-0.233676	0.0266474	0.402983	8.21834e-05	-0.380693	0.000214337	-0.273906	0.00899261	0.000650008	0.995149	-0.53251	6.58294e-08	0.775883	2.69555e-19	-0.310403	0.0029061	-0.16731	0.114982	-0.0526968	0.621814	-0.316029	0.00241037	0.0297876	0.780474	0.289261	0.00568906	-0.35909	0.000509526	-0.222854	0.0347505	-0.0357171	0.738219
CHCHD2	black	0.181398	0.0870688	0.368308	0.000354732	0.248097	0.0183865	-0.204668	0.0529842	0.119069	0.26366	-0.183344	0.0836783	0.0324698	0.761273	0.228849	0.0300386	-0.0715588	0.502707	0.383137	0.000193593	-0.349262	0.000740866	-0.221121	0.0362234	-0.046057	0.666427	-0.199219	0.0597737	0.647334	5.41074e-12	0.0497242	0.641631	0.0243803	0.819574	0.0231919	0.828231	0.00319195	0.97618	0.0372009	0.727761	0.035832	0.737407	-0.500862	4.96639e-07	-0.222258	0.0352512	0.11219	0.292441
LMLN2	black	-0.181085	0.0876254	0.0573605	0.591264	-0.117534	0.269911	0.192676	0.0688466	-0.130043	0.221841	-0.0147049	0.890588	-0.134637	0.205802	-0.0553827	0.604137	0.0464767	0.663571	0.494312	7.35992e-07	-0.135379	0.203292	-0.0212074	0.842731	0.20106	0.0574054	-0.102171	0.337942	0.456467	6.13025e-06	-0.175066	0.0988651	-0.144852	0.173143	0.0694285	0.515541	-0.147564	0.165149	0.147973	0.16397	0.255278	0.0151695	-0.383657	0.000189423	0.0657487	0.538096	0.0362868	0.734198
TEX52	black	-0.180163	0.0892773	-0.337573	0.0011387	-0.206811	0.0504945	0.156799	0.139977	0.00987297	0.926415	0.13922	0.190644	-0.200161	0.0585519	-0.27011	0.0100323	0.092124	0.387815	-0.426911	2.71568e-05	0.136279	0.200275	0.154103	0.147006	0.182566	0.085021	0.176485	0.0961187	-0.691925	4.29483e-14	-0.040487	0.704777	0.0907823	0.394793	-0.052929	0.620277	0.02749	0.797027	0.0133608	0.900535	-0.00934236	0.93036	0.56447	6.85464e-09	0.261338	0.012846	-0.201627	0.0566905
DPP7	black	0.180009	0.0895564	0.161678	0.127908	-0.00935031	0.9303	-0.192212	0.0695304	0.0439629	0.680752	-0.0500514	0.639437	0.496687	6.38779e-07	0.144791	0.173326	-0.595396	6.03667e-10	0.186846	0.0778385	-0.182038	0.085942	0.0810198	0.447777	0.0436337	0.683014	-0.081826	0.443257	0.499598	5.36156e-07	-0.0386846	0.717352	-0.13305	0.211247	0.176419	0.0962451	-0.0638029	0.550216	-0.0614011	0.565357	-0.12432	0.243026	-0.340429	0.00102676	-0.259447	0.0135353	-0.00324573	0.975779
FKBP2	black	-0.179976	0.0896167	-0.0397051	0.710223	-0.265996	0.0112765	0.0873407	0.413032	-0.18393	0.0826773	0.215389	0.0414706	0.157301	0.138696	-0.00157419	0.988251	-0.16687	0.115955	0.664459	9.30942e-13	-0.0603201	0.572235	0.147209	0.166182	0.137433	0.196456	-0.164343	0.121659	0.658097	1.81392e-12	-0.229114	0.029843	-0.140004	0.188135	0.202086	0.0561184	0.0667242	0.53207	-0.0523976	0.623797	-0.0132752	0.901169	-0.520821	1.42223e-07	-0.176441	0.096203	0.0340898	0.749744
ANKRD54	black	0.179829	0.0898827	0.419059	3.94193e-05	-0.0269195	0.801152	-0.107566	0.312913	0.0305077	0.775305	-0.265966	0.0112859	0.55427	1.44809e-08	0.0645212	0.545727	-0.330511	0.00146469	0.186358	0.0786325	-0.217612	0.0393649	-0.266044	0.0112611	0.00123526	0.990781	-0.535068	5.53978e-08	0.600942	3.79824e-10	-0.409072	6.24938e-05	-0.239439	0.0230299	-0.0383193	0.71991	-0.295863	0.00463671	-0.126206	0.235896	0.165917	0.118081	-0.0358063	0.737589	-0.150088	0.15796	-0.135306	0.203536
MLST8	black	0.179387	0.0906887	0.295202	0.00473368	-0.0519383	0.626846	-0.13409	0.207666	0.138065	0.194385	-0.141258	0.184168	0.449022	9.03684e-06	0.0124709	0.90713	-0.4358	1.76101e-05	0.276024	0.00845458	-0.282127	0.00705926	-0.143824	0.176246	-0.000394053	0.997059	-0.369413	0.000339416	0.605005	2.68977e-10	-0.285584	0.00636256	-0.0171685	0.872401	0.271462	0.00965039	-0.165883	0.118157	-0.15511	0.144349	0.0715188	0.502946	-0.266617	0.0110804	-0.106235	0.318972	-0.23616	0.0250328
ICA1L	black	-0.179343	0.0907689	-0.342603	0.000948334	-0.217244	0.0397072	0.135262	0.203685	-0.0351395	0.742304	0.194379	0.066385	-0.264667	0.0117062	-0.286563	0.00617665	0.11451	0.282513	-0.381949	0.000203431	0.185515	0.0800188	0.236244	0.0249798	0.269094	0.0103277	0.372695	0.000297434	-0.636315	1.58503e-11	0.0598072	0.575513	0.0200114	0.851496	-0.075117	0.481647	0.106485	0.317828	-0.0620463	0.561271	-0.13221	0.214169	0.534637	5.70379e-08	0.0444083	0.677695	-0.0732337	0.492735
RRP9	black	0.178184	0.0929098	0.361851	0.000457686	0.0650419	0.542484	-0.191948	0.0699212	0.0789536	0.459479	-0.163333	0.123998	0.463725	4.16231e-06	0.0817886	0.443466	-0.43204	2.11817e-05	0.194501	0.0662114	-0.252407	0.0163919	-0.00751055	0.94399	0.0325726	0.760539	-0.179969	0.0896291	0.574637	3.17052e-09	-0.0728333	0.495109	0.0380857	0.721548	0.20081	0.0577224	-0.0985433	0.355462	-0.0522551	0.624743	0.00905579	0.932491	-0.272799	0.00928533	-0.283996	0.00667466	0.213624	0.0432091
FAM90A20P	black	-0.178166	0.0929418	-0.347924	0.000778902	-0.186168	0.078944	0.229165	0.0298058	-0.0716585	0.50211	0.183442	0.0835096	-0.24672	0.0190662	-0.287497	0.00600377	0.198143	0.0611952	-0.24486	0.0200182	0.309676	0.00297647	0.190901	0.0714915	0.0426714	0.689643	0.32551	0.00174436	-0.595022	6.22672e-10	0.0379611	0.722421	0.140936	0.185182	-0.00523661	0.960931	0.0436979	0.682572	0.231664	0.028019	-0.0135902	0.898836	0.31643	0.00237807	0.203297	0.0546304	0.0637611	0.550478
TSEN54	black	0.178043	0.0931722	0.330438	0.00146846	-0.125597	0.238184	-0.213478	0.0433546	0.0676906	0.526132	-0.00471427	0.964826	0.512493	2.41993e-07	0.0644349	0.546265	-0.397361	0.000105341	0.157772	0.137504	-0.234812	0.0258983	-0.174837	0.0993149	0.0762776	0.474881	-0.422374	3.37185e-05	0.506732	3.46655e-07	-0.359307	0.000505269	-0.102248	0.337574	0.286183	0.00624816	0.0198281	0.852841	-0.154701	0.145424	-0.107977	0.311057	-0.0284368	0.790195	-0.550641	1.87811e-08	-0.0208784	0.845141
PKD2L2	black	-0.177401	0.0943773	-0.360495	0.000482509	-0.130702	0.219487	0.0110235	0.917868	-0.138626	0.192561	0.279592	0.00761192	-0.304655	0.00350539	-0.0870614	0.414533	0.177749	0.093722	-0.247226	0.0188137	0.245484	0.0196945	0.175828	0.0973838	-0.0011554	0.991377	0.369848	0.000333556	-0.519994	1.50032e-07	0.161036	0.129448	0.00932146	0.930515	-0.031234	0.770103	0.301244	0.00391106	-0.0471262	0.65916	-0.335932	0.00120796	0.344364	0.000888855	-0.016416	0.877949	-0.0371549	0.728084
COPE	black	-0.177194	0.0947699	-0.0393865	0.712446	-0.264742	0.0116815	-0.0183201	0.863922	-0.333859	0.00130087	0.309965	0.00294829	0.199575	0.05931	0.133589	0.209384	-0.178698	0.0919543	0.630352	2.78553e-11	-0.10917	0.305708	0.0653444	0.540604	0.188172	0.075716	-0.168786	0.111769	0.659579	1.5552e-12	-0.208853	0.0482113	-0.377908	0.000240471	0.00106917	0.99202	0.219547	0.0376051	-0.100138	0.347691	-0.197168	0.0625063	-0.493984	7.50457e-07	-0.378311	0.000236514	-0.0803553	0.451522
WASHC2C	black	-0.176767	0.0955807	-0.346125	0.000832811	-0.0358517	0.737269	0.0504385	0.636846	-0.214046	0.0427879	0.232473	0.0274609	-0.334686	0.00126305	-0.0630838	0.554729	0.396621	0.000108803	-0.208847	0.0482176	0.258189	0.0140114	0.0242305	0.820665	-0.0739618	0.488432	0.277149	0.00818032	-0.501214	4.86152e-07	0.205775	0.0516862	-0.0605136	0.571001	-0.214407	0.0424302	0.254687	0.0154147	0.0376604	0.724531	-0.240781	0.0222505	0.235103	0.0257094	0.186516	0.0783757	-0.0381384	0.721178
POLR2L	black	0.176767	0.095581	0.181049	0.0876888	0.204882	0.0527319	-0.347297	0.000797305	0.0212022	0.842769	-0.0346492	0.745776	0.316086	0.00240572	0.3487	0.000756626	-0.324438	0.00181025	0.286361	0.00621455	-0.168287	0.112847	-0.0520338	0.626211	-0.239049	0.0232607	-0.0821682	0.441346	0.625955	4.18952e-11	0.157608	0.137918	0.0727199	0.495782	0.241328	0.0219392	0.198888	0.0602082	-0.157292	0.13872	-0.221302	0.0360669	-0.42959	2.38626e-05	0.0552581	0.604952	0.0519653	0.626667
ENSG00000261915	black	0.17667	0.095765	0.294424	0.00484997	-0.0465306	0.663204	-0.107227	0.31445	0.102521	0.336282	-0.157601	0.137934	0.532405	6.62934e-08	0.0907092	0.395176	-0.465294	3.82371e-06	0.256506	0.0146711	-0.208414	0.0486951	-0.0784381	0.462425	-0.00334431	0.975043	-0.312262	0.00273304	0.606476	2.37082e-10	-0.24772	0.0185704	-0.04117	0.700033	0.14532	0.171744	-0.208779	0.0482928	-0.143951	0.17586	0.0719225	0.500532	-0.271532	0.00963106	-0.186533	0.0783468	-0.0940726	0.377813
FAM200A	black	0.176336	0.0964041	0.257336	0.0143425	0.0554059	0.603985	0.00483409	0.963932	0.192827	0.0686252	-0.185229	0.0804934	0.201649	0.0566632	-0.0393231	0.712889	-0.119938	0.260168	0.210503	0.0464298	-0.006387	0.952358	-0.150748	0.156118	-0.070532	0.508872	-0.374464	0.000276842	0.367907	0.000360447	-0.247993	0.0184368	0.0965511	0.365318	0.164699	0.120844	-0.264803	0.0116616	0.0358889	0.737006	0.20473	0.0529114	-0.173861	0.101247	-0.0700282	0.511911	-0.0520374	0.626187
ATG16L2	black	-0.175808	0.0974225	-0.292311	0.00517912	-0.245234	0.0198235	0.183612	0.0832188	-0.129079	0.225317	0.136845	0.198396	-0.052437	0.623536	-0.321791	0.00198273	-0.0190488	0.858564	-0.229384	0.0296452	0.129981	0.222062	0.123648	0.245604	0.0221636	0.835738	0.120922	0.256247	-0.45233	7.61398e-06	-0.0938105	0.379149	0.0994763	0.350903	0.0792117	0.458008	-0.056884	0.594354	-0.0995615	0.350488	-0.0230201	0.829484	0.432022	2.12009e-05	0.0534128	0.617081	-0.103463	0.331837
ATP23	black	0.174915	0.099162	0.372257	0.000302751	0.0763072	0.47471	-0.0749983	0.482342	0.211382	0.0455031	-0.242517	0.0212758	0.213652	0.0431808	0.053104	0.61912	-0.223364	0.0343268	0.18799	0.0760038	-0.273034	0.00922245	-0.197426	0.0621571	0.138486	0.193016	-0.267943	0.0106719	0.461411	4.7137e-06	-0.170182	0.108793	0.0370606	0.728748	0.137943	0.194783	-0.256837	0.0145394	0.0367057	0.731246	0.151807	0.153198	-0.244424	0.0202474	-0.310573	0.00288993	-0.0486114	0.649116
CIAO1	black	0.174746	0.0994926	0.377907	0.000240485	0.101411	0.341568	-0.193702	0.0673554	0.112609	0.290631	-0.105515	0.322281	0.222205	0.0352955	0.116068	0.275972	-0.0706879	0.507933	0.272629	0.00933123	-0.0737172	0.489875	-0.201574	0.0567575	-0.0740034	0.488187	-0.269269	0.0102763	0.557649	1.13346e-08	-0.121569	0.253695	0.154517	0.145909	0.271429	0.0096596	0.0310113	0.771697	-0.0409263	0.701724	-0.0575789	0.58985	-0.26701	0.010958	-0.427364	2.65711e-05	0.234656	0.0260004
SNRPD2	black	0.1742	0.100571	0.439503	1.46491e-05	0.0326908	0.759697	-0.040119	0.707339	0.130088	0.22168	-0.263122	0.0122237	0.405965	7.19145e-05	0.112588	0.290722	-0.38902	0.00015102	0.523102	1.2265e-07	-0.26732	0.010862	-0.150307	0.157346	-0.0525548	0.622755	-0.409834	6.03664e-05	0.851296	2.22718e-26	-0.284565	0.00656133	-0.0115284	0.91412	0.14584	0.1702	-0.335193	0.00124036	-0.0332819	0.755487	0.25126	0.0169038	-0.510345	2.76914e-07	-0.224178	0.0336599	-0.00207141	0.984541
GPR155	black	-0.173774	0.101419	-0.419724	3.82083e-05	0.00241825	0.981953	0.0278686	0.794293	-0.213522	0.043311	0.239145	0.023204	-0.356959	0.000553171	0.0534578	0.616784	0.221194	0.0361602	-0.268781	0.0104204	0.173225	0.10252	0.0535307	0.616302	-0.0115906	0.913659	0.445779	1.0671e-05	-0.557237	1.16795e-08	0.334086	0.0012904	-0.148339	0.162916	-0.120092	0.259553	0.233697	0.0266334	-0.0894994	0.401535	-0.271807	0.0095551	0.151587	0.153801	0.12889	0.226003	-0.0624856	0.558497
ABCB9	black	0.173715	0.101538	0.215692	0.0411783	0.0118065	0.912057	-0.154112	0.14698	0.0530751	0.619311	-0.134776	0.20533	0.449912	8.63136e-06	0.0884888	0.406894	-0.504886	3.88437e-07	0.256105	0.0148326	-0.224288	0.03357	-0.00587446	0.956177	-0.207122	0.050141	-0.232268	0.0276011	0.564249	6.96867e-09	-0.138259	0.193752	0.034003	0.750361	0.137402	0.196557	-0.151169	0.154951	-0.105038	0.324486	-0.0522218	0.624963	-0.302357	0.00377427	-0.124766	0.24133	-0.133457	0.20984
GIGYF2	black	-0.173605	0.101757	-0.189877	0.0730539	-0.110716	0.298868	0.248671	0.0181094	-0.156289	0.141286	-0.00259205	0.980656	-0.240331	0.0225091	-0.202143	0.0560476	0.428319	2.53763e-05	-0.398731	9.91986e-05	0.099651	0.350053	-0.0889407	0.404492	0.0553015	0.604668	-0.0632893	0.553438	-0.62725	3.71726e-11	-0.179857	0.0898312	-0.178711	0.0919305	-0.325137	0.00176705	-0.0863073	0.418602	-0.0604877	0.571166	0.182276	0.0855258	0.68053	1.60226e-13	0.3274	0.00163344	-0.117699	0.269234
TIMM23	black	0.173375	0.102219	0.421847	3.45706e-05	0.137434	0.196453	-0.0844281	0.428843	0.221372	0.0360069	-0.378825	0.000231565	0.221603	0.035808	0.00649858	0.951527	-0.136309	0.200175	0.137249	0.197062	-0.359822	0.000495284	-0.313473	0.00262531	0.0877017	0.411096	-0.404555	7.66137e-05	0.478185	1.87358e-06	-0.230413	0.0289016	0.0417674	0.695892	0.0757606	0.477889	-0.280449	0.00742103	-0.0267455	0.802411	0.297882	0.00435145	0.0514095	0.630364	0.0548134	0.607865	-0.129644	0.223276
CUTA	black	0.172619	0.103747	0.338234	0.00111186	0.0830324	0.43654	-0.227503	0.0310463	0.0635455	0.55183	-0.120533	0.257792	0.422873	3.29309e-05	0.205732	0.0517352	-0.352791	0.000648586	0.452901	7.39073e-06	-0.211525	0.0453538	-0.0549221	0.607153	-0.0960001	0.368074	-0.269699	0.0101508	0.825078	1.55319e-23	-0.0856845	0.42198	-0.0395238	0.711487	-0.0147409	0.890321	-0.0215563	0.840178	-0.0956645	0.369758	-0.0353049	0.741133	-0.484517	1.30553e-06	-0.196171	0.0638708	0.0176526	0.868834
RNF25	black	0.172593	0.103799	0.395081	0.000116349	0.174925	0.0991416	-0.163516	0.123572	0.0170529	0.873252	-0.265495	0.0114368	0.367672	0.00036384	0.297259	0.00443773	-0.302071	0.00380903	0.269715	0.0101462	-0.391005	0.000138732	-0.126116	0.236232	-0.0433311	0.685096	-0.389693	0.000146745	0.667879	6.46001e-13	-0.117731	0.269104	-0.206477	0.0508756	-0.0115346	0.914075	-0.174448	0.100081	-0.0823027	0.440596	0.160458	0.130847	-0.359774	0.000496203	-0.0875845	0.411724	-0.0308813	0.772628
UBB	black	0.172028	0.104953	0.265221	0.0115252	0.162046	0.12703	-0.372938	0.000294534	0.0360786	0.735667	0.076697	0.472449	0.184023	0.0825197	0.37473	0.000273871	-0.156347	0.141137	0.405269	7.42013e-05	-0.122903	0.248481	-0.147901	0.164177	0.00206871	0.984561	-0.139922	0.188395	0.703152	1.10468e-14	0.0837172	0.432754	-0.0549683	0.60685	0.137412	0.196525	0.327515	0.00162694	0.012661	0.90572	-0.298501	0.00426725	-0.535962	5.21415e-08	-0.397856	0.000103084	0.137529	0.196139
SDF2	black	0.17157	0.105896	0.37751	0.000244444	0.050725	0.63493	-0.16289	0.125036	0.000532475	0.996026	-0.157063	0.139302	0.308285	0.00311532	0.255383	0.0151266	-0.276486	0.00834109	0.46093	4.83669e-06	-0.326879	0.00166338	-0.22296	0.0346621	0.0628989	0.555892	-0.460755	4.88215e-06	0.826066	1.23834e-23	-0.244511	0.0202017	-0.185581	0.0799097	0.117683	0.269301	-0.106163	0.319302	-0.180013	0.0895485	0.0729476	0.49443	-0.410937	5.74051e-05	-0.298432	0.00427655	0.00162975	0.987837
SPINT2	black	-0.171062	0.10695	0.0842586	0.429774	-0.292244	0.00518983	0.113146	0.288323	-0.135214	0.203847	0.162243	0.126563	0.197189	0.0624781	-0.0318718	0.765541	-0.0546097	0.609202	0.627072	3.77916e-11	0.0994523	0.351019	-0.115517	0.278273	0.16703	0.1156	-0.313758	0.00260047	0.644292	7.31174e-12	-0.412948	5.23511e-05	-0.0814178	0.445542	0.303221	0.00367108	0.00781912	0.941692	-0.0431475	0.68636	0.0824868	0.439571	-0.366677	0.000378514	-0.252499	0.0163516	0.0440501	0.680153
EEF2K	black	-0.170056	0.10906	-0.271063	0.00976188	-0.0670214	0.53024	0.112766	0.289957	0.0379268	0.722662	0.0717191	0.501748	-0.364176	0.000417821	-0.195623	0.0646316	0.0956747	0.369707	-0.286835	0.00612591	-0.0147987	0.889895	0.21754	0.0394313	0.0973716	0.361239	0.395008	0.00011672	-0.507755	3.25382e-07	0.195101	0.0653624	0.165435	0.119169	0.00488212	0.963574	0.0375328	0.725428	-0.0108995	0.918789	0.00388989	0.970974	0.27001	0.0100609	0.272454	0.00937849	-0.0728173	0.495204
LTBR	black	0.169812	0.109575	0.362105	0.000453153	0.128889	0.226006	-0.0376423	0.724659	0.218843	0.0382379	-0.31125	0.00282608	0.291743	0.00527079	0.129301	0.224513	-0.229656	0.0294474	0.165547	0.118915	-0.40551	7.34022e-05	-0.0545112	0.609848	0.0735055	0.491126	-0.347525	0.000790579	0.487151	1.12101e-06	-0.127865	0.229744	-0.0841229	0.43052	0.204305	0.0534163	-0.328752	0.00155806	-0.178486	0.0923472	0.310887	0.00286016	-0.266745	0.0110404	0.0761866	0.47541	-0.168855	0.111619
FAM166A	black	-0.168851	0.111629	0.202157	0.0560301	-0.246061	0.0193987	0.245583	0.0196436	-0.0502119	0.638363	-0.0767297	0.47226	0.166672	0.116394	-0.152702	0.15076	-0.103554	0.331409	0.59165	8.21455e-10	-0.154776	0.145226	-0.0861411	0.419503	0.253721	0.0158223	-0.353948	0.000620706	0.665431	8.39475e-13	-0.428816	2.47744e-05	-0.130685	0.219548	0.0674104	0.527851	-0.293152	0.00504575	-0.104849	0.325364	0.373196	0.000291465	-0.312415	0.00271921	-0.067113	0.529677	-0.0633394	0.553123
AGAP5	black	-0.168638	0.112088	-0.29807	0.00432569	-0.21123	0.0456621	0.103422	0.332027	-0.149802	0.158762	0.203682	0.0541645	-0.131903	0.215246	-0.217198	0.03975	0.23374	0.0266048	-0.346343	0.000826104	0.231632	0.0280413	0.0906654	0.395405	0.00831476	0.938004	0.0622583	0.559931	-0.571026	4.18182e-09	-0.13372	0.208935	0.0226528	0.832165	-0.198628	0.060552	0.155134	0.144287	0.00180883	0.9865	-0.160327	0.131166	0.654595	2.60115e-12	0.100756	0.344708	-0.114629	0.282008
NOSIP	black	-0.16849	0.112408	-0.0786671	0.461114	-0.355376	0.000587791	0.0999108	0.348792	-0.251576	0.0167614	0.266346	0.0111657	0.333466	0.0013192	-0.0695229	0.514968	-0.20247	0.0556435	0.517731	1.73516e-07	0.12447	0.242457	0.0749194	0.482804	0.0159663	0.881268	-0.230916	0.0285443	0.513327	2.29593e-07	-0.360821	0.000476427	-0.140813	0.185569	0.0224174	0.833883	0.0530971	0.619166	-0.217108	0.0398345	-0.120758	0.256901	-0.259876	0.0133761	-0.197335	0.062281	-0.0578191	0.588297
C19orf53	black	0.168169	0.113104	0.445396	1.0881e-05	0.0606797	0.569943	-0.0646422	0.544972	0.103467	0.331815	-0.305046	0.00346134	0.405382	7.38255e-05	0.140558	0.186375	-0.333135	0.00133481	0.438986	1.50324e-05	-0.432254	2.09622e-05	-0.177677	0.0938572	-0.0223365	0.834474	-0.478425	1.84834e-06	0.813167	2.14324e-22	-0.299084	0.00418919	-0.117418	0.270386	0.0856779	0.422016	-0.32747	0.00162948	-0.0968173	0.363991	0.282807	0.00691715	-0.37264	0.000298103	-0.0938294	0.379052	-0.131146	0.217914
ELP6	black	-0.168037	0.113391	-0.0719986	0.500078	-0.343301	0.000924342	0.000386551	0.997115	-0.262742	0.0123541	0.269509	0.0102061	0.214468	0.0423706	-0.130068	0.22175	-0.263898	0.0119613	0.447725	9.65982e-06	0.180072	0.0894419	0.0510063	0.633052	0.0465399	0.663141	-0.0823259	0.440467	0.450492	8.37625e-06	-0.28565	0.00634992	-0.0259537	0.808146	0.262752	0.0123505	0.144603	0.17389	-0.0235424	0.825675	-0.212552	0.044293	-0.165535	0.118943	-0.341784	0.000977224	0.0787456	0.460666
SZRD1	black	0.16792	0.113647	0.346394	0.000824535	0.181171	0.0874729	-0.0812151	0.44668	0.0541882	0.611971	-0.319607	0.00213598	0.243516	0.0207315	0.200386	0.0582638	-0.0859578	0.420496	0.193634	0.0674529	-0.139403	0.190055	-0.214317	0.0425193	-0.256417	0.0147068	-0.242164	0.0214713	0.489625	9.70423e-07	-0.0601708	0.573189	-0.00799132	0.940411	-0.137711	0.195543	-0.233845	0.0265349	-0.154085	0.147054	0.193045	0.0683073	-0.241442	0.0218749	0.0223781	0.834171	-0.104442	0.327254
GLO1	black	0.167663	0.114208	0.451266	8.04692e-06	0.227999	0.0306721	-0.0541392	0.612294	0.0754017	0.479983	-0.302761	0.0037257	0.0564711	0.597037	0.21554	0.0413243	0.180867	0.0880143	0.298746	0.0042343	-0.210368	0.0465735	-0.345677	0.000846759	-0.0385316	0.718423	-0.39957	9.56039e-05	0.535178	5.49864e-08	-0.138752	0.192152	-0.174827	0.0993344	-0.154651	0.145554	-0.19107	0.0712354	0.0224256	0.833824	0.271361	0.00967859	-0.287403	0.00602097	-0.174966	0.0990618	0.0366878	0.731372
NTHL1	black	0.167646	0.114246	0.308045	0.0031399	0.000823517	0.993854	-0.218589	0.038468	0.138658	0.192458	-0.0337526	0.75214	0.325926	0.00171938	0.133441	0.209895	-0.465591	3.76263e-06	0.404616	7.64035e-05	-0.330088	0.00148667	-0.00796674	0.940594	0.0215344	0.840338	-0.201824	0.0564447	0.731072	2.81992e-16	-0.120969	0.256063	0.0484359	0.6503	0.277988	0.00798117	0.0255449	0.811112	0.00686334	0.948809	-0.0872331	0.41361	-0.508189	3.16746e-07	-0.423388	3.21349e-05	0.0868593	0.415621
TBC1D5	black	0.167539	0.114478	0.03637	0.733611	0.132693	0.212484	-0.111335	0.296158	0.389496	0.000147986	-0.112647	0.290467	-0.0583288	0.585007	-0.0911353	0.39295	0.0159767	0.881192	-0.488921	1.01118e-06	0.0713461	0.503981	-0.0542063	0.611852	-0.116185	0.275486	0.117585	0.269702	-0.446496	1.02871e-05	0.116058	0.276015	0.460853	4.85664e-06	0.110473	0.299938	0.000553049	0.995872	-0.0268938	0.801338	-0.0438184	0.681745	0.500071	5.21031e-07	0.081314	0.446125	0.1164	0.274589
ENSG00000267059	black	-0.166666	0.116408	0.0264918	0.804248	-0.353096	0.000641131	0.171316	0.106423	-0.272203	0.00944675	0.150689	0.156281	0.217882	0.0391153	-0.0725154	0.496998	-0.168774	0.111794	0.657982	1.83567e-12	-0.0878044	0.410546	-0.0139832	0.895927	0.0841466	0.430389	-0.255345	0.015142	0.642568	8.65916e-12	-0.390416	0.00014228	-0.209608	0.0473893	-0.0340584	0.749967	-0.100839	0.34431	-0.175149	0.0987042	0.0625648	0.557997	-0.418419	4.06194e-05	-0.315737	0.00243407	-0.142942	0.17894
STK11	black	0.166375	0.117056	0.221073	0.0362648	-0.027664	0.795771	-0.264037	0.0119149	-0.0788789	0.459905	0.0268214	0.801862	0.584439	1.47005e-09	0.301201	0.00391647	-0.412514	5.34047e-05	0.173221	0.10253	-0.211697	0.0451744	-0.0530418	0.619531	-0.216723	0.0401964	-0.27893	0.00776249	0.516121	1.9231e-07	-0.137258	0.19703	-0.10954	0.304064	0.0332947	0.755396	0.0871295	0.414167	-0.232304	0.0275769	-0.20074	0.0578113	-0.259996	0.0133318	-0.378249	0.000237125	-0.0275536	0.796568
SHBG	black	-0.16606	0.117761	-0.21529	0.0415665	-0.150049	0.158068	-0.122036	0.25186	-0.252039	0.0165544	0.349106	0.000745206	0.0569949	0.593634	0.0923588	0.386602	-0.234448	0.0261365	0.448925	9.08205e-06	-0.0489528	0.646816	0.279313	0.00767498	0.169478	0.110286	0.260889	0.0130068	0.401767	8.6751e-05	0.171189	0.106685	-0.169851	0.109492	-0.0284424	0.790155	0.39801	0.000102391	0.0441857	0.679222	-0.395762	0.000112955	-0.539053	4.2222e-08	-0.298899	0.00421381	0.0257344	0.809737
SLC50A1	black	0.165386	0.11928	0.231778	0.0279399	0.0814111	0.44558	-0.350404	0.000709785	0.0583738	0.584717	0.100547	0.345718	0.219602	0.0375565	0.331932	0.00139302	-0.0743632	0.486069	0.295293	0.0047201	-0.0705941	0.508498	-0.214909	0.0419373	0.0193121	0.85663	-0.264548	0.0117454	0.578571	2.33596e-09	-0.0669103	0.530924	-0.00547254	0.959173	0.0657672	0.537981	0.339748	0.00105249	-0.123968	0.244376	-0.304145	0.00356357	-0.277654	0.00805997	-0.404139	7.80532e-05	0.0608344	0.568958
ATG4D	black	-0.165266	0.11955	0.0338068	0.751754	-0.371193	0.000316019	0.185634	0.0798222	-0.0905241	0.396145	0.122486	0.250102	0.20492	0.0526864	-0.120895	0.256357	-0.221468	0.0359245	0.469512	3.03728e-06	-0.26618	0.0112181	0.0175788	0.869378	0.425294	2.93451e-05	-0.267611	0.0107728	0.472336	2.59899e-06	-0.420073	3.75865e-05	-0.249138	0.0178865	0.0765177	0.473488	-0.132401	0.213502	-0.0400491	0.707825	0.16297	0.124849	-0.275825	0.00850379	-0.298074	0.00432525	-0.140163	0.187626
SYNJ1	black	-0.163979	0.122498	-0.237627	0.0241196	-0.0710468	0.505776	0.124585	0.242018	-0.283824	0.00670915	0.154139	0.14691	-0.198889	0.060207	-0.0244071	0.819379	0.537518	4.68987e-08	-0.292531	0.00514385	0.431148	2.21242e-05	-0.135983	0.201264	-0.240833	0.0222209	0.0675341	0.527092	-0.567946	5.28193e-09	-0.0344797	0.746978	-0.114694	0.281734	-0.409778	6.05191e-05	0.146188	0.16917	-0.072443	0.49743	-0.102494	0.336407	0.534832	5.6292e-08	0.105738	0.321256	-0.0919448	0.388743
SLC25A10	black	-0.163854	0.122789	0.0689004	0.518748	-0.41228	5.39808e-05	0.10601	0.320005	-0.0850955	0.42519	0.200178	0.0585306	0.212584	0.0442605	-0.155647	0.142948	-0.234251	0.0262662	0.500939	4.9434e-07	-0.0331444	0.756466	-0.0318832	0.76546	0.451574	7.9194e-06	-0.273741	0.00903553	0.524824	1.09601e-07	-0.463167	4.28952e-06	-0.108845	0.307159	0.226437	0.031865	0.000534596	0.99601	-0.0233276	0.827241	0.0599721	0.574458	-0.261554	0.0127689	-0.493392	7.77301e-07	0.0203838	0.848765
MBD5	black	-0.163841	0.122817	-0.320436	0.00207658	-0.129172	0.224978	0.173517	0.101934	-0.14605	0.169577	0.152616	0.150992	-0.338446	0.00110334	-0.20934	0.0476801	0.436157	1.73017e-05	-0.279948	0.00753201	0.348538	0.000761229	-0.0997228	0.349704	-0.0341428	0.749368	0.113103	0.288508	-0.581326	1.88157e-09	-0.0434975	0.683951	0.0487318	0.648305	-0.209611	0.0473863	0.088397	0.407382	-0.0710618	0.505686	-0.0554718	0.603555	0.595894	5.79316e-10	0.311994	0.00275739	-0.0262617	0.805915
ENSG00000285505	black	0.162987	0.124808	0.161303	0.128805	0.209757	0.0472281	-0.407343	6.75856e-05	-0.0676197	0.526567	0.0611101	0.567205	0.413802	5.03326e-05	0.403675	7.96868e-05	-0.317535	0.00229125	0.323687	0.0018578	-0.0843853	0.429078	0.0253968	0.812187	-0.316773	0.0023508	-0.103355	0.332343	0.650121	4.09434e-12	0.163796	0.122922	-0.0271226	0.799683	0.0952821	0.371683	0.317755	0.00227424	-0.0305968	0.774667	-0.349155	0.000743837	-0.523033	1.23203e-07	-0.135502	0.202877	0.0578868	0.587859
MRPL17	black	0.16252	0.125908	0.446732	1.01637e-05	0.128776	0.226416	-0.111768	0.294271	0.148322	0.162966	-0.265315	0.0114948	0.264141	0.0118802	0.180693	0.0883243	-0.221011	0.0363182	0.485766	1.21478e-06	-0.268776	0.0104219	-0.256713	0.0145887	-0.0979466	0.358396	-0.39781	0.000103288	0.811599	2.98563e-22	-0.197727	0.0617528	0.0941685	0.377324	0.19447	0.0662555	-0.194637	0.0660175	0.022533	0.833039	0.225496	0.0326021	-0.454262	6.88339e-06	-0.139028	0.191262	0.0733218	0.492213
BOD1L1	black	-0.161674	0.127916	-0.317912	0.00226228	-0.104802	0.325581	0.20758	0.0496241	-0.257009	0.0144715	0.166176	0.117499	-0.213325	0.043509	-0.216238	0.0406561	0.52442	1.12539e-07	-0.309935	0.00295121	0.562213	8.10605e-09	-0.0362804	0.734243	-0.148361	0.162854	0.0794379	0.456721	-0.648854	4.64909e-12	-0.048157	0.652182	-0.0902069	0.397809	-0.263176	0.0122054	0.0595911	0.576896	-0.006235	0.95349	-0.0747415	0.483847	0.515246	2.03324e-07	0.203474	0.0544152	-0.039808	0.709505
PDCD5	black	0.16163	0.128022	0.386276	0.000169665	0.0810614	0.447543	0.0541746	0.612061	0.129521	0.223718	-0.291075	0.00538057	0.255545	0.01506	-0.0290325	0.785904	-0.0814899	0.445138	0.32409	0.00183213	-0.0206794	0.846598	-0.234742	0.0259445	-0.118632	0.265431	-0.320559	0.00206794	0.535436	5.40343e-08	-0.245262	0.0198093	0.15682	0.139923	0.225045	0.032961	-0.372544	0.000299261	0.0418543	0.69529	0.298239	0.00430265	-0.215497	0.0413658	-0.151252	0.154723	0.137847	0.195097
MED13L	black	-0.161589	0.12812	-0.12535	0.239114	-0.00867804	0.935301	0.343235	0.000926577	-0.0172472	0.871821	-0.207112	0.0501525	-0.38397	0.000186954	-0.304449	0.00352871	0.469687	3.00824e-06	-0.391877	0.000133634	0.0649399	0.543118	-0.0337286	0.75231	0.0217045	0.839094	0.024298	0.820173	-0.637403	1.42815e-11	-0.0789273	0.459629	0.0368488	0.730238	-0.289792	0.00559711	-0.337151	0.00115616	-0.0225975	0.832568	0.390007	0.000144792	0.654878	2.52685e-12	0.464106	4.07759e-06	-0.211203	0.0456905
ENDOG	black	0.16157	0.128165	0.341025	0.00100469	-0.0620776	0.561073	-0.225758	0.0323953	0.0187896	0.860469	-0.0796084	0.455752	0.627263	3.71301e-11	0.228542	0.0302656	-0.571069	4.16825e-09	0.343658	0.000912287	-0.243909	0.0205207	-0.146404	0.168535	0.074702	0.484079	-0.364869	0.000406562	0.777312	2.1038e-19	-0.255904	0.0149137	-0.193201	0.0680804	0.153408	0.148859	-0.0758149	0.477573	-0.150666	0.156345	-0.0359967	0.736245	-0.347386	0.000794683	-0.30598	0.00335823	-0.0767302	0.472257
COPB2	black	0.160523	0.130689	0.337659	0.00113518	0.205547	0.0519506	-0.0465696	0.662939	0.119849	0.260522	-0.192985	0.0683944	-0.0903257	0.397185	0.187955	0.0760596	0.25879	0.013782	0.220364	0.0368825	-0.262758	0.0123483	-0.297143	0.00445406	0.0700495	0.511782	-0.334329	0.00127925	0.365351	0.000398901	-0.0735727	0.490729	-0.109374	0.304803	-0.138015	0.194547	-0.0877161	0.411019	0.0419431	0.694676	0.198165	0.0611659	-0.341739	0.000978835	-0.141969	0.181949	-0.00949063	0.929257
H4C2	black	0.159781	0.132502	0.325367	0.00175305	0.192053	0.0697663	-0.100307	0.346875	0.0921741	0.387556	-0.137268	0.196997	-0.0349997	0.743293	0.238787	0.023417	0.0467029	0.662033	0.352737	0.000649912	-0.203782	0.0540439	-0.15544	0.143487	-0.0743148	0.486353	-0.128255	0.228316	0.495618	6.80927e-07	0.0403993	0.705387	-0.0287517	0.787925	-0.0275345	0.796706	-0.0526108	0.622384	0.137885	0.194972	0.0659927	0.536585	-0.534305	5.83323e-08	-0.368112	0.000357515	0.143394	0.177557
MRPL16	black	0.158894	0.134693	0.28126	0.00724402	0.0840682	0.43082	-0.312778	0.00268665	-0.0239227	0.822905	0.0617171	0.563354	0.331061	0.00143657	0.291064	0.00538251	-0.201174	0.0572611	0.359671	0.000498197	-0.0669065	0.530947	-0.111313	0.296256	-0.0623111	0.559598	-0.180024	0.0895293	0.661663	1.25055e-12	-0.0129261	0.903755	-0.031626	0.767298	0.184497	0.0817182	0.236523	0.0248043	-0.0138768	0.896714	-0.262897	0.0123006	-0.432682	2.05278e-05	-0.474612	2.28974e-06	0.287387	0.00602397
ANKRD9	black	0.157512	0.138162	0.293298	0.00502303	0.079442	0.456698	-0.338912	0.00108491	0.0536398	0.615583	-0.033764	0.752059	0.377532	0.000244217	0.355197	0.000591819	-0.273661	0.00905666	0.210586	0.0463418	-0.350258	0.000713678	-0.134828	0.205153	0.0402489	0.706434	-0.278732	0.00780791	0.607761	2.1224e-10	-0.0496074	0.642415	-0.127615	0.230667	0.036964	0.729427	0.189098	0.0742606	-0.146488	0.168287	-0.165984	0.117931	-0.267096	0.0109311	-0.251103	0.0169745	-0.121894	0.252418
FAM136A	black	0.156908	0.139699	0.358189	0.000527591	-0.0573648	0.591236	-0.0992101	0.352199	-0.0283968	0.790483	-0.0473299	0.657778	0.353473	0.000632023	0.104932	0.32498	-0.116584	0.273827	0.356842	0.000555679	-0.050532	0.63622	-0.309235	0.00301986	0.0542856	0.611331	-0.497938	5.92574e-07	0.630503	2.74649e-11	-0.385684	0.000173958	-0.145684	0.17066	0.105812	0.320914	-0.0492249	0.644985	-0.1422	0.181232	0.00780178	0.941821	-0.220735	0.0365578	-0.513239	2.30877e-07	0.0939533	0.378421
DENND4A	black	0.15681	0.139948	0.0151341	0.887415	0.221585	0.0358241	-0.139154	0.190857	0.209959	0.0470106	-0.153238	0.149317	-0.146213	0.169096	-0.0158692	0.881985	0.0342048	0.748928	-0.519116	1.58756e-07	-0.179617	0.0902684	-0.0339935	0.750429	0.282568	0.00696675	0.218238	0.0387883	-0.437877	1.58869e-05	0.282362	0.00700982	0.0153237	0.886014	0.00617618	0.953929	0.00387759	0.971066	-0.0757793	0.47778	-0.0402893	0.706152	0.380261	0.000218218	0.0800437	0.453284	-0.0749876	0.482405
SLC35B1	black	0.156512	0.140713	0.373468	0.000288271	0.125299	0.239309	-0.211482	0.0453983	-0.0233745	0.826899	-0.0735303	0.490979	0.20271	0.0553476	0.2881	0.00589448	0.00992589	0.926022	0.442186	1.28034e-05	-0.231742	0.027965	-0.336097	0.0012008	0.0348537	0.744327	-0.425286	2.93559e-05	0.727425	4.67108e-16	-0.169457	0.110332	-0.205933	0.0515025	0.0252493	0.813258	0.0855744	0.422579	-0.0412682	0.699351	-0.0295907	0.781889	-0.431566	2.1678e-05	-0.381395	0.000208179	0.0635866	0.551572
MRPL10	black	0.156432	0.140917	0.343144	0.00092969	0.141852	0.182311	-0.1511	0.155142	0.120197	0.259131	-0.211334	0.0455529	0.188126	0.075789	0.304197	0.0035576	-0.30714	0.00323397	0.351845	0.000672243	-0.470578	2.86421e-06	-0.0723294	0.498106	0.107033	0.315332	-0.256509	0.01467	0.684684	9.98402e-14	-0.0179348	0.866757	-0.168303	0.112813	0.153652	0.148206	-0.134554	0.206083	-0.126921	0.23323	0.143275	0.177918	-0.496982	6.27579e-07	-0.177357	0.0944604	-0.0596135	0.576753
PTMA	black	0.156368	0.141082	0.49795	5.92139e-07	0.148204	0.163305	-0.0355516	0.739389	0.14631	0.168813	-0.318202	0.0022402	0.217062	0.0398779	0.161422	0.12852	-0.0954487	0.370844	0.379068	0.000229254	-0.367355	0.000368455	-0.184062	0.0824532	0.00756669	0.943572	-0.416204	4.5038e-05	0.684082	1.06981e-13	-0.210628	0.0462967	-0.0773284	0.4688	-0.115001	0.28044	-0.278198	0.0079318	0.10639	0.318265	0.335393	0.0012315	-0.395965	0.000111963	-0.16114	0.129199	0.0873671	0.41289
LIN37	black	0.155867	0.142376	0.220941	0.0363789	0.000884177	0.993401	-0.175859	0.0973225	0.00351444	0.973774	-0.119708	0.261087	0.633358	2.09947e-11	0.0729987	0.494128	-0.435988	1.74468e-05	0.152722	0.150707	0.0772111	0.469477	-0.0565898	0.596265	-0.186055	0.0791279	-0.262377	0.0124803	0.512943	2.35228e-07	-0.181634	0.0866518	-0.0417492	0.696018	0.261597	0.0127537	-0.115533	0.278205	-0.054075	0.612716	-0.0601883	0.573077	-0.100931	0.343869	0.00189646	0.985846	-0.0893973	0.402075
TUBB4B	black	-0.155536	0.143237	0.209805	0.0471771	-0.209864	0.0471134	0.21741	0.0395526	-0.0755788	0.478949	-0.0777484	0.466381	0.150914	0.155658	-0.0909366	0.393987	-0.0917609	0.389696	0.553929	1.48412e-08	-0.178043	0.0931715	-0.0846681	0.427527	0.266394	0.0111506	-0.336146	0.00119872	0.643174	8.15999e-12	-0.375781	0.000262377	-0.181671	0.0865878	0.0673007	0.528524	-0.263722	0.0120204	-0.13587	0.201643	0.353036	0.000642587	-0.353515	0.000630998	-0.08935	0.402325	-0.0533641	0.617402
ZNF41	black	-0.155444	0.143477	-0.272212	0.00944425	-0.179779	0.089973	0.0741568	0.487283	-0.0378397	0.723273	0.228252	0.0304818	-0.236803	0.0246289	-0.232471	0.0274622	0.345881	0.00084038	-0.274119	0.00893708	0.469789	2.99139e-06	0.0172902	0.871504	0.0173772	0.870863	0.159759	0.132556	-0.538666	4.3358e-08	-0.0554872	0.603454	0.230186	0.0290646	-0.0962879	0.366633	0.222366	0.0351598	0.0507997	0.634431	-0.181765	0.0864216	0.551008	1.82972e-08	0.130193	0.221306	0.0365667	0.732225
ISCA2	black	0.155411	0.143564	0.297312	0.0044303	0.138767	0.192104	-0.209875	0.0471007	0.0285616	0.789295	-0.0649419	0.543106	0.104648	0.326299	0.385009	0.000178971	-0.167121	0.1154	0.445389	1.08848e-05	-0.355137	0.000593174	-0.25344	0.0159428	0.121525	0.253867	-0.272922	0.00925244	0.698345	1.99097e-14	-0.0374598	0.72594	-0.179718	0.0900843	0.115334	0.279042	0.0607192	0.569692	-0.000864657	0.993547	-0.018388	0.863422	-0.584539	1.45835e-09	-0.32412	0.00183027	-0.0195377	0.854973
TMEM203	black	0.155307	0.143834	0.323256	0.0018855	-0.0173616	0.870978	-0.158758	0.13503	-0.00306667	0.977115	-0.036767	0.730814	0.358936	0.000512572	0.244197	0.0203675	-0.309103	0.00303301	0.501962	4.64541e-07	-0.156483	0.140788	-0.166758	0.116203	-0.00583825	0.956447	-0.34363	0.000913238	0.811595	2.98833e-22	-0.222162	0.0353325	-0.197965	0.0614332	0.165334	0.119397	-0.025296	0.812919	-0.098337	0.356474	-0.0233355	0.827184	-0.545571	2.68716e-08	-0.342747	0.000943354	0.117283	0.270943
EIF2A	black	0.155053	0.144499	0.452184	7.67218e-06	0.190775	0.0716824	0.013608	0.898704	0.2184	0.0386402	-0.407505	6.70919e-05	-0.0128298	0.904469	0.112555	0.290865	0.0602644	0.572591	0.232941	0.0271416	-0.419359	3.88689e-05	-0.274915	0.00873261	0.051275	0.63126	-0.481008	1.59629e-06	0.451426	7.98048e-06	-0.222044	0.0354323	-0.0937657	0.379377	0.0112414	0.916251	-0.35892	0.000512896	0.0684951	0.521216	0.46186	4.60153e-06	-0.227038	0.0314011	-0.0522457	0.624805	-0.122401	0.250437
CFAP73	black	0.154634	0.145599	0.289761	0.00560254	-0.0555211	0.603232	-0.258286	0.0139742	-0.0360255	0.736042	0.0197904	0.853118	0.527647	9.10177e-08	0.216143	0.0407462	-0.419767	3.81311e-05	0.317294	0.00230994	-0.206243	0.051144	-0.0969007	0.363577	-0.0609143	0.56845	-0.348294	0.000768202	0.686963	7.67614e-14	-0.241605	0.0217833	-0.125588	0.238216	0.15064	0.156418	0.0843638	0.429196	-0.0732255	0.492783	-0.168803	0.111732	-0.270485	0.00992489	-0.292648	0.00512522	-0.0324703	0.76127
CHTF8	black	0.154284	0.146526	0.326634	0.00167759	0.166418	0.11696	-0.197289	0.0623426	0.0506737	0.635273	-0.214607	0.0422338	0.198605	0.0605814	0.332886	0.00134666	-0.239022	0.0232772	0.261284	0.012865	-0.409152	6.22678e-05	-0.211481	0.0453997	-0.111736	0.294411	-0.34487	0.000872407	0.587486	1.15158e-09	-0.0669907	0.530429	-0.134461	0.206399	0.0544433	0.610295	-0.0886697	0.405931	-0.147855	0.16431	0.120447	0.258135	-0.330475	0.00146658	0.00244419	0.981759	-0.168743	0.11186
DERPC	black	0.154284	0.146526	0.326634	0.00167759	0.166418	0.11696	-0.197289	0.0623426	0.0506737	0.635273	-0.214607	0.0422338	0.198605	0.0605814	0.332886	0.00134666	-0.239022	0.0232772	0.261284	0.012865	-0.409152	6.22678e-05	-0.211481	0.0453997	-0.111736	0.294411	-0.34487	0.000872407	0.587486	1.15158e-09	-0.0669907	0.530429	-0.134461	0.206399	0.0544433	0.610295	-0.0886697	0.405931	-0.147855	0.16431	0.120447	0.258135	-0.330475	0.00146658	0.00244419	0.981759	-0.168743	0.11186
LSMEM2	black	-0.154002	0.147274	-0.0480578	0.652852	-0.217394	0.0395678	-0.116418	0.274516	-0.300304	0.00402997	0.350858	0.000697741	0.182824	0.0845739	0.0767983	0.471863	-0.0902064	0.397812	0.462429	4.46326e-06	0.0814287	0.445481	0.0617933	0.562872	0.047215	0.658557	-0.0458773	0.667652	0.487866	1.07537e-06	-0.116735	0.273204	-0.106705	0.316824	0.00561055	0.958144	0.395831	0.000112615	-0.0246223	0.817814	-0.338058	0.00111895	-0.273331	0.00914358	-0.411635	5.56024e-05	0.210904	0.0460047
CCDC7	black	-0.153853	0.147671	-0.35918	0.000507757	-0.0970494	0.362837	-0.0265163	0.80407	-0.0434381	0.684359	0.287569	0.00599074	-0.294669	0.00481305	-0.147574	0.165122	0.274688	0.00879038	-0.259799	0.0134046	0.353616	0.000628592	0.0919028	0.38896	-0.0462197	0.665319	0.343483	0.000918181	-0.518889	1.61094e-07	0.138958	0.191486	0.196901	0.0628701	0.0868831	0.415493	0.372799	0.000296185	0.0925284	0.385726	-0.308781	0.00306514	0.383852	0.000187885	0.154516	0.145912	0.0759183	0.47697
NDUFA3	black	-0.153639	0.148242	-0.0684424	0.521537	-0.330197	0.00148099	0.0428518	0.688398	-0.233796	0.0265675	0.273623	0.00906649	0.29043	0.00548854	-0.0563899	0.597566	-0.255539	0.0150626	0.619139	7.7882e-11	0.0714259	0.503503	0.0584371	0.584309	0.0886892	0.405828	-0.101296	0.342114	0.621622	6.22447e-11	-0.258675	0.0138259	-0.0660464	0.536253	0.113412	0.287182	0.106161	0.319314	-0.122904	0.248477	-0.173192	0.102587	-0.445513	1.08167e-05	-0.271442	0.00965587	0.0229528	0.829975
ENSG00000144785	black	0.153587	0.14838	0.342696	0.000945109	0.0145952	0.891399	-0.149827	0.158693	-0.0518405	0.627496	-0.110577	0.299483	0.2771	0.00819209	0.157107	0.139189	-0.106231	0.318991	0.299127	0.00418346	-0.186703	0.078071	-0.231672	0.0280137	-0.0736973	0.489993	-0.471299	2.75254e-06	0.587692	1.13257e-09	-0.317486	0.00229499	-0.13549	0.202916	-0.112137	0.292672	-0.0431519	0.68633	-0.149051	0.160886	-0.0218745	0.83785	-0.0862877	0.418709	-0.346611	0.000817932	0.00183643	0.986294
RSL1D1	black	0.153502	0.148608	0.452343	7.60877e-06	0.185296	0.0803813	-0.0135665	0.899011	0.18647	0.0784501	-0.367997	0.000359161	0.0821684	0.441345	0.0484997	0.649869	-0.174737	0.0995122	0.390432	0.00014218	-0.427518	2.63755e-05	-0.170405	0.108323	0.0603442	0.572082	-0.286354	0.00621596	0.655682	2.32714e-12	-0.0870258	0.414725	0.0235489	0.825628	0.226881	0.0315222	-0.347486	0.000791704	0.0400667	0.707703	0.357222	0.000547612	-0.480189	1.67248e-06	-0.175712	0.0976079	0.0609995	0.567908
OGT	black	-0.152987	0.149992	-0.219836	0.0373479	-0.0644508	0.546166	0.0474171	0.657187	-0.254203	0.0156175	0.169567	0.110097	-0.220032	0.0371751	-0.0211088	0.843453	0.4152	4.71846e-05	-0.254978	0.0152934	0.268006	0.0106527	0.000108462	0.99919	-0.0715996	0.502463	0.0298973	0.779686	-0.474228	2.33938e-06	-0.000983771	0.992658	-0.01953	0.855029	-0.132978	0.211496	0.216426	0.0404766	-0.0383962	0.719371	-0.151646	0.153638	0.432589	2.06212e-05	-0.0485972	0.649211	-0.0474116	0.657225
RABAC1	black	0.152855	0.150347	0.171483	0.106075	0.200214	0.0584835	-0.388542	0.000154124	-0.0784716	0.462232	0.0487503	0.64818	0.41048	5.86141e-05	0.398903	9.84523e-05	-0.294174	0.0048879	0.344947	0.000869947	-0.0985474	0.355442	-0.00344094	0.974323	-0.307208	0.00322678	-0.13697	0.197981	0.671917	4.17062e-13	0.134138	0.207504	-0.0558878	0.600838	0.080964	0.448091	0.293047	0.00506225	-0.103352	0.332357	-0.317567	0.00228877	-0.517746	1.73353e-07	-0.122641	0.249502	0.0143975	0.892862
RTRAF	black	0.151657	0.153608	0.313934	0.00258527	0.224158	0.0336759	-0.0930692	0.382943	0.0430716	0.686883	-0.222739	0.0348463	0.0487607	0.64811	0.249728	0.0176084	0.00681974	0.949134	0.431729	2.15058e-05	-0.221219	0.0361382	-0.301834	0.00383804	-0.108498	0.308716	-0.261292	0.0128624	0.63352	2.06752e-11	-0.0146676	0.890864	-0.127875	0.229709	0.0509012	0.633754	-0.136933	0.198102	0.0258407	0.808966	0.167922	0.113642	-0.48523	1.253e-06	-0.0676446	0.526415	-0.0628947	0.555919
INO80B-WBP1	black	0.151289	0.154621	0.23931	0.0231059	-0.0440409	0.680216	-0.138288	0.19366	0.159119	0.134135	-0.118105	0.267574	0.450489	8.37767e-06	0.00923791	0.931136	-0.450945	8.18211e-06	0.199258	0.0597234	-0.249509	0.0177111	-0.0561172	0.599342	0.13819	0.193977	-0.31331	0.00263959	0.507749	3.25505e-07	-0.24442	0.0202495	-0.0173858	0.8708	0.125117	0.239995	-0.14404	0.17559	-0.133598	0.209354	0.03233	0.76227	-0.211054	0.0458468	-0.241988	0.0215687	-0.157044	0.139351
HSPA8	black	0.151218	0.154818	0.404867	7.55503e-05	0.169221	0.110835	-0.0945794	0.375237	0.0209882	0.844336	-0.234541	0.0260759	0.142029	0.181763	0.176851	0.0954193	-0.0297142	0.781001	0.390882	0.000139469	-0.137009	0.197852	-0.311093	0.00284077	-0.197275	0.0623616	-0.304789	0.00349018	0.644853	6.91874e-12	-0.10624	0.318951	0.00450723	0.96637	0.0983178	0.356569	-0.132588	0.212852	0.105832	0.320823	0.171857	0.105304	-0.408065	6.5413e-05	-0.136695	0.19889	0.15825	0.136301
ZNF397	black	-0.150817	0.155925	-0.322759	0.001918	-0.199875	0.0589215	0.0893463	0.402344	-0.0261633	0.806627	0.325899	0.00172102	-0.236242	0.024981	-0.255875	0.0149257	0.262058	0.0125915	-0.189512	0.0736176	0.431072	2.22057e-05	0.144903	0.17299	-0.00651853	0.951378	0.268653	0.0104585	-0.509509	2.91763e-07	0.0120103	0.910545	0.309182	0.00302517	-0.0234591	0.826283	0.276742	0.00827854	0.0908983	0.394187	-0.231753	0.0279571	0.325246	0.0017604	0.0208758	0.84516	0.187936	0.0760908
EMC6	black	0.150687	0.156288	0.38681	0.000165878	-0.0152309	0.8867	-0.014337	0.893309	0.0962026	0.36706	-0.223261	0.034412	0.324856	0.00178429	0.201879	0.0563766	-0.267322	0.0108616	0.493669	7.64642e-07	-0.375149	0.000269234	-0.218695	0.0383717	0.128466	0.227547	-0.511766	2.53311e-07	0.802806	1.81261e-21	-0.345675	0.000846831	-0.179773	0.0899849	-0.022915	0.83025	-0.298357	0.00428674	-0.263794	0.0119961	0.260063	0.0133073	-0.447843	9.60138e-06	-0.22311	0.0345374	-0.204434	0.0532628
POLR2I	black	-0.150435	0.15699	0.10151	0.341092	-0.310618	0.00288558	0.169767	0.10967	-0.0870055	0.414834	0.0898632	0.399617	0.238487	0.0235969	-0.173293	0.102384	-0.23237	0.0275315	0.672823	3.77719e-13	0.0625818	0.55789	0.0465414	0.663131	0.163313	0.124046	-0.20708	0.0501882	0.710328	4.48534e-15	-0.376424	0.000255571	0.00921614	0.931298	0.227901	0.0307453	-0.142376	0.180685	0.00939335	0.92998	0.137334	0.196779	-0.43044	2.28984e-05	-0.246194	0.0193313	0.079736	0.455028
MRPL41	black	0.149339	0.160068	0.242477	0.0212979	0.0654867	0.539721	-0.293486	0.00499371	-0.0159262	0.881564	0.000202164	0.998491	0.410271	5.91757e-05	0.358355	0.000524223	-0.474076	2.35925e-06	0.414311	4.91629e-05	-0.360195	0.000488169	-0.0337385	0.75224	0.0352769	0.741332	-0.182885	0.0844675	0.769127	8.49171e-19	-0.000201225	0.998498	-0.285113	0.0064537	0.128227	0.22842	0.113826	0.285416	-0.1204	0.258322	-0.178493	0.092334	-0.590356	9.12851e-10	-0.312886	0.00267706	-0.0733382	0.492116
DERL2	black	0.149253	0.160311	0.288743	0.00577982	0.116258	0.275182	-0.0810264	0.44774	0.139736	0.188987	-0.137908	0.194897	0.0114439	0.914747	0.193684	0.0673806	0.0719236	0.500526	0.33951	0.00106162	-0.270897	0.00980842	-0.169576	0.110078	0.11321	0.28805	-0.356149	0.000570658	0.517358	1.7771e-07	-0.151158	0.154983	-0.0827528	0.438092	-0.0906433	0.39552	-0.0305228	0.775197	-0.0180906	0.86561	0.129364	0.224284	-0.316829	0.00234641	-0.245071	0.0199086	-0.0551919	0.605385
GOLGA1	black	-0.148555	0.162299	-0.283199	0.00683623	-0.272684	0.0093164	0.0252954	0.812924	-0.251238	0.0169135	0.331733	0.00140286	-0.0586722	0.582795	-0.0834372	0.4343	0.23382	0.0265517	-0.252595	0.0163092	0.355373	0.00058786	-0.143874	0.176093	0.0226217	0.832391	0.0591983	0.579414	-0.453227	7.26609e-06	-0.157954	0.137045	-0.160892	0.129796	-0.112949	0.28917	0.288402	0.00584042	-0.108178	0.31015	-0.299797	0.00409549	0.463652	4.17874e-06	-0.0670439	0.530102	-0.120749	0.256933
PPM1B	black	-0.148497	0.162463	-0.265128	0.0115555	-0.105871	0.320644	0.0931133	0.382717	-0.0646318	0.545037	0.204995	0.0525977	-0.378691	0.000232848	-0.230044	0.0291668	0.46717	3.45283e-06	-0.32335	0.00187945	0.177762	0.0936991	0.0361227	0.735356	0.198339	0.0609341	0.200643	0.0579343	-0.595228	6.12113e-10	0.0429465	0.687745	0.0707797	0.507381	-0.224264	0.0335895	0.238159	0.0237952	-0.0655258	0.539478	-0.165774	0.118404	0.520279	1.47292e-07	-0.0454766	0.670386	0.00375653	0.971968
SLC25A39	black	-0.14839	0.16277	0.191442	0.0706775	-0.229606	0.0294835	0.30538	0.00342418	-0.146661	0.167779	-0.155974	0.142101	0.134819	0.205184	-0.161025	0.129475	-0.0648264	0.543825	0.576789	2.68409e-09	-0.197648	0.0618578	-0.091701	0.390007	0.123787	0.245069	-0.451728	7.85604e-06	0.608545	1.9832e-10	-0.484152	1.33331e-06	-0.165075	0.119985	0.0293791	0.78341	-0.416627	4.41595e-05	-0.0576407	0.58945	0.450991	8.16269e-06	-0.245416	0.0197296	0.011692	0.912906	-0.0960702	0.367722
ENSG00000268083	black	0.148343	0.162906	0.217665	0.0393161	-0.0946321	0.37497	-0.249309	0.0178056	0.0581581	0.586108	0.107187	0.314633	0.572136	3.84212e-09	0.135436	0.203099	-0.409055	6.25424e-05	0.303959	0.0035849	-0.0576579	0.589339	-0.110518	0.299741	0.0305693	0.774864	-0.249524	0.0177041	0.617711	8.85209e-11	-0.19562	0.0646358	0.0180599	0.865836	0.233375	0.0268491	0.171019	0.107038	-0.18878	0.0747571	-0.209419	0.0475937	-0.283243	0.00682729	-0.336976	0.00116347	-0.0402942	0.706118
PSENEN	black	-0.14766	0.164871	0.0563731	0.597675	-0.310685	0.00287922	0.174788	0.0994112	-0.129432	0.224039	0.144636	0.173792	0.172045	0.104919	-0.0204957	0.847944	-0.0978423	0.358911	0.703067	1.11645e-14	0.0556436	0.602432	-0.0420857	0.693689	0.148996	0.161041	-0.29231	0.0051792	0.691035	4.77046e-14	-0.406922	6.8882e-05	-0.148126	0.163528	0.179011	0.0913776	-0.0853402	0.423855	-0.0732494	0.492641	0.113737	0.285795	-0.47934	1.75499e-06	-0.221054	0.0362806	-0.0522306	0.624905
UROD	black	0.146865	0.167185	0.330893	0.00144509	0.0887269	0.405627	-0.150523	0.156744	0.10165	0.340423	-0.192361	0.0693107	0.358413	0.000523041	0.187324	0.0770689	-0.364116	0.000418807	0.45622	6.21064e-06	-0.113151	0.288302	-0.136569	0.199309	-0.170747	0.107606	-0.191574	0.0704787	0.781673	9.76259e-20	-0.0768276	0.471693	0.0202339	0.849864	0.289081	0.00572046	-0.167158	0.115318	-0.013493	0.899556	0.0766124	0.472939	-0.533831	6.0227e-08	-0.128234	0.228393	-0.0113331	0.91557
CAPN12	black	-0.145444	0.171374	-0.00692577	0.948344	-0.294839	0.00478758	0.132749	0.212291	-0.084176	0.430228	0.105498	0.322364	0.294684	0.00481078	-0.272235	0.00943801	-0.13192	0.215185	0.331059	0.00143669	0.17438	0.100216	-0.0776465	0.466968	0.0544153	0.610479	-0.213921	0.0429123	0.345755	0.000844319	-0.37393	0.000282914	0.117497	0.270062	0.340054	0.00104086	-0.0570253	0.593437	-0.0567707	0.59509	0.0554187	0.603902	0.0228528	0.830705	-0.00706321	0.947321	-0.00998046	0.925616
ENSG00000273734	black	0.145424	0.171433	0.314326	0.00255174	-0.00362978	0.972914	-0.0990221	0.353117	-0.00582046	0.95658	-0.0729767	0.494258	0.284738	0.00652726	0.276635	0.00830456	-0.234343	0.0262058	0.52119	1.38872e-07	-0.347708	0.000785205	-0.141371	0.183816	-0.0451172	0.672841	-0.39078	0.000140078	0.783864	6.5942e-20	-0.216318	0.0405797	-0.166984	0.115701	0.0497715	0.641314	-0.0964712	0.365717	-0.115952	0.276456	0.0540138	0.613119	-0.553885	1.48878e-08	-0.38887	0.000151987	-0.106962	0.315652
CHCHD5	black	-0.144309	0.174778	0.0814612	0.445299	-0.205077	0.0525016	0.0796644	0.455434	-0.134939	0.204779	0.0628537	0.556177	0.197096	0.0626048	0.02096	0.844543	-0.269517	0.0102037	0.630265	2.80839e-11	-0.263433	0.0121179	0.0809847	0.447974	0.179991	0.0895892	-0.211713	0.0451577	0.71226	3.50214e-15	-0.244531	0.0201909	-0.15277	0.150576	0.00833053	0.937886	-0.0575154	0.590261	-0.0977595	0.35932	0.113828	0.28541	-0.514226	2.16911e-07	-0.171904	0.105207	-0.081636	0.44432
CIAPIN1	black	0.144202	0.175099	0.40335	8.08506e-05	0.0983098	0.356608	0.0147651	0.890143	0.136399	0.199876	-0.326067	0.00171102	0.0658757	0.53731	0.0482923	0.651269	-0.0555612	0.602971	0.231099	0.0284152	-0.396785	0.000108026	-0.290129	0.00553945	0.00284391	0.978777	-0.407671	6.65918e-05	0.478693	1.82053e-06	-0.240529	0.0223954	0.0143061	0.893537	0.217325	0.0396318	-0.306611	0.00329006	-0.0269286	0.801086	0.357438	0.000543084	-0.200897	0.0576116	-0.114908	0.280833	0.0276406	0.795939
PABIR3	black	-0.143849	0.176171	-0.273582	0.0090773	-0.173232	0.102507	0.139875	0.188544	-0.112378	0.29163	0.195754	0.0644499	-0.254678	0.0154183	-0.174931	0.0991308	0.266561	0.011098	-0.274117	0.00893749	0.160613	0.130472	0.0451975	0.672293	0.0626212	0.557642	0.145049	0.172554	-0.528719	8.47808e-08	-0.0434511	0.68427	0.0316457	0.767158	-0.0817038	0.44394	0.118336	0.266633	-0.0394991	0.71166	-0.126333	0.23542	0.452646	7.48968e-06	0.0749839	0.482426	-0.0186103	0.861787
ETFB	black	-0.143834	0.176217	0.0513274	0.630911	-0.27015	0.0100208	0.116592	0.273796	-0.154462	0.146055	0.0914877	0.391115	0.126586	0.234477	-0.0431327	0.686462	-0.17168	0.105669	0.440968	1.36126e-05	-0.210005	0.0469617	0.0447416	0.675412	0.494593	7.23803e-07	-0.188329	0.0754672	0.490708	9.10655e-07	-0.278866	0.00777706	-0.244553	0.0201796	-0.0100341	0.925217	-0.0653081	0.540829	-0.0812194	0.446655	0.0911198	0.393031	-0.301205	0.00391601	-0.217196	0.0397516	-0.109071	0.30615
MRPL36	black	0.143598	0.176934	0.439661	1.4534e-05	0.117829	0.268701	0.0446764	0.675858	0.135973	0.201298	-0.349533	0.000733392	0.201181	0.057252	0.0689674	0.51834	-0.160576	0.130562	0.491927	8.47612e-07	-0.381657	0.000205924	-0.195046	0.06544	0.0118737	0.911558	-0.370958	0.000319016	0.761401	3.01029e-18	-0.180146	0.0893094	-0.16156	0.12819	0.0716552	0.50213	-0.410297	5.91064e-05	-0.00735841	0.945122	0.404609	7.64266e-05	-0.505409	3.76142e-07	-0.0877481	0.410847	-0.135143	0.204088
SMIM17	black	-0.143558	0.177055	-0.279003	0.00774582	-0.0293055	0.783939	0.126385	0.235226	-0.15408	0.147067	0.158783	0.134969	-0.199755	0.0590764	-0.204122	0.0536356	0.311301	0.00282132	-0.22986	0.0292992	0.447499	9.77264e-06	0.117768	0.268951	-0.179413	0.0906412	0.425222	2.9445e-05	-0.505644	3.70732e-07	0.234546	0.0260724	0.0580538	0.586781	-0.177188	0.0947802	0.122281	0.250903	0.0826441	0.438696	-0.150344	0.157244	0.219149	0.0379621	0.129627	0.223335	0.156204	0.141507
USE1	black	0.143304	0.177832	0.14644	0.168428	-0.0915503	0.39079	-0.164115	0.122185	0.105495	0.322377	-0.0410033	0.701189	0.537317	4.75463e-08	0.0566662	0.595769	-0.557207	1.17054e-08	0.179038	0.0913288	-0.102124	0.338166	0.0477247	0.655105	-0.0264062	0.804868	-0.19252	0.0690764	0.469963	2.96283e-06	-0.18677	0.0779622	0.0277033	0.795487	0.130379	0.220641	-0.0704227	0.509531	-0.0855637	0.422638	-0.0831391	0.435949	-0.137822	0.19518	-0.0895821	0.401098	-0.122535	0.249915
MDM4	black	-0.143171	0.178238	-0.339025	0.00108048	-0.198709	0.0604444	0.0399877	0.708253	-0.145039	0.172584	0.262501	0.0124372	-0.106618	0.317221	-0.173031	0.102911	0.218448	0.0385962	-0.431992	2.12314e-05	0.308865	0.00305671	0.0719858	0.500155	0.169541	0.110152	0.116863	0.272673	-0.670748	4.73725e-13	-0.0674267	0.527751	-0.0248174	0.816395	-0.20782	0.0493547	0.237895	0.0239557	-0.0740124	0.488134	-0.250357	0.0173158	0.67235	3.97763e-13	0.0190629	0.85846	-0.0876044	0.411617
POLR2F	black	0.143054	0.178597	0.280978	0.00730509	0.0394337	0.712117	-0.143067	0.178556	-0.0354283	0.740261	-0.221389	0.0359915	0.521639	1.34887e-07	0.0976485	0.359868	-0.44539	1.08844e-05	0.12012	0.259439	-0.143798	0.176324	-0.0427028	0.689426	-0.166721	0.116286	-0.301544	0.00387383	0.491586	8.64815e-07	-0.17491	0.0991708	-0.0936581	0.379927	-0.11871	0.265115	-0.210484	0.0464494	-0.0588197	0.581847	0.0565589	0.596467	-0.0679377	0.52462	0.00875091	0.934758	-0.0841882	0.43016
MCOLN1	black	0.142095	0.181556	0.0957774	0.369191	0.00397785	0.970318	-0.0366414	0.731699	0.00436709	0.967415	-0.0627138	0.557058	0.338736	0.00109182	0.164762	0.120699	-0.256638	0.0146187	0.246957	0.0189477	-0.0203468	0.849036	-0.06598	0.536664	-0.160893	0.129793	-0.250419	0.0172875	0.402028	8.57503e-05	-0.162668	0.125557	-0.136357	0.200014	0.0163296	0.878587	-0.155723	0.14275	-0.0339595	0.750669	0.0357732	0.737823	-0.257536	0.0142643	0.036151	0.735156	-0.132619	0.212742
ZNF622	black	0.141336	0.183924	0.253685	0.0158377	0.218404	0.0386363	-0.199741	0.059095	0.0409293	0.701703	-0.137902	0.194917	0.220721	0.0365702	0.219387	0.0377484	-0.165832	0.118272	0.269693	0.0101526	-0.297811	0.00436129	-0.0808014	0.449006	0.0057086	0.957413	-0.145192	0.172127	0.557572	1.13983e-08	0.123983	0.244317	-0.306534	0.00329828	0.0798389	0.454445	-0.0048598	0.963741	-0.070571	0.508637	0.0226206	0.832399	-0.446574	1.02463e-05	0.00591223	0.955896	-0.164833	0.120536
THOC6	black	0.140161	0.187633	0.339048	0.00107958	-0.0835032	0.433935	0.0484102	0.650473	0.144033	0.175613	-0.273207	0.00917649	0.377343	0.000246126	-0.100218	0.347306	-0.350365	0.000710816	0.168568	0.112239	-0.375648	0.000263807	-0.146064	0.169536	0.118656	0.265335	-0.426175	2.81331e-05	0.460472	4.95636e-06	-0.397091	0.000106592	-0.0242686	0.820387	0.252138	0.0165109	-0.394787	0.000117847	-0.0163436	0.878484	0.33292	0.00134505	-0.136516	0.199486	-0.0451408	0.67268	-0.124092	0.2439
KDM5A	black	0.14009	0.187858	0.0576982	0.589079	0.194546	0.0661472	-0.0402493	0.706431	0.21351	0.0433232	-0.198946	0.0601328	-0.156905	0.139704	-0.0142677	0.893821	0.198265	0.0610333	-0.425166	2.95245e-05	-0.0317597	0.766343	-0.258177	0.0140161	0.00631402	0.952902	-0.0468147	0.661274	-0.395619	0.000113663	0.0672351	0.528927	0.0393467	0.712724	-0.00266841	0.980086	-0.11491	0.280822	-0.0110737	0.917496	0.090504	0.39625	0.390447	0.00014209	0.280773	0.00734992	-0.177661	0.0938888
HSD17B1	black	0.138905	0.191659	0.388461	0.000154657	0.0444752	0.677236	0.0150019	0.888392	0.0382764	0.720211	-0.328684	0.00156179	0.28696	0.00610265	0.170741	0.107619	-0.289123	0.00571317	0.387954	0.000158025	-0.416347	4.47384e-05	-0.111747	0.294364	0.00654668	0.951168	-0.496206	6.57407e-07	0.67042	4.9091e-13	-0.313448	0.00262744	-0.214173	0.0426612	-0.0968477	0.36384	-0.396937	0.000107314	-0.00419741	0.96868	0.360681	0.000479034	-0.362173	0.000451962	-0.0747958	0.483528	-0.152326	0.151781
BAD	black	-0.138502	0.192963	-0.069009	0.518087	-0.191204	0.0710339	0.0148716	0.889355	-0.157268	0.13878	0.24694	0.018956	0.0944147	0.376073	0.0886446	0.406065	-0.172189	0.104623	0.567498	5.46327e-09	-0.114445	0.282789	0.125476	0.238641	0.115176	0.279703	-0.0494803	0.643269	0.566246	6.00251e-09	-0.0879542	0.409745	-0.195906	0.0642388	0.116108	0.275807	0.150792	0.155997	-0.125722	0.237712	-0.138213	0.193904	-0.500773	4.99343e-07	-0.206909	0.0503821	-0.0502386	0.638183
UBR3	black	-0.138463	0.193091	-0.146481	0.16831	0.00848507	0.936736	0.262626	0.0123941	-0.0712754	0.504404	-0.0488538	0.647483	-0.505295	3.78795e-07	-0.166635	0.116477	0.608223	2.03938e-10	-0.312949	0.00267141	0.0558514	0.601075	-0.0872734	0.413393	0.208147	0.0489908	0.0642801	0.547232	-0.599238	4.38335e-10	0.0114436	0.91475	-0.183909	0.0827129	-0.369155	0.000342937	-0.105856	0.320714	-0.00536246	0.959993	0.221922	0.0355358	0.468052	3.29034e-06	0.231239	0.0283167	-0.0818858	0.442922
WDR7	black	-0.138034	0.194485	-0.29463	0.00481892	-0.105006	0.324635	0.0930779	0.382899	-0.128877	0.226048	0.199883	0.0589102	-0.332636	0.00135867	-0.153952	0.147406	0.358839	0.0005145	-0.257221	0.0143876	0.212333	0.044518	-0.0536421	0.615568	-0.0234752	0.826165	0.254322	0.0155674	-0.545503	2.69999e-08	0.0609934	0.567947	0.0903285	0.397171	-0.131014	0.218382	0.190109	0.0726973	0.00407181	0.969617	-0.122789	0.248926	0.404998	7.51065e-05	0.100906	0.343987	0.0300178	0.77882
PPP1R14B	black	0.136674	0.198961	0.475431	2.18736e-06	0.0769875	0.470768	0.121777	0.252876	0.135358	0.203361	-0.424421	3.05928e-05	0.268894	0.0103867	0.0653657	0.540472	-0.191781	0.0701697	0.452202	7.66498e-06	-0.310056	0.0029395	-0.220324	0.0369176	-0.066333	0.534482	-0.53861	4.35238e-08	0.726506	5.29827e-16	-0.356252	0.000568408	-0.0866449	0.416778	0.116022	0.276164	-0.548741	2.14949e-08	0.0448117	0.674932	0.548453	2.19376e-08	-0.343123	0.000930397	-0.0243939	0.819475	0.0054237	0.959537
TRMT10C	black	0.13647	0.19964	0.422006	3.43116e-05	0.0401716	0.706972	0.0997015	0.349808	0.222943	0.034676	-0.336525	0.00118249	0.0671647	0.529359	0.100959	0.343735	-0.135344	0.203408	0.393983	0.000122028	-0.419519	3.85774e-05	-0.179216	0.0910012	0.0884624	0.407034	-0.363947	0.000421588	0.588837	1.03253e-09	-0.248937	0.0179822	0.0218222	0.838233	0.0391357	0.714198	-0.415685	4.61351e-05	-0.00762317	0.943151	0.466737	3.53526e-06	-0.424818	3.002e-05	-0.225575	0.0325403	-0.0336898	0.752586
ZC3H13	black	-0.136196	0.200551	-0.206351	0.0510198	-0.019229	0.857239	0.186623	0.0782006	-0.251678	0.0167157	0.042216	0.692788	-0.145924	0.169951	-0.0973687	0.361253	0.416582	4.42519e-05	-0.238966	0.02331	0.242185	0.0214595	-0.0721668	0.499075	-0.236141	0.0250454	0.000742468	0.994459	-0.486506	1.1638e-06	-0.0200103	0.851504	-0.158358	0.13603	-0.237209	0.0243767	-0.0160227	0.880852	-0.120719	0.257054	0.0747373	0.483871	0.371108	0.000317096	0.346913	0.000808782	-0.196333	0.0636486
ZNF576	black	0.136065	0.200991	0.253353	0.0159801	-0.0489887	0.646574	-0.206517	0.0508302	0.0451573	0.672567	0.00168948	0.987391	0.49757	6.05822e-07	0.114877	0.280964	-0.451276	8.04262e-06	0.404564	7.65806e-05	-0.0573546	0.591302	-0.0611206	0.567138	-0.111931	0.293565	-0.226174	0.0320697	0.715786	2.21799e-15	-0.177376	0.094425	0.0102769	0.923413	0.148142	0.163481	0.0175793	0.869374	-0.0285607	0.789302	-0.122011	0.251958	-0.450107	8.54488e-06	-0.268865	0.0103953	-0.0226825	0.831948
NELFE	black	0.135647	0.202389	0.401993	8.58833e-05	0.00941223	0.92984	-0.0312431	0.770037	0.067747	0.525787	-0.268932	0.0103756	0.421069	3.58641e-05	0.10225	0.337565	-0.305517	0.00340895	0.463827	4.13951e-06	-0.238254	0.0237378	-0.131905	0.215239	-0.0416222	0.696897	-0.454477	6.8065e-06	0.800931	2.63163e-21	-0.29843	0.00427683	-0.134584	0.205983	-0.0181494	0.865177	-0.322793	0.0019158	-0.0792335	0.457884	0.261945	0.012631	-0.382056	0.000202527	-0.109492	0.304278	-0.0916893	0.390068
VPS39	black	-0.135628	0.202454	-0.2796	0.00761023	-0.133794	0.208681	0.14225	0.181077	-0.0689764	0.518286	0.111059	0.297365	-0.261357	0.0128391	-0.111105	0.297163	0.271531	0.00963124	-0.343778	0.000908283	0.107058	0.315218	0.0536305	0.615644	0.187723	0.0764296	0.0771609	0.469767	-0.563309	7.47359e-09	-0.0602482	0.572694	-0.15565	0.142941	-0.113945	0.284912	0.0465322	0.663194	-0.0909813	0.393754	0.0236064	0.825209	0.49638	6.50609e-07	0.32757	0.00162381	-0.28252	0.00697673
NDUFAB1	black	0.13519	0.203927	0.38107	0.000211015	0.0658652	0.537374	-0.131843	0.215456	0.172351	0.104294	-0.166038	0.11781	0.0991221	0.352629	0.101659	0.340381	-0.210613	0.0463132	0.471092	2.7841e-06	-0.393328	0.000125534	-0.254175	0.0156294	0.121262	0.254902	-0.303168	0.00367734	0.74653	3.0211e-17	-0.16933	0.110603	0.0520878	0.625853	0.287412	0.00601933	-0.0811689	0.446939	0.0569797	0.593733	0.126809	0.233648	-0.45488	6.66411e-06	-0.299507	0.00413334	0.0822982	0.440621
ENSG00000283977	black	-0.134958	0.204715	-0.235385	0.0255278	0.0110928	0.917354	0.0982047	0.357125	0.0489339	0.646943	0.010379	0.922655	-0.225571	0.0325435	-0.231641	0.0280354	0.190788	0.0716621	-0.307183	0.00322938	0.117519	0.269973	0.137867	0.195032	-0.043499	0.68394	0.301857	0.00383523	-0.491496	8.69403e-07	0.199898	0.0588915	0.314873	0.00250548	-0.00754902	0.943703	0.0449311	0.674115	-0.103015	0.333946	0.0133026	0.900966	0.390461	0.000142004	0.371333	0.000314244	-0.00809316	0.939653
SPATA21	black	0.134895	0.204925	0.367595	0.000364949	0.19464	0.0660135	-0.0572802	0.591784	0.0631881	0.554074	-0.289757	0.00560311	0.164676	0.120896	0.220573	0.0366996	-0.0219262	0.837472	0.337305	0.00114977	-0.169987	0.109205	-0.182477	0.085176	-0.23323	0.0269465	-0.240694	0.0223006	0.595039	6.21785e-10	-0.0386463	0.71762	-0.0023317	0.982599	-0.110158	0.301327	-0.203113	0.0548539	-0.0754164	0.479896	0.223292	0.0343861	-0.433435	1.97844e-05	-0.0379854	0.722251	-0.0345923	0.746179
JAGN1	black	-0.134596	0.205941	-0.0120066	0.910572	-0.187214	0.0772454	-0.139879	0.188531	-0.282589	0.00696227	0.341547	0.000985719	0.14708	0.166557	0.149211	0.160431	-0.0983544	0.356389	0.578	2.44256e-09	0.0672857	0.528616	-0.0487488	0.64819	0.0744597	0.485501	-0.10124	0.342384	0.613534	1.2826e-10	-0.135725	0.202128	-0.16023	0.131402	0.191141	0.0711294	0.389885	0.000145544	-0.137342	0.196756	-0.323507	0.00186935	-0.474351	2.32347e-06	-0.454572	6.77264e-06	0.0416351	0.696808
TSR3	black	0.134558	0.206069	0.389376	0.000148747	0.0381324	0.72122	-0.0609336	0.568327	0.0707386	0.507628	-0.267899	0.0106851	0.316986	0.00233402	0.149698	0.159055	-0.382069	0.000202423	0.51476	2.09694e-07	-0.413862	5.01937e-05	-0.144857	0.173129	-0.067986	0.524325	-0.404182	7.79035e-05	0.857753	3.65339e-27	-0.23803	0.0238736	-0.100565	0.345627	0.217597	0.0393784	-0.305768	0.00338141	-0.0730733	0.493685	0.253012	0.0161277	-0.537847	4.58569e-08	-0.0992099	0.3522	-0.135208	0.203868
ZNF407	black	-0.134206	0.20727	-0.211422	0.045461	-0.12461	0.24192	0.0921099	0.387888	-0.116776	0.273034	0.138685	0.192372	-0.193399	0.0677922	-0.197532	0.0620141	0.341731	0.0009791	-0.359227	0.000506839	0.255385	0.0151255	-0.0778602	0.465739	0.0216998	0.839128	0.09315	0.382529	-0.554673	1.40653e-08	-0.0607496	0.569498	0.109973	0.302146	-0.0835081	0.433908	0.138478	0.193042	-0.107387	0.313723	-0.0606483	0.570143	0.611694	1.50765e-10	0.0921627	0.387615	0.0278533	0.794404
MAD2L1BP	black	0.133993	0.208	0.300093	0.00405715	0.147882	0.164231	-0.270311	0.00997466	-0.0175201	0.869811	-0.0172047	0.872134	0.194292	0.0665091	0.3941	0.000121412	-0.125762	0.237561	0.419507	3.86e-05	-0.265018	0.0115915	-0.146374	0.168624	0.0132152	0.901613	-0.25426	0.0155938	0.713075	3.15328e-15	0.0093676	0.930172	-0.250876	0.0170777	-0.0658496	0.537471	0.177669	0.0938735	-0.0509597	0.633363	-0.111716	0.294499	-0.515111	2.05076e-07	-0.288832	0.00576427	0.0123577	0.907969
ZCRB1	black	0.13364	0.209211	0.305014	0.00346487	0.191349	0.0708164	0.00877524	0.934577	0.167627	0.114287	-0.261354	0.0128403	-0.0810546	0.447581	0.0747313	0.483907	0.136783	0.1986	0.334236	0.00128349	-0.192599	0.0689597	-0.236752	0.024661	-0.182945	0.0843636	-0.270908	0.00980528	0.435425	1.79388e-05	-0.071491	0.503113	0.0411805	0.699959	-0.0822576	0.440847	-0.224436	0.0334502	0.0801264	0.452816	0.243181	0.020913	-0.316945	0.00233723	-0.0187706	0.860609	-0.133358	0.210182
NDUFA8	black	0.133561	0.209483	0.301956	0.00382307	0.0343538	0.747871	-0.153934	0.147455	0.0494373	0.643558	-0.0806998	0.449578	0.247768	0.0185467	0.298934	0.0042091	-0.281012	0.00729783	0.439852	1.43956e-05	-0.322763	0.00191775	-0.184273	0.0820954	0.114123	0.284152	-0.331106	0.00143429	0.739828	8.11301e-17	-0.174809	0.0993705	-0.257327	0.014346	0.125193	0.239708	-0.0356221	0.73889	-0.0608274	0.569003	0.0672158	0.529045	-0.490235	9.36296e-07	-0.119818	0.260649	-0.0800658	0.453159
MRPL18	black	0.133372	0.210134	0.439073	1.49678e-05	0.048501	0.64986	-0.0191387	0.857903	0.108873	0.307035	-0.242113	0.0214993	0.208271	0.0488532	0.0384393	0.719069	-0.0714363	0.50344	0.417819	4.1774e-05	-0.0744944	0.485297	-0.299618	0.0041189	-0.0238878	0.823159	-0.485102	1.26223e-06	0.676226	2.59483e-13	-0.344772	0.000875592	-0.0100819	0.924862	0.262841	0.0123199	-0.253358	0.0159781	0.134788	0.205288	0.269514	0.0102048	-0.259855	0.013384	-0.156549	0.140618	0.124749	0.241393
NUBP2	black	0.132014	0.214855	0.320798	0.00205117	-0.0213097	0.841983	-0.098684	0.354772	0.108961	0.306641	-0.163123	0.124489	0.345404	0.000855344	0.061376	0.565516	-0.462415	4.46649e-06	0.445755	1.06836e-05	-0.354742	0.000602195	-0.0575543	0.590009	-0.0348244	0.744535	-0.295985	0.00461901	0.764898	1.70782e-18	-0.199988	0.0587747	0.0107506	0.919895	0.29496	0.0047696	-0.206651	0.0506762	-0.150041	0.15809	0.105018	0.324583	-0.491684	8.5986e-07	-0.231264	0.0282988	-0.0746067	0.484638
COASY	black	0.131448	0.216846	0.262266	0.0125187	-0.0978285	0.358979	-0.103421	0.332035	-0.0523702	0.623979	-0.0525457	0.622815	0.463419	4.23167e-06	0.276034	0.00845195	-0.328266	0.00158482	0.311418	0.00281044	-0.265154	0.0115472	-0.25509	0.0152472	0.0466697	0.662259	-0.487698	1.08596e-06	0.59401	6.76864e-10	-0.358135	0.000528698	-0.2748	0.00876197	0.0741326	0.487425	-0.105341	0.323086	-0.215733	0.0411392	0.0796694	0.455406	-0.289689	0.00561488	-0.175362	0.0982874	-0.165493	0.119037
UROS	black	0.130422	0.220486	0.233238	0.0269411	0.0624666	0.558616	-0.183955	0.0826346	0.0843513	0.429264	-0.0773709	0.468555	0.0691049	0.517505	0.11507	0.280152	-0.183538	0.0833456	0.221356	0.0360204	-0.195015	0.0654844	-0.137269	0.196995	-0.0312172	0.770223	-0.17482	0.0993471	0.434436	1.88352e-05	-0.10035	0.346669	0.0870353	0.414674	0.223985	0.0338171	0.0290955	0.78545	0.0635285	0.551936	-0.0546131	0.60918	-0.158461	0.135771	-0.244049	0.0204463	0.150561	0.156639
PYCARD	black	0.129824	0.222628	0.284505	0.00657308	0.0877213	0.410991	-0.12137	0.254478	0.0571135	0.592865	-0.17897	0.0914531	0.156916	0.139676	0.335341	0.00123379	-0.299074	0.00419046	0.343275	0.000925222	-0.585345	1.3674e-09	-0.101037	0.343359	-0.0277268	0.795317	-0.296882	0.00449073	0.601743	3.54976e-10	-0.109888	0.302523	-0.106313	0.318618	0.0944726	0.375779	-0.098942	0.353509	-0.0829763	0.436852	0.151794	0.153234	-0.454815	6.68671e-06	-0.135487	0.202928	-0.142606	0.179974
MARF1	black	-0.129629	0.223328	-0.432422	2.07904e-05	-0.139817	0.188731	0.0148043	0.889853	-0.0886191	0.406201	0.349025	0.000747485	-0.237472	0.0242143	-0.167713	0.114098	0.255179	0.0152104	-0.281989	0.0070884	0.381391	0.000208215	0.0356547	0.73866	-0.105702	0.32142	0.314677	0.00252195	-0.588207	1.08651e-09	0.126765	0.233813	0.119493	0.261954	0.142104	0.181527	0.334001	0.00129429	-0.124855	0.240989	-0.336528	0.00118238	0.347914	0.000779173	0.155532	0.143246	-0.15179	0.153245
PSMD10	black	0.12962	0.22336	0.415246	4.70837e-05	0.0868161	0.415854	0.0725491	0.496798	0.148326	0.162953	-0.267373	0.0108458	0.000377376	0.997183	-0.0196508	0.854142	0.144322	0.174739	0.399159	9.73479e-05	-0.171842	0.105335	-0.323776	0.00185206	-0.015782	0.882629	-0.440011	1.42819e-05	0.547295	2.38061e-08	-0.280559	0.00739684	0.0372069	0.727719	0.104163	0.328556	-0.306135	0.00334135	0.113783	0.285598	0.34521	0.000861507	-0.369042	0.000344494	-0.198609	0.060576	0.0851608	0.424833
ERGIC3	black	0.129497	0.223804	0.255129	0.0152308	0.012366	0.907907	-0.217108	0.0398341	-0.0229836	0.82975	0.0392016	0.713737	0.311904	0.00276558	0.184714	0.0813533	-0.191479	0.0706216	0.459488	5.22339e-06	0.000628478	0.995309	-0.129627	0.223336	-0.136964	0.198002	-0.323482	0.00187091	0.711598	3.81265e-15	-0.183129	0.0840475	0.0384856	0.718745	0.280357	0.00744127	0.151552	0.153897	-0.0476247	0.655781	-0.150506	0.156791	-0.413044	5.21207e-05	-0.385982	0.000171784	0.17157	0.105897
C9orf78	black	0.128742	0.22654	0.378939	0.000230473	0.103985	0.329388	-0.000602363	0.995504	0.0908837	0.394264	-0.279764	0.00757319	0.182174	0.0857032	0.186778	0.0779489	-0.175868	0.0973059	0.391971	0.000133095	-0.266586	0.0110902	-0.20998	0.0469881	0.16951	0.110217	-0.282082	0.00706876	0.655837	2.29033e-12	-0.133096	0.211088	-0.259894	0.0133696	-0.0430622	0.686948	-0.318801	0.00219526	-0.0146412	0.891059	0.292706	0.00511602	-0.528307	8.71316e-08	-0.098955	0.353445	-0.0826837	0.438476
CTC1	black	-0.128607	0.227032	-0.380867	0.000212801	-0.19971	0.0591348	0.024037	0.822073	-0.109451	0.304458	0.248228	0.018323	-0.0331185	0.75665	-0.125912	0.237	-0.0396505	0.710604	-0.418365	4.07209e-05	0.161188	0.129082	0.251495	0.0167977	0.128058	0.229039	0.33023	0.00147927	-0.613107	1.33172e-10	0.109802	0.302901	0.0115077	0.914274	-0.0864835	0.417649	0.195261	0.0651381	-0.109015	0.306401	-0.239089	0.0232374	0.415798	4.58933e-05	0.109046	0.306264	-0.1236	0.24579
PAXX	black	0.12843	0.227676	0.20507	0.0525098	-0.130793	0.219163	-0.215457	0.0414053	-0.0435786	0.683393	0.0609719	0.568084	0.538629	4.3468e-08	0.17698	0.095174	-0.541102	3.66701e-08	0.347337	0.000796134	-0.158922	0.134623	-0.0525411	0.622846	0.0165807	0.876734	-0.219853	0.0373334	0.659493	1.5691e-12	-0.221079	0.0362593	-0.166215	0.117413	0.197344	0.0622679	0.053407	0.617119	-0.0435168	0.683818	-0.189585	0.0735041	-0.343804	0.000907393	-0.367467	0.000366817	0.0266194	0.803324
CHCHD10	black	-0.127688	0.230395	-0.0320686	0.764136	-0.243917	0.0205164	0.012968	0.903445	-0.0384872	0.718734	0.192108	0.0696846	0.08765	0.411373	0.0411399	0.700241	-0.310469	0.00289985	0.467886	3.32048e-06	-0.283085	0.00685964	0.0951989	0.372103	0.379602	0.000224245	-0.052345	0.624146	0.500126	5.19317e-07	-0.147868	0.164272	-0.186277	0.0787658	0.0709027	0.506642	0.100829	0.344356	-0.0558524	0.601069	-0.0469212	0.660551	-0.376767	0.000252005	-0.185007	0.0808636	-0.0977072	0.359578
PIN1	black	0.127608	0.230691	0.281176	0.00726226	0.0662104	0.53524	-0.212265	0.0445876	-0.0525189	0.622993	-0.0863096	0.41859	0.377991	0.000239653	0.306165	0.00333809	-0.404841	7.56396e-05	0.415969	4.55319e-05	-0.406793	6.92842e-05	-0.0606233	0.570302	0.0084696	0.936851	-0.249401	0.0177619	0.777117	2.17652e-19	-0.0612027	0.566617	-0.275909	0.00848293	0.0221147	0.836095	-0.0214519	0.840942	-0.158461	0.135772	-0.0417345	0.696119	-0.513975	2.20382e-07	-0.220935	0.0363843	-0.162095	0.126913
ZFX	black	0.126388	0.235215	0.0353997	0.740463	0.227295	0.0312049	-0.00107036	0.992011	0.102473	0.336508	-0.14666	0.167784	-0.222087	0.0353955	-0.0380742	0.721628	0.32087	0.00204612	-0.369712	0.000335377	0.0455001	0.670225	-0.030426	0.775891	-0.0602647	0.572589	0.0773994	0.468391	-0.403623	7.98727e-05	0.193344	0.0678731	0.0310819	0.771191	-0.262762	0.0123471	-0.0303266	0.776604	0.0794088	0.456887	0.0422573	0.692503	0.273806	0.00901868	0.192103	0.0696925	0.111041	0.297444
NFKBIL1	black	0.126179	0.236	0.0843643	0.429193	-0.0876063	0.411607	-0.204444	0.0532502	0.0574731	0.590535	0.0530404	0.619541	0.464668	3.95546e-06	0.0849875	0.42578	-0.476825	2.02276e-06	0.243175	0.0209158	-0.0442092	0.679061	-0.00408837	0.969493	-0.135529	0.202786	-0.139589	0.189459	0.502234	4.56888e-07	-0.119091	0.263572	0.0446177	0.67626	0.218153	0.0388664	0.0654101	0.540196	-0.13278	0.212181	-0.223993	0.0338105	-0.243386	0.0208019	-0.122885	0.248553	-0.0393883	0.712433
AK2	black	0.126132	0.236173	0.334805	0.00125769	0.0236236	0.825083	-0.126557	0.234585	0.0196817	0.853916	-0.146224	0.169063	0.302968	0.00370101	0.171514	0.106011	-0.0911139	0.393062	0.271916	0.00952499	-0.05529	0.604743	-0.330594	0.00146042	-0.0927193	0.384743	-0.442012	1.2916e-05	0.556343	1.2464e-08	-0.296492	0.00454617	-0.0200512	0.851204	0.11356	0.286551	-0.0856509	0.422163	-0.0268711	0.801502	0.0863914	0.418147	-0.0976223	0.359998	-0.145962	0.169839	0.0203201	0.849232
SURF2	black	0.125833	0.237296	0.373119	0.000292372	-0.0739812	0.488318	-0.0114475	0.91472	0.125805	0.2374	-0.234456	0.0261316	0.495073	7.03429e-07	0.0594955	0.577508	-0.495641	6.80002e-07	0.41582	4.58468e-05	-0.253979	0.0157126	-0.078157	0.464035	0.0974704	0.360749	-0.386758	0.000166242	0.760548	3.45168e-18	-0.321083	0.00203128	-0.0503481	0.637451	0.071361	0.503891	-0.349164	0.000743598	-0.0461044	0.666105	0.262778	0.0123417	-0.346857	0.000810479	-0.146769	0.167466	-0.0417775	0.695822
CCDC106	black	0.125277	0.23939	0.0902329	0.397672	-0.115988	0.276303	-0.165894	0.118133	-0.0104793	0.921909	0.0637813	0.550352	0.530257	7.65388e-08	0.0956961	0.3696	-0.557504	1.14551e-08	0.310032	0.00294186	-0.0206557	0.846772	0.0235973	0.825276	0.00021056	0.998428	-0.131262	0.217502	0.569399	4.73217e-09	-0.139085	0.191077	-0.0919519	0.388706	0.232528	0.0274233	-0.0185621	0.862141	-0.169497	0.110245	-0.185724	0.0796735	-0.366479	0.000381489	-0.207665	0.0495284	-0.146852	0.16722
DAD1	black	-0.124404	0.242708	0.0365847	0.732098	-0.0695513	0.514796	0.0804721	0.450863	-0.283437	0.00678756	0.117093	0.271724	-0.108559	0.308442	0.12192	0.252314	0.156574	0.140553	0.61942	7.59386e-11	-0.106485	0.317829	-0.169752	0.109703	0.18093	0.087901	-0.231984	0.0277968	0.567751	5.35992e-09	-0.157646	0.137821	-0.401229	8.88437e-05	-0.0460627	0.666389	0.0483277	0.65103	0.000172743	0.998711	0.0412265	0.699641	-0.511851	2.51966e-07	-0.238544	0.0235629	-0.026813	0.801922
BIRC6	black	0.124332	0.242984	0.0978712	0.358768	0.170026	0.109122	-0.0880992	0.40897	0.126615	0.23437	-0.139191	0.190737	-0.193536	0.067595	0.00704474	0.947458	0.376701	0.000252682	-0.511625	2.55568e-07	-0.03673	0.731075	-0.23562	0.0253771	0.0085401	0.936327	-0.107781	0.311943	-0.481729	1.53195e-06	0.00266754	0.980093	0.126033	0.236543	-0.111225	0.29664	0.0419773	0.694439	-0.0267838	0.802134	0.022076	0.836378	0.605772	2.51864e-10	-0.0154721	0.884918	-0.00680822	0.94922
FAM89B	black	0.124071	0.243979	0.237452	0.0242266	0.0940505	0.377925	0.0490565	0.646118	0.0487241	0.648356	-0.226269	0.0319952	0.268782	0.01042	0.0846555	0.427596	-0.21065	0.0462734	0.414476	4.87914e-05	-0.203725	0.0541123	-0.0798214	0.454544	-0.115442	0.278589	-0.226917	0.0314938	0.622901	5.54144e-11	-0.0664348	0.533854	-0.157943	0.137071	0.0378935	0.722896	-0.345899	0.00083982	-0.196183	0.0638556	0.24761	0.0186245	-0.512963	2.34929e-07	0.0354375	0.740195	-0.145068	0.172498
MIGA1	black	0.124061	0.244018	-0.0558956	0.600787	0.315547	0.00244959	-0.199725	0.0591156	-0.0418846	0.69508	-0.0356043	0.739016	-0.14679	0.167404	0.195383	0.0649665	0.375243	0.000268196	-0.455745	6.36805e-06	0.238758	0.0234342	-0.043975	0.680668	-0.375837	0.000261781	0.13325	0.210553	-0.48127	1.57264e-06	0.314593	0.00252909	0.0281935	0.791949	-0.325052	0.00177224	0.225161	0.0328681	-0.00848513	0.936736	-0.220639	0.0366419	0.330725	0.00145368	0.180371	0.0889021	-0.0386702	0.717453
DDTL	black	-0.123888	0.244683	0.0427432	0.689147	-0.274524	0.00883254	0.0712845	0.50435	-0.292855	0.00509258	0.204941	0.052662	0.171466	0.106111	0.0361274	0.735323	-0.0743075	0.486396	0.615904	1.03998e-10	-0.0526673	0.62201	-0.0782741	0.463364	0.224174	0.0336626	-0.302662	0.00373757	0.62842	3.33522e-11	-0.346928	0.000808333	-0.419779	3.81103e-05	-0.184474	0.0817561	0.0668639	0.531209	-0.0993315	0.351608	-0.0533351	0.617593	-0.402126	8.53787e-05	-0.428334	2.53575e-05	-0.0735372	0.490939
ZBTB3	black	-0.123867	0.244763	-0.0886352	0.406115	-0.321432	0.00200721	-0.00794175	0.94078	-0.286921	0.00610988	0.328844	0.00155303	0.173736	0.101496	0.0457767	0.668338	-0.115546	0.278152	0.437156	1.6466e-05	0.18871	0.0748679	0.0349001	0.743998	0.00531459	0.96035	-0.147724	0.164686	0.403156	8.15529e-05	-0.279616	0.00760654	-0.217883	0.0391142	0.133605	0.20933	0.219918	0.037276	-0.0189484	0.859302	-0.224877	0.0330954	-0.285013	0.0064732	-0.251166	0.0169462	-0.0217171	0.839002
DPP8	black	-0.123814	0.244965	-0.245725	0.0195708	0.0403267	0.705893	0.0413762	0.698602	-0.175901	0.0972414	0.180969	0.0878319	-0.441799	1.30552e-05	-0.00535605	0.960041	0.603672	3.01375e-10	-0.338405	0.00110499	0.215687	0.041183	-0.0961969	0.367088	-0.00367449	0.97258	0.20285	0.0551758	-0.624291	4.88097e-11	0.173153	0.102666	-0.125737	0.237655	-0.284967	0.00648217	0.292007	0.00522809	-0.051449	0.630101	-0.159785	0.132492	0.389363	0.000148825	0.0656702	0.538582	-0.00971933	0.927557
RBM22	black	0.123316	0.246884	0.295568	0.00467971	0.122441	0.250279	-0.128519	0.227352	0.0331872	0.756161	-0.145046	0.172561	0.208217	0.0489129	0.245631	0.0196188	0.0374563	0.725965	0.251055	0.0169962	-0.121634	0.253437	-0.184217	0.0821898	-0.129154	0.225043	-0.352206	0.00066311	0.493622	7.66765e-07	-0.149698	0.159054	-0.107462	0.313385	-0.144092	0.175433	-0.010618	0.920879	-0.0703417	0.510019	0.0723098	0.498223	-0.152669	0.150849	0.012944	0.903623	-0.0278496	0.79443
HCRTR1	black	0.122849	0.248692	0.376835	0.000251298	0.0127543	0.905029	-0.0246282	0.817771	0.109279	0.305222	-0.25725	0.0143764	0.340622	0.00101956	0.0424391	0.691247	-0.260773	0.0130486	0.378764	0.000232147	-0.178656	0.0920324	-0.254931	0.015313	0.0540907	0.612613	-0.334056	0.00129178	0.69729	2.26226e-14	-0.244342	0.0202909	-0.086994	0.414896	0.130181	0.221347	-0.313327	0.00263808	-0.0785673	0.461685	0.263461	0.0121086	-0.31032	0.00291409	-0.0413078	0.699076	-0.0844166	0.428906
PEF1	black	0.122512	0.250004	0.382867	0.000195791	0.0223202	0.834594	0.00228039	0.982981	0.114512	0.282504	-0.30632	0.00332139	0.334029	0.00129299	0.00537055	0.959933	-0.218884	0.0382003	0.311862	0.00276945	-0.181087	0.0876219	-0.275509	0.00858267	0.0583794	0.584681	-0.358411	0.000523083	0.629456	3.02857e-11	-0.270596	0.00989337	-0.0949888	0.373164	0.0970598	0.362786	-0.366677	0.000378504	-0.0959765	0.368192	0.318646	0.00220676	-0.208623	0.0484639	0.0243313	0.819931	-0.114298	0.283411
ADPRS	black	-0.122448	0.250252	0.230085	0.029137	-0.189219	0.0740725	0.270696	0.00986513	-0.125584	0.238231	-0.189324	0.073908	0.229641	0.0294583	-0.0398011	0.709553	-0.0724149	0.497596	0.538768	4.30553e-08	-0.113094	0.288545	-0.0432154	0.685892	-0.0505748	0.635934	-0.441345	1.33567e-05	0.628028	3.45902e-11	-0.460188	5.03211e-06	-0.0976073	0.360072	-0.0235436	0.825667	-0.412412	5.36545e-05	0.00857727	0.93605	0.46456	3.97877e-06	-0.280016	0.00751697	-0.00580845	0.956669	-0.053442	0.616888
WDR83	black	-0.120853	0.25652	0.0821045	0.441701	-0.26715	0.0109145	0.110764	0.29866	-0.193963	0.0669797	0.063925	0.549452	0.266963	0.0109724	-0.0171841	0.872286	-0.280914	0.00731904	0.592767	7.49649e-10	-0.144047	0.17557	-0.0101448	0.924395	0.0783693	0.462818	-0.28263	0.00695382	0.665035	8.75684e-13	-0.364481	0.000412829	-0.233654	0.0266625	0.156488	0.140773	-0.151108	0.15512	-0.00621287	0.953655	0.123089	0.247764	-0.389857	0.000145719	-0.179597	0.0903046	-0.0627105	0.557079
NPHP3	black	0.120704	0.257111	0.103072	0.333675	0.130901	0.21878	0.133794	0.208682	0.179465	0.0905452	-0.340632	0.00101917	-0.113504	0.28679	-0.189379	0.0738233	0.230002	0.0291967	-0.469012	3.12182e-06	0.0713167	0.504157	-0.0840004	0.431194	-0.100743	0.344773	-0.14702	0.16673	-0.483111	1.4155e-06	-0.0987937	0.354234	0.143701	0.176621	-0.130969	0.21854	-0.376494	0.000254834	0.14709	0.166526	0.31311	0.00265716	0.599144	4.41832e-10	0.228035	0.0306443	-0.0591042	0.580018
ZNF280D	black	-0.118901	0.264342	-0.28113	0.00727228	0.0135863	0.898865	0.0543124	0.611154	-0.0742747	0.486589	0.2125	0.0443461	-0.461971	4.57432e-06	-0.112292	0.292003	0.447647	9.69866e-06	-0.208486	0.048615	0.336513	0.00118301	0.0611644	0.56686	-0.010432	0.922261	0.399268	9.68818e-05	-0.531562	7.01503e-08	0.272079	0.00948048	0.0493915	0.643865	-0.0884849	0.406915	0.265183	0.0115377	0.156392	0.141022	-0.194583	0.0660952	0.162805	0.125236	0.0382494	0.7204	0.0961751	0.367197
GCNT7	black	0.118749	0.264956	0.209239	0.0477899	-0.0140115	0.895718	-0.0936278	0.380082	0.0371842	0.727878	-0.101664	0.340354	0.194351	0.0664251	0.176655	0.095793	-0.214516	0.0423231	0.263284	0.0121686	-0.12686	0.233459	-0.208836	0.0482297	-0.0113806	0.915217	-0.327606	0.00162174	0.499913	5.26054e-07	-0.237965	0.0239131	0.0640184	0.548868	0.235022	0.0257624	-0.0699459	0.512408	-0.116278	0.2751	0.0542665	0.611457	-0.133999	0.207979	-0.114148	0.284046	-0.0580497	0.586807
BICRAL	black	-0.11841	0.266333	-0.332307	0.00137461	-0.217319	0.0396376	0.0376191	0.724821	-0.0907245	0.395096	0.230881	0.0285692	-0.166269	0.117293	-0.196017	0.0640848	0.11279	0.289853	-0.41424	4.93257e-05	0.325106	0.00176896	0.121781	0.252863	0.0618465	0.562535	0.210557	0.046372	-0.626925	3.83072e-11	-0.0216716	0.839334	-0.0145438	0.891779	-0.0850315	0.425539	0.179092	0.0912293	-0.120864	0.256477	-0.233026	0.0270842	0.589372	9.88754e-10	0.146995	0.166803	-0.116167	0.275561
ZSCAN30	black	-0.118362	0.266527	-0.297767	0.00436727	-0.124702	0.241572	0.0850278	0.42556	-0.0528767	0.620623	0.205775	0.0516858	-0.200915	0.0575893	-0.187543	0.0767174	0.283729	0.00672833	-0.283127	0.00685108	0.429182	2.43392e-05	0.0832319	0.435436	-0.190471	0.0721445	0.155657	0.142922	-0.546778	2.46881e-08	-0.0174686	0.870189	0.274733	0.00877884	-0.0738634	0.489012	0.174498	0.0999826	0.00236726	0.982333	-0.158589	0.135452	0.506636	3.4873e-07	0.244434	0.0202422	0.0783856	0.462725
MTCH1	black	0.117613	0.269585	0.184844	0.0811351	0.136416	0.199817	-0.274428	0.00885729	-0.0947179	0.374535	0.030391	0.776142	0.268585	0.0104785	0.252899	0.0161767	-0.0629787	0.55539	0.201078	0.0573821	-0.0591849	0.5795	-0.108222	0.309953	-0.0702373	0.510648	-0.122755	0.249056	0.453742	7.0733e-06	0.0737426	0.489725	-0.271992	0.00950417	-0.0969372	0.363395	0.204818	0.0528075	-0.0494177	0.643689	-0.233903	0.0264962	-0.305727	0.00338588	-0.214043	0.0427911	0.0675195	0.527181
BAIAP3	black	-0.117479	0.270138	-0.038347	0.719716	-0.274496	0.00883965	0.0154289	0.885237	-0.0906362	0.395558	0.166653	0.116436	0.19092	0.0714625	-0.134382	0.206668	-0.29598	0.00461977	0.362848	0.000440177	-0.0945929	0.375169	0.206867	0.0504301	0.0585461	0.583607	-0.0775678	0.46742	0.388636	0.000153508	-0.210781	0.0461354	0.0654791	0.539767	0.287938	0.00592365	0.0622399	0.560047	0.116776	0.273035	-0.101141	0.34286	-0.240366	0.0224893	-0.21509	0.041761	-0.0013664	0.989802
FUOM	black	0.117358	0.270634	0.10956	0.303977	0.119597	0.261534	-0.314707	0.00251949	0.0188849	0.859768	0.0802929	0.451875	0.238025	0.0238765	0.273289	0.00915482	-0.266486	0.0111214	0.289233	0.00569383	-0.144168	0.175202	0.0197837	0.853167	-0.236747	0.0246641	0.0638259	0.550073	0.506975	3.41489e-07	0.191171	0.0710832	0.107851	0.311627	0.221217	0.0361402	0.292688	0.005119	-0.0866326	0.416844	-0.320596	0.00206531	-0.4657	3.74044e-06	-0.286365	0.00621395	0.0233643	0.826973
GPATCH8	black	-0.116728	0.273233	-0.0964349	0.365898	-0.1002	0.34739	0.27163	0.00960401	-0.0529752	0.619972	-0.157559	0.138042	-0.173963	0.101044	-0.252728	0.016251	0.365852	0.000391075	-0.465981	3.68364e-06	0.110841	0.298322	-0.0669017	0.530977	0.11022	0.301054	-0.158381	0.135972	-0.616777	9.62181e-11	-0.2552	0.0152019	-0.0713722	0.503824	-0.269893	0.0100948	-0.27214	0.00946394	-0.115131	0.279895	0.305087	0.00345677	0.841744	2.77495e-25	0.369113	0.000343512	-0.234759	0.025933
SURF1	black	-0.116699	0.273351	-0.106615	0.317237	-0.305415	0.00342022	-0.0129023	0.903932	-0.199205	0.0597921	0.315821	0.00242719	0.21933	0.0377998	0.105371	0.322946	-0.303661	0.00361948	0.567879	5.30872e-09	0.0273422	0.798096	0.102839	0.334777	0.181527	0.0868411	-0.0616949	0.563494	0.570132	4.47617e-09	-0.202757	0.0552899	-0.1998	0.059018	0.10774	0.312127	0.188996	0.0744199	-0.128258	0.228304	-0.214286	0.0425498	-0.488905	1.01213e-06	-0.299451	0.00414068	-0.0413718	0.698633
TXLNG	black	0.116048	0.276057	0.125249	0.239498	0.23134	0.0282453	-0.0520847	0.625874	0.13574	0.202076	-0.255212	0.0151967	-0.0404825	0.704808	-0.0878148	0.41049	0.149529	0.159532	-0.468513	3.20847e-06	-0.0689549	0.518416	-0.00355656	0.97346	-0.0653247	0.540726	0.0132702	0.901206	-0.379913	0.000221382	0.130556	0.220008	0.13483	0.205148	-0.174324	0.100326	-0.0890176	0.404084	0.0209498	0.844617	0.105966	0.320206	0.493278	7.82585e-07	0.183217	0.0838964	0.0413654	0.698677
ENSG00000269403	black	-0.115486	0.278405	0.0460404	0.666541	-0.26507	0.0115745	0.0938711	0.37884	-0.135829	0.201778	0.0837232	0.432721	0.16535	0.11936	-0.0533945	0.617202	-0.214124	0.0427107	0.377697	0.000242571	-0.202052	0.0561607	0.0556061	0.602677	0.473336	2.45854e-06	-0.16903	0.111244	0.448102	9.47479e-06	-0.264026	0.0119186	-0.224742	0.0332037	0.00690871	0.948471	-0.0681562	0.523284	-0.0962226	0.366959	0.0660384	0.536303	-0.260076	0.0133026	-0.193058	0.0682877	-0.116357	0.274768
NFKBIB	black	0.114971	0.280566	0.236368	0.0249019	-0.0457544	0.66849	-0.136103	0.200863	0.0553759	0.604182	-0.0433107	0.685236	0.554902	1.38351e-08	0.176397	0.0962869	-0.319127	0.00217108	0.258285	0.0139748	-0.0428813	0.688195	-0.172786	0.103407	-0.0897299	0.400319	-0.344427	0.000886812	0.563208	7.52973e-09	-0.253007	0.0161295	-0.0328599	0.758492	0.248713	0.0180892	-0.0401183	0.707343	-0.146576	0.168031	-0.00146083	0.989097	-0.232923	0.027154	-0.0684206	0.52167	-0.132824	0.212029
MRPL52	black	0.114758	0.281465	0.30965	0.00297898	0.02439	0.819504	-0.0949275	0.373474	-0.0568712	0.594437	-0.14036	0.187002	0.259617	0.0134721	0.236472	0.0248362	-0.207123	0.0501398	0.369433	0.000339147	-0.333082	0.00133733	-0.280853	0.00733233	0.214328	0.0425081	-0.409904	6.01755e-05	0.659645	1.54447e-12	-0.250079	0.0174447	-0.351463	0.000681995	0.0450071	0.673595	-0.141058	0.184796	-0.0595647	0.577065	0.134606	0.205906	-0.301582	0.00386904	-0.206197	0.0511972	-0.069434	0.515507
RAB4B-EGLN2	black	-0.114726	0.281599	-0.173269	0.102432	-0.220414	0.0368383	5.31585e-05	0.999603	-0.270466	0.0099305	0.32594	0.00171855	0.297899	0.00434912	0.00905904	0.932467	-0.158999	0.134431	0.417404	4.25904e-05	0.21851	0.0385397	0.10592	0.320418	-0.0426832	0.689561	0.0042361	0.968392	0.3834	0.000191472	-0.0681825	0.523124	-0.122405	0.25042	0.0072635	0.945829	0.200032	0.0587181	-0.184535	0.0816538	-0.304857	0.00348256	-0.394908	0.000117232	-0.188349	0.0754362	-0.0730928	0.493569
BSCL2	black	-0.114631	0.282003	-0.098225	0.357025	-0.325848	0.00172405	0.0612061	0.566595	-0.0599132	0.574835	0.290586	0.00546219	0.109024	0.306359	-0.0649149	0.543273	-0.177656	0.0938981	0.380117	0.000219524	0.0718526	0.50095	0.119117	0.263468	0.226888	0.0315162	-0.0677578	0.525721	0.341518	0.000986747	-0.247864	0.0184997	-0.0689375	0.518522	0.24434	0.020292	0.147339	0.165802	-0.118578	0.26565	-0.103693	0.330755	-0.170768	0.107562	-0.224503	0.0333962	0.0841947	0.430125
GPR137	black	-0.114619	0.282053	-0.0589547	0.580979	-0.197784	0.0616752	0.0232244	0.827994	-0.123392	0.246592	0.216508	0.0403996	0.144419	0.174444	0.0700296	0.511902	-0.226904	0.0315039	0.53229	6.6807e-08	-0.115016	0.280378	0.104699	0.326059	0.1177	0.269232	-0.058922	0.581189	0.552842	1.60464e-08	-0.108138	0.31033	-0.181407	0.0870529	0.187484	0.0768119	0.0915379	0.390854	-0.160526	0.130684	-0.0981138	0.357572	-0.478319	1.85945e-06	-0.151993	0.152688	-0.0835268	0.433805
CHM	black	0.114236	0.283675	0.105394	0.322839	0.332715	0.00135487	-0.0867036	0.416461	0.0249922	0.815126	-0.217577	0.0393978	-0.216382	0.0405192	0.141748	0.182636	0.47167	2.69655e-06	-0.368262	0.000355388	0.0555066	0.603327	-0.258125	0.0140362	-0.282385	0.00700505	-0.0755116	0.479341	-0.345595	0.000849325	0.160774	0.130082	0.0817207	0.443845	-0.268984	0.0103603	0.0108241	0.919349	0.022747	0.831477	0.0693713	0.515887	0.329395	0.00152331	0.279345	0.00766779	-0.0279801	0.793489
GET3	black	0.113969	0.284807	0.402288	8.47681e-05	0.0410727	0.700708	0.0157882	0.882583	0.084918	0.42616	-0.294217	0.00488141	0.287114	0.00607419	0.132368	0.213618	-0.228352	0.0304073	0.439309	1.47919e-05	-0.43927	1.48212e-05	-0.17941	0.0906464	0.0159669	0.881263	-0.450632	8.31559e-06	0.738878	9.30921e-17	-0.292426	0.0051607	-0.136364	0.199991	0.0680805	0.523747	-0.357556	0.000540618	-0.0489767	0.646655	0.368897	0.000346495	-0.421439	3.52431e-05	-0.0148113	0.889801	-0.112928	0.289261
RGPD8	black	-0.113867	0.285244	-0.147997	0.163899	0.00405845	0.969717	0.204451	0.0532419	-0.109177	0.305679	-0.0310143	0.771675	-0.188146	0.0757571	-0.267704	0.0107445	0.409834	6.03651e-05	-0.341684	0.000980806	0.394021	0.000121823	0.0275899	0.796306	-0.104643	0.326321	0.0843366	0.429345	-0.558305	1.08044e-08	0.0019291	0.985603	-0.0449714	0.673838	-0.350021	0.000720068	-0.122836	0.248742	0.0626148	0.557682	0.0738366	0.48917	0.517278	1.78624e-07	0.188411	0.0753372	0.0641558	0.548009
CYC1	black	0.1134	0.287237	0.306286	0.00332497	-0.0437174	0.682438	-0.16912	0.111051	0.042506	0.690785	0.00266236	0.980131	0.373724	0.000285296	0.20068	0.0578882	-0.357315	0.000545658	0.449821	8.67181e-06	-0.22166	0.0357594	-0.117375	0.270562	0.0992956	0.351783	-0.31008	0.00293718	0.739835	8.10514e-17	-0.205462	0.0520499	-0.136336	0.200085	0.146983	0.16684	0.027695	0.795547	-0.0443828	0.67787	-0.0210087	0.844186	-0.433361	1.98564e-05	-0.441224	1.34388e-05	0.120309	0.258686
USP45	black	-0.113327	0.287548	-0.21062	0.0463052	0.00795674	0.940668	0.0713988	0.503665	-0.130951	0.218605	0.101393	0.341654	-0.293653	0.00496788	-0.190099	0.0727122	0.513782	2.23092e-07	-0.369145	0.000343074	0.370859	0.000320288	-0.0731526	0.493215	-0.0813364	0.445999	0.0759672	0.476686	-0.624701	4.70096e-11	0.0122736	0.908592	0.0379652	0.722392	-0.195147	0.0652987	0.162242	0.126564	0.0603642	0.571954	-0.0820387	0.442068	0.584703	1.43939e-09	0.217768	0.0392208	0.0492175	0.645035
MRPS22	black	0.11286	0.28955	0.346997	0.000806263	0.0674529	0.52759	-0.00661719	0.950643	0.106926	0.315816	-0.154244	0.146631	-0.00466693	0.965179	0.174672	0.0996401	0.0514491	0.6301	0.457111	5.92537e-06	-0.306627	0.00328842	-0.243476	0.0207533	0.131677	0.216039	-0.389291	0.000149287	0.620817	6.69494e-11	-0.207987	0.0491687	-0.116993	0.272139	-0.0412295	0.699619	-0.138645	0.192498	0.0442546	0.678749	0.233826	0.0265479	-0.475289	2.20476e-06	-0.255749	0.0149769	-0.00653473	0.951257
SDHAF1	black	0.112829	0.289687	0.169833	0.109532	-0.0398038	0.709535	-0.277373	0.00812681	-0.0808203	0.4489	0.136437	0.19975	0.446514	1.0278e-05	0.263907	0.0119584	-0.445963	1.05713e-05	0.48782	1.07823e-06	-0.00502479	0.962511	-0.0111806	0.916702	-0.0945485	0.375394	-0.0933878	0.38131	0.770905	6.30232e-19	-0.0321276	0.763715	-0.0447681	0.67523	0.23962	0.0229237	0.206441	0.0509168	-0.0387726	0.716736	-0.301869	0.0038338	-0.573033	3.58702e-09	-0.416296	4.48458e-05	0.0920259	0.388323
ENSG00000284820	black	0.112632	0.290532	0.383743	0.000188746	0.0232791	0.827595	0.0269987	0.800579	0.105881	0.320599	-0.276299	0.00838671	0.247736	0.0185627	0.0866165	0.416931	-0.226762	0.0316135	0.239258	0.023137	-0.462141	4.53282e-06	-0.168205	0.113025	0.359553	0.000500481	-0.409714	6.06959e-05	0.544915	2.81336e-08	-0.267542	0.010794	-0.289765	0.00560172	-0.00287736	0.978527	-0.339335	0.00106838	-0.147407	0.165606	0.336779	0.00117173	-0.228503	0.0302946	-0.111517	0.295365	-0.069124	0.517388
ENSG00000263020	black	-0.112494	0.29113	0.108725	0.307698	-0.257615	0.0142336	0.268522	0.0104976	-0.165234	0.119624	-0.0919793	0.388564	0.260993	0.0129695	-0.17448	0.100017	-0.0808623	0.448663	0.42291	3.28736e-05	-0.0640669	0.548565	-0.0906721	0.39537	0.0996487	0.350064	-0.366199	0.000385743	0.468146	3.27358e-06	-0.423937	3.13074e-05	-0.287578	0.00598909	-0.0866065	0.416985	-0.366747	0.000377465	-0.141999	0.181855	0.323914	0.0018433	-0.107024	0.315372	0.0513865	0.630517	-0.181875	0.0862279
ZBTB37	black	0.112242	0.292219	0.00984649	0.926612	0.0650394	0.542499	0.0640062	0.548944	0.166876	0.115941	-0.152884	0.150268	-0.268235	0.0105835	-0.12647	0.23491	0.23847	0.0236074	-0.371733	0.000309215	0.0374684	0.72588	-0.10795	0.311181	0.00989035	0.926286	-0.0113562	0.915398	-0.44459	1.13364e-05	-0.0423152	0.692102	0.210525	0.0464063	0.0302097	0.777443	-0.154844	0.145048	0.10794	0.311223	0.131789	0.215646	0.417383	4.26315e-05	0.0910083	0.393613	0.0675721	0.526859
UBR2	black	-0.112099	0.292838	-0.211416	0.045468	-0.0305037	0.775334	0.0424453	0.691204	-0.246481	0.0191861	0.158471	0.135747	-0.198009	0.0613741	-0.000576448	0.995698	0.545515	2.69784e-08	-0.32176	0.00198484	0.328845	0.00155301	-0.135018	0.204511	-0.0568002	0.594898	0.00270348	0.979824	-0.523428	1.20077e-07	-0.0149105	0.889068	-0.263195	0.0121989	-0.344852	0.000872983	0.210059	0.0469039	-0.0612275	0.566459	-0.153098	0.149693	0.529688	7.94971e-08	0.151116	0.155097	-0.160599	0.130506
ZKSCAN8	black	0.110647	0.299171	-0.0867389	0.416271	0.264044	0.0119127	-0.19337	0.0678348	0.100318	0.346823	0.0291063	0.785373	-0.158894	0.134694	0.0791953	0.458101	0.277178	0.00817335	-0.464715	3.94558e-06	0.352536	0.000654881	-0.0236819	0.824659	-0.221208	0.0361478	0.273507	0.00909718	-0.526698	9.69073e-08	0.345331	0.000857661	0.0667474	0.531926	-0.0331076	0.756728	0.231603	0.0280616	0.0318831	0.765461	-0.279391	0.00765732	0.253465	0.0159317	0.0553445	0.604387	0.0669831	0.530476
PCNX4	black	0.110512	0.299765	0.151457	0.154158	0.249904	0.0175261	-0.174332	0.100311	-0.0360171	0.736101	-0.133124	0.210991	-0.071047	0.505775	0.308277	0.00311609	0.158997	0.134436	0.00638034	0.952408	-0.176718	0.0956736	-0.263618	0.0120553	-0.0492639	0.644723	-0.222298	0.0352174	0.159372	0.133508	0.0246489	0.81762	-0.190939	0.0714332	-0.000553957	0.995866	0.0732598	0.49258	-0.0740156	0.488115	0.00602033	0.95509	0.0248334	0.81628	0.101476	0.341255	-0.0565879	0.596278
ATP5MF	black	0.110218	0.30106	0.357319	0.000545581	-0.00500307	0.962673	0.0874157	0.412629	0.169273	0.110723	-0.278327	0.00790191	0.302101	0.00380538	-0.0385432	0.718342	-0.170518	0.108086	0.365217	0.000401025	-0.254598	0.0154516	-0.131964	0.215032	0.020687	0.846543	-0.486218	1.18338e-06	0.596177	5.65847e-10	-0.354481	0.000608219	0.0395118	0.711571	-0.0610776	0.567411	-0.385691	0.000173907	-0.091694	0.390043	0.389758	0.000146339	-0.198876	0.0602249	-0.0150821	0.8878	-0.133693	0.209028
CEBPG	black	0.110186	0.301203	0.253422	0.0159506	0.0383565	0.719649	-0.122379	0.250521	0.0607512	0.569488	0.000964266	0.992803	0.158518	0.13563	0.126328	0.235441	0.056764	0.595134	0.306142	0.00334053	-0.0197748	0.853233	-0.203877	0.0539293	0.0889552	0.404416	-0.193589	0.0675183	0.48779	1.08015e-06	-0.117823	0.268726	0.00975534	0.927289	0.202448	0.0556702	0.0959556	0.368297	-0.04812	0.652432	-0.0265646	0.803721	-0.267784	0.0107201	-0.301168	0.00392062	0.0832736	0.435205
HAX1	black	0.110004	0.302009	0.377021	0.000249396	0.0269081	0.801234	-0.0661289	0.535743	0.0322911	0.762548	-0.178632	0.0920762	0.20329	0.0546386	0.164749	0.120728	-0.215384	0.0414752	0.565582	6.3086e-09	-0.328478	0.00157309	-0.155449	0.143463	0.061936	0.561969	-0.359919	0.000493419	0.833907	1.94659e-24	-0.210591	0.0463359	-0.139042	0.191216	-0.00504338	0.962372	-0.180749	0.0882237	-0.00254262	0.981025	0.148444	0.162617	-0.564609	6.78405e-09	-0.344797	0.000874782	-0.0359	0.736928
TOMM20	black	0.109816	0.30284	0.317948	0.00225951	0.149233	0.160369	0.039728	0.710063	0.105116	0.324129	-0.257169	0.0144084	-0.0220713	0.836412	0.06684	0.531357	0.0992867	0.351826	0.253027	0.0161209	-0.251917	0.0166088	-0.123591	0.245825	0.0735867	0.490646	-0.339426	0.00106487	0.366494	0.000381266	-0.152873	0.150298	-0.112332	0.29183	-0.194374	0.0663926	-0.23947	0.0230115	0.088301	0.407894	0.296953	0.00448069	-0.230455	0.0288718	-0.181244	0.0873416	-0.0792736	0.457656
HNRNPF	black	0.109323	0.30503	0.36022	0.000487698	0.210433	0.046504	-0.173378	0.102214	0.0907571	0.394925	-0.200579	0.0580165	0.0425185	0.690698	0.203554	0.0543181	0.116136	0.27569	0.0936643	0.379895	-0.435651	1.774e-05	-0.211446	0.0454357	0.0673422	0.528269	-0.272779	0.00929095	0.358552	0.000520247	0.00166726	0.987557	-0.0951976	0.37211	-0.160032	0.131887	0.016638	0.876312	-0.0844828	0.428543	0.0998779	0.348952	-0.144545	0.174066	-0.155428	0.143519	-0.112478	0.291198
SOS1	black	-0.10921	0.30553	-0.172257	0.104484	-0.136733	0.198767	0.184065	0.0824477	-0.0144568	0.892423	0.0419233	0.694813	-0.32389	0.0018448	-0.284846	0.00650602	0.430951	2.2337e-05	-0.366881	0.000375458	0.235991	0.0251402	-0.158631	0.135348	0.0967912	0.364121	0.0237282	0.824322	-0.600953	3.79475e-10	-0.160461	0.13084	0.110229	0.301012	-0.113508	0.286773	-0.0291399	0.785131	-0.0768633	0.471487	0.0415014	0.697734	0.692255	4.13047e-14	0.107647	0.312545	-0.0921031	0.387923
DYNLRB1	black	-0.109154	0.30578	0.0702688	0.510458	-0.148398	0.162746	0.0919262	0.388839	-0.134035	0.207854	-0.00981801	0.926824	0.164694	0.120855	-0.0954341	0.370918	-0.123425	0.246464	0.465003	3.88438e-06	-0.135188	0.203934	-0.0417602	0.695941	0.0399939	0.70821	-0.248553	0.018166	0.558454	1.06874e-08	-0.244823	0.0200376	-0.124904	0.240804	0.156082	0.141821	-0.111878	0.293796	-0.251529	0.0167825	0.128093	0.228908	-0.214346	0.0424906	0.0809642	0.44809	-0.172197	0.104607
SCAF8	black	-0.109002	0.306459	-0.182174	0.0857042	-0.0675003	0.527299	0.134047	0.207815	0.0339513	0.750728	0.0707331	0.507661	-0.247009	0.0189215	-0.262542	0.0124231	0.45731	5.86342e-06	-0.413742	5.04706e-05	0.38347	0.000190916	-0.0881643	0.408623	0.0373994	0.726365	0.0573083	0.591602	-0.636412	1.57037e-11	-0.0709528	0.506341	0.130146	0.221473	-0.173928	0.101114	0.0667655	0.531815	-0.0250358	0.814809	-0.0150664	0.887915	0.703403	1.07099e-14	0.239062	0.023253	0.0146978	0.89064
SNX15	black	-0.108736	0.307646	0.0364864	0.732791	-0.0726653	0.496107	0.0484631	0.650116	-0.22296	0.0346623	0.0420401	0.694005	0.207137	0.0501237	0.126034	0.236542	-0.101805	0.339683	0.428801	2.47918e-05	0.0350726	0.742777	0.0464003	0.66409	-0.192396	0.0692586	-0.100815	0.344427	0.484491	1.30752e-06	-0.09008	0.398476	-0.139908	0.18844	0.0680877	0.523703	-0.0336933	0.752561	-0.0652993	0.540883	0.059497	0.577499	-0.376836	0.000251288	0.0214437	0.841002	-0.00157662	0.988233
TMEM205	black	0.107995	0.310974	0.180107	0.0893793	-0.00282232	0.978938	-0.203644	0.0542096	-0.00895585	0.933234	0.0516759	0.628591	0.280225	0.00747046	0.23164	0.0280358	-0.404909	7.54089e-05	0.434775	1.85233e-05	-0.321954	0.00197172	0.0276234	0.796063	0.0551956	0.605361	-0.115864	0.276821	0.672801	3.78602e-13	-0.0410573	0.700814	-0.112914	0.289318	0.183293	0.083765	0.108004	0.310935	-0.0198363	0.852781	-0.139686	0.189148	-0.542829	3.25371e-08	-0.35004	0.000719555	-0.00769789	0.942595
OAZ1	black	0.107785	0.311922	0.325189	0.00176385	0.00585014	0.956358	-0.027344	0.798082	0.0171268	0.872708	-0.11546	0.278511	0.188293	0.0755248	0.240786	0.0222477	-0.164793	0.120628	0.57371	3.40513e-09	-0.362883	0.000439576	-0.144723	0.17353	-0.0169656	0.873896	-0.388639	0.000153489	0.798177	4.51822e-21	-0.218643	0.0384194	-0.143506	0.177213	0.0520846	0.625874	-0.162571	0.125788	-0.0798648	0.454298	0.164124	0.122164	-0.59161	8.24152e-10	-0.319387	0.00215202	-0.0812667	0.44639
EIF3I	black	-0.107677	0.312412	0.191818	0.0701156	-0.184673	0.0814223	0.14495	0.172848	-0.221814	0.0356282	-0.0336848	0.752622	0.171118	0.106833	-0.058462	0.584149	-0.0255421	0.811132	0.622605	5.69274e-11	0.00991849	0.926077	-0.136623	0.199132	0.0448776	0.674481	-0.32646	0.0016878	0.691056	4.75863e-14	-0.366319	0.000383918	-0.16641	0.116978	0.0753162	0.480482	-0.175568	0.097887	0.0682389	0.522779	0.19346	0.0677043	-0.375237	0.000268262	-0.250912	0.0170615	0.0619715	0.561744
COQ3	black	0.107134	0.31487	0.320625	0.00206329	-0.076998	0.470708	0.0825113	0.439435	0.281332	0.00722865	-0.230224	0.0290369	0.145463	0.171319	-0.135536	0.202764	-0.197471	0.062097	0.283076	0.00686154	-0.183567	0.0832949	-0.206355	0.0510157	0.108884	0.306986	-0.366566	0.000380177	0.441411	1.33128e-05	-0.364261	0.000416418	0.180676	0.0883553	0.193672	0.067398	-0.336256	0.00119398	0.114342	0.283225	0.361021	0.000472725	-0.159642	0.132842	-0.0536659	0.615411	-0.00245841	0.981653
RAB11FIP2	black	-0.105482	0.322438	-0.344813	0.000874241	0.0726688	0.496086	-0.0754864	0.479488	-0.213465	0.0433682	0.311937	0.0027626	-0.372801	0.000296171	-0.0158667	0.882003	0.431997	2.12267e-05	-0.28992	0.00557513	0.435395	1.79658e-05	-0.0287934	0.787625	-0.270693	0.00986599	0.427352	2.65866e-05	-0.592994	7.35864e-10	0.36301	0.000437383	0.0656788	0.538529	0.00571441	0.95737	0.437657	1.60613e-05	0.0405415	0.704398	-0.433513	1.97088e-05	0.156595	0.140499	0.00352233	0.973715	0.169972	0.109238
RIDA	black	0.104234	0.328225	0.296147	0.00459555	-0.013811	0.897201	-0.155667	0.142895	-0.0191696	0.857676	-0.00640779	0.952203	0.245286	0.019797	0.155266	0.143941	-0.0290243	0.785963	0.339747	0.00105253	0.0134727	0.899706	-0.267068	0.01094	-0.17127	0.106518	-0.419181	3.91954e-05	0.543148	3.18225e-08	-0.313674	0.00260778	0.0466251	0.662562	0.0688155	0.519264	0.0719993	0.500074	0.0375199	0.725519	-0.0623102	0.559603	-0.196997	0.0627389	-0.347037	0.000805075	0.0858764	0.420938
ANGPTL8	black	-0.104115	0.32878	-0.186196	0.0788978	0.0728884	0.494782	0.0605123	0.57101	-0.191547	0.070519	0.0257902	0.809333	-0.170749	0.107603	0.0446176	0.676261	0.325739	0.00173058	-0.352579	0.000653822	0.0355927	0.739098	0.0743177	0.486336	-0.107939	0.311227	0.125814	0.237367	-0.512848	2.36632e-07	0.141029	0.184889	-0.0666942	0.532255	-0.2541	0.0156611	0.0963879	0.366133	0.00194319	0.985498	-0.00846766	0.936866	0.284781	0.0065188	0.268431	0.0105246	-0.0128656	0.904204
DYNC2I1	black	-0.103557	0.331392	-0.23345	0.026799	-0.0785062	0.462035	0.183503	0.083405	0.0159361	0.881491	-0.0116545	0.913184	-0.0896653	0.40066	-0.246293	0.0192813	0.217886	0.039112	-0.475407	2.19025e-06	0.234051	0.0263984	0.109003	0.306453	-0.0985686	0.355338	0.105305	0.323252	-0.681482	1.43873e-13	-0.0218861	0.837766	0.124569	0.242076	-0.191101	0.0711899	-0.0947354	0.374446	-0.100726	0.344853	0.087884	0.41012	0.687517	7.19798e-14	0.396603	0.000108891	-0.154274	0.146552
NME1-NME2	black	0.103186	0.333137	0.444647	1.13037e-05	0.0878041	0.410548	0.0141558	0.89465	0.014255	0.893916	-0.302906	0.00370847	0.218902	0.0381844	0.152419	0.151528	-0.160049	0.131844	0.56853	5.0539e-09	-0.353643	0.000627944	-0.2107	0.0462207	-0.00577786	0.956897	-0.478608	1.82929e-06	0.845584	1.02744e-25	-0.280233	0.00746863	-0.139691	0.189133	0.0119922	0.910679	-0.323832	0.00184854	0.0302731	0.776988	0.364873	0.000406491	-0.476342	2.07837e-06	-0.154555	0.145808	0.0319286	0.765136
ENSG00000272617	black	0.102506	0.336351	0.226187	0.0320592	-0.042306	0.692166	-0.0983823	0.356252	0.0503905	0.637167	-0.0732415	0.492688	0.222549	0.0350056	0.103956	0.329526	-0.346763	0.00081331	0.375879	0.000261332	-0.309424	0.00300117	-0.137075	0.197635	-0.0272326	0.798888	-0.284263	0.00662131	0.606651	2.33548e-10	-0.17821	0.0928603	-0.00416279	0.968938	0.245833	0.0195153	-0.0982801	0.356754	-0.13387	0.208422	0.0384449	0.71903	-0.381425	0.000207921	-0.242648	0.0212036	0.00901917	0.932763
MORN2	black	0.102177	0.337914	0.328002	0.00159947	-0.00906812	0.932399	0.0390563	0.714752	0.116488	0.274227	-0.154377	0.146279	0.0855159	0.422898	-0.0309094	0.772427	-0.0342202	0.748819	0.46717	3.45282e-06	-0.0926752	0.384969	-0.149928	0.158407	0.0136492	0.898399	-0.375213	0.000268535	0.614502	1.17758e-10	-0.305396	0.0034224	0.074535	0.485059	0.101941	0.339034	-0.20928	0.0477454	0.0952375	0.371908	0.23247	0.0274626	-0.316162	0.0023996	-0.219297	0.0378286	0.130954	0.218592
ST13	black	0.102056	0.338489	0.417554	4.22944e-05	0.176389	0.0963032	0.0723204	0.498159	0.0441644	0.679368	-0.371037	0.000318014	0.0518582	0.627379	-0.0164387	0.877782	0.124903	0.240806	0.285707	0.00633889	-0.181399	0.0870684	-0.230237	0.0290281	0.00507301	0.962151	-0.39206	0.000132586	0.487191	1.11843e-06	-0.179158	0.0911074	-0.143909	0.175989	-0.14204	0.181729	-0.364685	0.000409523	0.141047	0.184833	0.389354	0.000148887	-0.215882	0.0409956	-0.0539172	0.613755	0.0453042	0.671563
GNAI2	black	0.102016	0.33868	0.0741608	0.48726	0.25453	0.0154801	-0.0257586	0.809562	-0.0221424	0.835893	-0.172032	0.104945	0.0537899	0.614593	0.163118	0.124502	-0.1179	0.268413	0.220722	0.0365689	-0.218258	0.0387699	-0.000172003	0.998716	-0.276498	0.00833816	0.0815334	0.444894	0.315602	0.00244512	0.300367	0.00402194	-0.0561918	0.598856	0.0105981	0.921028	-0.166544	0.116678	-0.143852	0.176162	0.0679355	0.524633	-0.565389	6.40014e-09	0.152007	0.152651	-0.043832	0.681651
C18orf21	black	0.101999	0.33876	0.22792	0.030731	-0.0562374	0.598559	0.00225942	0.983138	0.0724286	0.497515	-0.0339616	0.750655	0.0766159	0.472919	0.0486746	0.64869	-0.106988	0.315534	0.425456	2.91174e-05	-0.0310111	0.771698	-0.160416	0.13095	0.101275	0.342217	-0.267127	0.0109217	0.535443	5.40073e-08	-0.231291	0.0282803	-0.0333211	0.755208	0.111349	0.296097	-0.104058	0.329047	-0.0800199	0.453419	0.0694851	0.515197	-0.317992	0.00225617	-0.353302	0.000636142	0.0550822	0.606104
TTC21B	black	-0.101037	0.343357	-0.179261	0.0909196	0.0455022	0.670211	0.110081	0.301668	-0.0672717	0.528702	0.090287	0.397388	-0.355709	0.000580346	-0.179214	0.0910041	0.426595	2.7571e-05	-0.243001	0.0210104	0.31771	0.00227774	-0.0257463	0.809651	0.0371227	0.728311	0.193811	0.067198	-0.517092	1.80763e-07	0.123516	0.246111	-0.0225505	0.832911	-0.165517	0.118984	0.064068	0.548557	0.131405	0.216997	-0.0681987	0.523025	0.269942	0.0100807	0.0444963	0.677092	0.12623	0.235806
C8orf82	black	-0.100975	0.343656	0.0325454	0.760733	-0.240789	0.0222461	0.0500185	0.639658	-0.0339606	0.750662	0.167937	0.113608	0.214888	0.0419579	-0.0914802	0.391154	-0.261561	0.0127666	0.463305	4.25756e-06	0.0550752	0.606149	0.0571616	0.592553	0.146055	0.169564	-0.0883406	0.407683	0.490102	9.43673e-07	-0.209839	0.0471398	0.0380876	0.721534	0.337905	0.00112513	0.031578	0.767641	0.107257	0.314313	-0.0217255	0.83894	-0.421928	3.44377e-05	-0.360489	0.000482621	0.210276	0.0466718
KLHDC3	black	0.100499	0.345946	0.241105	0.0220656	0.0221428	0.835889	-0.120067	0.25965	0.0165449	0.876998	-0.0495357	0.642897	0.189697	0.0733311	0.135706	0.202191	-0.217248	0.0397037	0.464559	3.97901e-06	-0.108619	0.30817	-0.0559866	0.600194	-0.0280371	0.793077	-0.174255	0.100463	0.689218	5.90435e-14	-0.0698605	0.512924	-0.0538009	0.614521	-0.0203964	0.848672	-0.0318589	0.765634	0.00294997	0.977985	-0.0495003	0.643134	-0.508329	3.13989e-07	-0.297053	0.00446663	0.107787	0.311915
P2RY11	black	0.100361	0.346611	0.164592	0.121089	-0.0325913	0.760406	-0.179091	0.0912315	0.050717	0.634984	-0.00510966	0.961878	0.447273	9.8861e-06	0.190799	0.0716453	-0.577391	2.56134e-09	0.31663	0.00236212	-0.316756	0.00235213	0.103094	0.333571	0.0529849	0.619908	-0.107932	0.311261	0.606946	2.2769e-10	-0.0687986	0.519367	-0.0637636	0.550463	0.188089	0.0758467	-0.00384999	0.971271	-0.0640982	0.548369	-0.0608965	0.568563	-0.437153	1.64685e-05	-0.155295	0.143865	-0.0205642	0.847442
MRPL50	black	0.0997641	0.349504	0.283201	0.00683594	0.137361	0.196691	-0.140483	0.186611	-0.0644116	0.546411	-0.0304339	0.775834	0.00723123	0.94607	0.300914	0.00395241	0.0481087	0.652508	0.402777	8.29433e-05	-0.190112	0.0726925	-0.210481	0.0464527	0.096672	0.364715	-0.172195	0.104611	0.55611	1.26762e-08	0.0201285	0.850637	-0.297102	0.00445974	-0.149798	0.158774	0.0733999	0.49175	0.0499748	0.63995	-0.0339357	0.750838	-0.577599	2.52018e-09	-0.380104	0.000219637	0.112455	0.291295
MRPL12	black	0.0996302	0.350154	0.292418	0.00516198	-0.110841	0.298323	0.0255926	0.810766	0.0268491	0.801661	-0.168283	0.112857	0.419213	3.91361e-05	0.0423105	0.692135	-0.318418	0.00222386	0.387768	0.000159277	-0.179925	0.0897081	-0.192886	0.0685388	0.0665682	0.533031	-0.47184	2.67127e-06	0.632089	2.36653e-11	-0.422718	3.31733e-05	-0.100826	0.344372	0.0479235	0.65376	-0.285654	0.00634902	-0.12917	0.224986	0.244282	0.0203226	-0.203564	0.0543067	-0.085557	0.422674	-0.185226	0.0804974
WBP2NL	black	-0.099276	0.351878	-0.342263	0.000960237	-0.141685	0.182833	0.0251001	0.814341	-0.0579393	0.58752	0.230073	0.029146	-0.171832	0.105355	-0.111567	0.295149	-0.00267662	0.980025	-0.282403	0.00700126	0.0597399	0.575944	0.128872	0.226067	0.119531	0.261799	0.326681	0.00167487	-0.482157	1.495e-06	0.110563	0.299541	-0.018797	0.860414	-0.136261	0.200334	0.181158	0.0874957	-0.0545702	0.609461	-0.225546	0.0325631	0.31796	0.00225859	0.138605	0.192629	-0.133213	0.210683
TSEN34	black	0.0992589	0.351962	0.342339	0.000957555	-0.00590141	0.955976	-0.00556117	0.958512	-0.0217585	0.838699	-0.155161	0.144216	0.345148	0.000863513	0.0908327	0.39453	-0.283104	0.00685581	0.493325	7.80395e-07	-0.165812	0.118317	-0.0742765	0.486579	-0.0186628	0.861401	-0.304606	0.00351091	0.753668	1.01932e-17	-0.200025	0.0587278	-0.0983571	0.356376	0.0824707	0.43966	-0.24124	0.0219893	0.0153176	0.886059	0.160526	0.130682	-0.537336	4.74841e-08	-0.308162	0.00312792	0.0842368	0.429893
DGCR6L	black	0.0989766	0.35334	0.307111	0.00323696	-0.0813482	0.445932	-0.0129852	0.903318	-0.054196	0.61192	-0.151995	0.152683	0.340459	0.00102561	0.180757	0.0882109	-0.332573	0.0013617	0.513252	2.30682e-07	-0.257237	0.0143816	-0.154762	0.145264	-0.0338539	0.75142	-0.453585	7.13177e-06	0.778064	1.84534e-19	-0.369015	0.000344861	-0.220899	0.036415	0.0196832	0.853904	-0.263776	0.0120023	-0.0263137	0.805538	0.186791	0.0779288	-0.435305	1.8045e-05	-0.259529	0.0135047	-0.0892575	0.402814
BBLN	black	-0.098646	0.354958	0.111147	0.296981	-0.283609	0.00675262	0.173575	0.101818	-0.102608	0.33587	0.0293015	0.783968	0.222176	0.0353205	-0.0959987	0.368081	-0.237718	0.0240636	0.619012	7.87821e-11	-0.140174	0.187592	0.00551247	0.958875	0.207937	0.0492243	-0.312092	0.00274851	0.687368	7.32395e-14	-0.39651	0.000109331	-0.206307	0.051071	-0.0302161	0.777397	-0.211159	0.0457362	-0.146299	0.168843	0.177221	0.0947169	-0.422061	3.42227e-05	-0.254813	0.0153621	-0.149824	0.1587
NEK1	black	0.0970163	0.363002	0.0125538	0.906515	0.141624	0.183022	0.0974123	0.361037	0.181219	0.0873872	-0.282825	0.00691344	-0.196791	0.0630207	-0.178037	0.0931836	0.232883	0.0271816	-0.482605	1.45716e-06	-0.0880813	0.409066	-0.20115	0.0572912	-0.0687192	0.519851	-0.0797018	0.455222	-0.525063	1.07901e-07	-0.0353053	0.74113	0.206771	0.0505392	-0.0560003	0.600104	-0.26011	0.0132898	-0.0104176	0.922368	0.247904	0.0184805	0.572236	3.81289e-09	0.420858	3.62237e-05	-0.0572912	0.591713
CSNK2B	black	-0.0966984	0.364584	0.139666	0.189213	-0.2456	0.0196349	0.250001	0.017481	-0.149149	0.160605	-0.0896184	0.400907	0.248117	0.0183768	-0.128865	0.226091	-0.0976947	0.35964	0.49907	5.53533e-07	-0.0947436	0.374405	-0.113667	0.286093	0.107881	0.311491	-0.386467	0.000168303	0.563355	7.4482e-09	-0.423238	3.23652e-05	-0.282348	0.00701273	-0.0466505	0.662389	-0.353315	0.00063582	-0.124259	0.24326	0.322502	0.00193503	-0.205866	0.05158	0.000465651	0.996525	-0.157356	0.138558
PAN2	black	0.0966893	0.364629	-0.0341995	0.748966	-0.0180187	0.866139	-0.149957	0.158326	0.146415	0.168501	0.0313724	0.769112	0.121288	0.2548	-0.130158	0.22143	-0.0348561	0.74431	-0.481125	1.58567e-06	0.166427	0.116939	-0.00721062	0.946223	-0.132063	0.214685	0.087543	0.411946	-0.442193	1.27986e-05	-0.0099149	0.926103	0.323913	0.00184337	0.0534902	0.61657	0.127745	0.230187	0.070141	0.51123	-0.211246	0.0456449	0.52724	9.34996e-08	-0.0524716	0.623307	0.0178792	0.867166
ATF4	black	-0.0959794	0.368178	0.138298	0.193627	-0.0229848	0.829741	0.00212098	0.984171	-0.250533	0.0172348	-0.00611752	0.954366	0.133316	0.210327	0.136564	0.199326	-0.0247379	0.816974	0.433444	1.97756e-05	-0.18361	0.0832228	-0.0217452	0.838796	0.164976	0.120212	-0.220431	0.0368234	0.565386	6.40164e-09	-0.0946568	0.374844	-0.450186	8.50996e-06	-0.137675	0.195661	-0.0169563	0.873965	-0.0800148	0.453448	0.051108	0.632374	-0.380813	0.000213273	-0.184247	0.0821405	-0.0995762	0.350417
CNBP	black	0.0959431	0.368359	0.403143	8.16013e-05	0.0129533	0.903554	0.130711	0.219456	0.126711	0.234013	-0.336146	0.00119871	0.0397518	0.709897	0.140279	0.187258	-0.042674	0.689625	0.424128	3.1023e-05	-0.463189	4.28439e-06	-0.325046	0.00177263	0.222527	0.0350244	-0.492011	8.43407e-07	0.614281	1.20075e-10	-0.346777	0.000812888	-0.204705	0.0529403	-0.0660238	0.536393	-0.439707	1.45006e-05	-0.0802026	0.452385	0.50757	3.29141e-07	-0.397225	0.000105968	-0.11257	0.290802	-0.203815	0.0540034
PIK3R2	black	-0.0952789	0.371699	0.128413	0.227737	-0.217679	0.039303	0.178037	0.0931827	-0.0380484	0.721809	-0.055713	0.601979	0.239422	0.0230401	-0.183805	0.0828889	-0.158737	0.135083	0.391406	0.000136368	-0.0784356	0.462439	-0.111022	0.29753	0.228612	0.0302138	-0.320239	0.00209059	0.427114	2.68922e-05	-0.37484	0.000272645	-0.19062	0.0719166	0.0685575	0.520835	-0.295447	0.00469742	-0.128468	0.22754	0.291332	0.00533816	-0.240881	0.0221936	-0.0655766	0.539163	-0.173604	0.101761
ATP11A	black	0.0952383	0.371904	0.0137386	0.897737	0.175568	0.0978863	-0.0691855	0.517015	-0.0408972	0.701926	-0.100333	0.346747	0.0367535	0.730909	0.0751326	0.481556	0.246499	0.0191773	-0.465856	3.70884e-06	0.148286	0.163069	-0.0816196	0.444411	-0.285566	0.00636611	-0.0717048	0.501833	-0.436161	1.72981e-05	0.0426554	0.689753	0.10088	0.344114	-0.224642	0.0332844	0.0405757	0.70416	-0.120741	0.256965	-0.0463533	0.66441	0.542364	3.36031e-08	0.240598	0.0223557	0.114021	0.284588
FASTK	black	0.0950729	0.372739	0.259817	0.013398	-0.164796	0.120622	-0.175026	0.0989447	-0.0101213	0.92457	-0.0101767	0.924158	0.501678	4.72644e-07	0.184292	0.0820636	-0.463916	4.11955e-06	0.353286	0.000636512	-0.199981	0.0587842	-0.124736	0.241443	0.124785	0.241255	-0.444426	1.1431e-05	0.684281	1.04565e-13	-0.395261	0.000115443	-0.225099	0.0329179	0.110899	0.298065	-0.0306599	0.774214	-0.154779	0.145218	-0.0513598	0.630695	-0.199645	0.0592192	-0.286475	0.00619313	-0.190823	0.0716093
ARHGAP31	black	-0.0949249	0.373487	-0.274251	0.00890293	0.168799	0.11174	0.223769	0.0339932	-0.0824459	0.439798	-0.0944246	0.376022	-0.444752	1.12435e-05	-0.0868841	0.415488	0.27114	0.00974033	-0.211789	0.0450793	0.0490049	0.646465	0.120474	0.258026	-0.167018	0.115626	0.367632	0.000364415	-0.500532	5.06682e-07	0.387458	0.000161387	-0.00912858	0.931949	-0.221456	0.0359344	-0.16059	0.130528	0.0229126	0.830268	0.171788	0.105447	0.0863459	0.418394	0.507564	3.29264e-07	-0.0165245	0.877149
C12orf57	black	0.0948215	0.37401	0.175807	0.0974235	0.0894898	0.401586	-0.166291	0.117244	0.13248	0.213227	-0.0512151	0.631659	0.179153	0.0911175	0.163564	0.123462	-0.410863	5.75985e-05	0.490542	9.1958e-07	-0.289298	0.00568258	0.0804336	0.45108	-0.0340901	0.749742	0.0215283	0.840383	0.703552	1.0513e-14	0.126796	0.233696	0.0367262	0.731101	0.182366	0.085368	-0.00567181	0.957687	-0.0357904	0.737702	-0.0567238	0.595395	-0.666642	7.37648e-13	-0.17683	0.0954596	-0.0089043	0.933617
TOE1	black	0.0948071	0.374083	0.149776	0.158837	-0.0380613	0.721718	-0.298337	0.00428943	0.120941	0.256174	0.113473	0.286925	0.423419	3.20885e-05	0.0799777	0.453658	-0.409341	6.1735e-05	0.231477	0.0281495	0.0651567	0.54177	0.0806574	0.449817	-0.0576457	0.589418	0.0653139	0.540793	0.507917	3.22133e-07	0.0363793	0.733546	0.170959	0.107163	0.223982	0.033819	0.247926	0.0184696	-0.0300961	0.778259	-0.332168	0.00138143	-0.289612	0.00562812	-0.306931	0.00325596	0.127911	0.229575
[truncated: 18,791 more rows]
[truncated: 6 more columns]
