# Supplementary material for: Global landscape of protein-coding and long non-coding RNA alternative splicing and regulation in the human esophageal squamous cell carcinoma
Source: Cancer Cell Int. 2026 Jun 22;26:236. doi: 10.1186/s12935-025-03921-9 (PMC13285186; doi:10.1186/s12935-025-03921-9)
Supplement: Supplementary file 12 — Supplementary material 12 [file 12935_2025_3921_MOESM12_ESM.xlsx]

## Sheet: Supplementary Table 6
Supplementary Table 6. Module gene enrichment associations
Description	Module	Size	Overlap	Expect	EnrichmentRatio	pValue	UserId
HALLMARK_MYC_TARGETS_V1	black	195	51	12.1202	4.20786	0	STARD7;RANBP1;HSPD1;EIF3B;AIMP2;SSB;HDGF;PSMB3;PRPF31;CCT4;TRIM28;PSMA7;SET;HSPE1;CCT7;LSM2;SNRPD1;SNRPA;SNRPG;MRPL9;SNRPB2;RUVBL2;PSMA4;POLE3;NME1;DUT;ACP1;PSMA2;RAN;PRDX4;POLD2;LSM7;XRCC6;C1QBP;NOP16;TCP1;UBE2L3;SNRPD3;RRP9;SNRPD2;GLO1;RSL1D1;NDUFAB1;CYC1;CNBP;EIF2S2;MRPS18B;TUFM;PPIA;PSMD8;FBL
HALLMARK_DNA_REPAIR	black	149	34	9.26105	3.67129	9.5246e-12	XPC;SEC61A1;POLR2D;COX17;SAC3D1;POLR2G;UMPS;TARBP2;ALYREF;POLE4;POLR2K;RPA2;ITPA;MPG;NME1;DDB1;DUT;NT5C;POLR2C;BCAP31;POLR2J;GPX4;POLR2I;POLR2F;NELFE;DAD1;SURF1;MRPL40;VPS28;GTF2F1;REV3L;POLR2E;CLP1;NME3
HALLMARK_OXIDATIVE_PHOSPHORYLATION	black	200	36	12.4309	2.896	2.82771e-09	COX17;HTRA2;ATP6V0B;MRPL15;MRPS12;COX7A2L;TIMM50;NDUFB5;MRPS15;MRPL11;SLC25A11;GPX4;NDUFS6;NDUFS8;TIMM10;NDUFA3;ETFB;POLR2F;NDUFAB1;NDUFA8;SURF1;CYC1;MRPS22;ATP5MF;TIMM13;MDH2;MRPL34;OXA1L;NDUFB4;IDH3G;NDUFV1;ECI1;ATP6AP1;TOMM22;IDH3B;CYCS
HALLMARK_MYC_TARGETS_V2	black	57	12	3.54282	3.38713	0.000147761	TBRG4;HSPD1;AIMP2;DCTPP1;GRWD1;TMEM97;HSPE1;MRTO4;IMP4;EXOSC5;NOP16;RRP9
HALLMARK_UNFOLDED_PROTEIN_RESPONSE	black	110	17	6.83702	2.48646	0.000373377	MTHFD2;PDIA6;EXOSC4;PREB;LSM4;CALR;EIF4EBP1;YIF1A;EXOSC5;SRPRB;SEC11A;LSM1;SERP1;RRP9;CEBPG;ATF4;POP4
HALLMARK_MTORC1_SIGNALING	black	197	24	12.2445	1.96007	0.000986881	MTHFD2;RPN1;SLC1A5;HSPD1;TOMM40;TMEM97;HSPE1;CCT6A;PSME3;CALR;SDF2L1;YKT6;PSMA4;PSMD13;SEC11A;HMBS;SERP1;FKBP2;RRP9;NFKBIB;EIF2S2;PSMG1;TPI1;PPIA
HALLMARK_E2F_TARGETS	black	198	22	12.3066	1.78765	0.00509738	MTHFD2;UBE2S;RANBP1;TBRG4;SNRPB;DCTPP1;PHF5A;POLE4;POP7;RPA2;PTTG1;NME1;DUT;RAN;PRDX4;POLD2;XRCC6;AK2;PAN2;NAA38;JPT1;PPP1R8
HALLMARK_ADIPOGENESIS	black	198	19	12.3066	1.54388	0.0369449	SLC1A5;CD151;PREB;MRPL15;GPX4;SLC25A1;SLC25A10;PPM1B;ETFB;NDUFAB1;JAGN1;CHCHD10;AK2;CYC1;COQ3;MDH2;UCK1;IDH3G;DHRS7
HALLMARK_UV_RESPONSE_UP	black	156	15	9.69613	1.54701	0.058858	RPN1;SPR;BSG;GGH;DNAJA1;YKT6;PSMC3;POLE3;SIGMAR1;AP2S1;UROD;CEBPG;KLHDC3;HYAL2;SELENOW
HALLMARK_REACTIVE_OXYGEN_SPECIES_PATHWAY	black	49	6	3.04558	1.97007	0.0808677	PRDX4;GPX4;PTPA;EGLN2;NDUFB4;SELENOS
HALLMARK_PROTEIN_SECRETION	black	96	9	5.96685	1.50833	0.140214	MON2;SCAMP3;TMX1;YKT6;AP2S1;COPE;COPB2;ERGIC3;TMED10
HALLMARK_PI3K_AKT_MTOR_SIGNALING	black	105	9	6.52624	1.37905	0.203493	CALR;PFN1;CFL1;PIN1;NFKBIB;CSNK2B;ARHGDIA;AKT1S1;PIKFYVE
HALLMARK_FATTY_ACID_METABOLISM	black	156	12	9.69613	1.23761	0.261706	YWHAH;ENO3;PSME1;NTHL1;UROD;UROS;MDH2;ERP29;IDH3G;ECI1;IDH3B;MIF
HALLMARK_GLYCOLYSIS	black	198	12	12.3066	0.975084	0.581014	B3GALT6;GNPDA1;POLR3K;GMPPA;SLC25A10;COPB2;HAX1;MDH2;SRD5A3;TPI1;PPIA;MIF
HALLMARK_NOTCH_SIGNALING	black	32	2	1.98895	1.00556	0.600595	MAML2;PSENEN
HALLMARK_HEME_METABOLISM	black	194	11	12.058	0.912257	0.670591	EZH1;BSG;HDGF;HTRA2;SLC10A3;HMBS;HTATIP2;SYNJ1;UROD;UROS;GLRX5
HALLMARK_XENOBIOTIC_METABOLISM	black	197	11	12.2445	0.898364	0.690366	SLC1A5;GSTO1;TMEM97;GSS;ACP1;CSAD;PGRMC1;SPINT2;SLC35B1;COMT;DHRS7
HALLMARK_MITOTIC_SPINDLE	black	198	11	12.3066	0.893827	0.696798	ABR;SAC3D1;MAP3K11;KPTN;AKAP13;TSC1;SOS1;LATS1;RAPGEF6;RICTOR;ARHGDIA
HALLMARK_PANCREAS_BETA_CELLS	black	40	2	2.48619	0.804444	0.721072	SRPRB;SEC11A
HALLMARK_G2M_CHECKPOINT	black	196	9	12.1823	0.738776	0.870525	UBE2S;SNRPD1;RPA2;FOXN3;PTTG1;HMGN2;ATRX;HSPA8;JPT1
HALLMARK_IL2_STAT5_SIGNALING	black	199	9	12.3688	0.727638	0.881406	SLC1A5;GSTO1;UMPS;ENO3;SYNGR2;PTRH2;GPX4;SWAP70;IKZF4
HALLMARK_PEROXISOME	black	104	3	6.46409	0.464103	0.961931	YWHAH;ABCB9;CNBP
HALLMARK_TGF_BETA_SIGNALING	black	54	1	3.35635	0.297942	0.969414	BMPR1A
HALLMARK_SPERMATOGENESIS	black	133	4	8.26657	0.483876	0.970374	OAZ3;CNIH2;TSN;PSMG1
HALLMARK_IL6_JAK_STAT3_SIGNALING	black	87	2	5.40746	0.36986	0.975537	LTBR;HAX1
HALLMARK_HYPOXIA	black	200	6	12.4309	0.482667	0.98822	B3GALT6;NDST2;ENO3;SLC25A1;TPI1;MIF
HALLMARK_CHOLESTEROL_HOMEOSTASIS	black	73	1	4.53729	0.220396	0.991129	TMEM97
HALLMARK_APOPTOSIS	black	160	4	9.94475	0.402222	0.991757	DNAJA1;BCAP31;GPX4;DFFA
HALLMARK_UV_RESPONSE_DN	black	144	3	8.95028	0.335185	0.995103	ATRX;SCAF8;BMPR1A
HALLMARK_ESTROGEN_RESPONSE_LATE	black	198	5	12.3066	0.406285	0.995625	MEST;NXT1;SCUBE2;ETFB;JAK1
HALLMARK_MYOGENESIS	black	199	5	12.3688	0.404243	0.995829	ENO3;CAMK2B;SYNGR2;NAV2;ATP6AP1
HALLMARK_APICAL_JUNCTION	black	199	5	12.3688	0.404243	0.995829	YWHAH;PFN1;TSC1;GNAI2;GTF2F1
HALLMARK_COMPLEMENT	black	200	5	12.4309	0.402222	0.996024	CTSD;PFN1;RCE1;GNAI2;GP1BA
HALLMARK_INTERFERON_ALPHA_RESPONSE	black	96	1	5.96685	0.167593	0.998032	PSME1
HALLMARK_ANDROGEN_RESPONSE	black	100	1	6.21547	0.160889	0.998487	XRCC6
HALLMARK_P53_PATHWAY	black	196	4	12.1823	0.328345	0.998676	XPC;SEC61A1;CTSD;NUDT15
HALLMARK_COAGULATION	black	138	2	8.57735	0.233172	0.998712	PEF1;GP1BA
HALLMARK_INTERFERON_GAMMA_RESPONSE	black	198	4	12.3066	0.325028	0.998808	MTHFD2;PSMA2;PSME1;RAPGEF6
HALLMARK_ESTROGEN_RESPONSE_EARLY	black	199	4	12.3688	0.323395	0.998869	ISG20L2;NXT1;MED13L;NAV2
HALLMARK_BILE_ACID_METABOLISM	black	112	1	6.96133	0.143651	0.999313	PEX16
HALLMARK_ALLOGRAFT_REJECTION	black	196	3	12.1823	0.246259	0.999727	MRPL3;NME1;EIF5A
HALLMARK_KRAS_SIGNALING_DN	black	199	3	12.3688	0.242546	0.99977	NRIP2;CCDC106;GP1BA
HALLMARK_TNFA_SIGNALING_VIA_NFKB	black	200	2	12.4309	0.160889	0.999971	YRDC;PHLDA2
HALLMARK_INFLAMMATORY_RESPONSE	black	200	2	12.4309	0.160889	0.999971	GP1BA;SELENOS
HALLMARK_EPITHELIAL_MESENCHYMAL_TRANSITION	black	200	2	12.4309	0.160889	0.999971	MEST;PPIB
HALLMARK_KRAS_SIGNALING_UP	black	199	1	12.3688	0.0808487	0.999998	YRDC
HALLMARK_E2F_TARGETS	blue	198	114	22.2431	5.12519	0	CDC25B;MYBL2;MCM2;KIF2C;AURKB;KIF4A;PRIM2;SPAG5;AURKA;POLA2;DSCC1;KIF18B;TIMELESS;MCM7;TK1;CDKN3;PLK1;DNMT1;UBE2T;TRIP13;BRCA1;GINS1;GINS4;CDCA3;KPNA2;BIRC5;CDCA8;MCM5;HMGB3;CCNB2;ATAD2;TOP2A;RAD51AP1;CKS1B;TFRC;ASF1B;DLGAP5;CENPM;PRKDC;BUB1B;ORC6;CDC20;RNASEH2A;CHEK2;MKI67;CIT;RRM2;NUP107;MELK;BRCA2;MCM3;ANP32E;CENPE;RPA1;XPO1;MCM6;MCM4;RFC2;LMNB1;CDK1;KIF22;TUBB;MMS22L;MAD2L1;STMN1;SSRP1;HELLS;…
HALLMARK_G2M_CHECKPOINT	blue	196	97	22.0184	4.4054	0	CDC25B;MYBL2;MCM2;KIF2C;EXO1;STIL;AURKB;CDC6;UBE2C;KIF4A;PRIM2;AURKA;TPX2;POLA2;E2F1;TROAP;CDC45;CDKN3;PLK1;CCNF;RBL1;RAD54L;KPNA2;BIRC5;MCM5;HMGB3;CCNB2;TOP2A;CKS1B;BUB1;NEK2;CENPF;KNL1;KIF23;ORC6;NUSAP1;CDC20;NDC80;MKI67;FBXO5;BRCA2;MCM3;POLQ;DTYMK;CENPE;XPO1;DBF4;MCM6;GINS2;PRC1;LMNB1;KIF11;CHAF1A;CDK1;TRAIP;KIF22;MNAT1;MAD2L1;STMN1;HMMR;RACGAP1;CHEK1;CDK4;SMC2;CKS2;E2F4;PLK4;CDC25A;DKC1;SUV39…
HALLMARK_MYC_TARGETS_V1	blue	195	58	21.9061	2.64767	4.39315e-13	MCM2;RFC4;CDC45;MCM7;KPNA2;MCM5;CAD;NCBP2;CBX3;CDC20;PSMB2;RNPS1;PSMD3;XPO1;MCM6;MCM4;CDK2;MAD2L1;SRM;CDK4;XPOT;NOP56;HSP90AB1;PSMD14;HNRNPA2B1;NOLC1;CCNA2;CCT3;PSMA6;DEK;PCNA;PSMC4;ILF2;CCT5;PSMA1;ERH;CCT2;APEX1;HNRNPR;PTGES3;PRPS2;TYMS;TRA2B;PPM1G;BUB3;UBA2;RRM1;VBP1;SRSF1;SNRPA1;G3BP1;ABCE1;TFDP1;EIF2S1;USP1;HDAC2;SRSF2;PSMD1
HALLMARK_MTORC1_SIGNALING	blue	197	46	22.1308	2.07856	5.6909e-07	MCM2;AURKA;PLK1;CCNF;GMPS;ELOVL6;BUB1;TFRC;SLC1A4;RRM2;RPA1;MCM4;STIP1;PNO1;PSPH;TUBG1;NMT1;PGM1;PSMD14;ABCF2;CDC25A;MLLT11;DHCR7;NUP205;PSMC2;PSMC4;SLC7A11;CACYBP;TRIB3;PSMB5;GPI;SHMT2;PSMD12;TCEA1;M6PR;G6PD;TXNRD1;RDH11;GCLC;PSAT1;SCD;NUFIP1;HSPA9;SQLE;UNG;EEF1E1
HALLMARK_MYC_TARGETS_V2	blue	57	20	6.40331	3.12338	1.56892e-06	PLK1;MCM5;CBX3;NOP2;MCM4;SRM;CDK4;NOP56;PES1;PLK4;NOLC1;FARSA;IPO4;PPAN;UTP20;RABEPK;TFB2M;BYSL;NIP7;UNG
HALLMARK_MITOTIC_SPINDLE	blue	198	42	22.2431	1.88823	2.38683e-05	ECT2;KIF2C;KIF4A;AURKA;TPX2;GSN;PLK1;CENPJ;SORBS2;BIRC5;CCNB2;TOP2A;PIF1;KNTC1;BUB1;NEK2;CENPF;KIF23;DLGAP5;CKAP5;NUSAP1;NDC80;FBXO5;BRCA2;CENPE;PRC1;LMNB1;KIF11;CDK1;KIF22;ANLN;DYNC1H1;SASS6;RACGAP1;FGD4;CTTN;TTK;KIF20B;LRPPRC;KIF15;KATNB1;SMC3
HALLMARK_SPERMATOGENESIS	blue	133	27	14.9411	1.8071	0.00141174	RPL39L;KIF2C;NCAPH;RFC4;AURKA;CDKN3;TOPBP1;CCNB2;BUB1;NEK2;IL13RA2;DBF4;CDK1;CCNA1;TTK;IP6K1;CSNK2A2;ACRV1;CHFR;GRM8;ADAD1;TNNI3;DMC1;POMC;EZH2;GMCL1;COIL
HALLMARK_DNA_REPAIR	blue	149	27	16.7385	1.61305	0.00743127	RFC4;POLA2;RAD51;NCBP2;FEN1;POLR2H;RFC2;PRIM1;SSRP1;ZWINT;RFC3;RAE1;ADRM1;PCNA;NELFCD;SF3A3;DGUOK;RFC5;TYMS;BOLA2;TK2;CSTF3;GTF3C5;AGO4;POLR1C;GTF2H3;NUDT21
HALLMARK_UNFOLDED_PROTEIN_RESPONSE	blue	110	20	12.3573	1.61848	0.0190456	CEBPB;CKS1B;SLC1A4;KHSRP;EXOSC2;XPOT;NOP56;DKC1;NOLC1;EXOSC9;EIF4G1;MTREX;BANF1;ERN1;NFYB;PSAT1;DCTN1;EIF2S1;NFYA;HSPA9
HALLMARK_REACTIVE_OXYGEN_SPECIES_PATHWAY	blue	49	8	5.5046	1.45333	0.178514	MSRA;CDKN2D;GCLM;SBNO2;G6PD;TXNRD1;GCLC;SRXN1
HALLMARK_ESTROGEN_RESPONSE_LATE	blue	198	23	22.2431	1.03403	0.465642	PDCD4;STIL;CDC6;ACOX2;TOP2A;SLC1A4;JAK2;CDC20;RNASEH2A;KIF20A;GINS2;NPY1R;CCNA1;PLK4;DHCR7;PTGES;PLAC1;SGK1;CALCR;XRCC3;BTG3;METTL3;CYP4F11
HALLMARK_UV_RESPONSE_UP	blue	156	18	17.5249	1.02711	0.490109	SHOX2;RFC4;TFRC;GRINA;FEN1;POLR2H;LHX2;CDK2;ABCB1;STIP1;MAPK8IP2;CHRNA5;NKX2-5;PPAT;CCNE1;TCHH;BTG3;CDC5L
HALLMARK_PEROXISOME	blue	104	11	11.6832	0.94152	0.632096	TOP2A;ABCD3;ABCB1;CACNA1B;MSH2;ABCC5;SLC25A17;PEX5;CADM1;RDH11;MLYCD
HALLMARK_PI3K_AKT_MTOR_SIGNALING	blue	105	11	11.7956	0.932553	0.64505	CAB39L;E2F1;CDK2;AP2M1;CDK1;CDK4;GNA14;TRIB3;PPP2R1B;RIPK1;MKNK1
HALLMARK_ANDROGEN_RESPONSE	blue	100	9	11.2339	0.801148	0.807128	CENPN;PIAS1;NGLY1;ADRM1;SELENOP;SGK1;SMS;UBE2I;SCD
HALLMARK_FATTY_ACID_METABOLISM	blue	156	14	17.5249	0.798865	0.851647	MGLL;ETFDH;ALAD;SUCLG2;AQP7;HSPH1;HSP90AA1;NCAPH2;DECR1;ADSL;APEX1;SMS;RDH11;MLYCD
HALLMARK_WNT_BETA_CATENIN_SIGNALING	blue	42	3	4.71823	0.635831	0.866451	WNT5B;HDAC2;SKP2
HALLMARK_KRAS_SIGNALING_DN	blue	199	18	22.3554	0.805173	0.869572	SHOX2;RGS11;CCNA1;SNCB;ATP6V1B1;NUDT11;SELENOP;PRKN;RIBC2;SGK1;SLC30A3;NGB;BRDT;TNNI3;PDE6B;GTF3C5;PAX3;C5
HALLMARK_TGF_BETA_SIGNALING	blue	54	4	6.0663	0.659381	0.871565	TGIF1;IFNGR2;HIPK2;TGFB1
HALLMARK_XENOBIOTIC_METABOLISM	blue	197	17	22.1308	0.768162	0.907073	ETFDH;ACOX2;PC;ALDH2;CYP26A1;NMT1;MTHFD1;PTGES;MBL2;SHMT2;GART;PTGES3;CYP17A1;SLC22A1;GCLC;HRG;SMOX
HALLMARK_ANGIOGENESIS	blue	36	2	4.0442	0.494536	0.924683	CXCL6;PGLYRP1
HALLMARK_HEME_METABOLISM	blue	194	16	21.7937	0.734156	0.933434	ALAD;GMPS;TFRC;PC;TMCC2;RAD23A;SLC7A11;PSMD9;TCEA1;GCLM;DCUN1D1;GCLC;GYPB;UBAC1;SMOX;ABCB6
HALLMARK_GLYCOLYSIS	blue	198	16	22.2431	0.719324	0.945163	AGRN;ARTN;AURKA;PC;KIF20A;CDK1;STMN1;HMMR;B4GALT2;DEPDC1;DPYSL4;PSMC4;G6PD;GCLC;SLC16A3;ABCB6
HALLMARK_OXIDATIVE_PHOSPHORYLATION	blue	200	16	22.4678	0.712131	0.950332	ETFDH;MPC1;ACAT1;ACADSB;BDH2;OPA1;LDHB;DECR1;LRPPRC;GPI;PDP1;CYB5R3;TIMM9;ETFA;TIMM17A;HSPA9
HALLMARK_P53_PATHWAY	blue	196	15	22.0184	0.681248	0.964709	ABAT;SLC3A2;IRAK1;SESN1;RAD51C;LDHB;ABCC5;PCNA;SLC7A11;TRIB3;TGFB1;AEN;TCHH;NOL8;CGRRF1
HALLMARK_PROTEIN_SECRETION	blue	96	6	10.7845	0.556352	0.966866	ANP32E;STX7;AP2M1;SNX2;ATP6V1B1;M6PR
HALLMARK_CHOLESTEROL_HOMEOSTASIS	blue	73	4	8.20074	0.487761	0.971221	DHCR7;TRIB3;SCD;SQLE
HALLMARK_TNFA_SIGNALING_VIA_NFKB	blue	200	15	22.4678	0.667623	0.971563	CXCL6;CEBPB;CSF2;ACKR3;TGIF1;CCL20;EFNA1;IFNGR2;ICOSLG;ZC3H12A;SGK1;REL;CEBPD;BTG3;CCNL1
HALLMARK_APOPTOSIS	blue	160	11	17.9742	0.611988	0.977774	CDC25B;PDCD4;GSN;BRCA1;TOP2A;CDK2;CCNA1;DAP3;TNFSF10;HMGB2;BTG3
HALLMARK_ESTROGEN_RESPONSE_EARLY	blue	199	14	22.3554	0.626246	0.983894	MINDY1;SLC39A6;ABAT;SLC1A4;JAK2;NPY1R;GAB2;SYT12;UNC119;DHCR7;PTGES;TMEM164;SH3BP5;CALCR
HALLMARK_HEDGEHOG_SIGNALING	blue	36	1	4.0442	0.247268	0.986545	ADGRG1
HALLMARK_IL6_JAK_STAT3_SIGNALING	blue	87	4	9.77348	0.409271	0.991468	CSF2;IFNGR2;TGFB1;IL3RA
HALLMARK_KRAS_SIGNALING_UP	blue	199	13	22.3554	0.581514	0.991994	MMP10;CAB39L;HOXD11;ZNF639;CSF2;CBX8;BTC;ABCB1;PEG3;ETV4;CCL20;PPBP;CDADC1
HALLMARK_IL2_STAT5_SIGNALING	blue	199	13	22.3554	0.581514	0.991994	CDC6;CSF2;NOP2;COCH;ABCB1;ETV4;WLS;SCN9A;CCNE1;UCK2;HIPK2;TNFSF10;IL3RA
HALLMARK_APICAL_SURFACE	blue	44	1	4.94291	0.20231	0.994862	BRCA1
HALLMARK_BILE_ACID_METABOLISM	blue	112	5	12.582	0.397395	0.996826	RBP1;ABCD3;CYP8B1;GCLM;MLYCD
HALLMARK_ADIPOGENESIS	blue	198	11	22.2431	0.494536	0.998349	MGLL;PDCD4;ELOVL6;ALDH2;RAB34;SLC5A6;NMT1;PGM1;DHCR7;DECR1;PTCD3
HALLMARK_INTERFERON_ALPHA_RESPONSE	blue	96	3	10.7845	0.278176	0.999154	LAMP3;PNPT1;LY6E
HALLMARK_ALLOGRAFT_REJECTION	blue	196	10	22.0184	0.454165	0.999264	IL11;BRCA1;JAK2;RPL3L;IFNGR2;MBL2;ICOSLG;TGFB1;ABCE1;MTIF2
HALLMARK_UV_RESPONSE_DN	blue	144	6	16.1768	0.370902	0.999357	MGLL;ATP2C1;SPOP;KALRN;NFIB;ARHGEF9
HALLMARK_INTERFERON_GAMMA_RESPONSE	blue	198	10	22.2431	0.449578	0.999371	EIF4E3;PNPT1;JAK2;PSMB2;NUP93;LY6E;FCGR1A;RIPK1;TNFSF10;VAMP5
HALLMARK_MYOGENESIS	blue	199	10	22.3554	0.447319	0.999419	AGRN;GSN;TEAD4;PC;FST;GNAO1;TGFB1;SLN;SCD;TNNC2
HALLMARK_INFLAMMATORY_RESPONSE	blue	200	10	22.4678	0.445082	0.999463	CXCL6;ATP2C1;LAMP3;LY6E;CCL20;ADRM1;IFNGR2;ICOSLG;OPRK1;TNFSF10
HALLMARK_COAGULATION	blue	138	5	15.5028	0.322523	0.999708	MMP10;GSN;ACOX2;MBL2;HRG
HALLMARK_COMPLEMENT	blue	200	9	22.4678	0.400574	0.999819	CEBPB;JAK2;RBSN;CASP10;PIK3CA;PDP1;USP14;MSRB1;HSPA1A
HALLMARK_EPITHELIAL_MESENCHYMAL_TRANSITION	blue	200	7	22.4678	0.311557	0.999986	COLGALT1;CXCL6;MCM7;PFN2;SNTB1;CADM1;TGFB1
HALLMARK_APICAL_JUNCTION	blue	199	6	22.3554	0.268391	0.999997	MAPK11;TUBG1;ICAM5;IKBKG;SLC30A3;ITGA10
HALLMARK_HYPOXIA	blue	200	6	22.4678	0.267049	0.999997	ACKR3;PGM1;EFNA1;DPYSL4;GPI;TPST2
HALLMARK_PANCREAS_BETA_CELLS	brown	40	17	3.25967	5.21525	3.29865e-09	ABCC8;DCX;SLC2A2;NEUROD1;NEUROG3;SYT13;SST;PAK3;ISL1;PAX6;INSM1;PAX4;GCG;HNF1A;FOXA2;CHGA;PDX1
HALLMARK_WNT_BETA_CATENIN_SIGNALING	brown	42	10	3.42265	2.92171	0.00156895	DVL2;GNAI1;NOTCH1;MYC;FRAT1;AXIN2;PSEN2;PPARD;CSNK1E;PTCH1
HALLMARK_ESTROGEN_RESPONSE_EARLY	brown	199	28	16.2169	1.7266	0.00265313	KCNK5;CD44;TFF3;CELSR1;IGF1R;RBBP8;GJA1;AKAP1;SLC22A5;TFF1;KRT8;SVIL;IL17RB;MLPH;ADD3;MYC;ABHD2;MYOF;FKBP4;RETREG1;ASB13;KRT18;MSMB;PDZK1;LRIG1;TMPRSS3;SEMA3B;PMAIP1
HALLMARK_KRAS_SIGNALING_DN	brown	199	27	16.2169	1.66493	0.00524936	MTHFR;ARHGDIG;GP2;IRS4;GPRC5C;ATP4A;SNN;TFF2;AMBN;SLC6A14;KCNE2;CAPN9;GAMT;RYR1;PAX4;HNF1A;COQ8A;CPA2;NPY4R;PDK2;NR6A1;DLK2;NOS1;LFNG;SLC5A5;SPHK2;HSD11B2
HALLMARK_XENOBIOTIC_METABOLISM	brown	197	26	16.0539	1.61955	0.00876499	CAT;ASL;CYP4F2;ABCC3;RAP1GAP;LPIN2;CYP27A1;HACL1;TTPA;F11;ATP2A2;SLC46A3;CASP6;HNF4A;FABP1;DDC;CNDP2;CD36;PPARD;CCL25;ID2;CA2;FBP1;SLC35D1;HSD17B2;REG1A
HALLMARK_GLYCOLYSIS	brown	198	25	16.1354	1.54939	0.0171153	CD44;TFF3;ENO1;PKP2;PPFIA4;EGFR;HOMER1;ANG;GAL3ST1;HS6ST2;B3GAT1;GPC1;CASP6;GOT2;GFPT1;ALDOB;ME2;FKBP4;BPNT1;NOL3;LCT;SOX9;SLC37A4;CHST4;CLDN3
HALLMARK_ESTROGEN_RESPONSE_LATE	brown	198	25	16.1354	1.54939	0.0171153	KCNK5;CD44;TFF3;CACNA2D2;ST6GALNAC2;RBBP8;SLC22A5;TFF1;IL17RB;LTF;ASCL1;DNAJC1;ADD3;ABHD2;MYOF;FKBP4;SERPINA5;PDZK1;TMPRSS3;TNNC1;SEMA3B;ID2;CA2;TSPAN13;AGR2
HALLMARK_BILE_ACID_METABOLISM	brown	112	16	9.12707	1.75303	0.0182377	CAT;SULT1B1;NR1H4;CYP27A1;ACSL5;EFHC1;HACL1;APOA1;TTR;PHYH;GNPAT;SLC22A18;NR1I2;GC;NR0B2;ABCG8
HALLMARK_HEDGEHOG_SIGNALING	brown	36	7	2.9337	2.38606	0.0238094	CELSR1;ACHE;SHH;CRMP1;UNC5C;LDB1;PTCH1
HALLMARK_KRAS_SIGNALING_UP	brown	199	24	16.2169	1.47994	0.0316499	NR1H4;PIGR;SCG3;NIN;TSPAN1;HKDC1;MYCN;FGF9;FUCA1;BPGM;F2RL1;SOX9;USH1C;EVI5;TPH1;NR0B2;GPRC5B;BTBD3;SEMA3B;ID2;CA2;NAP1L2;TSPAN13;SNAP91
HALLMARK_HEME_METABOLISM	brown	194	22	15.8094	1.39158	0.0680343	CAT;ABCG2;MGST3;RAP1GAP;LPIN2;SIDT2;RNF123;SLC6A9;KHNYN;CTSE;IGSF3;MARK3;SLC30A10;SDCBP;BPGM;SLC25A38;FN3K;TRIM10;MYL4;GDE1;CA2;TSPO2
HALLMARK_COAGULATION	brown	138	16	11.2459	1.42275	0.093531	APOC3;ANG;APOA1;C8A;HPN;F11;C9;C8G;CTSE;HNF4A;MEP1A;THBD;CFI;FGG;CTSO;FGA
HALLMARK_ANDROGEN_RESPONSE	brown	100	12	8.14917	1.47254	0.111123	UBE2J1;AZGP1;KRT8;ABHD2;SPDEF;IQGAP2;SLC38A2;DNAJB9;PA2G4;RPS6KA3;TPD52;PGM3
HALLMARK_NOTCH_SIGNALING	brown	32	5	2.60773	1.91737	0.114301	NOTCH1;PSEN2;PPARD;FZD5;LFNG
HALLMARK_PROTEIN_SECRETION	brown	96	10	7.8232	1.27825	0.253679	TSPAN8;TOM1L1;EGFR;SEC22B;CD63;KRT18;GOSR2;RPS6KA3;SNAP23;TPD52
HALLMARK_MYOGENESIS	brown	199	19	16.2169	1.17162	0.265379	FKBP1B;ACHE;PPFIA4;SVIL;NOTCH1;ANKRD2;SPDEF;MYBPC3;CHRNB1;RYR1;CD36;WWTR1;CTF1;PSEN2;MYL4;DAPK2;TNNC1;NOS1;OCEL1
HALLMARK_APICAL_SURFACE	brown	44	5	3.58564	1.39445	0.286752	TMEM8B;PKHD1;SULF2;CX3CL1;AFAP1L2
HALLMARK_FATTY_ACID_METABOLISM	brown	156	14	12.7127	1.10126	0.393182	GPD1;RDH16;CA4;ACAA2;ACSL5;PDHA1;SLC22A5;FABP2;ACADS;ECI2;FABP1;CD36;CA2;ACSS1
HALLMARK_INFLAMMATORY_RESPONSE	brown	200	17	16.2983	1.04305	0.465353	SLC4A4;CLEC5A;HPN;SRI;ATP2A2;ITGB8;MARCO;SLC28A2;MYC;ADM;IRF1;CX3CL1;PTGER2;MEP1A;FZD5;SLC31A1;KCNJ2
HALLMARK_PEROXISOME	brown	104	9	8.47514	1.06193	0.476918	CAT;ABCC8;ACSL5;TTR;ECI2;GNPAT;NR1I2;ALB;HSD11B2
HALLMARK_UV_RESPONSE_DN	brown	144	12	11.7348	1.0226	0.512755	DDAH1;IGF1R;GJA1;GCNT1;SRI;ADD3;CACNA1A;SLC22A18;MYC;TGFBR2;PHF3;CAP2
HALLMARK_ADIPOGENESIS	brown	198	16	16.1354	0.991611	0.553941	CAT;BCL6;MGST3;ACAA2;DNAJC15;ACADS;ORM1;PHYH;BCL2L13;ENPP2;DGAT1;SULT1A1;CD36;MRAP;DNAJB9;TKT
HALLMARK_COMPLEMENT	brown	200	16	16.2983	0.981695	0.570882	SCG3;ANG;APOA4;F5;C9;KLK1;C4BPB;LTF;GCA;IRF1;HNF4A;CD36;DYRK2;CTSO;SRC;CA2
HALLMARK_ANGIOGENESIS	brown	36	3	2.9337	1.0226	0.571749	SERPINA5;THBD;APOH
HALLMARK_APICAL_JUNCTION	brown	199	15	16.2169	0.924964	0.665665	TMEM8B;CNN2;GNAI1;CNTN1;EGFR;RHOF;PDZD3;THBS3;COL9A1;CX3CL1;GAMT;CLDN18;NRAP;NF2;SRC
HALLMARK_UNFOLDED_PROTEIN_RESPONSE	brown	110	8	8.96409	0.89245	0.684733	EIF4A3;GEMIN4;SRPRA;GOSR2;DNAJC3;DNAJB9;EIF2AK3;ALDH18A1
HALLMARK_CHOLESTEROL_HOMEOSTASIS	brown	73	5	5.9489	0.840492	0.721541	ADH4;GNAI1;ACSS2;PCYT2;SEMA3B
HALLMARK_IL6_JAK_STAT3_SIGNALING	brown	87	6	7.08978	0.846289	0.724276	CD44;IL17RB;TNF;IRF1;CD36;REG1A
HALLMARK_TNFA_SIGNALING_VIA_NFKB	brown	200	14	16.2983	0.858983	0.76583	BCL6;CD44;SPSB1;SNN;TNF;FUT4;MYC;IRF1;F2RL1;KLF2;DUSP4;RNF19B;DNAJB4;ID2
HALLMARK_HYPOXIA	brown	200	14	16.2983	0.858983	0.76583	PCK1;ENO1;PPFIA4;EGFR;GPC1;CASP6;VHL;ADM;ALDOB;SLC37A4;GAPDH;TPD52;FBP1;STBD1
HALLMARK_SPERMATOGENESIS	brown	133	9	10.8384	0.830381	0.768589	SCG3;MEP1B;SYCP1;NF2;IFT88;NOS1;SLC12A2;SNAP91;DPEP3
HALLMARK_APOPTOSIS	brown	160	10	13.0387	0.766949	0.852642	CD44;CASP6;TNF;IRF1;PSEN2;PLPPR4;KRT18;DNAJC3;LMNA;PMAIP1
HALLMARK_IL2_STAT5_SIGNALING	brown	199	12	16.2169	0.739971	0.898891	NCS1;CD44;PHTF2;IGF1R;ETFBKMT;SNX14;MYC;PTGER2;GALM;LRIG1;CA2;PTCH1
HALLMARK_UV_RESPONSE_UP	brown	156	9	12.7127	0.707953	0.900556	NAT1;C4BPB;RAB27A;IRF1;FKBP4;DGAT1;CCK;SULT1A1;CA2
HALLMARK_INTERFERON_ALPHA_RESPONSE	brown	96	5	7.8232	0.639124	0.902244	SLC25A28;TRIM14;TDRD7;IRF1;GMPR
HALLMARK_P53_PATHWAY	brown	196	11	15.9724	0.688689	0.934558	PTPN14;TP63;NOTCH1;FUCA1;BLCAP;RPS27L;COQ8A;RNF19B;DNTTIP2;NUPR1;SLC35D1
HALLMARK_MITOTIC_SPINDLE	brown	198	11	16.1354	0.681733	0.939572	NIN;RHOF;GEMIN4;SMC4;PCGF5;TUBGCP5;LLGL1;SHROOM1;YWHAE;KLC1;WASF1
HALLMARK_TGF_BETA_SIGNALING	brown	54	2	4.40055	0.454488	0.942291	WWTR1;ID2
HALLMARK_MYC_TARGETS_V2	brown	57	2	4.64503	0.430568	0.95335	MYC;PA2G4
HALLMARK_MTORC1_SIGNALING	brown	197	9	16.0539	0.560613	0.984226	ENO1;ATP2A2;ADD3;PITPNB;SYTL2;SLC37A4;ACACA;NUPR1;GAPDH
HALLMARK_REACTIVE_OXYGEN_SPECIES_PATHWAY	brown	49	1	3.99309	0.250432	0.984845	CAT
HALLMARK_EPITHELIAL_MESENCHYMAL_TRANSITION	brown	200	9	16.2983	0.552203	0.986407	CD44;GJA1;PRSS2;GPC1;FUCA1;ID2;SERPINE2;CAP2;PDLIM4
HALLMARK_MYC_TARGETS_V1	brown	195	8	15.8909	0.503433	0.99258	PSMD7;KPNB1;PWP1;MYC;GOT2;SF3B3;YWHAE;PA2G4
HALLMARK_ALLOGRAFT_REJECTION	brown	196	8	15.9724	0.500865	0.992969	ACHE;GCNT1;EGFR;DEGS1;TNF;LY75;PRKCG;TPD52
HALLMARK_PI3K_AKT_MTOR_SIGNALING	brown	105	3	8.55663	0.350605	0.993384	EGFR;RPS6KA3;ACACA
HALLMARK_INTERFERON_GAMMA_RESPONSE	brown	198	8	16.1354	0.495806	0.993691	SLC25A28;TRIM14;AUTS2;SRI;TDRD7;BPGM;IRF1;METTL7B
HALLMARK_OXIDATIVE_PHOSPHORYLATION	brown	200	7	16.2983	0.429492	0.997943	SLC25A20;MGST3;ACAA2;PDHA1;COX11;PHYH;GOT2
HALLMARK_DNA_REPAIR	brown	149	4	12.1423	0.329428	0.998679	UPF3B;SDCBP;MPC2;POLB
HALLMARK_G2M_CHECKPOINT	brown	196	5	15.9724	0.31304	0.999782	SMC4;KPNB1;MYC;SLC12A2;PRMT5
HALLMARK_E2F_TARGETS	brown	198	3	16.1354	0.185927	0.999994	SMC4;MYC;PA2G4
HALLMARK_APICAL_SURFACE	cyan	44	1	0.0405157	24.6818	0.0399178	AKAP7
HALLMARK_IL6_JAK_STAT3_SIGNALING	cyan	87	1	0.0801105	12.4828	0.0777619	IL7
HALLMARK_INTERFERON_ALPHA_RESPONSE	cyan	96	1	0.0883978	11.3125	0.085539	IL7
HALLMARK_APOPTOSIS	cyan	160	1	0.14733	6.7875	0.139433	ADD1
HALLMARK_HEME_METABOLISM	cyan	194	1	0.178637	5.59794	0.167077	ADD1
HALLMARK_ALLOGRAFT_REJECTION	cyan	196	1	0.180479	5.54082	0.168682	IL7
HALLMARK_INTERFERON_GAMMA_RESPONSE	cyan	198	1	0.18232	5.48485	0.170284	IL7
HALLMARK_KRAS_SIGNALING_DN	cyan	199	1	0.183241	5.45729	0.171085	ZNF112
HALLMARK_APICAL_SURFACE	darkgreen	44	1	0.0405157	24.6818	0.0399178	NTNG1
HALLMARK_PI3K_AKT_MTOR_SIGNALING	darkgreen	105	1	0.0966851	10.3429	0.0932668	ADCY2
HALLMARK_XENOBIOTIC_METABOLISM	darkgreen	197	1	0.1814	5.51269	0.169483	UPB1
HALLMARK_APICAL_JUNCTION	darkgreen	199	1	0.183241	5.45729	0.171085	ATP1A3
HALLMARK_TNFA_SIGNALING_VIA_NFKB	darkgrey	200	20	1.38122	14.48	0	EGR2;KLF6;CCN1;EGR3;DUSP1;MCL1;FOSL1;ATF3;NR4A1;MAP3K8;ETS2;NR4A3;NR4A2;JUN;EGR1;BTG2;FOSB;FOS;IER2;GEM
HALLMARK_APOPTOSIS	darkgrey	160	7	1.10497	6.335	8.02788e-05	SLC20A1;EGR3;MCL1;ATF3;WEE1;JUN;BTG2
HALLMARK_HYPOXIA	darkgrey	200	7	1.38122	5.068	0.000325173	KLF6;CCN1;DUSP1;ATF3;JUN;FOS;ERRFI1
HALLMARK_UV_RESPONSE_UP	darkgrey	156	5	1.07735	4.64103	0.00385574	ATF3;NR4A1;BTG2;FOSB;FOS
HALLMARK_P53_PATHWAY	darkgrey	196	5	1.35359	3.69388	0.0100776	ATF3;ZFP36L1;JUN;BTG2;FOS
HALLMARK_CHOLESTEROL_HOMEOSTASIS	darkgrey	73	2	0.504144	3.96712	0.089623	ATF3;ERRFI1
HALLMARK_IL6_JAK_STAT3_SIGNALING	darkgrey	87	2	0.600829	3.32874	0.120337	MAP3K8;JUN
HALLMARK_INFLAMMATORY_RESPONSE	darkgrey	200	3	1.38122	2.172	0.157828	KLF6;CD55;BTG2
HALLMARK_EPITHELIAL_MESENCHYMAL_TRANSITION	darkgrey	200	3	1.38122	2.172	0.157828	CCN1;JUN;GEM
HALLMARK_HEDGEHOG_SIGNALING	darkgrey	36	1	0.248619	4.02222	0.221585	ETS2
HALLMARK_UV_RESPONSE_DN	darkgrey	144	2	0.994475	2.01111	0.262087	CCN1;DUSP1
HALLMARK_REACTIVE_OXYGEN_SPECIES_PATHWAY	darkgrey	49	1	0.338398	2.9551	0.289274	PDLIM1
HALLMARK_TGF_BETA_SIGNALING	darkgrey	54	1	0.372928	2.68148	0.313763	SLC20A1
HALLMARK_ESTROGEN_RESPONSE_LATE	darkgrey	198	2	1.3674	1.46263	0.400229	EGR3;FOS
HALLMARK_IL2_STAT5_SIGNALING	darkgrey	199	2	1.37431	1.45528	0.402707	KLF6;MAP3K8
HALLMARK_ESTROGEN_RESPONSE_EARLY	darkgrey	199	2	1.37431	1.45528	0.402707	EGR3;FOS
HALLMARK_KRAS_SIGNALING_DN	darkgrey	199	2	1.37431	1.45528	0.402707	NR4A2;BTG2
HALLMARK_INTERFERON_ALPHA_RESPONSE	darkgrey	96	1	0.662983	1.50833	0.489667	NCOA7
HALLMARK_ANDROGEN_RESPONSE	darkgrey	100	1	0.690608	1.448	0.503936	SRF
HALLMARK_PEROXISOME	darkgrey	104	1	0.718232	1.39231	0.51782	ERCC1
HALLMARK_UNFOLDED_PROTEIN_RESPONSE	darkgrey	110	1	0.759669	1.31636	0.537942	ATF3
HALLMARK_DNA_REPAIR	darkgrey	149	1	1.02901	0.971812	0.650286	ERCC1
HALLMARK_HEME_METABOLISM	darkgrey	194	1	1.33978	0.746392	0.747241	BTG2
HALLMARK_MTORC1_SIGNALING	darkgrey	197	1	1.3605	0.735025	0.752685	BTG2
HALLMARK_XENOBIOTIC_METABOLISM	darkgrey	197	1	1.3605	0.735025	0.752685	ETS2
HALLMARK_E2F_TARGETS	darkgrey	198	1	1.3674	0.731313	0.754474	WEE1
HALLMARK_MITOTIC_SPINDLE	darkgrey	198	1	1.3674	0.731313	0.754474	VCL
HALLMARK_APICAL_JUNCTION	darkgrey	199	1	1.37431	0.727638	0.75625	VCL
HALLMARK_COMPLEMENT	darkgrey	200	1	1.38122	0.724	0.758015	CD55
HALLMARK_SPERMATOGENESIS	darkred	133	1	0.0918508	10.8872	0.0890872	TUBA3C
HALLMARK_ESTROGEN_RESPONSE_LATE	darkred	198	1	0.13674	7.31313	0.130631	SOX3
HALLMARK_APICAL_JUNCTION	darkred	199	1	0.137431	7.27638	0.13126	CLDN6
HALLMARK_ESTROGEN_RESPONSE_EARLY	darkred	199	1	0.137431	7.27638	0.13126	SOX3
HALLMARK_SPERMATOGENESIS	green	133	16	2.57182	6.22127	2.63298e-09	ADAM2;DDX4;DNAJB8;PAPOLB;ZNRF4;TSSK2;PGK2;ODF1;PDHA2;HTR5A;AKAP4;TNP2;TCP11;PRM2;ACTL7B;HBZ
HALLMARK_KRAS_SIGNALING_DN	green	199	17	3.84807	4.4178	1.47728e-07	MYH7;VPREB1;PROP1;CYP11B2;SLC6A3;SCN10A;MYO15A;KCNQ2;SSTR4;CPB1;CACNA1F;CLPS;ARPP21;FSHB;PCDHB1;SLC12A3;INSL5
HALLMARK_COAGULATION	green	138	8	2.66851	2.99793	0.00482049	CPN1;C8B;ITIH1;F13B;GP9;F9;F2;PLG
HALLMARK_MYOGENESIS	green	199	9	3.84807	2.33884	0.0138661	MYH7;MYBPH;MYH2;MYF6;MYL1;MYOG;MYL7;MYL2;ACTN3
HALLMARK_PANCREAS_BETA_CELLS	green	40	3	0.773481	3.87857	0.0412485	G6PC2;INS;GCK
HALLMARK_HEME_METABOLISM	green	194	7	3.75138	1.86598	0.0797328	SPTA1;GYPA;EPB42;AHSP;HBQ1;HBZ;SLC4A1
HALLMARK_BILE_ACID_METABOLISM	green	112	4	2.16575	1.84694	0.170163	CYP7A1;SOAT2;HSD3B1;HAO1
HALLMARK_XENOBIOTIC_METABOLISM	green	197	6	3.80939	1.57505	0.179859	CYP1A2;ITIH1;HGFAC;TAT;CRP;PLG
HALLMARK_COMPLEMENT	green	200	5	3.8674	1.29286	0.344268	MT3;ITIH1;GP9;F2;PLG
HALLMARK_HEDGEHOG_SIGNALING	green	36	1	0.696133	1.43651	0.5063	PLG
HALLMARK_HYPOXIA	green	200	4	3.8674	1.03429	0.545991	NCAN;BRS3;LALBA;GCK
HALLMARK_APICAL_SURFACE	green	44	1	0.850829	1.17532	0.57831	SLC22A12
HALLMARK_ANDROGEN_RESPONSE	green	100	2	1.9337	1.03429	0.581309	KLK2;KLK3
HALLMARK_FATTY_ACID_METABOLISM	green	156	3	3.01657	0.994505	0.586833	HAO2;GAD2;CA6
HALLMARK_REACTIVE_OXYGEN_SPECIES_PATHWAY	green	49	1	0.947514	1.05539	0.617938	MPO
HALLMARK_IL6_JAK_STAT3_SIGNALING	green	87	1	1.68232	0.594417	0.820218	DNTT
HALLMARK_PEROXISOME	green	104	1	2.01105	0.497253	0.871966	HAO2
HALLMARK_PI3K_AKT_MTOR_SIGNALING	green	105	1	2.03039	0.492517	0.874502	FGF17
HALLMARK_ALLOGRAFT_REJECTION	green	196	2	3.79006	0.527697	0.899462	CARTPT;F2
HALLMARK_GLYCOLYSIS	green	198	2	3.82873	0.522367	0.902665	MIOX;LHX9
HALLMARK_APICAL_JUNCTION	green	199	2	3.84807	0.519742	0.904231	CLDN19;ACTN3
HALLMARK_APOPTOSIS	green	160	1	3.09392	0.323214	0.958557	F2
HALLMARK_KRAS_SIGNALING_UP	green	199	1	3.84807	0.259871	0.981278	CFHR2
HALLMARK_EPITHELIAL_MESENCHYMAL_TRANSITION	greenyellow	200	33	6.67587	4.94317	3.21965e-15	COL4A2;GREM1;VCAM1;DPYSL3;FBN1;NNMT;DAB2;TGM2;IGFBP4;SGCD;FBLN2;ITGB3;VIM;PMP22;RGS4;FMOD;FLNA;CCN2;RHOB;SGCB;CDH6;PTX3;FERMT2;DCN;FGF2;LAMA2;MFAP5;TIMP3;MYLK;FBLN5;MGP;SLIT3;EDIL3
HALLMARK_UV_RESPONSE_DN	greenyellow	144	15	4.80663	3.12069	7.23877e-05	DAB2;MAP1B;PTGFR;SDC2;ITGB3;PTPRM;PMP22;AMPH;RGS4;AKT3;FYN;EFEMP1;DLC1;IGFBP5;FBLN5
HALLMARK_KRAS_SIGNALING_UP	greenyellow	199	18	6.6425	2.70982	8.84562e-05	IGF2;GLRX;TMEM176A;PECAM1;TMEM176B;CMKLR1;ADGRL4;ADGRA2;FLT4;SPON1;ITGBL1;SERPINA3;AMMECR1;CBL;GNG11;AKAP12;CFH;F13A1
HALLMARK_APICAL_JUNCTION	greenyellow	199	18	6.6425	2.70982	8.84562e-05	SDC3;VCAM1;FBN1;PECAM1;AKT3;ADAMTS5;CDH6;PKD1;TSPAN4;SPEG;CD209;ADRA1B;CLDN5;CD34;PARVA;ICAM2;VWF;JAM3
HALLMARK_MYOGENESIS	greenyellow	199	16	6.6425	2.40873	0.000843544	COL4A2;AEBP1;PDLIM7;MRAS;SGCD;IGF1;COL15A1;SSPN;DTNA;SPEG;FGF2;LAMA2;SMTN;MYLK;BIN1;MYH3
HALLMARK_COAGULATION	greenyellow	138	11	4.60635	2.38801	0.00592248	FBN1;SERPING1;ITGB3;PECAM1;FYN;C3;TIMP3;CPQ;A2M;VWF;CFH
HALLMARK_IL6_JAK_STAT3_SIGNALING	greenyellow	87	6	2.90401	2.06611	0.0691998	ITGB3;CSF1;IL15RA;ACVRL1;CBL;A2M
HALLMARK_ADIPOGENESIS	greenyellow	198	10	6.60912	1.51306	0.123465	LAMA4;COL15A1;ANGPT1;PHLDB1;SSPN;C3;PTGER3;FZD4;MYLK;MCCC1
HALLMARK_HYPOXIA	greenyellow	200	10	6.67587	1.49793	0.129478	SDC3;TGM2;GLRX;SDC2;CCN2;DTNA;DCN;SRPX;RBPJ;AKAP12
HALLMARK_IL2_STAT5_SIGNALING	greenyellow	199	9	6.6425	1.35491	0.218678	TGM2;BATF3;SYT11;CSF1;RHOB;GLIPR2;GABARAPL1;SELP;IL1RL1
HALLMARK_HEDGEHOG_SIGNALING	greenyellow	36	2	1.20166	1.66437	0.339446	DPYSL2;L1CAM
HALLMARK_COMPLEMENT	greenyellow	200	8	6.67587	1.19834	0.350971	COL4A2;SH2B3;SERPING1;FYN;DGKG;C3;CPQ;CFH
HALLMARK_XENOBIOTIC_METABOLISM	greenyellow	197	7	6.57574	1.06452	0.488897	IGFBP4;IGF1;TMEM176B;GSTA3;MAN1A1;GABARAPL1;VTN
HALLMARK_REACTIVE_OXYGEN_SPECIES_PATHWAY	greenyellow	49	2	1.63559	1.2228	0.491036	GLRX;FES
HALLMARK_INTERFERON_GAMMA_RESPONSE	greenyellow	198	7	6.60912	1.05914	0.494327	VCAM1;SERPING1;CMKLR1;IL15RA;SSPN;SELP;CFH
HALLMARK_INFLAMMATORY_RESPONSE	greenyellow	200	7	6.67587	1.04855	0.505136	ITGB3;CMKLR1;CSF1;IL15RA;SCARF1;GABBR1;STAB1
HALLMARK_APOPTOSIS	greenyellow	160	5	5.3407	0.936207	0.624887	AVPR1A;RHOB;HGF;DCN;TIMP3
HALLMARK_ESTROGEN_RESPONSE_EARLY	greenyellow	199	6	6.6425	0.903275	0.660643	TGM2;IGFBP4;RHOBTB3;PODXL;OLFML3;DLC1
HALLMARK_NOTCH_SIGNALING	greenyellow	32	1	1.06814	0.936207	0.663897	RBX1
HALLMARK_ANGIOGENESIS	greenyellow	36	1	1.20166	0.832184	0.70689	VTN
HALLMARK_CHOLESTEROL_HOMEOSTASIS	greenyellow	73	2	2.43669	0.820784	0.707212	AVPR1A;ANTXR2
HALLMARK_PANCREAS_BETA_CELLS	greenyellow	40	1	1.33517	0.748966	0.744417	AKT3
HALLMARK_WNT_BETA_CATENIN_SIGNALING	greenyellow	42	1	1.40193	0.7133	0.761349	RBPJ
HALLMARK_UV_RESPONSE_UP	greenyellow	156	4	5.20718	0.76817	0.772833	PLCL1;NPTXR;RHOB;DLG4
HALLMARK_APICAL_SURFACE	greenyellow	44	1	1.46869	0.680878	0.777168	SRPX
HALLMARK_ALLOGRAFT_REJECTION	greenyellow	196	5	6.54236	0.764251	0.792155	CCL13;FLNA;CSF1;CCL11;STAB1
HALLMARK_MITOTIC_SPINDLE	greenyellow	198	5	6.60912	0.756531	0.799461	CDC42EP2;FLNA;ARHGAP29;BIN1;TUBD1
HALLMARK_ANDROGEN_RESPONSE	greenyellow	100	2	3.33794	0.599172	0.853791	ADAMTS1;AKAP12
HALLMARK_DNA_REPAIR	greenyellow	149	3	4.97353	0.603194	0.881715	ADA;NPR2;RBX1
HALLMARK_P53_PATHWAY	greenyellow	196	4	6.54236	0.6114	0.900371	TCN2;ADA;CCNK;FGF13
HALLMARK_GLYCOLYSIS	greenyellow	198	4	6.60912	0.605225	0.904663	SDC3;GLRX;SDC2;DCN
HALLMARK_TNFA_SIGNALING_VIA_NFKB	greenyellow	200	4	6.67587	0.599172	0.908792	CSF1;IL15RA;RHOB;PTX3
HALLMARK_SPERMATOGENESIS	greenyellow	133	2	4.43946	0.450506	0.9415	ADCYAP1;JAM3
HALLMARK_HEME_METABOLISM	greenyellow	194	3	6.4756	0.463278	0.961699	C3;TAL1;MPP1
HALLMARK_INTERFERON_ALPHA_RESPONSE	greenyellow	96	1	3.20442	0.312069	0.962966	CSF1
HALLMARK_PROTEIN_SECRETION	greenyellow	96	1	3.20442	0.312069	0.962966	SSPN
HALLMARK_ESTROGEN_RESPONSE_LATE	greenyellow	198	3	6.60912	0.453918	0.965527	IGFBP4;SERPINA3;PTGER3
HALLMARK_KRAS_SIGNALING_DN	greenyellow	199	3	6.6425	0.451637	0.966427	PTGFR;GDNF;SMPX
HALLMARK_PEROXISOME	greenyellow	104	1	3.47145	0.288064	0.971956	DLG4
HALLMARK_BILE_ACID_METABOLISM	greenyellow	112	1	3.73849	0.267488	0.978775	CYP46A1
HALLMARK_MTORC1_SIGNALING	greenyellow	197	2	6.57574	0.304148	0.991349	GLRX;IGFBP5
HALLMARK_FATTY_ACID_METABOLISM	greenyellow	156	1	5.20718	0.192042	0.995459	GABARAPL1
HALLMARK_MYC_TARGETS_V1	greenyellow	195	1	6.50898	0.153634	0.998858	TARDBP
HALLMARK_OXIDATIVE_PHOSPHORYLATION	greenyellow	200	1	6.67587	0.149793	0.999044	MTX2
HALLMARK_UNFOLDED_PROTEIN_RESPONSE	grey	110	16	9.39457	1.70311	0.0232562	CNOT2;TATDN2;SDAD1;CNOT4;DDIT4;DNAJA4;NOP14;EIF4A2;DDX10;SLC30A5;ATF6;CXXC1;EXOC2;DCP2;CNOT6;KIF5B
HALLMARK_HEME_METABOLISM	grey	194	24	16.5686	1.44852	0.0392996	KLF1;TRIM58;HBB;MKRN1;HEBP1;RHD;KDM7A;MOCOS;HAGH;CIR1;RCL1;RNF19A;NR3C1;PPOX;GATA1;FECH;TOP1;XPO7;OSBP2;ERMAP;NNT;NEK7;ALAS2;FBXO7
HALLMARK_WNT_BETA_CATENIN_SIGNALING	grey	42	7	3.58702	1.95148	0.0624563	CCND2;LEF1;CUL1;CTNNB1;TP53;NOTCH4;NUMB
HALLMARK_PROTEIN_SECRETION	grey	96	12	8.1989	1.46361	0.114565	ARFGEF1;ARFGEF2;MAPK1;OCRL;SCAMP1;VPS45;RAB22A;ADAM10;SGMS1;NAPG;COPB1;VAMP4
HALLMARK_SPERMATOGENESIS	grey	133	15	11.3589	1.32055	0.160362	TKTL1;PIAS2;TULP2;AGFG1;GPR182;GAPDHS;YBX2;TEKT2;SLC2A5;CLGN;THEG;CST8;ZC2HC1C;GAD1;PCSK4
HALLMARK_TGF_BETA_SIGNALING	grey	54	7	4.61188	1.51782	0.17384	ARID4B;BCAR3;CTNNB1;ID1;MAP3K7;CDK9;NOG
HALLMARK_KRAS_SIGNALING_DN	grey	199	21	16.9956	1.23561	0.179688	TFCP2L1;PLAG1;WNT16;CHRNG;ADRA2C;FGGY;CACNG1;YBX2;CNTFR;P2RX6;UGT2B17;TEX15;THNSL2;PRODH;FGF16;ZC2HC1C;P2RY4;CKM;VPS50;TAS2R4;KCNN1
HALLMARK_P53_PATHWAY	grey	196	20	16.7394	1.19479	0.230264	CCND2;TNNI1;GPX2;CDKN2A;GADD45A;AK1;TRAF4;CEBPA;PIDD1;DDIT4;WWP1;TP53;VDR;MDM2;PLXNB2;PITPNC1;CDKN1A;S100A4;TSC22D1;SAT1
HALLMARK_E2F_TARGETS	grey	198	20	16.9102	1.18272	0.24447	PNN;CTCF;PSIP1;DONSON;NCAPD2;CDKN2A;RBBP7;TP53;NUP153;RFC1;ASF1A;IPO7;ORC2;MRE11;CDKN1A;SLBP;CDKN2C;LBR;SPC24;EED
HALLMARK_CHOLESTEROL_HOMEOSTASIS	grey	73	8	6.23458	1.28317	0.282751	LSS;CYP51A1;MVD;STX5;HSD17B7;LDLR;CTNNB1;FASN
HALLMARK_DNA_REPAIR	grey	149	15	12.7254	1.17875	0.288823	RRM2B;POLR3C;PDE6G;EIF1B;AAAS;AK1;RNMT;SRSF6;SMAD5;TP53;RAD52;ERCC8;POLA1;POLL;GMPR2
HALLMARK_G2M_CHECKPOINT	grey	196	19	16.7394	1.13505	0.31342	CTCF;RBM14;CUL1;MARCKS;PAFAH1B1;KATNA1;CCNT1;DR1;RPS6KA5;NUP98;BCL3;CUL4A;SMARCC1;TOP1;CDKN2C;LBR;FANCC;MT2A;KIF5B
HALLMARK_GLYCOLYSIS	grey	198	19	16.9102	1.12358	0.329723	TKTL1;HDLBP;MED24;PFKP;GAPDHS;B4GALT4;CLDN9;RPE;PFKFB1;PAXIP1;ANKZF1;DDIT4;SDHC;IRS2;KIF2A;CHST6;NDST3;PHKA2;MERTK
HALLMARK_ADIPOGENESIS	grey	198	19	16.9102	1.12358	0.329723	UBQLN1;PIM3;REEP5;RTN3;GADD45A;PEX14;ELMOD3;PRDX3;SDHC;IDH3A;SLC27A1;ABCB8;TANK;FAH;GPHN;APLP2;CDKN2C;DHRS7B;RMDN3
HALLMARK_MITOTIC_SPINDLE	grey	198	19	16.9102	1.12358	0.329723	SUN2;CDC42EP1;ARFGEF1;MID1;CLASP1;CEP72;MARCKS;PAFAH1B1;KATNA1;RFC1;ARHGEF7;FARP1;PCNT;DYNLL2;CSNK1D;MYO1E;ATG4B;ARHGEF11;KIF5B
HALLMARK_UV_RESPONSE_DN	grey	144	14	12.2983	1.13836	0.345276	LPAR1;SIPA1L1;BDNF;LDLR;INSIG1;PEX14;MAP2K5;ID1;PRKCE;MGMT;NR3C1;INPP4B;FHL2;NEK7
HALLMARK_FATTY_ACID_METABOLISM	grey	156	15	13.3232	1.12586	0.353402	BPHL;CYP1A1;SDHA;PPARA;GAPDHS;CPT1A;HSD17B7;HCCS;SDHC;CEL;GCDH;FASN;DLST;OSTC;AADAT
HALLMARK_BILE_ACID_METABOLISM	grey	112	11	9.56538	1.14998	0.359326	TFCP2L1;KLF1;BCAR3;PEX6;LONP2;PEX1;ALDH8A1;PNPLA8;NPC1;DIO1;GNMT
HALLMARK_APOPTOSIS	grey	160	15	13.6648	1.09771	0.391511	CCND2;LEF1;TIMP2;IFNB1;GADD45A;CASP8;CTNNB1;MGMT;GSTM1;GCH1;PSEN1;CDKN1A;RELA;SAT1;RNASEL
HALLMARK_TNFA_SIGNALING_VIA_NFKB	grey	200	18	17.081	1.0538	0.444045	SDC4;GADD45A;LDLR;MARCKS;NFAT5;BIRC2;TNFAIP8;IRS2;TANK;SIK1;BCL3;EHD1;NFKBIA;GCH1;CDKN1A;TSC22D1;RELA;SAT1
HALLMARK_ANDROGEN_RESPONSE	grey	100	9	8.54052	1.0538	0.486515	XRCC5;INSIG1;FKBP5;TNFAIP8;INPP4B;TSC22D1;SAT1;MAK;MERTK
HALLMARK_PEROXISOME	grey	104	9	8.88214	1.01327	0.535346	FABP6;UGT2B17;PEX6;PEX14;LONP2;PEX2;CEL;DIO1;SMARCC1
HALLMARK_HEDGEHOG_SIGNALING	grey	36	3	3.07459	0.975741	0.604751	SLIT1;CNTFR;NKX6-1
HALLMARK_ANGIOGENESIS	grey	36	3	3.07459	0.975741	0.604751	CCND2;S100A4;TNFRSF21
HALLMARK_REACTIVE_OXYGEN_SPECIES_PATHWAY	grey	49	4	4.18485	0.955828	0.612869	PFKP;MGST1;STK25;NDUFS2
HALLMARK_MYOGENESIS	grey	199	16	16.9956	0.941419	0.640551	CHRNG;TNNI1;CACNG1;AK1;ADCY9;MB;TCAP;COX6A2;MYLPF;EIF4A2;PLXNB2;SH2B1;CDKN1A;CKM;PICK1;TSC2
HALLMARK_ESTROGEN_RESPONSE_EARLY	grey	199	16	16.9956	0.941419	0.640551	NBL1;MED24;FOXC1;NADSYN1;ADCY9;TSKU;INPP5F;FKBP5;OVOL2;HR;FARP1;PAPSS2;KDM4B;TUBB2B;FASN;FHL2
HALLMARK_OXIDATIVE_PHOSPHORYLATION	grey	200	16	17.081	0.936712	0.64868	SDHA;ABCB7;MTRF1;CPT1A;PDHX;AFG3L2;NQO2;HCCS;PRDX3;SDHC;IDH3A;COX15;OGDH;DLST;NNT;NDUFS2
HALLMARK_PANCREAS_BETA_CELLS	grey	40	3	3.41621	0.878167	0.67671	PKLR;VDR;NKX6-1
HALLMARK_UV_RESPONSE_UP	grey	156	12	13.3232	0.900684	0.692929	CYP1A1;POLG2;RXRB;PRPF3;CREG1;PTPRD;PRKACA;NXF1;EIF2S3;NFKBIA;GCH1;STK25
HALLMARK_APICAL_SURFACE	grey	44	3	3.75783	0.798334	0.738537	CROCC;ADAM10;CD160
HALLMARK_PI3K_AKT_MTOR_SIGNALING	grey	105	7	8.96754	0.780593	0.805661	MAPK1;MAP3K7;SMAD2;CDKN1A;TSC2;MAPK9;IL4
HALLMARK_IL2_STAT5_SIGNALING	grey	199	14	16.9956	0.823741	0.816654	IL1R2;ITGAE;CCND2;NCOA3;EEF1AKMT1;FAH;IL13;GATA1;RABGAP1L;MYO1E;AGER;PENK;TNFRSF21;GPR83
HALLMARK_HYPOXIA	grey	200	14	17.081	0.819623	0.822257	TKTL1;HDLBP;SDC4;PFKP;GAPDHS;ANKZF1;SLC2A5;PKLR;DDIT4;NR3C1;IRS2;CDKN1A;S100A4;MT2A
HALLMARK_APICAL_JUNCTION	grey	199	13	16.9956	0.764903	0.881524	MVD;ACTB;LDLRAP1;MYL12B;STX4;TIAL1;INSIG1;PBX2;CLDN9;CDK8;CAP1;PIK3CB;ADAM9
HALLMARK_COMPLEMENT	grey	200	13	17.081	0.761078	0.885644	AKAP10;F8;STX4;TIMP2;ADRA2B;ERAP2;NOTCH4;PRSS36;KIF2A;EHD1;PSEN1;CPM;ADAM9
HALLMARK_XENOBIOTIC_METABOLISM	grey	197	12	16.8248	0.713232	0.923261	BPHL;CYP1A1;ABHD6;XDH;PAPSS2;NPC1;FAH;GCH1;GAD1;GNMT;ADH5;MT2A
HALLMARK_KRAS_SIGNALING_UP	grey	199	12	16.9956	0.706064	0.929095	CCND2;AVL9;SDCCAG8;KIF5C;DNMBP;CBR4;PRKG2;ZNF277;WDR33;RBM4;RABGAP1L;PTBP2
HALLMARK_INFLAMMATORY_RESPONSE	grey	200	12	17.081	0.702534	0.931869	LPAR1;TNFSF15;SLC31A2;LDLR;RNF144B;PCDH7;NFKBIA;GCH1;PSEN1;CDKN1A;RELA;CALCRL
HALLMARK_NOTCH_SIGNALING	grey	32	1	2.73297	0.365903	0.943158	CUL1
HALLMARK_IL6_JAK_STAT3_SIGNALING	grey	87	4	7.43025	0.53834	0.947442	IL1R2;STAT3;CNTFR;TNFRSF21
HALLMARK_INTERFERON_GAMMA_RESPONSE	grey	198	11	16.9102	0.650494	0.959264	NCOA3;PSMA3;PFKP;STAT3;CASP8;KLRK1;TRIM25;NFKBIA;GCH1;CDKN1A;MT2A
HALLMARK_INTERFERON_ALPHA_RESPONSE	grey	96	4	8.1989	0.487871	0.969819	PSMA3;CASP8;TRIM25;CD47
HALLMARK_MYC_TARGETS_V1	grey	195	10	16.654	0.600456	0.976324	NCBP1;CUL1;U2AF1;SRSF7;PRDX3;SF3A1;HNRNPA3;ORC2;SMARCC1;SRPK1
HALLMARK_ALLOGRAFT_REJECTION	grey	196	10	16.7394	0.597393	0.977442	CCND2;CDKN2A;KLRD1;MAP3K7;IKBKB;CD47;GLMN;BCL3;IL13;IL4
HALLMARK_ESTROGEN_RESPONSE_LATE	grey	198	10	16.9102	0.591358	0.979536	NBL1;FOXC1;FKBP5;OVOL2;HR;FARP1;TH;PAPSS2;CHST8;CXCL14
HALLMARK_MTORC1_SIGNALING	grey	197	9	16.8248	0.534924	0.990242	CYP51A1;PSMA3;DHFR;LDLR;INSIG1;DDIT4;RAB1A;CDKN1A;MTHFD2L
HALLMARK_COAGULATION	grey	138	5	11.7859	0.424235	0.993729	CPB2;F8;PROZ;MASP2;ADAM9
HALLMARK_MYC_TARGETS_V2	grey	57	1	4.86809	0.205419	0.994043	RCL1
HALLMARK_EPITHELIAL_MESENCHYMAL_TRANSITION	grey	200	5	17.081	0.292722	0.999916	BDNF;SDC4;GADD45A;MAGEE1;SAT1
HALLMARK_INFLAMMATORY_RESPONSE	grey60	200	2	0.552486	3.62	0.102804	KCNMB2;TACR3
HALLMARK_PANCREAS_BETA_CELLS	grey60	40	1	0.110497	9.05	0.105196	IAPP
HALLMARK_PI3K_AKT_MTOR_SIGNALING	grey60	105	1	0.290055	3.44762	0.25472	GNGT1
HALLMARK_BILE_ACID_METABOLISM	grey60	112	1	0.309392	3.23214	0.269374	SLCO1A2
HALLMARK_UV_RESPONSE_UP	grey60	156	1	0.430939	2.32051	0.355599	TACR3
HALLMARK_INTERFERON_GAMMA_RESPONSE	grey60	198	1	0.546961	1.82828	0.429103	XCL1
HALLMARK_ESTROGEN_RESPONSE_LATE	grey60	198	1	0.546961	1.82828	0.429103	IGSF1
HALLMARK_ADIPOGENESIS	grey60	198	1	0.546961	1.82828	0.429103	LEP
HALLMARK_KRAS_SIGNALING_UP	grey60	199	1	0.549724	1.8191	0.430755	GABRA3
HALLMARK_MYOGENESIS	grey60	199	1	0.549724	1.8191	0.430755	CAV3
HALLMARK_APICAL_JUNCTION	grey60	199	1	0.549724	1.8191	0.430755	DMP1
HALLMARK_KRAS_SIGNALING_DN	grey60	199	1	0.549724	1.8191	0.430755	GPR19
HALLMARK_INTERFERON_GAMMA_RESPONSE	lightcyan	198	57	3.32735	17.1308	0	EIF2AK2;ADAR;PARP14;IFI30;IFIT3;IFI35;ISG15;STAT2;PARP12;UBE2L6;STAT1;EPSTI1;USP18;IFITM3;RSAD2;IFIT2;IFI44L;OAS3;DHX58;IFIT1;OAS2;BST2;BATF2;CMPK2;IFI44;XAF1;IRF9;CXCL10;RTP4;HELZ2;PSMB9;TAP1;CXCL11;NMI;DDX60;OASL;SP110;CXCL9;MX2;OGFR;HLA-B;RNF31;IFIH1;HLA-A;DDX58;IFI27;PSMB10;PSMB8;TRIM21;LAP3;PLSCR1;B2M;APOL6;IRF7;SECTM1;SAMD9L;MX1
HALLMARK_INTERFERON_ALPHA_RESPONSE	lightcyan	96	49	1.61326	30.3733	0	EIF2AK2;ADAR;PARP14;IFI30;IFIT3;IFI35;ISG15;STAT2;PARP12;UBE2L6;EPSTI1;USP18;IFITM3;RSAD2;IFIT2;IFITM1;IFI44L;PARP9;DHX58;BST2;BATF2;CMPK2;IFI44;IRF9;CXCL10;RTP4;HELZ2;PSMB9;TAP1;CXCL11;NMI;DDX60;OASL;SP110;OGFR;RNF31;IFIH1;HLA-C;IFI27;PSMB8;TRIM21;LAP3;PLSCR1;B2M;IRF7;TRIM5;SAMD9L;OAS1;MX1
HALLMARK_IL6_JAK_STAT3_SIGNALING	lightcyan	87	7	1.46202	4.78791	0.000565915	STAT2;STAT1;IRF9;CXCL10;CXCL11;CXCL9;BAK1
HALLMARK_INFLAMMATORY_RESPONSE	lightcyan	200	9	3.36096	2.67781	0.00582231	EIF2AK2;IFITM1;BST2;CXCL10;RTP4;CXCL11;NMI;CXCL9;IRF7
HALLMARK_COMPLEMENT	lightcyan	200	8	3.36096	2.38027	0.0180275	LIPA;PSMB9;C1QC;C1QA;LAP3;APOBEC3G;PLSCR1;IRF7
HALLMARK_ALLOGRAFT_REJECTION	lightcyan	196	7	3.29374	2.12524	0.0450118	STAT1;TAP1;CXCL9;HLA-A;PSMB10;B2M;IRF7
HALLMARK_TNFA_SIGNALING_VIA_NFKB	lightcyan	200	6	3.36096	1.78521	0.117963	IFIT2;CXCL10;TAP1;CXCL11;IFIH1;DDX58
HALLMARK_CHOLESTEROL_HOMEOSTASIS	lightcyan	73	2	1.22675	1.63032	0.348347	FBXO6;PLSCR1
HALLMARK_UV_RESPONSE_UP	lightcyan	156	3	2.62155	1.14436	0.491068	TAP1;HLA-F;BAK1
HALLMARK_P53_PATHWAY	lightcyan	196	3	3.29374	0.910819	0.647505	IFI30;TAP1;BAK1
HALLMARK_KRAS_SIGNALING_UP	lightcyan	199	3	3.34415	0.897088	0.6578	CXCL10;ADAMDEC1;PSMB8
HALLMARK_IL2_STAT5_SIGNALING	lightcyan	199	3	3.34415	0.897088	0.6578	IFITM3;CXCL10;PLSCR1
HALLMARK_KRAS_SIGNALING_DN	lightcyan	199	3	3.34415	0.897088	0.6578	RSAD2;IFI44L;MX1
HALLMARK_APOPTOSIS	lightcyan	160	2	2.68877	0.743836	0.757642	IFITM3;TAP1
HALLMARK_ANDROGEN_RESPONSE	lightcyan	100	1	1.68048	0.595068	0.819954	B2M
HALLMARK_PI3K_AKT_MTOR_SIGNALING	lightcyan	105	1	1.7645	0.566732	0.834921	STAT2
HALLMARK_UNFOLDED_PROTEIN_RESPONSE	lightcyan	110	1	1.84853	0.540971	0.848661	IFIT1
HALLMARK_SPERMATOGENESIS	lightcyan	133	1	2.23504	0.44742	0.898662	ART3
HALLMARK_COAGULATION	lightcyan	138	1	2.31906	0.431209	0.90715	C1QA
HALLMARK_DNA_REPAIR	lightcyan	149	1	2.50391	0.399375	0.923434	CMPK2
HALLMARK_FATTY_ACID_METABOLISM	lightcyan	156	1	2.62155	0.381454	0.932293	UBE2L6
HALLMARK_HEME_METABOLISM	lightcyan	194	1	3.26013	0.306736	0.965396	ACP5
HALLMARK_MTORC1_SIGNALING	lightcyan	197	1	3.31054	0.302065	0.96719	IFI30
HALLMARK_XENOBIOTIC_METABOLISM	lightcyan	197	1	3.31054	0.302065	0.96719	PSMB10
HALLMARK_EPITHELIAL_MESENCHYMAL_TRANSITION	lightcyan	200	1	3.36096	0.297534	0.968893	IL32
HALLMARK_SPERMATOGENESIS	lightgreen	133	1	0.0918508	10.8872	0.0890872	TNP1
HALLMARK_KRAS_SIGNALING_DN	lightgreen	199	1	0.137431	7.27638	0.13126	GRID2
HALLMARK_INFLAMMATORY_RESPONSE	lightgreen	200	1	0.138122	7.24	0.131889	NPFFR2
HALLMARK_XENOBIOTIC_METABOLISM	lightyellow	197	10	1.1791	8.48106	8.2587e-08	ALDH3A1;PTGR1;EPHX1;NQO1;GCNT2;CBR1;CES1;GSR;UGDH;AKR1C2
HALLMARK_FATTY_ACID_METABOLISM	lightyellow	156	5	0.933702	5.35503	0.00199825	ALDH3A1;EPHX1;ME1;CBR1;UGDH
HALLMARK_ANDROGEN_RESPONSE	lightyellow	100	3	0.598527	5.01231	0.0209653	KRT19;MAP7;GSR
HALLMARK_ESTROGEN_RESPONSE_LATE	lightyellow	198	4	1.18508	3.37529	0.0284812	SLC27A2;CDH1;KRT19;UGDH
HALLMARK_REACTIVE_OXYGEN_SPECIES_PATHWAY	lightyellow	49	2	0.293278	6.81947	0.0341041	NQO1;GSR
HALLMARK_TGF_BETA_SIGNALING	lightyellow	54	2	0.323204	6.18803	0.0407514	CDH1;SMAD3
HALLMARK_SPERMATOGENESIS	lightyellow	133	3	0.796041	3.76865	0.0436474	STRBP;MAP7;GSTM3
HALLMARK_P53_PATHWAY	lightyellow	196	3	1.17311	2.5573	0.110022	EPHX1;ABHD4;OSGIN1
HALLMARK_APICAL_SURFACE	lightyellow	44	1	0.263352	3.7972	0.233149	GSTM3
HALLMARK_UV_RESPONSE_UP	lightyellow	156	2	0.933702	2.14201	0.239261	EPHX1;IGFBP2
HALLMARK_APOPTOSIS	lightyellow	160	2	0.957643	2.08846	0.248233	GSR;BIK
HALLMARK_MTORC1_SIGNALING	lightyellow	197	2	1.1791	1.69621	0.331422	ME1;GSR
HALLMARK_GLYCOLYSIS	lightyellow	198	2	1.18508	1.68765	0.333656	ME1;BIK
HALLMARK_KRAS_SIGNALING_UP	lightyellow	199	2	1.19107	1.67917	0.335887	MAP7;TSPAN7
HALLMARK_ESTROGEN_RESPONSE_EARLY	lightyellow	199	2	1.19107	1.67917	0.335887	SLC27A2;KRT19
HALLMARK_KRAS_SIGNALING_DN	lightyellow	199	2	1.19107	1.67917	0.335887	AKR1B10;IGFBP2
HALLMARK_EPITHELIAL_MESENCHYMAL_TRANSITION	lightyellow	200	2	1.19705	1.67077	0.338117	COL8A2;IGFBP2
HALLMARK_CHOLESTEROL_HOMEOSTASIS	lightyellow	73	1	0.436924	2.28872	0.3572	GSTM2
HALLMARK_PEROXISOME	lightyellow	104	1	0.622468	1.60651	0.46841	SLC27A2
HALLMARK_BILE_ACID_METABOLISM	lightyellow	112	1	0.67035	1.49176	0.493956	SLC27A2
HALLMARK_UV_RESPONSE_DN	lightyellow	144	1	0.861878	1.16026	0.584828	SMAD3
HALLMARK_G2M_CHECKPOINT	lightyellow	196	1	1.17311	0.852433	0.699993	SMAD3
HALLMARK_ADIPOGENESIS	lightyellow	198	1	1.18508	0.843823	0.703743	ME1
HALLMARK_MYOGENESIS	lightyellow	199	1	1.19107	0.839583	0.705601	NQO1
HALLMARK_APICAL_JUNCTION	lightyellow	199	1	1.19107	0.839583	0.705601	CDH1
HALLMARK_TNFA_SIGNALING_VIA_NFKB	lightyellow	200	1	1.19705	0.835385	0.707448	SMAD3
HALLMARK_HYPOXIA	lightyellow	200	1	1.19705	0.835385	0.707448	GCNT2
HALLMARK_COMPLEMENT	lightyellow	200	1	1.19705	0.835385	0.707448	ME1
HALLMARK_MYOGENESIS	magenta	199	36	7.46708	4.82116	3.33067e-16	CFD;ITGA7;SORBS1;LDB3;HRC;PYGM;MYOM1;APOD;CASQ2;SH3BGR;FXYD1;MYH11;REEP1;COX7A1;MYOM2;FHL1;HSPB2;SGCA;DMD;PTGIS;DES;ACTC1;CKB;NCAM1;MEF2D;MYL3;CLU;KCNH2;ACTN2;FDPS;DMPK;TAGLN;TPM2;SOD3;CACNA1H;SORBS3
HALLMARK_APICAL_JUNCTION	magenta	199	15	7.46708	2.00882	0.00714271	ITGA9;CADM3;NFASC;CLDN11;CADM2;NEGR1;SLIT2;ACTC1;ACTG2;KCNH2;ACTN2;NEXN;FLNC;MYL9;SORBS3
HALLMARK_UV_RESPONSE_DN	magenta	144	10	5.40331	1.85072	0.0427585	KIT;RBPMS;CELF2;PLPP3;PRKAR2B;SYNE1;TFPI;MAGI2;PLCB4;KCNMA1
HALLMARK_ESTROGEN_RESPONSE_LATE	magenta	198	11	7.42956	1.48057	0.122547	PCP4;BCL2;CPE;TPSAB1;PRKAR2B;CXCL12;ABCA3;PGR;CKB;CCN5;RPS6KA2
HALLMARK_KRAS_SIGNALING_DN	magenta	199	11	7.46708	1.47313	0.125695	ZBTB16;KCNMB1;SOX10;IL5;PNMT;ACTC1;EFHD1;TSHB;CALCB;ITGB1BP2;RYR2
HALLMARK_BILE_ACID_METABOLISM	magenta	112	7	4.20258	1.66564	0.126119	ABCA8;ABCA6;RXRG;ABCA9;ABCA3;PEX13;PIPOX
HALLMARK_EPITHELIAL_MESENCHYMAL_TRANSITION	magenta	200	11	7.5046	1.46577	0.128887	ELN;ABI3BP;FBLN1;CXCL12;SLIT2;MATN2;TAGLN;ACTA2;TPM2;MYL9;COMP
HALLMARK_COAGULATION	magenta	138	8	5.17818	1.54495	0.145332	CFD;CSRP1;DCT;RGN;F10;CLU;LEFTY2;COMP
HALLMARK_XENOBIOTIC_METABOLISM	magenta	197	10	7.39203	1.35281	0.203529	PDK4;ATOH8;F10;PTGDS;ITIH4;FBLN1;CDO1;AOX1;MPP2;ESR1
HALLMARK_KRAS_SIGNALING_UP	magenta	199	10	7.46708	1.33921	0.212182	APOD;PCP4;IL33;TMEM100;GYPC;CPE;SATB1;TFPI;SPARCL1;RELN
HALLMARK_IL2_STAT5_SIGNALING	magenta	199	10	7.46708	1.33921	0.212182	ITIH5;BCL2;SHE;FGL2;PTH1R;SOCS2;CDKN1C;MAP6;ENPP1;PLPP1
HALLMARK_ESTROGEN_RESPONSE_EARLY	magenta	199	9	7.46708	1.20529	0.330179	GFRA1;BCL2;REEP1;CXCL12;ABCA3;PGR;CCN5;RPS6KA2;KCNK15
HALLMARK_TGF_BETA_SIGNALING	magenta	54	3	2.02624	1.48057	0.330508	CDKN1C;LEFTY2;FNTA
HALLMARK_ADIPOGENESIS	magenta	198	8	7.42956	1.07678	0.467586	ITGA7;SORBS1;ITIH5;LIFR;CD302;CAVIN2;ADIPOQ;SPARCL1
HALLMARK_APICAL_SURFACE	magenta	44	2	1.65101	1.21138	0.496343	SLC2A4;SCUBE1
HALLMARK_CHOLESTEROL_HOMEOSTASIS	magenta	73	3	2.73918	1.09522	0.520824	PDK3;CLU;FDPS
HALLMARK_UV_RESPONSE_UP	magenta	156	6	5.85359	1.02501	0.535718	SLC25A4;NTRK3;CDO1;KCNH2;CDKN1C;FGF18
HALLMARK_PEROXISOME	magenta	104	4	3.90239	1.02501	0.552828	SLC25A4;RXRG;PEX13;FDPS
HALLMARK_HEME_METABOLISM	magenta	194	7	7.27947	0.961609	0.598675	GYPC;ACKR1;NARF;CTNS;RHAG;DMTN;NUDT4
HALLMARK_NOTCH_SIGNALING	magenta	32	1	1.20074	0.832822	0.707215	ARRB1
HALLMARK_HYPOXIA	magenta	200	6	7.5046	0.799509	0.77069	PYGM;BCL2;PPARGC1A;PDK3;CCN5;CDKN1C
HALLMARK_COMPLEMENT	magenta	200	6	7.5046	0.799509	0.77069	CSRP1;HPCAL4;F10;CLU;ACTN2;F7
HALLMARK_PANCREAS_BETA_CELLS	magenta	40	1	1.50092	0.666258	0.784942	PCSK2
HALLMARK_WNT_BETA_CATENIN_SIGNALING	magenta	42	1	1.57597	0.634531	0.800925	NKD1
HALLMARK_REACTIVE_OXYGEN_SPECIES_PATHWAY	magenta	49	1	1.83863	0.543884	0.848117	ERCC2
HALLMARK_ANDROGEN_RESPONSE	magenta	100	2	3.7523	0.533006	0.895814	LIFR;PLPP1
HALLMARK_UNFOLDED_PROTEIN_RESPONSE	magenta	110	2	4.12753	0.484551	0.923824	SSR1;TSPYL2
HALLMARK_DNA_REPAIR	magenta	149	3	5.59093	0.536583	0.924547	ERCC2;TAF10;TAF12
HALLMARK_MTORC1_SIGNALING	magenta	197	4	7.39203	0.541123	0.943956	FGL2;EGLN3;SSR1;COPS5
HALLMARK_GLYCOLYSIS	magenta	198	4	7.42956	0.53839	0.945409	EGLN3;PDK3;PYGB;CACNA1H
HALLMARK_OXIDATIVE_PHOSPHORYLATION	magenta	200	4	7.5046	0.533006	0.948212	MAOB;SLC25A4;PDK4;COX10
HALLMARK_SPERMATOGENESIS	magenta	133	2	4.99056	0.400756	0.963773	NPY5R;SHE
HALLMARK_IL6_JAK_STAT3_SIGNALING	magenta	87	1	3.2645	0.306325	0.965312	PLA2G2A
HALLMARK_G2M_CHECKPOINT	magenta	196	3	7.35451	0.407913	0.981034	DMD;HUS1;NUP50
HALLMARK_FATTY_ACID_METABOLISM	magenta	156	2	5.85359	0.341671	0.983217	INMT;AOC3
HALLMARK_APOPTOSIS	magenta	160	2	6.00368	0.333129	0.985353	SATB1;CLU
HALLMARK_P53_PATHWAY	magenta	196	2	7.35451	0.271942	0.995806	ZBTB16;TSPYL2
HALLMARK_ALLOGRAFT_REJECTION	magenta	196	2	7.35451	0.271942	0.995806	ELANE;APBB1
HALLMARK_INTERFERON_GAMMA_RESPONSE	magenta	198	2	7.42956	0.269195	0.996092	P2RY14;FGL2
HALLMARK_TNFA_SIGNALING_VIA_NFKB	magenta	200	2	7.5046	0.266503	0.996359	PLPP3;KLF9
HALLMARK_INFLAMMATORY_RESPONSE	magenta	200	2	7.5046	0.266503	0.996359	NMUR1;VIP
HALLMARK_MYC_TARGETS_V1	magenta	195	1	7.31699	0.136668	0.999516	COPS5
HALLMARK_E2F_TARGETS	magenta	198	1	7.42956	0.134598	0.999571	HUS1
HALLMARK_DNA_REPAIR	midnightblue	149	5	0.926105	5.39896	0.00194524	TAF6;POLD1;SNAPC4;LIG1;SUPT5H
HALLMARK_MYC_TARGETS_V2	midnightblue	57	3	0.354282	8.46784	0.00501185	TCOF1;PUS1;NOC4L
HALLMARK_E2F_TARGETS	midnightblue	198	5	1.23066	4.06285	0.00664761	POLD1;DDX39A;NASP;ILF3;LIG1
HALLMARK_G2M_CHECKPOINT	midnightblue	196	4	1.21823	3.28345	0.0312478	ODF2;DDX39A;NASP;ILF3
HALLMARK_NOTCH_SIGNALING	midnightblue	32	1	0.198895	5.02778	0.18146	KAT2A
HALLMARK_WNT_BETA_CATENIN_SIGNALING	midnightblue	42	1	0.26105	3.83069	0.231344	KAT2A
HALLMARK_APICAL_SURFACE	midnightblue	44	1	0.273481	3.65657	0.240963	EPHB4
HALLMARK_UV_RESPONSE_UP	midnightblue	156	2	0.969613	2.06268	0.252737	PDAP1;WIZ
HALLMARK_P53_PATHWAY	midnightblue	196	2	1.21823	1.64172	0.345933	WRAP73;BAX
HALLMARK_MTORC1_SIGNALING	midnightblue	197	2	1.22445	1.63339	0.348238	DDX39A;PDAP1
HALLMARK_GLYCOLYSIS	midnightblue	198	2	1.23066	1.62514	0.35054	CLN6;NASP
HALLMARK_MITOTIC_SPINDLE	midnightblue	198	2	1.23066	1.62514	0.35054	CEP131;CNTROB
HALLMARK_IL2_STAT5_SIGNALING	midnightblue	199	2	1.23688	1.61697	0.35284	PUS1;PDCD2L
HALLMARK_OXIDATIVE_PHOSPHORYLATION	midnightblue	200	2	1.24309	1.60889	0.355138	BAX;POR
HALLMARK_PEROXISOME	midnightblue	104	1	0.646409	1.54701	0.481213	CLN6
HALLMARK_PI3K_AKT_MTOR_SIGNALING	midnightblue	105	1	0.652624	1.53228	0.484517	TRAF2
HALLMARK_FATTY_ACID_METABOLISM	midnightblue	156	1	0.969613	1.03134	0.628599	IL4I1
HALLMARK_APOPTOSIS	midnightblue	160	1	0.994475	1.00556	0.638088	BAX
HALLMARK_ALLOGRAFT_REJECTION	midnightblue	196	1	1.21823	0.820862	0.713611	TRAF2
HALLMARK_XENOBIOTIC_METABOLISM	midnightblue	197	1	1.22445	0.816695	0.715475	POR
HALLMARK_ADIPOGENESIS	midnightblue	198	1	1.23066	0.81257	0.717328	POR
HALLMARK_APICAL_JUNCTION	midnightblue	199	1	1.23688	0.808487	0.719169	SYMPK
HALLMARK_COMPLEMENT	midnightblue	200	1	1.24309	0.804444	0.720998	SIRT6
HALLMARK_ESTROGEN_RESPONSE_EARLY	pink	199	21	8.56653	2.4514	0.000100332	TTC39A;TJP3;ALDH3B1;SLC37A1;MUC1;DEPTOR;RAB31;SLC2A1;TPBG;PEX11A;CHPT1;SLC7A5;KLF10;RAB17;MYB;SLC1A1;RRP12;FRK;SYBU;BCL11B;NRIP1
HALLMARK_ESTROGEN_RESPONSE_LATE	pink	198	15	8.52348	1.75984	0.0222935	TJP3;GALE;ALDH3B1;LLGL2;RAB31;HMGCS2;TPBG;CHPT1;SLC7A5;MYB;PRLR;NAB2;FRK;DLG5;NRIP1
HALLMARK_APICAL_SURFACE	pink	44	5	1.89411	2.63977	0.0390485	DCBLD2;ATP8B1;MDGA1;RTN4RL1;GHRL
HALLMARK_BILE_ACID_METABOLISM	pink	112	9	4.82136	1.86669	0.0506552	NR3C2;RETSAT;GSTK1;NEDD4;NUDT12;PEX11A;PFKM;PEX11G;ALDH1A1
HALLMARK_FATTY_ACID_METABOLISM	pink	156	11	6.71547	1.63801	0.0713805	HPGD;HMGCS2;RETSAT;ACADL;HMGCL;FMO1;CRYZ;ALDH1A1;ADH1C;HADH;LDHA
HALLMARK_P53_PATHWAY	pink	196	13	8.43738	1.54076	0.0777958	PRKAB1;KRT17;KIF13B;RETSAT;ERCC5;JAG2;VWA5A;CDH13;MXD4;TXNIP;SPHK1;NDRG1;RAD9A
HALLMARK_TGF_BETA_SIGNALING	pink	54	5	2.32459	2.15092	0.0809771	RAB31;SMAD1;KLF10;LTBP2;TGFBR1
HALLMARK_GLYCOLYSIS	pink	198	13	8.52348	1.5252	0.0827768	CAPN5;GALE;B3GNT3;GMPPB;TPBG;PKM;ADORA2B;CYB5A;TPST1;HK2;GYS1;ARPP19;LDHA
HALLMARK_APICAL_JUNCTION	pink	199	13	8.56653	1.51753	0.0853421	PCDH1;FSCN1;BMP1;MYH10;CDH8;CDH3;LAYN;ADAM23;NECTIN2;MADCAM1;AMIGO1;HADH;COL17A1
HALLMARK_MYC_TARGETS_V2	pink	57	5	2.45373	2.03771	0.0969178	RRP12;HK2;WDR43;SUPV3L1;PPRC1
HALLMARK_XENOBIOTIC_METABOLISM	pink	197	12	8.48043	1.41502	0.139869	CYP2J2;GCKR;RETSAT;ENTPD5;FMO1;ALAS1;CYB5A;TPST1;ACSM1;ADH1C;ARPP19;FMO3
HALLMARK_HYPOXIA	pink	200	11	8.60958	1.27765	0.241448	PLAC8;SLC2A1;TPBG;TMEM45A;SELENBP1;CHST3;ADORA2B;HK2;NDRG1;GYS1;LDHA
HALLMARK_PEROXISOME	pink	104	6	4.47698	1.34019	0.289924	RETSAT;CTPS1;HMGCL;GSTK1;PEX11A;ALDH1A1
HALLMARK_HEME_METABOLISM	pink	194	10	8.35129	1.19742	0.323814	ALDH6A1;XK;CA1;SLC2A1;SELENBP1;ACSL6;CTSB;SPTB;SLC6A8;AGPAT4
HALLMARK_UV_RESPONSE_UP	pink	156	8	6.71547	1.19128	0.357081	PRKCD;FMO1;ALAS1;SLC6A8;BCL2L11;HTR7;NUP58;DDX21
HALLMARK_ANDROGEN_RESPONSE	pink	100	5	4.30479	1.1615	0.432366	GPD1L;HPGD;TMPRSS2;RRP12;NDRG1
HALLMARK_ANGIOGENESIS	pink	36	2	1.54972	1.29055	0.463364	JAG2;SLCO2A1
HALLMARK_PI3K_AKT_MTOR_SIGNALING	pink	105	5	4.52003	1.10619	0.474984	PITX2;SLC2A1;GSK3B;NOD1;MAPKAP1
HALLMARK_ADIPOGENESIS	pink	198	9	8.52348	1.05591	0.483268	RETSAT;ACADL;ADCY6;ATP1B3;YWHAG;PPARG;QDPR;HADH;DRAM2
HALLMARK_MITOTIC_SPINDLE	pink	198	9	8.52348	1.05591	0.483268	KIF3C;FSCN1;MYH10;FGD6;SMC1A;BCL2L11;ARL8A;DST;PKD2
HALLMARK_MYOGENESIS	pink	199	9	8.56653	1.0506	0.489445	ERBB3;PRNP;VIPR1;SCHIP1;CDH13;TNNT1;SLC6A8;PFKM;SPHK1
HALLMARK_KRAS_SIGNALING_DN	pink	199	9	8.56653	1.0506	0.489445	TENM2;MAGIX;CLDN16;EGF;GPR3;SIDT1;TCF7L1;THRB;ALOX12B
HALLMARK_OXIDATIVE_PHOSPHORYLATION	pink	200	9	8.60958	1.04535	0.495604	ALDH6A1;RETSAT;FDX1;ALAS1;SLC25A12;CYB5A;SUPV3L1;MFN2;LDHA
HALLMARK_WNT_BETA_CATENIN_SIGNALING	pink	42	2	1.80801	1.10619	0.545943	JAG2;ADAM17
HALLMARK_UV_RESPONSE_DN	pink	144	6	6.1989	0.967914	0.592906	ICA1;SNAI2;SCHIP1;ADORA2B;ABCC1;PPARG
HALLMARK_REACTIVE_OXYGEN_SPECIES_PATHWAY	pink	49	2	2.10935	0.948161	0.630605	PRNP;ABCC1
HALLMARK_SPERMATOGENESIS	pink	133	5	5.72537	0.873306	0.685945	MLF1;SPATA6;CFTR;IL12RB2;DMRT1
HALLMARK_COAGULATION	pink	138	5	5.94061	0.841665	0.71699	CAPN5;BMP1;HMGCS2;CTSB;MST1
HALLMARK_G2M_CHECKPOINT	pink	196	7	8.43738	0.829641	0.748984	E2F3;CBX1;SLC7A5;EGF;SMC1A;HIF1A;TNPO2
HALLMARK_IL2_STAT5_SIGNALING	pink	199	7	8.56653	0.817134	0.76299	SH3BGRL2;SERPINB6;MUC1;PRNP;SMPDL3A;HK2;NDRG1
HALLMARK_INFLAMMATORY_RESPONSE	pink	200	7	8.60958	0.813048	0.767533	DCBLD2;TPBG;OSMR;ADORA2B;HIF1A;SPHK1;P2RX7
HALLMARK_EPITHELIAL_MESENCHYMAL_TRANSITION	pink	200	7	8.60958	0.813048	0.767533	BMP1;COL7A1;PTHLH;SNAI2;GLIPR1;SLC6A8;DST
HALLMARK_DNA_REPAIR	pink	149	5	6.41413	0.779528	0.777509	GSDME;ERCC5;ADCY6;POLD4;POLR3GL
HALLMARK_PROTEIN_SECRETION	pink	96	3	4.1326	0.725936	0.790304	ICA1;CAV2;DST
HALLMARK_HEDGEHOG_SIGNALING	pink	36	1	1.54972	0.645276	0.796203	AMOT
HALLMARK_MYC_TARGETS_V1	pink	195	6	8.39434	0.714768	0.854105	CTPS1;NAP1L1;YWHAQ;HNRNPC;DDX21;LDHA
HALLMARK_MTORC1_SIGNALING	pink	197	6	8.48043	0.707511	0.860683	SLC2A1;GSK3B;SLC7A5;HK2;QDPR;LDHA
HALLMARK_KRAS_SIGNALING_UP	pink	199	6	8.56653	0.7004	0.867016	DCBLD2;VWA5A;WNT7A;GPNMB;ADAM17;SPRY2
HALLMARK_COMPLEMENT	pink	200	6	8.60958	0.696898	0.870093	PRKCD;FDX1;CDH13;CTSB;DGKH;GNB4
HALLMARK_IL6_JAK_STAT3_SIGNALING	pink	87	2	3.74517	0.534022	0.895518	IL10RB;OSMR
HALLMARK_APOPTOSIS	pink	160	4	6.88766	0.580749	0.920759	ERBB3;RETSAT;TXNIP;BCL2L11
HALLMARK_E2F_TARGETS	pink	198	5	8.52348	0.586615	0.935329	CTPS1;BRMS1L;GINS3;NAP1L1;SMC1A
HALLMARK_CHOLESTEROL_HOMEOSTASIS	pink	73	1	3.1425	0.318218	0.960823	PPARG
HALLMARK_INTERFERON_ALPHA_RESPONSE	pink	96	1	4.1326	0.241979	0.986048	TXNIP
HALLMARK_UNFOLDED_PROTEIN_RESPONSE	pink	110	1	4.73527	0.211181	0.992579	SLC7A5
HALLMARK_INTERFERON_GAMMA_RESPONSE	pink	198	3	8.52348	0.351969	0.992841	NOD1;TXNIP;HIF1A
HALLMARK_TNFA_SIGNALING_VIA_NFKB	pink	200	3	8.60958	0.348449	0.993347	FJX1;KLF10;SPHK1
HALLMARK_ALLOGRAFT_REJECTION	pink	196	1	8.43738	0.11852	0.999854	HIF1A
HALLMARK_ALLOGRAFT_REJECTION	purple	196	74	7.94107	9.31865	0	CD40LG;CD8B;TLR6;TLR1;IL2;FASLG;CD8A;CFP;SPI1;TRAT1;CRTAM;ETS1;CXCL13;CD2;CD3G;ITGB2;ZAP70;PTPN6;ITK;CD3E;ST8SIA4;SIT1;CD3D;GPR65;IL18RAP;IL2RB;CD40;WAS;IL12B;HCLS1;ITGAL;IL12RB1;LCK;HLA-DOA;IL9;CCND3;CCL22;CD4;IFNG;FYB1;HLA-E;CCR5;MAP4K1;FGR;NCF4;CCL19;CCR2;IL16;IRF4;CD7;PRF1;CD28;FCGR2B;CD247;GZMA;HLA-DOB;HLA-DQA1;HLA-DRA;CXCR3;LY86;IL2RG;CCL5;NCR1;CD79A;CD1D;CD74;HLA-DMA;PRKCB;GBP2;CTSS;LTB;PT…
HALLMARK_INFLAMMATORY_RESPONSE	purple	200	25	8.10313	3.08523	2.89835e-07	TLR1;TNFRSF1B;SELL;CXCR6;CYBB;IL18RAP;IL2RB;CD40;IL12B;GPR132;CD48;CCR7;LCK;CCL22;PIK3R5;EBI3;IL18R1;SLAMF1;CD69;CCL5;IL10RA;PTGER4;KCNA3;GPR183;LTA
HALLMARK_IL2_STAT5_SIGNALING	purple	199	24	8.06262	2.9767	1.0032e-06	CTLA4;TNFRSF1B;SELL;ICOS;BATF;GPR65;IL2RB;CD48;RHOH;CKAP4;CCND3;IL18R1;IRF4;XBP1;TLR7;CD79B;CCR4;IL10RA;FLT3LG;LTB;EOMES;GBP4;IRF8;CST7
HALLMARK_INTERFERON_GAMMA_RESPONSE	purple	198	22	8.0221	2.74242	1.15342e-05	ZBP1;PTPN6;SAMHD1;ST8SIA4;CSF2RB;SLAMF7;IL2RB;CD40;IRF4;LYSMD2;CIITA;GZMA;CD69;HLA-DQA1;HLA-DRB1;CCL5;CD74;HLA-DMA;IL10RA;ISG20;GBP4;IRF8
HALLMARK_IL6_JAK_STAT3_SIGNALING	purple	87	12	3.52486	3.40439	0.000167201	TNFRSF1B;CXCL13;IL9R;CSF2RB;IL12RB1;PIK3R5;ITGA4;EBI3;CSF2RA;IL18R1;IL2RG;LTB
HALLMARK_KRAS_SIGNALING_UP	purple	199	17	8.06262	2.1085	0.00257136	LAT2;TNFRSF1B;LAPTM5;ETS1;ST6GAL1;ITGB2;CXCR4;IKZF1;MAP4K1;CSF2RA;BIRC3;DOCK2;LCP1;IL2RG;IL10RA;CTSS;IRF8
HALLMARK_COMPLEMENT	purple	200	17	8.10313	2.09795	0.00271183	CD40LG;DOCK10;GZMK;GNGT2;CR1;GATA3;WAS;LCK;PIK3R5;CR2;GZMA;CCL5;GNG2;PIK3CG;CTSS;CTSV;SPOCK2
HALLMARK_PI3K_AKT_MTOR_SIGNALING	purple	105	7	4.25414	1.64545	0.131973	FASLG;CXCR4;SLA;LCK;GRK2;IL2RG;PRKCB
HALLMARK_INTERFERON_ALPHA_RESPONSE	purple	96	6	3.8895	1.54261	0.192324	UBA7;SELL;CD74;ISG20;GBP2;GBP4
HALLMARK_APICAL_SURFACE	purple	44	3	1.78269	1.68285	0.263131	GATA3;IL2RB;IL2RG
HALLMARK_APOPTOSIS	purple	160	7	6.4825	1.07983	0.473619	FASLG;CD2;BIRC3;PLCB2;PRF1;CD69;ISG20
HALLMARK_WNT_BETA_CATENIN_SIGNALING	purple	42	2	1.70166	1.17532	0.512793	WNT1;TCF7
HALLMARK_KRAS_SIGNALING_DN	purple	199	8	8.06262	0.992234	0.562195	CD40LG;TG;IL12B;NPHS1;IFNG;TENT5C;PDCD1;TCL1A
HALLMARK_REACTIVE_OXYGEN_SPECIES_PATHWAY	purple	49	2	1.98527	1.00742	0.597039	LSP1;HHEX
HALLMARK_BILE_ACID_METABOLISM	purple	112	4	4.53775	0.881494	0.67265	ABCD2;LCK;AKR1D1;ABCA2
HALLMARK_TNFA_SIGNALING_VIA_NFKB	purple	200	7	8.10313	0.863864	0.710118	STAT5A;IL12B;BIRC3;CD69;CCL5;PTGER4;GPR183
HALLMARK_NOTCH_SIGNALING	purple	32	1	1.2965	0.771307	0.735084	DTX1
HALLMARK_HEDGEHOG_SIGNALING	purple	36	1	1.45856	0.685606	0.775772	RTN1
HALLMARK_ANDROGEN_RESPONSE	purple	100	3	4.05157	0.740455	0.778757	TARP;CCND3;PTK2B
HALLMARK_CHOLESTEROL_HOMEOSTASIS	purple	73	2	2.95764	0.676214	0.803121	ABCA2;TP53INP1
HALLMARK_MTORC1_SIGNALING	purple	197	6	7.98158	0.751731	0.819034	CFP;ITGB2;CXCR4;SLA;XBP1;CORO1A
HALLMARK_APICAL_JUNCTION	purple	199	6	8.06262	0.744175	0.826406	RAC2;SYK;ARHGEF6;NLGN3;FYB1;PTPRC
HALLMARK_UNFOLDED_PROTEIN_RESPONSE	purple	110	3	4.45672	0.67314	0.830876	PAIP1;XBP1;HERPUD1
HALLMARK_HEME_METABOLISM	purple	194	5	7.86004	0.636129	0.902144	UCP2;GYPE;CCND3;TENT5C;CLIC2
HALLMARK_PEROXISOME	purple	104	2	4.21363	0.47465	0.92928	ABCD2;ABCB4
HALLMARK_GLYCOLYSIS	purple	198	4	8.0221	0.498623	0.964194	SPAG4;CXCR4;NANP;ISG20
HALLMARK_ESTROGEN_RESPONSE_LATE	purple	198	4	8.0221	0.498623	0.964194	PTPN6;BATF;XBP1;ISG20
HALLMARK_XENOBIOTIC_METABOLISM	purple	197	3	7.98158	0.375865	0.988696	ABCD2;CYFIP2;IRF8
HALLMARK_UV_RESPONSE_UP	purple	156	2	6.32044	0.316434	0.989035	CCND3;CTSV
HALLMARK_MYOGENESIS	purple	199	3	8.06262	0.372088	0.989438	LSP1;ITGB5;MEF2C
HALLMARK_ESTROGEN_RESPONSE_EARLY	purple	199	3	8.06262	0.372088	0.989438	FCMR;XBP1;CBFA2T3
HALLMARK_HYPOXIA	purple	200	3	8.10313	0.370227	0.989791	ETS1;CXCR4;ISG20
HALLMARK_SPERMATOGENESIS	purple	133	1	5.38858	0.185578	0.996257	GFI1
HALLMARK_COAGULATION	purple	138	1	5.59116	0.178854	0.996977	CTSV
HALLMARK_P53_PATHWAY	purple	196	2	7.94107	0.251855	0.997589	CCND3;CYFIP2
HALLMARK_ADIPOGENESIS	purple	198	2	8.0221	0.249311	0.997768	UCP2;STAT5A
HALLMARK_MITOTIC_SPINDLE	purple	198	2	8.0221	0.249311	0.997768	PREX1;DOCK2
HALLMARK_EPITHELIAL_MESENCHYMAL_TRANSITION	purple	200	2	8.10313	0.246818	0.997934	WIPF1;ITGB5
HALLMARK_DNA_REPAIR	purple	149	1	6.03683	0.16565	0.998112	HCLS1
HALLMARK_FATTY_ACID_METABOLISM	purple	156	1	6.32044	0.158217	0.998602	CD1D
HALLMARK_OXIDATIVE_PHOSPHORYLATION	red	200	75	13.4899	5.55973	0	ACAA1;SDHD;ATP5PO;PDHB;SUCLG1;ATP5MG;TIMM8B;COX7C;ATP5PB;ATP5F1A;COX7A2;ATP5PF;ECHS1;OAT;UQCRQ;ATP5F1C;NDUFB3;NDUFB8;COX5A;ATP5ME;SLC25A3;VDAC1;COX7B;ATP5F1B;NDUFS7;ATP6V0C;COX6B1;UQCRFS1;ATP5PD;SLC25A6;COX5B;COX8A;COX4I1;NDUFA2;ATP6V1F;NDUFB6;NDUFC1;ATP5MC3;UQCRB;COX6A1;NDUFA5;UQCR11;HSD17B10;ATP5MC2;NDUFB2;ATP5F1D;UQCRC1;GRPEL1;NDUFA1;IDH1;NDUFB7;UQCRH;ATP5MC1;VDAC3;NDUFB1;ATP5F1E;NDUFA6;NDUFA4…
HALLMARK_ADIPOGENESIS	red	198	31	13.355	2.32123	6.03911e-06	ACOX1;NKIRAS1;CMPK1;SCP2;ATP5PO;SUCLG1;ARL4A;ECHS1;UQCRQ;REEP6;COX7B;COQ9;GHITM;COX8A;COX6A1;NDUFA5;UQCR11;ESRRA;UQCRC1;GRPEL1;PFKL;IDH1;NDUFB7;MTCH2;ECH1;UQCR10;NDUFS3;SOD1;MAP4K3;COQ5;SDHB
HALLMARK_PEROXISOME	red	104	16	7.01473	2.28091	0.00141471	ACOX1;ACAA1;SCP2;TSPO;ISOC1;PEX11B;PRDX5;SLC23A2;ACOT8;ELOVL5;STS;IDH1;ECH1;SOD1;FIS1;ATXN1
HALLMARK_MYC_TARGETS_V1	red	195	24	13.1526	1.82473	0.00263394	EEF1B2;RPL14;RPS6;RPL34;RPL6;RPL18;RPLP0;RACK1;NHP2;RPL22;IMPDH2;COX5A;SLC25A3;VDAC1;RPS3;RPS5;RPS2;VDAC3;EIF3D;MRPL23;NPM1;CLNS1A;PHB2;SSBP1
HALLMARK_FATTY_ACID_METABOLISM	red	156	19	10.5221	1.80572	0.00802945	ACOX1;ACAA1;SDHD;PDHB;SUCLG1;ECHS1;REEP6;GRHPR;ACOT8;ELOVL5;HSD17B10;IDH1;PCBD1;ECH1;ACAT2;FH;GSTZ1;AUH;MDH1
HALLMARK_P53_PATHWAY	red	196	18	13.2201	1.36157	0.109131	CCNG1;RPL18;RPS12;RACK1;RHBDF2;CSRNP2;EI24;DCXR;TAX1BP3;HINT1;RPL36;POM121;PTPRE;CASP1;SERTAD3;ISCU;TRIAP1;TPRKB
HALLMARK_REACTIVE_OXYGEN_SPECIES_PATHWAY	red	49	6	3.30502	1.81542	0.109293	PRDX2;NDUFA6;LAMTOR5;GLRX2;SOD1;ATOX1
HALLMARK_DNA_REPAIR	red	149	14	10.05	1.39304	0.127637	GUK1;IMPDH2;EDF1;TAF1C;GTF2H5;POM121;CANT1;PNP;GTF2A2;TAF9;SUPT4H1;ELL;CETN2;APRT
HALLMARK_UNFOLDED_PROTEIN_RESPONSE	red	110	10	7.41943	1.34781	0.20567	RPS14;FUS;NHP2;SPCS1;IMP3;EEF2;TUBB2A;ATP6V0D1;EXOSC1;NPM1
HALLMARK_CHOLESTEROL_HOMEOSTASIS	red	73	7	4.9238	1.42167	0.219775	LGALS3;ETHE1;ACTG1;EBP;ATXN2;ECH1;ACAT2
HALLMARK_BILE_ACID_METABOLISM	red	112	10	7.55433	1.32374	0.221524	SCP2;ISOC1;PRDX5;AMACR;SLC23A2;IDH1;SOD1;PEX19;PEX12;ATXN1
HALLMARK_PANCREAS_BETA_CELLS	red	40	4	2.69797	1.48259	0.282605	SPCS1;SRP14;FOXO1;SRP9
HALLMARK_PROTEIN_SECRETION	red	96	8	6.47514	1.23549	0.319818	NAPA;RER1;GNAS;STX16;GLA;SOD1;ARF1;GBF1
HALLMARK_PI3K_AKT_MTOR_SIGNALING	red	105	7	7.08218	0.988396	0.569944	ARPC3;PIK3R3;PRKAG1;PLCG1;ATF1;ARF1;PPP1CA
HALLMARK_APOPTOSIS	red	160	10	10.7919	0.926621	0.647332	LGALS3;ERBB2;TSPO;CASP1;EBP;SOD1;FEZ1;PPP3R1;CREBBP;ROCK1
HALLMARK_TGF_BETA_SIGNALING	red	54	3	3.64227	0.823663	0.716361	RHOA;SMURF2;PPP1CA
HALLMARK_UV_RESPONSE_UP	red	156	9	10.5221	0.855343	0.736276	ACAA1;CLTB;TMBIM6;ATP6V1F;CNP;GRPEL1;CDC34;MRPL23;E2F5
HALLMARK_MYC_TARGETS_V2	red	57	3	3.84461	0.780313	0.750266	WDR74;NDUFAF4;NPM1
HALLMARK_ALLOGRAFT_REJECTION	red	196	11	13.2201	0.832068	0.781914	RPL9;CSK;RPS3A;RPS9;SOCS5;RPL39;RPS19;CAPG;EIF3D;EIF4G3;NPM1
HALLMARK_MTORC1_SIGNALING	red	197	11	13.2875	0.827844	0.787452	CCNG1;PIK3R3;PPA1;ELOVL5;PNP;PFKL;IDH1;ATP5MC1;EBP;GLA;GGA2
HALLMARK_XENOBIOTIC_METABOLISM	red	197	11	13.2875	0.827844	0.787452	ACOX1;SAR1B;DDAH2;SERTAD1;DCXR;TMBIM6;ARG2;AHCY;ELOVL5;IDH1;ECH1
HALLMARK_COMPLEMENT	red	200	11	13.4899	0.815427	0.803464	PRSS3;LGALS3;PPP2CB;RHOG;CASP1;IRF2;GNB2;PPP4C;ATOX1;S100A13;KCNIP2
HALLMARK_MITOTIC_SPINDLE	red	198	10	13.355	0.748785	0.871079	CCDC88A;MYH9;ARFIP2;CEP250;UXT;CDK5RAP2;SSH2;TUBGCP3;CNTRL;ROCK1
HALLMARK_IL2_STAT5_SIGNALING	red	199	10	13.4224	0.745022	0.874934	RNH1;ARL4A;AMACR;AHCY;CAPG;PNP;POU2F1;ADAM19;TRAF1;SPRED2
HALLMARK_NOTCH_SIGNALING	red	32	1	2.15838	0.463311	0.893852	APH1A
HALLMARK_INTERFERON_ALPHA_RESPONSE	red	96	4	6.47514	0.617747	0.897326	CNP;CASP1;IRF2;MVB12A
HALLMARK_ANDROGEN_RESPONSE	red	100	4	6.74494	0.593038	0.914121	DBI;ELOVL5;SRP19;TMEM50A
HALLMARK_HEDGEHOG_SIGNALING	red	36	1	2.42818	0.411832	0.919901	MYH9
HALLMARK_GLYCOLYSIS	red	198	9	13.355	0.673906	0.927352	QSOX1;PPP2CB;UGP2;AKR1A1;PGLS;IDH1;SOD1;CENPA;MDH1
HALLMARK_APICAL_JUNCTION	red	199	9	13.4224	0.67052	0.929835	CRB3;MYH9;PIK3R3;ACTG1;ADAM15;PLCG1;TRAF1;EVL;EXOC4
HALLMARK_UV_RESPONSE_DN	red	144	6	9.71271	0.617747	0.931482	ERBB2;PIK3R3;APBB2;TENT4A;ATXN1;SYNJ2
HALLMARK_WNT_BETA_CATENIN_SIGNALING	red	42	1	2.83287	0.352999	0.947522	MAML1
HALLMARK_SPERMATOGENESIS	red	133	5	8.97076	0.557366	0.952247	PEBP1;PGS1;ARL4A;VDAC3;MTOR
HALLMARK_HEME_METABOLISM	red	194	8	13.0852	0.611379	0.957316	TMEM9B;ATG4A;DCAF11;PRDX2;PGLS;SLC22A4;TNRC6B;CDR2
HALLMARK_G2M_CHECKPOINT	red	196	8	13.2201	0.60514	0.960501	POLE;STAG1;TENT4A;CASP8AP2;PDS5B;CHMP1A;WRN;CENPA
HALLMARK_COAGULATION	red	138	5	9.30801	0.537172	0.961863	MSRB2;CRIP2;GNB2;ISCU;S100A13
HALLMARK_INTERFERON_GAMMA_RESPONSE	red	198	7	13.355	0.524149	0.983896	ISOC1;ARL4A;RNF213;PTPN1;PNP;CASP1;IRF2
HALLMARK_ESTROGEN_RESPONSE_LATE	red	198	7	13.355	0.524149	0.983896	SNX10;BAG1;MOCS2;DCXR;ELOVL5;GLA;COX6C
HALLMARK_HYPOXIA	red	200	6	13.4899	0.444778	0.994477	PRDX5;MYH9;UGP2;GRHPR;ILVBL;PFKL
HALLMARK_IL6_JAK_STAT3_SIGNALING	red	87	1	5.86809	0.170413	0.997842	PTPN1
HALLMARK_E2F_TARGETS	red	198	5	13.355	0.374392	0.998082	WDR90;POLE;STAG1;MXD3;PDS5B
HALLMARK_MYOGENESIS	red	199	5	13.4224	0.372511	0.998182	MYH9;BAG1;MYL6B;FLII;CKMT2
HALLMARK_KRAS_SIGNALING_UP	red	199	4	13.4224	0.298009	0.999545	ATG10;FBXO4;TRAF1;USP12
HALLMARK_ESTROGEN_RESPONSE_EARLY	red	199	4	13.4224	0.298009	0.999545	BAG1;ELOVL5;CANT1;GLA
HALLMARK_KRAS_SIGNALING_DN	red	199	4	13.4224	0.298009	0.999545	CLSTN3;STAG3;MSH5;KMT2D
HALLMARK_TNFA_SIGNALING_VIA_NFKB	red	200	4	13.4899	0.296519	0.999571	TUBB2A;PTPRE;EIF1;TRAF1
HALLMARK_EPITHELIAL_MESENCHYMAL_TRANSITION	red	200	3	13.4899	0.222389	0.99992	QSOX1;CRLF1;CAPG
HALLMARK_INFLAMMATORY_RESPONSE	red	200	2	13.4899	0.148259	0.99999	RHOG;PTPRE
HALLMARK_MYC_TARGETS_V2	royalblue	57	1	0.0524862	19.0526	0.0514796	SORD
HALLMARK_IL6_JAK_STAT3_SIGNALING	royalblue	87	1	0.0801105	12.4828	0.0777619	IL4R
HALLMARK_INTERFERON_ALPHA_RESPONSE	royalblue	96	1	0.0883978	11.3125	0.085539	IL4R
HALLMARK_ANDROGEN_RESPONSE	royalblue	100	1	0.092081	10.86	0.0889796	SORD
HALLMARK_ALLOGRAFT_REJECTION	royalblue	196	1	0.180479	5.54082	0.168682	IL4R
HALLMARK_MTORC1_SIGNALING	royalblue	197	1	0.1814	5.51269	0.169483	SORD
HALLMARK_INTERFERON_GAMMA_RESPONSE	royalblue	198	1	0.18232	5.48485	0.170284	IL4R
HALLMARK_ESTROGEN_RESPONSE_LATE	royalblue	198	1	0.18232	5.48485	0.170284	SORD
HALLMARK_IL2_STAT5_SIGNALING	royalblue	199	1	0.183241	5.45729	0.171085	IL4R
HALLMARK_APICAL_JUNCTION	royalblue	199	1	0.183241	5.45729	0.171085	RSU1
HALLMARK_HYPOXIA	royalblue	200	1	0.184162	5.43	0.171885	NEDD4L
HALLMARK_INFLAMMATORY_RESPONSE	royalblue	200	1	0.184162	5.43	0.171885	IL4R
HALLMARK_P53_PATHWAY	salmon	196	11	3.33886	3.29454	0.000409387	PHLDA3;HDAC3;SFN;TGFA;FDXR;TNFSF9;HRAS;RAP2B;IER3;CLCA2;HBEGF
HALLMARK_NOTCH_SIGNALING	salmon	32	4	0.54512	7.33784	0.0019448	NOTCH3;WNT5A;CCND1;JAG1
HALLMARK_ESTROGEN_RESPONSE_LATE	salmon	198	9	3.37293	2.6683	0.00597003	FABP5;SFN;PPIF;CCND1;CELSR2;CA12;SIAH2;GJB3;TFAP2C
HALLMARK_GLYCOLYSIS	salmon	198	8	3.37293	2.37183	0.0184051	PGAM1;ANGPTL4;TGFA;IDUA;PYGL;IER3;PGK1;GPR87
HALLMARK_APICAL_JUNCTION	salmon	199	8	3.38996	2.35991	0.0189176	NECTIN1;PPP2R2C;DSC1;PARD6G;HRAS;ITGA2;DSC3;DLG1
HALLMARK_HYPOXIA	salmon	200	8	3.407	2.34811	0.0194404	ANGPTL4;IER3;PGK1;AMPD3;PFKFB3;CA12;SIAH2;PKP1
HALLMARK_ESTROGEN_RESPONSE_EARLY	salmon	199	7	3.38996	2.06492	0.0512595	SFN;PPIF;CCND1;CELSR2;CA12;SIAH2;TFAP2C
HALLMARK_TNFA_SIGNALING_VIA_NFKB	salmon	200	7	3.407	2.05459	0.0524136	TNFSF9;IER3;CCND1;JAG1;PFKFB3;TNFAIP2;HBEGF
HALLMARK_MYC_TARGETS_V1	salmon	195	6	3.32182	1.80624	0.113237	EIF4H;SYNCRIP;RAD23B;EIF4A1;PGK1;TOMM70
HALLMARK_KRAS_SIGNALING_UP	salmon	199	6	3.38996	1.76993	0.121606	RBP4;ANGPTL4;ITGA2;MAFB;GADD45G;HBEGF
HALLMARK_KRAS_SIGNALING_DN	salmon	199	6	3.38996	1.76993	0.121606	CYP39A1;YPEL1;IDUA;CELSR2;PKP1;KRT5
HALLMARK_BILE_ACID_METABOLISM	salmon	112	4	1.90792	2.09653	0.122526	FDXR;CYP39A1;PXMP2;BBOX1
HALLMARK_CHOLESTEROL_HOMEOSTASIS	salmon	73	3	1.24355	2.41244	0.127157	FABP5;LGMN;JAG1
HALLMARK_PANCREAS_BETA_CELLS	salmon	40	2	0.6814	2.93514	0.147864	PCSK1;MAFB
HALLMARK_COAGULATION	salmon	138	4	2.35083	1.70153	0.207636	F12;ITGA2;DUSP14;LGMN
HALLMARK_PEROXISOME	salmon	104	3	1.77164	1.69335	0.260445	MVP;CTBP1;HRAS
HALLMARK_G2M_CHECKPOINT	salmon	196	4	3.33886	1.19801	0.430502	SYNCRIP;RAD23B;CCND1;INCENP
HALLMARK_MTORC1_SIGNALING	salmon	197	4	3.35589	1.19193	0.434374	FDXR;TUBA4A;LGMN;PGK1
HALLMARK_ADIPOGENESIS	salmon	198	4	3.37293	1.18591	0.438239	ANGPTL4;ATL2;ARAF;PFKFB3
HALLMARK_MITOTIC_SPINDLE	salmon	198	4	3.37293	1.18591	0.438239	RAPGEF5;TUBA4A;INCENP;DLG1
HALLMARK_ANGIOGENESIS	salmon	36	1	0.61326	1.63063	0.462631	JAG1
HALLMARK_UV_RESPONSE_UP	salmon	156	3	2.65746	1.1289	0.500223	TUBA4A;PPIF;CYB5R1
HALLMARK_WNT_BETA_CATENIN_SIGNALING	salmon	42	1	0.71547	1.39768	0.515719	JAG1
HALLMARK_APOPTOSIS	salmon	160	3	2.7256	1.10068	0.517409	FDXR;IER3;CCND1
HALLMARK_PI3K_AKT_MTOR_SIGNALING	salmon	105	2	1.78867	1.11815	0.538661	SFN;HRAS
HALLMARK_TGF_BETA_SIGNALING	salmon	54	1	0.91989	1.08709	0.606853	SMURF1
HALLMARK_INFLAMMATORY_RESPONSE	salmon	200	3	3.407	0.880541	0.670279	SLC1A2;TNFSF9;HBEGF
HALLMARK_EPITHELIAL_MESENCHYMAL_TRANSITION	salmon	200	3	3.407	0.880541	0.670279	WNT5A;ITGA2;TPM4
HALLMARK_UV_RESPONSE_DN	salmon	144	2	2.45304	0.815315	0.71069	GRK5;DLG1
HALLMARK_FATTY_ACID_METABOLISM	salmon	156	2	2.65746	0.752599	0.751763	CYP4A22;CPOX
HALLMARK_PROTEIN_SECRETION	salmon	96	1	1.63536	0.611486	0.81136	SH3GL2
HALLMARK_ANDROGEN_RESPONSE	salmon	100	1	1.7035	0.587027	0.824169	CCND1
HALLMARK_UNFOLDED_PROTEIN_RESPONSE	salmon	110	1	1.87385	0.533661	0.852558	EIF4A1
HALLMARK_INTERFERON_GAMMA_RESPONSE	salmon	198	2	3.37293	0.592957	0.858687	MVP;TNFAIP2
HALLMARK_MYOGENESIS	salmon	199	2	3.38996	0.589977	0.860634	EFS;HBEGF
HALLMARK_COMPLEMENT	salmon	200	2	3.407	0.587027	0.862557	CALM3;LGMN
HALLMARK_HEME_METABOLISM	salmon	194	1	3.30479	0.302591	0.966967	CPOX
HALLMARK_XENOBIOTIC_METABOLISM	salmon	197	1	3.35589	0.297983	0.968704	RBP4
HALLMARK_E2F_TARGETS	salmon	198	1	3.37293	0.296478	0.969262	SYNCRIP
HALLMARK_IL2_STAT5_SIGNALING	salmon	199	1	3.38996	0.294988	0.969811	IRF6
HALLMARK_OXIDATIVE_PHOSPHORYLATION	salmon	200	1	3.407	0.293514	0.97035	TOMM70
HALLMARK_PROTEIN_SECRETION	tan	96	14	1.67956	8.33553	5.66208e-10	RAB5A;TSG101;VAMP3;ZW10;AP3B1;DOP1A;SEC31A;ARFIP1;ARCN1;TMED2;STAM;LMAN1;YIPF6;VAMP7
HALLMARK_ANDROGEN_RESPONSE	tan	100	6	1.74954	3.42947	0.00762418	NCOA4;UAP1;PTPN21;APPBP2;LMAN1;SPCS3
HALLMARK_UNFOLDED_PROTEIN_RESPONSE	tan	110	4	1.92449	2.07847	0.125409	TTC37;EDEM1;SEC31A;SPCS3
HALLMARK_IL6_JAK_STAT3_SIGNALING	tan	87	3	1.5221	1.97096	0.194351	IL13RA1;STAM2;LEPR
HALLMARK_SPERMATOGENESIS	tan	133	4	2.32689	1.71903	0.202666	STAM2;SIRT1;BRAF;RAD17
HALLMARK_TGF_BETA_SIGNALING	tan	54	2	0.944751	2.11696	0.243563	PPM1A;XIAP
HALLMARK_UV_RESPONSE_DN	tan	144	4	2.51934	1.58772	0.243793	AGGF1;PTPN21;NIPBL;TOGARAM1
HALLMARK_ADIPOGENESIS	tan	198	5	3.46409	1.44338	0.264388	DLAT;PPP1R15B;ITSN1;G3BP2;BAZ2A
HALLMARK_MITOTIC_SPINDLE	tan	198	5	3.46409	1.44338	0.264388	CD2AP;RASA1;ITSN1;RAB3GAP1;CEP57
HALLMARK_PI3K_AKT_MTOR_SIGNALING	tan	105	3	1.83702	1.63308	0.278298	YWHAB;ECSIT;ACTR2
HALLMARK_HEME_METABOLISM	tan	194	4	3.39411	1.17851	0.443	NCOA4;TRAK2;USP15;SLC30A1
HALLMARK_COMPLEMENT	tan	200	4	3.49908	1.14316	0.466583	USP16;CASP3;USP8;USP15
HALLMARK_HEDGEHOG_SIGNALING	tan	36	1	0.629834	1.58772	0.471655	RASA1
HALLMARK_DNA_REPAIR	tan	149	3	2.60681	1.15083	0.487223	RALA;TSG101;TMED2
HALLMARK_APICAL_SURFACE	tan	44	1	0.769797	1.29904	0.54183	FLOT2
HALLMARK_GLYCOLYSIS	tan	198	3	3.46409	0.866029	0.681267	IL13RA1;SLC35A3;ZNF292
HALLMARK_IL2_STAT5_SIGNALING	tan	199	3	3.48158	0.861677	0.684612	FAM126B;CASP3;TTC39B
HALLMARK_COAGULATION	tan	138	2	2.41436	0.828375	0.702258	GNG12;ARF4
HALLMARK_CHOLESTEROL_HOMEOSTASIS	tan	73	1	1.27716	0.782985	0.727295	CPEB2
HALLMARK_APOPTOSIS	tan	160	2	2.79926	0.714474	0.777187	CASP3;XIAP
HALLMARK_P53_PATHWAY	tan	196	2	3.4291	0.583244	0.86491	CDKN2AIP;RCHY1
HALLMARK_G2M_CHECKPOINT	tan	196	2	3.4291	0.583244	0.86491	CUL5;PRPF4B
HALLMARK_BILE_ACID_METABOLISM	tan	112	1	1.95948	0.510338	0.865037	SLC27A5
HALLMARK_MTORC1_SIGNALING	tan	197	2	3.44659	0.580283	0.866828	EDEM1;ACTR2
HALLMARK_E2F_TARGETS	tan	198	2	3.46409	0.577352	0.868721	ZW10;EXOSC8
HALLMARK_KRAS_SIGNALING_UP	tan	199	2	3.48158	0.574451	0.870591	CCSER2;PRELID3B
HALLMARK_APICAL_JUNCTION	tan	199	2	3.48158	0.574451	0.870591	RASA1;AMH
HALLMARK_HYPOXIA	tan	200	2	3.49908	0.571579	0.872436	ZNF292;WSB1
HALLMARK_OXIDATIVE_PHOSPHORYLATION	tan	200	2	3.49908	0.571579	0.872436	DLAT;NDUFS1
HALLMARK_UV_RESPONSE_UP	tan	156	1	2.72928	0.366397	0.939446	CASP3
HALLMARK_FATTY_ACID_METABOLISM	tan	156	1	2.72928	0.366397	0.939446	SERINC1
HALLMARK_MYC_TARGETS_V1	tan	195	1	3.4116	0.293117	0.970452	DHX15
HALLMARK_XENOBIOTIC_METABOLISM	tan	197	1	3.44659	0.290142	0.971525	DHPS
HALLMARK_INTERFERON_GAMMA_RESPONSE	tan	198	1	3.46409	0.288676	0.972047	CASP3
HALLMARK_MYOGENESIS	tan	199	1	3.48158	0.287226	0.972559	ATP2A1
HALLMARK_TNFA_SIGNALING_VIA_NFKB	tan	200	1	3.49908	0.285789	0.973062	B4GALT5
HALLMARK_INFLAMMATORY_RESPONSE	tan	200	1	3.49908	0.285789	0.973062	SGMS2
HALLMARK_HYPOXIA	turquoise	200	71	45.7643	1.55143	2.31618e-05	CCNG2;PPP1R3C;PIM1;GAA;ERO1A;CHST2;NAGK;IGFBP3;PLAUR;ENO2;CITED2;RRAGD;MAP3K1;STC1;HEXA;GALK1;SULT2B1;FAM162A;EXT1;MXI1;VLDLR;NDST1;MAFF;RORA;FOXO3;FOSL2;PGM2;ANXA2;HOXB9;ZFP36;BHLHE40;HMOX1;ATP7A;KDELR3;PRKCA;MT1E;AK4;JMJD6;GBE1;EFNA3;PGAM2;CDKN1B;SLC6A6;HSPA5;CP;PHKG1;ALDOC;IGFBP1;KIF5A;BCAN;BTG1;GPC3;TIPARP;INHA;SCARB1;BNIP3L;LDHC;ALDOA;B4GALNT2;PNRC1;XPNPEP1;CSRP2;F3;PLIN2;EDN2;TES;KDM3A;IDS;…
HALLMARK_ESTROGEN_RESPONSE_EARLY	turquoise	199	63	45.5355	1.38354	0.00224963	ANXA9;CLIC3;WWC1;BLVRB;SNX24;THSD4;SLC26A2;RAPGEFL1;AMFR;TOB1;INHBB;ZNF185;AQP3;SULT2B1;ENDOD1;SLC16A1;SYNGR1;DYNLT3;MICB;SLC9A3R1;KRT13;AR;DHRS2;TGIF2;RHOD;UGCG;SLC7A2;MREG;TIAM1;HSPB8;SLC24A3;PRSS23;CISH;TBC1D30;ADCY1;ELF1;LAD1;BHLHE40;SEC14L2;P2RY2;IL6ST;AFF1;RASGRP1;TPD52L1;MAST4;KRT15;CALB2;B4GALT1;RET;SLC19A2;MYBBP1A;MYBL1;KLK10;TIPARP;WFS1;SCARB1;RARA;ITPK1;KAZN;FLNB;AREG;GREB1;MPPED2
HALLMARK_P53_PATHWAY	turquoise	196	60	44.849	1.33782	0.00652275	MXD1;PMM1;MAPKAPK3;MKNK2;SOCS1;TOB1;ITGB4;F2R;EPHA2;CDKN2B;INHBB;SP1;RGS16;FAM162A;DRAM1;ZNF365;RRAD;PPM1D;ALOX15B;HEXIM1;PROCR;PDGFA;ANKRA2;FOXO3;S100A10;PRMT2;ACVR1B;DGKA;HMOX1;PLK3;FAS;TRAFD1;BAIAP2;GLS2;NHLH2;TM7SF3;UPP1;TPD52L1;PERP;SLC19A2;RB1;RXRA;BTG1;POLH;CD82;PLK2;SERPINB5;IER5;DDB2;TM4SF1;STEAP3;SDC1;KLK8;RALGDS;CTSF;APAF1;HSPA4L;GM2A;CDK5R1;IL1A
HALLMARK_PI3K_AKT_MTOR_SIGNALING	turquoise	105	35	24.0262	1.45674	0.00864916	RAF1;ITPR2;MKNK2;PLA2G12A;PRKAR2A;HSP90B1;IRAK4;DAPP1;MYD88;MAPK8;VAV3;AKT1;TIAM1;FGF6;PLCB1;MAP2K3;DUSP3;GRB2;UBE2D3;RPTOR;PRKAA2;EIF4E;RPS6KA1;PTEN;MAPK10;CDKN1B;FGF22;ACTR3;CAB39;THEM4;UBE2N;RALB;CAMK4;SQSTM1;NCK1
HALLMARK_MITOTIC_SPINDLE	turquoise	198	59	45.3066	1.30224	0.0127758	RANBP9;ARHGAP10;ARF6;NCK2;ALMS1;ESPL1;RASAL2;NF1;KIF3B;PLEKHG2;PDLIM5;ARHGEF12;APC;TIAM1;EZR;ABI1;WASF2;WASL;TBCD;ARAP3;MYO9B;ARHGAP5;BCAR1;RALBP1;ACTN4;CDC42;CLIP1;ARHGEF3;PPP4R2;CLIP2;RABGAP1;RHOT2;PXN;HOOK3;NET1;KIF1B;NEDD9;ARHGAP4;CDC42BPA;CAPZB;STAU1;NOTCH2;CDC42EP4;TAOK2;MARK4;ALS2;OPHN1;MAP1S;BCR;STK38L;FLNB;TUBGCP6;ARHGEF2;SPTBN1;TUBGCP2;RASA2;MID1IP1;SHROOM2;NCK1
HALLMARK_CHOLESTEROL_HOMEOSTASIS	turquoise	73	25	16.704	1.49665	0.0171453	HMGCR;MAL2;PLAUR;TM7SF2;ATF5;MVK;CBS;HMGCS1;PMVK;ALCAM;IDI1;SC5D;LPL;S100A11;NSDHL;CXCL16;ALDOC;SREBF2;GUSB;STARD4;PNRC1;ANXA13;GLDC;CD9;CHKA
HALLMARK_HEME_METABOLISM	turquoise	194	57	44.3913	1.28403	0.0190468	KAT2B;CAST;RIOK3;BLVRB;RBM5;MINPP1;KLF3;MFHAS1;LRP10;PPP2R5B;FBXO34;AQP3;ENDOD1;ELL2;MOSPD1;MXI1;ARHGEF12;OPTN;FOXO3;ADIPOR1;LMO2;DCAF10;DAAM1;MAP2K3;EIF2AK1;RHCE;CCDC28A;RBM38;GAPVD1;FBXO9;BCAM;MBOAT2;ICAM4;BLVRA;ASNS;SLC11A2;SEC14L1;TFDP2;PICALM;BMP2K;YPEL5;BTRC;PIGQ;SNCA;ARL2BP;KEL;BNIP3L;SLC25A37;PDZK1IP1;ALDH1L1;RANBP10;EPOR;FTCD;E2F2;TSPAN5;LAMP2;BACH1
HALLMARK_ESTROGEN_RESPONSE_LATE	turquoise	198	58	45.3066	1.28017	0.0192838	ANXA9;CLIC3;BLVRB;UNC13B;ALDH3A2;SLC26A2;RAPGEFL1;AMFR;TOB1;KLK11;PKP3;NMU;HPRT1;SULT2B1;SLC16A1;DYNLT3;MAPK13;MICB;SLC9A3R1;KRT13;DHRS2;TIAM1;HSPB8;SLC24A3;PRSS23;CISH;ZFP36;DNAJC12;IL6ST;MDK;AFF1;EMP2;SERPINA1;LSR;DUSP2;TPD52L1;S100A9;SLC29A1;IMPA2;PLXNB1;PERP;HOMER2;RET;TRIM29;FGFR3;KLK10;RABEP1;WFS1;SCARB1;ASS1;ITPK1;SLC2A8;FLNB;CD9;GPER1;AREG;HSPA4L;LARGE1
HALLMARK_APOPTOSIS	turquoise	160	48	36.6114	1.31107	0.0205856	IL18;BID;GPX3;EMP1;ENO2;F2R;PPP2R5B;TGFBR3;TIMP1;ANXA1;VDAC2;DIABLO;CASP4;BCL10;AIFM3;CD38;SC5D;PLAT;HMOX1;CASP2;ETF1;FAS;BCL2L1;BMF;CFLAR;GADD45B;RHOT2;CYLD;CDKN1B;CASP7;NEDD9;PEA15;EREG;DPYD;GNA15;CTH;BCL2L10;BCL2L2;GUCY2D;BNIP3L;RARA;PAK1;SMAD7;DAP;SQSTM1;HSPB1;MADD;IL1A
HALLMARK_GLYCOLYSIS	turquoise	198	57	45.3066	1.25809	0.0284548	ALDH9A1;GYS2;CHST1;MPI;ERO1A;CHST2;AK3;IGFBP3;ENO2;MET;CITED2;RRAGD;CHPF;STC1;GLCE;GALK1;TXN;DSC2;FAM162A;B3GAT3;EXT1;GNE;MXI1;CHPF2;VLDLR;TALDO1;FBP2;PGM2;RBCK1;ALDH7A1;NSDHL;XYLT2;KDELR3;SLC25A13;AK4;NT5E;EFNA3;PGAM2;FUT8;HSPA5;B4GALT1;CHST12;COG2;B4GALT7;GALK2;CTH;GPC3;LDHC;PMM2;GUSB;ALDOA;ECD;ALG1;AGL;SDC1;GPC4;SAP30
HALLMARK_COMPLEMENT	turquoise	200	54	45.7643	1.17996	0.092842	PLA2G7;PIM1;RAF1;LTA4H;CXCL1;DUSP5;APOC1;PLAUR;C2;CTSC;CASP5;DOCK9;TIMP1;CD59;PCSK9;PRDM4;MAFF;CDA;GNAI3;CASP4;GZMB;APOBEC3F;PLAT;GRB2;CALM1;SERPINB2;PLA2G4A;KCNIP3;CBLB;SERPINA1;RASGRP1;GPD2;CD46;HSPA5;CP;S100A9;CASP7;L3MBTL4;VCPIP1;CFB;DPP4;RABIF;S100A12;PRCP;PREP;XPNPEP1;MMP15;F3;SERPINC1;CTSH;BRPF3;LAMP2;TMPRSS6;CDK5R1
HALLMARK_APICAL_SURFACE	turquoise	44	14	10.0681	1.39052	0.110267	MAL;CRYBG1;PLAUR;ADIPOR2;SLC34A3;ATP6V0A4;NCOA6;PCSK9;RHCG;EFNA5;LYPD3;B4GALT1;HSPB1;SHROOM2
HALLMARK_UV_RESPONSE_DN	turquoise	144	39	32.9503	1.1836	0.132177	TJP1;RUNX1;MIOS;MET;CITED2;VAV2;FZD2;YTHDC1;PDLIM5;TGFBR3;VLDLR;IRS1;ZMIZ1;BCKDHB;ADGRL2;MTA1;SLC7A1;ANXA2;BHLHE40;PIK3CD;CDON;ATRN;PRKCA;NR1D2;PTEN;PRDM2;MT1E;RND3;CDKN1B;MRPS31;CDC42BPA;DYRK1A;RXRA;NOTCH2;SMAD7;F3;ANXA4;RASA2;PIAS3
HALLMARK_ANDROGEN_RESPONSE	turquoise	100	28	22.8821	1.22366	0.133841	HMGCR;STK39;SLC26A2;BMPR1B;ELL2;HMGCS1;PDLIM5;AKT1;DHCR24;ACSL3;HERC3;GNAI3;ZMIZ1;IDI1;ELK4;RAB4A;CAMKK2;ARID5B;VAPA;ALDH1A3;ZBTB10;HOMER2;B4GALT1;SEC24D;MYL12A;STEAP4;MAF;CDC14B
HALLMARK_IL2_STAT5_SIGNALING	turquoise	199	52	45.5355	1.14197	0.151528	MXD1;PIM1;AHNAK;EMP1;ECM1;IKZF2;HOPX;SNX9;TNFRSF18;SOCS1;RRAGD;LCLAT1;CTSZ;ODC1;TNFRSF4;SPRY4;RGS16;PRAF2;SLC39A8;P2RX4;F2RL2;PLAGL1;MAFF;ALCAM;RORA;TIAM1;ST3GAL4;CISH;AHR;TNFRSF8;BHLHE40;FURIN;TNFSF11;PRKCH;DRC1;BCL2L1;GADD45B;PHLDA1;NT5E;CDCP1;CAPN3;MAPKAPK2;DCPS;CYFIP1;APLP1;PLIN2;CDC42SE2;ANXA4;SERPINC1;SLC29A2;MYO1C;NFKBIZ
HALLMARK_COAGULATION	turquoise	138	37	31.5773	1.17173	0.155338	MMP9;LTA4H;APOC1;C2;TIMP1;ANXA1;F2RL2;MAFF;TF;PROC;PRSS23;RAPGEF3;PLAT;APOC2;CAPN2;GDA;FURIN;SERPINB2;SH2B2;PROS1;USP11;SERPINA1;WDR1;CFB;DPP4;SIRT2;RABIF;P2RY1;PREP;MMP15;F3;KLK8;CD9;SERPINC1;CTSH;LAMP2;TMPRSS6
HALLMARK_KRAS_SIGNALING_DN	turquoise	199	51	45.5355	1.12001	0.194487	UPK3B;CPEB3;CD80;CD207;SLC25A23;CHST2;TFAP2B;KRT4;SLC16A7;SLC38A3;MFSD6;EDAR;BMPR1B;SPRR3;KRT13;KLHDC8A;ABCG4;TGM1;EPHA5;SCGB1A1;NTF3;SKIL;KCND1;TLX1;SERPINB2;CDH16;PTPRJ;DCC;LYPD3;SPTBN2;ABCB11;KRT15;FGF22;SLC29A3;BARD1;KLK7;FGFR3;CDKAL1;HTR1D;KRT1;LGALS7;DTNB;EDN2;KLK8;CLDN8;CAMK1D;COL2A1;OXT;HTR1B;MYOT;CALML5
HALLMARK_MTORC1_SIGNALING	turquoise	197	50	45.0778	1.10919	0.21962	LTA4H;ATP6V1D;HMGCR;ERO1A;ACLY;ADIPOR2;CTSC;TM7SF2;STC1;HSP90B1;USO1;HPRT1;DAPP1;HMGCS1;SLC9A3R1;VLDLR;DHCR24;ACSL3;IDI1;IMMT;SC5D;MAP2K3;BHLHE40;ETF1;UBE2D3;IFRD1;HSPA4;AK4;GBE1;ASNS;PSMC6;SLC6A6;HSPA5;SKAP2;ACTR3;CTH;PRDX1;GTF2H1;SRD5A1;ALDOA;STARD4;PHGDH;SQSTM1;UFM1;CD9;TES;NAMPT;POLR3G;ARPC5L;UCHL5
HALLMARK_FATTY_ACID_METABOLISM	turquoise	156	40	35.6961	1.12057	0.227914	ALDH9A1;ACADM;HSDL2;TP53INP2;HIBCH;ALDH3A2;HSD17B4;ENO2;ADIPOR2;CIDEA;ODC1;BMPR1B;HMGCS1;CYP4A11;PRDX6;DHCR24;ADH7;HADHB;BCKDHB;PTS;S100A10;IDI1;MCEE;CRAT;CBR3;NSDHL;KMT5A;RAP1GDS1;EHHADH;VNN1;GPD2;BLVRA;METAP1;ACOT2;ACSM3;ALDOA;HSD17B11;SUCLA2;ACO2;GLUL
HALLMARK_HEDGEHOG_SIGNALING	turquoise	36	10	8.23757	1.21395	0.298454	NRCAM;PML;NF1;VLDLR;GLI1;SCG2;TLE3;OPHN1;TLE1;CDK5R1
HALLMARK_PEROXISOME	turquoise	104	26	23.7974	1.09256	0.33758	ALDH9A1;VPS4B;ABCD1;CDK7;HSD17B4;PABPC1;SULT2B1;SLC25A19;CLN8;DHCR24;SLC35B2;IDI1;SCGB1A1;CRABP2;BCL10;ERCC3;CRAT;HSD3B7;EHHADH;CRABP1;IDE;ITGB1BP1;PRDX1;HSD17B11;ESR2;NUDT19
HALLMARK_BILE_ACID_METABOLISM	turquoise	112	27	25.628	1.05354	0.41395	ALDH9A1;ABCD1;ABCA5;HSD17B4;DIO2;SULT2B1;PAOX;AGXT;CH25H;AR;OPTN;DHCR24;ABCG4;SLC35B2;PECR;IDI1;CROT;HSD3B7;ABCA4;CYP7B1;SLC29A1;RXRA;LIPE;HSD17B11;PEX26;SLC23A1;BMP6
HALLMARK_TNFA_SIGNALING_VIA_NFKB	turquoise	200	47	45.7643	1.027	0.444059	IL18;MXD1;TRIP10;CXCL1;CD80;SLC16A6;DUSP5;PLAUR;SLC2A6;RELB;DRAM1;PDLIM5;NFKBIE;MAFF;NFKB2;SERPINB8;TNIP1;FOSL2;MAP2K3;ZFP36;BHLHE40;IL6ST;PER1;SERPINB2;NFE2L2;CFLAR;GADD45B;PHLDA1;DUSP2;CCRL2;ZBTB10;B4GALT1;TNIP2;CLCF1;BTG1;KDM6B;TIPARP;JUNB;PLK2;IER5;SQSTM1;PNRC1;F3;AREG;NAMPT;IL23A;IL1A
HALLMARK_NOTCH_SIGNALING	turquoise	32	8	7.32228	1.09256	0.45506	FBXW11;SKP1;DTX2;PRKCA;NOTCH2;DLL1;DTX4;SAP30
HALLMARK_UV_RESPONSE_UP	turquoise	156	36	35.6961	1.00851	0.50866	BID;GPX3;ATP6V1C1;TYRO3;ENO2;CDKN2B;AQP3;CLCN2;RRAD;ARRB2;PARP2;AMD1;DNAJB1;HMOX1;IL6ST;FURIN;MARK2;MGAT1;RASGRP1;HSPA13;ASNS;EPCAM;RET;BTG1;JUNB;ONECUT1;ALDOA;SQSTM1;SLC6A12;STARD3;HSPA2;TGFBRAP1;COL2A1;EIF5;CHKA;PPP1R2
HALLMARK_XENOBIOTIC_METABOLISM	turquoise	197	45	45.0778	0.998274	0.534293	ALDH9A1;DHRS1;PMM1;BLVRB;AP4B1;ENPEP;NDRG2;LONP1;PINK1;EPHA2;APOE;ARG1;HPRT1;PDLIM5;CYP2E1;PYCR1;NFS1;CDA;PGD;ADH7;PTS;CROT;ACP2;SSR3;BCAR1;HMOX1;FAS;PROS1;UPP1;JUP;LCAT;VNN1;HES6;SLC6A6;FETUB;IGFBP1;CFB;TKFC;PEMT;ABCC2;CYP2S1;ACO2;SLC6A12;ANGPTL3;AKR1C3
HALLMARK_PROTEIN_SECRETION	turquoise	96	22	21.9669	1.00151	0.537229	VPS4B;GOLGA4;CTSC;STX12;USO1;RAB9A;ATP7A;AP3S1;RAB2A;AP1G1;ARFGAP3;CLN5;AP2B1;KIF1B;COG2;ATP6V1H;SEC24D;GALC;BET1;BNIP3;ATP1A1;LAMP2
HALLMARK_SPERMATOGENESIS	turquoise	133	30	30.4332	0.985764	0.570748	CRISP2;LPIN1;SCG5;PRKAR2A;DDX25;TALDO1;MAST2;NAA11;PARP2;ZPBP;PHKG2;DCC;CLPB;PCSK1N;NPHP1;CHRM4;IDE;MTNR1A;ALOX15;MLLT10;ACRBP;CLVS1;LDHC;CAMK4;HSPA1L;HSPA2;HOXB1;HSPA4L;GSG1;ACE
HALLMARK_TGF_BETA_SIGNALING	turquoise	54	12	12.3564	0.97116	0.599357	TJP1;APC;SKIL;UBE2D3;FURIN;TRIM33;ID3;HDAC1;JUNB;SMAD7;SMAD6;SPTBN1
HALLMARK_WNT_BETA_CATENIN_SIGNALING	turquoise	42	9	9.6105	0.936476	0.648441	DKK4;HDAC5;HDAC11;NCSTN;AXIN1;DKK1;DLL1;FZD8;WNT6
HALLMARK_KRAS_SIGNALING_UP	turquoise	199	43	45.5355	0.944319	0.696324	MMP9;MTMR10;EMP1;MALL;ANO1;ERO1A;SCG5;EPHB2;IGFBP3;PLAUR;MPZL2;STRN;CIDEA;MAP3K1;SLPI;EPB41L3;ARG1;RGS16;IL1RL2;PRDM1;LY96;TOR1AIP2;CD37;CROT;ETV5;PLAT;GALNT3;TRIB2;JUP;PLVAP;ALDH1A3;PCSK1N;RETN;CFB;EREG;ANXA10;HDAC9;PTCD2;AKT2;PTPRR;TNNT2;KCNN4;ACE
HALLMARK_REACTIVE_OXYGEN_SPECIES_PATHWAY	turquoise	49	10	11.2122	0.891882	0.713792	GPX3;OXSR1;TXN;MBP;PRDX6;FTL;TXNRD2;HMOX2;PRDX1;JUNB
HALLMARK_ADIPOGENESIS	turquoise	198	42	45.3066	0.927017	0.74246	RIOK3;GPX3;CCNG2;ACADM;HIBCH;TOB1;ACLY;ADIPOR2;CIDEA;RNF11;APOE;BCKDHA;RREB1;SNCG;GPAT4;TALDO1;UBC;SQOR;HSPB8;IMMT;CRAT;CS;LPL;DBT;GBE1;NABP1;GPD2;SOWAHC;RETN;AIFM1;LPCAT3;PEMT;VEGFB;GPAM;SCARB1;LIPE;ALDOA;ACO2;ADIG;PLIN2;SAMM50;CMBL
HALLMARK_ANGIOGENESIS	turquoise	36	7	8.23757	0.849765	0.749302	VAV2;STC1;TIMP1;PDGFA;LPL;PRG2;LRPAP1
HALLMARK_INFLAMMATORY_RESPONSE	turquoise	200	42	45.7643	0.917746	0.766777	IL18;MXD1;RAF1;CHST2;PLAUR;MET;TLR3;RGS16;PVR;TIMP1;TAPBP;P2RX4;SLC7A2;GNAI3;ABI1;SLC7A1;AHR;ACVR1B;CD70;P2RY2;CCL17;BEST1;RASGRP1;ICAM4;APLNR;CCL24;KIF1B;CCRL2;SLC11A2;NDP;BDKRB1;EREG;GNA15;GPC3;NOD2;CD82;IL15;IRAK2;TACR1;F3;NAMPT;IL1A
HALLMARK_APICAL_JUNCTION	turquoise	199	41	45.5355	0.900397	0.806885	MMP9;NLGN2;TJP1;CTNND1;ITGB4;MPZL2;ARPC2;MAP4K2;VAV2;TNFRSF11B;CTNNA1;NF1;MAPK13;IRS1;ALOX15B;WASL;CRAT;ACTN4;MDK;GRB7;NECTIN4;CD99;DHX16;BAIAP2;PTEN;JUP;ICAM4;LIMA1;CALB2;B4GALT1;SKAP2;INPPL1;ACTA1;TAOK2;CDH15;NECTIN3;KRT31;CLDN15;AKT2;CLDN8;SHROOM2
HALLMARK_MYOGENESIS	turquoise	199	40	45.5355	0.878436	0.851821	GPX3;LPIN1;PPP1R3C;MYOZ1;GAA;PTP4A3;IGFBP3;CNN3;ITGB4;MAPK12;HDAC5;CHRNA1;KLF5;GABARAPL2;HSPB8;CRAT;CRYAB;BHLHE40;TNNI2;IFRD1;GADD45B;PKIA;PGAM2;TPD52L1;APLNR;MAPRE3;RB1;SGCG;ACTA1;SIRT2;TNNT3;CASQ1;AGL;AKT2;TNNT2;BDKRB2;EPHB3;LARGE1;MYO1C;KIFC3
HALLMARK_UNFOLDED_PROTEIN_RESPONSE	turquoise	110	20	25.1703	0.794586	0.906582	ERO1A;PDIA5;CHAC1;HSP90B1;ARFGAP1;DCP1A;PARN;EIF4E;KDELR3;NABP1;EDC4;ASNS;HSPA5;IGFBP1;HYOU1;YWHAZ;EXOSC10;WFS1;ZBTB17;BAG3
HALLMARK_DNA_REPAIR	turquoise	149	28	34.0944	0.82125	0.90699	VPS37B;AK3;ZNF707;HPRT1;GTF2B;POLR1D;CDA;ERCC3;USP11;BCAM;VPS37D;NFX1;NME4;NELFB;POLH;SNAPC5;STX3;DCTN4;ARL6IP1;GTF2H1;CCNO;NT5C3A;RPA3;TAF13;POLD3;DDB2;ELOA;POLR2A
HALLMARK_INTERFERON_GAMMA_RESPONSE	turquoise	198	36	45.3066	0.794586	0.958088	PIM1;SOCS1;PML;ZNFX1;CMTR1;MYD88;PELI1;TAPBP;IDO1;CASP4;TOR1B;CD38;GBP6;LATS2;RBCK1;NLRC5;FAS;TRAFD1;PLA2G4A;LGALS3BP;UPP1;PSME2;ARID5B;CASP7;BANK1;ST3GAL5;IFNAR2;CFB;BTG1;STAT4;HERC6;IL15;HLA-G;IRF5;SPPL2A;NAMPT
HALLMARK_INTERFERON_ALPHA_RESPONSE	turquoise	96	15	21.9669	0.682847	0.971077	TMEM140;CMTR1;PROCR;LPAR6;ELF1;TRAFD1;SAMD9;LGALS3BP;PSME2;NUB1;CCRL2;MOV10;HERC6;IL15;TENT5A
HALLMARK_IL6_JAK_STAT3_SIGNALING	turquoise	87	13	19.9075	0.653022	0.976415	PIM1;CXCL1;SOCS1;MYD88;TYK2;ACVR1B;CD38;IL17RA;HMOX1;IL6ST;GRB2;FAS;CD9
HALLMARK_MYC_TARGETS_V2	turquoise	57	7	13.0428	0.536694	0.986284	GNL3;DUSP2;LAS1L;MYBBP1A;MPHOSPH10;MAP3K6;SLC29A2
HALLMARK_ALLOGRAFT_REJECTION	turquoise	196	33	44.849	0.735803	0.986445	IL18;MMP9;IL12A;CD80;SOCS1;TLR3;C2;F2R;INHBB;TIMP1;AKT1;TAPBP;GALNT1;ABI1;BCL10;GZMB;IL27RA;ELF4;FAS;CD96;IFNAR2;UBE2D1;EREG;STAT4;NOS2;EIF3A;IL15;UBE2N;HLA-G;KRT1;EIF3J;HDAC9;NCK1
HALLMARK_PANCREAS_BETA_CELLS	turquoise	40	3	9.15285	0.327767	0.997584	LMO2;DPP4;NKX2-2
HALLMARK_EPITHELIAL_MESENCHYMAL_TRANSITION	turquoise	200	29	45.7643	0.633682	0.999079	CXCL1;PLOD3;ECM1;IGFBP3;PLAUR;ENO2;TNFRSF11B;PVR;TGFBR3;TIMP1;CD59;GPX7;MATN3;SFRP4;FAS;SCG2;SFRP1;GADD45B;NT5E;COPA;SGCG;DKK1;NOTCH2;IL15;APLP1;SDC1;FZD8;ANPEP;AREG
HALLMARK_G2M_CHECKPOINT	turquoise	196	24	44.849	0.535129	0.999963	CUL3;ESPL1;PML;ODC1;ATF5;RASAL2;YTHDC1;SLC7A1;AMD1;MEIS1;EFNA5;NSD2;ARID4A;KMT5A;CDKN1B;BARD1;TACC3;NOTCH2;TLE3;HIRA;SS18;E2F2;GSPT1;SAP30
HALLMARK_OXIDATIVE_PHOSPHORYLATION	turquoise	200	24	45.7643	0.524427	0.999979	ACADM;ATP6V1C1;ATP6V1D;BCKDHA;VDAC2;HADHB;NDUFS4;UQCRC2;IMMT;HADHA;CS;GLUD1;TCIRG1;RHOT2;RHOT1;CASP7;ATP6V1G1;ATP6V1E1;AIFM1;ATP6V1H;NDUFV2;SUCLA2;ACO2;FXN
HALLMARK_MYC_TARGETS_V1	turquoise	195	21	44.6202	0.470639	0.999997	ODC1;HPRT1;PABPC1;GNL3;UBE2E1;EIF4G2;HDDC2;AP3S1;PCBP1;ETF1;IFRD1;EIF4E;PSMC6;SERBP1;PABPC4;FAM120A;EIF3J;EIF1AX;HNRNPA1;SRSF3;GSPT1
HALLMARK_E2F_TARGETS	turquoise	198	12	45.3066	0.264862	1	SHMT1;ESPL1;PPM1D;CDKN1B;BARD1;TACC3;LUC7L3;RPA3;POLD3;DCK;GSPT1;SPC25
HALLMARK_EPITHELIAL_MESENCHYMAL_TRANSITION	yellow	200	77	18.6464	4.12948	0	INHBA;MMP1;P3H1;CTHRC1;CXCL8;SPP1;SERPINH1;TGFBI;MMP3;SERPINE1;COL1A1;LAMC2;PLOD1;COL11A1;FAP;LOXL2;THY1;COL4A1;ADAM12;BGN;PMEPA1;CDH11;COL5A2;COL3A1;SPARC;COL1A2;CALU;COL12A1;COL6A3;MMP14;LRRC15;LUM;FSTL3;TNFRSF12A;THBS2;VCAN;MMP2;HTRA1;PDGFRB;PRRX1;LOX;SPOCK1;LGALS1;POSTN;PCOLCE;NID2;LAMC1;FSTL1;TNFAIP3;FN1;ITGAV;BASP1;NTM;LAMA3;IL6;ITGA5;COL16A1;COL5A3;LOXL1;EMP3;TFPI2;THBS1;LAMA1;GAS1;EFEMP2;…
HALLMARK_INFLAMMATORY_RESPONSE	yellow	200	52	18.6464	2.78874	1.4404e-12	INHBA;CXCL8;SERPINE1;OSM;PDPN;C5AR1;AQP9;TNFAIP6;ROS1;MMP14;MSR1;OLR1;TNFRSF9;TLR2;ICAM1;SEMA4D;ACVR2A;CD14;PDE4B;RIPK2;FPR1;MEFV;CCL7;PTGIR;IL1B;ABCA1;HAS2;CSF3R;LYN;SELE;FFAR2;IL10;PROK2;IL6;ITGA5;IL7R;C3AR1;LCP2;CSF3;EMP3;SCN1B;ADGRE1;HRH1;EDN1;RGS1;LIF;CCL2;NLRP3;PTAFR;NFKB1;IL1R1;AXL
HALLMARK_TNFA_SIGNALING_VIA_NFKB	yellow	200	45	18.6464	2.41333	8.52419e-09	INHBA;PLAU;SERPINE1;PMEPA1;LAMB3;TNFAIP6;BCL2A1;OLR1;TNFRSF9;TLR2;G0S2;ICAM1;MSC;KLF4;CCL4;PDE4B;RIPK2;PANX1;IL1B;SOCS3;ABCA1;TNFAIP3;LITAF;CXCL3;PLEK;DENND5A;KYNU;IL6;SLC2A3;NFIL3;IL7R;PTGS2;GFPT2;NINJ1;HES1;EDN1;CXCL2;RCAN1;CD83;LIF;CCL2;VEGFA;TRIB1;BMP2;NFKB1
HALLMARK_ANGIOGENESIS	yellow	36	16	3.35635	4.76708	3.10261e-08	SPP1;COL5A2;COL3A1;OLR1;PTK2;LUM;VCAN;APP;POSTN;FSTL1;ITGAV;NRP1;KCNJ8;MSX1;VEGFA;PF4
HALLMARK_IL6_JAK_STAT3_SIGNALING	yellow	87	20	8.11119	2.46573	0.000100929	IL2RA;TLR2;TNFRSF12A;PTPN2;CD14;CCL7;IL1B;SOCS3;CSF3R;INHBE;CXCL3;IL6;CCR1;IFNGR1;PTPN11;PF4;IL1R1;CRLF2;PDGFC;TNFRSF1A
HALLMARK_APICAL_JUNCTION	yellow	199	35	18.5532	1.88647	0.000133585	CD276;WNK4;TGFBI;LAMC2;THY1;CDH11;NRTN;CERCAM;LAMB3;CLDN14;MSN;PTK2;ICAM1;VCAN;MMP2;SHC1;AMIGO2;CLDN7;ACTN1;ITGA3;SIRPA;LAMA3;CDSN;COL16A1;CLDN4;MPZL1;SGCE;ZYX;CD86;CDH4;MAP3K20;ITGB1;CD274;RRAS;TRO
HALLMARK_KRAS_SIGNALING_UP	yellow	199	33	18.5532	1.77867	0.000635006	MMP11;INHBA;SPP1;PLAU;MMD;HSD11B1;G0S2;ALDH1A2;KLF4;GUCY1A1;PRRX1;FCER1G;IL1B;TNFAIP3;NRP1;DUSP6;CLEC4A;ENG;IL7R;ADAM8;C3AR1;PTGS2;PDCD1LG2;GFPT2;SCN1B;TLR8;TMEM158;NGF;LIF;PLEK2;ANKH;TRIB1;BMP2
HALLMARK_COAGULATION	yellow	138	25	12.866	1.9431	0.000784083	MMP11;MMP1;PLAU;MMP3;SERPINE1;SPARC;MMP14;OLR1;CTSK;MMP2;HTRA1;PDGFB;C1R;FN1;C1S;PLEK;DUSP6;MMP8;TFPI2;THBS1;S100A1;MMP7;CASP9;LRP1;PF4
HALLMARK_COMPLEMENT	yellow	200	31	18.6464	1.66252	0.00282839	MMP12;SERPINE1;MMP13;MMP14;CTSL;OLR1;FCER1G;PDGFB;C1R;TNFAIP3;FN1;LYN;C1S;ITGAM;PLEK;KYNU;ANXA5;IL6;PHEX;ZFPM2;DUSP6;MMP8;LCP2;TFPI2;ZEB1;DOCK4;CASP9;PCLO;LRP1;FCN1;GMFB
HALLMARK_ALLOGRAFT_REJECTION	yellow	196	26	18.2735	1.42283	0.0393963	INHBA;THY1;BCAT1;DYRK3;IL2RA;TLR2;ICAM1;TGFB2;CCL4;ACVR2A;RIPK2;CCL7;IL1B;LYN;IL10;IL6;CCR1;IFNGR1;LCP2;SRGN;IGSF6;CD86;LIF;CCL2;NLRP3;PF4
HALLMARK_IL2_STAT5_SIGNALING	yellow	199	26	18.5532	1.40138	0.0462228	SPP1;IL2RA;TNFRSF9;P4HA1;LRRC8C;ITGA6;TWSG1;ITGAV;DENND5A;IL10;NRP1;GUCY1B1;COL6A1;SLC2A3;NFIL3;IFNGR1;DHRS3;PLEC;IGF2R;S100A1;CD81;CD83;CD86;LIF;BMPR2;BMP2
HALLMARK_HYPOXIA	yellow	200	26	18.6464	1.39437	0.048681	STC2;TGFBI;SERPINE1;BGN;PGF;P4HA1;LOX;HS3ST1;PDGFB;LXN;TNFAIP3;IL6;SLC2A3;NFIL3;NOCT;CAVIN3;TGFB3;DDIT3;CAV1;KLHL24;PDK1;P4HA2;HAS1;CAVIN1;VEGFA;PAM
HALLMARK_TGF_BETA_SIGNALING	yellow	54	9	5.03453	1.78765	0.0595851	SERPINE1;PMEPA1;ACVR1;ENG;THBS1;FKBP1A;BMPR2;NCOR2;BMP2
HALLMARK_APOPTOSIS	yellow	160	21	14.9171	1.40778	0.0658714	PPT1;BGN;PTK2;LUM;TNFRSF12A;MMP2;PDGFRB;APP;TGFB2;CD14;IL1B;IL6;IFNGR1;DDIT3;IGF2R;CASP9;CAV1;IGFBP6;ANKH;NEFH;BMP2
HALLMARK_NOTCH_SIGNALING	yellow	32	6	2.98343	2.01111	0.0715999	WNT2;HEYL;ST3GAL6;HES1;FZD7;FZD1
HALLMARK_UV_RESPONSE_DN	yellow	144	19	13.4254	1.41523	0.0743833	SERPINE1;COL1A1;COL11A1;COL5A2;COL3A1;COL1A2;PDGFRB;ACVR2A;LAMC1;HAS2;LTBP1;MMP16;DMAC2L;NRP1;CAV1;DBP;SFMBT1;CDK13;NFKB1
HALLMARK_INTERFERON_GAMMA_RESPONSE	yellow	198	24	18.4599	1.30011	0.106323	TNFAIP6;ICAM1;PTPN2;VAMP8;PDE4B;RIPK2;FPR1;CCL7;ITGB7;SOCS3;C1R;TNFAIP3;C1S;TRIM26;IL6;LCP2;PTGS2;IFITM2;CD86;CCL2;GPR18;CD274;NFKB1;IL18BP
HALLMARK_HEDGEHOG_SIGNALING	yellow	36	6	3.35635	1.78765	0.112942	THY1;CDK6;NRP1;NRP2;VEGFA;HEY2
HALLMARK_UV_RESPONSE_UP	yellow	156	17	14.5442	1.16885	0.283311	PPT1;GAL;TST;MMP14;ICAM1;MAOA;LYN;IL6;AGO2;GLS;NPTX2;MSX1;CXCL2;APOM;OLFM1;BMP2;CYB5B
HALLMARK_P53_PATHWAY	yellow	196	18	18.2735	0.985034	0.565175	EPS8L2;APP;KLF4;VAMP8;ST14;ELP1;RRP8;NINJ1;DDIT3;ZMAT3;CD81;IP6K2;STOM;LIF;DEF6;CCP110;BMP2;RAB40C
HALLMARK_XENOBIOTIC_METABOLISM	yellow	197	18	18.3667	0.980034	0.574314	ACOX3;SERPINE1;BCAT1;AQP9;TDO2;HSD11B1;TYR;TGFB2;CYP2C18;MAOA;KYNU;SLC12A4;LEAP2;NINJ1;SERPINA6;IL1R1;MCCC2;TNFRSF1A
HALLMARK_ADIPOGENESIS	yellow	198	18	18.4599	0.975084	0.583383	EPHX2;COL4A1;CYP4B1;TST;SLC19A1;CPT2;MIGA2;ABCA1;ESYT1;IFNGR1;LTC4S;FABP4;STOM;AGPAT3;CAVIN1;DLD;OMD;CHUK
HALLMARK_MYOGENESIS	yellow	199	18	18.5532	0.970184	0.592377	ABLIM1;STC2;COL1A1;ADAM12;COL3A1;SPARC;COL6A3;IGFBP7;APP;FOXO4;MYH8;GJA5;MYH1;CSRP3;MYH4;PVALB;FABP3;ITGB1
HALLMARK_ANDROGEN_RESPONSE	yellow	100	9	9.3232	0.965333	0.596265	FADS1;PMEPA1;CDK6;GUCY1A1;ITGAV;ACTN1;ABCC4;HSD17B14;ANKH
HALLMARK_APICAL_SURFACE	yellow	44	4	4.10221	0.975084	0.59757	THY1;APP;LYN;GAS1
HALLMARK_PI3K_AKT_MTOR_SIGNALING	yellow	105	9	9.78936	0.919365	0.655854	DDIT3;MAP2K6;NGF;PDK1;PTPN11;TBK1;PAK4;CLTC;TNFRSF1A
HALLMARK_ESTROGEN_RESPONSE_EARLY	yellow	199	17	18.5532	0.916285	0.687631	ABLIM1;STC2;ESRP2;SCNN1A;FAM102A;KLF4;ELF3;CLDN7;ELOVL2;DHRS3;OPN3;FDFT1;HES1;ARL3;OLFM1;CYP26B1;NCOR2
HALLMARK_CHOLESTEROL_HOMEOSTASIS	yellow	73	6	6.80594	0.881583	0.687809	FADS2;GPX8;TNFRSF12A;ANXA5;NFIL3;FDFT1
HALLMARK_BILE_ACID_METABOLISM	yellow	112	9	10.442	0.861905	0.730198	FADS2;FADS1;EPHX2;AQP9;HSD17B6;IDH2;ABCA1;SERPINA6;PEX7
HALLMARK_WNT_BETA_CATENIN_SIGNALING	yellow	42	3	3.91575	0.766138	0.764895	FZD1;HEY2;NCOR2
HALLMARK_GLYCOLYSIS	yellow	198	16	18.4599	0.866741	0.766222	STC2;TGFBI;PLOD1;P4HA1;VCAN;ELF3;PRPS1;EXT2;HS2ST1;NDUFV3;GOT1;P4HA2;DLD;LHPP;VEGFA;PAM
HALLMARK_ESTROGEN_RESPONSE_LATE	yellow	198	16	18.4599	0.866741	0.766222	LAMC2;GAL;TST;SCNN1A;FAM102A;KLF4;ST14;IDH2;TFPI2;OPN3;FDFT1;ARL3;CAV1;OLFM1;CYP26B1;NCOR2
HALLMARK_PEROXISOME	yellow	104	8	9.69613	0.825071	0.767296	FADS1;EPHX2;SEMA3C;IDH2;DHRS3;SIAH1;SERPINA6;ACSL4
HALLMARK_FATTY_ACID_METABOLISM	yellow	156	12	14.5442	0.825071	0.800835	ACADVL;TDO2;G0S2;CPT2;LGALS1;MAOA;LTC4S;NBN;ACSL4;DLD;PTPRG;D2HGDH
HALLMARK_MTORC1_SIGNALING	yellow	197	14	18.3667	0.762249	0.892429	FADS2;SERPINH1;FADS1;BCAT1;P4HA1;SLC2A3;NFIL3;DDIT3;GOT1;PDK1;TBK1;CANX;CYB5B;NFYC
HALLMARK_PROTEIN_SECRETION	yellow	96	6	8.95028	0.67037	0.895575	PPT1;SCRN1;ABCA1;IGF2R;PAM;CLTC
HALLMARK_MYC_TARGETS_V2	yellow	57	3	5.31423	0.564522	0.91177	SLC19A1;DDX18;PRMT3
HALLMARK_REACTIVE_OXYGEN_SPECIES_PATHWAY	yellow	49	2	4.56837	0.437793	0.950969	IPCEF1;SCAF4
HALLMARK_UNFOLDED_PROTEIN_RESPONSE	yellow	110	6	10.2555	0.585051	0.952173	STC2;SHC1;WIPI1;FKBP14;CCL2;VEGFA
HALLMARK_PANCREAS_BETA_CELLS	yellow	40	1	3.72928	0.268148	0.980422	ELP4
HALLMARK_INTERFERON_ALPHA_RESPONSE	yellow	96	4	8.95028	0.446914	0.983069	RIPK2;C1S;TRIM26;IFITM2
HALLMARK_SPERMATOGENESIS	yellow	133	6	12.3999	0.483876	0.988489	ZC3H14;ELOVL3;NEFH;PHF7;CCT6B;PACRG
HALLMARK_HEME_METABOLISM	yellow	194	9	18.087	0.497595	0.995729	NFE2L1;TYR;CDC27;NFE2;P4HA2;ADD2;FOXJ2;ISCA1;VEZF1
HALLMARK_MITOTIC_SPINDLE	yellow	198	9	18.4599	0.487542	0.996667	CDC27;SYNPO;CEP192;DOCK4;MAPRE1;HDAC6;NUMA1;TLK1;KIFAP3
HALLMARK_KRAS_SIGNALING_DN	yellow	199	9	18.5532	0.485092	0.996868	TGFB2;CCR8;MEFV;COPZ2;SERPINA10;SYNPO;ENTPD7;EDN1;ASB7
HALLMARK_DNA_REPAIR	yellow	149	4	13.8916	0.287944	0.999717	PDE4B;ERCC4;BRF2;NUDT9
HALLMARK_OXIDATIVE_PHOSPHORYLATION	yellow	200	6	18.6464	0.321778	0.999908	ACADVL;IDH2;ATP1B1;MTRR;DLD;ISCA1
HALLMARK_G2M_CHECKPOINT	yellow	196	5	18.2735	0.273621	0.999971	HOXC10;CDC27;MAP3K20;NUMA1;LIG3
HALLMARK_E2F_TARGETS	yellow	198	5	18.4599	0.270857	0.999976	PRPS1;NBN;ING3;E2F8;CCP110
HALLMARK_MYC_TARGETS_V1	yellow	195	4	18.1802	0.220019	0.999994	EXOSC7;DDX18;TXNL4A;CANX
