# Supplementary material for: Global landscape of protein-coding and long non-coding RNA alternative splicing and regulation in the human esophageal squamous cell carcinoma
Source: Cancer Cell Int. 2026 Jun 22;26:236. doi: 10.1186/s12935-025-03921-9 (PMC13285186; doi:10.1186/s12935-025-03921-9)
Supplement: Supplementary file 13 — Supplementary material 13 [file 12935_2025_3921_MOESM13_ESM.xlsx]

## Sheet: Supplementary Table 7
Supplementary Table 7. Correlation between DASEs and ME
Module	DASEs	Cor_r	FDR	MEcolor
ME1	149240675149240774149239758149239888149242490149242538ABLIM3	0.70354	1.29067e-08	MEturquoise
ME1	149242490149242538149239758149239888149244880149245015ABLIM3	-0.520376	3.26243e-05	MEturquoise
ME1	151324744151324917151315572151316509151327270151327377PI4KB	-0.453289	0.000343299	MEturquoise
ME1	151324744151324917151315572151316509151326171151326373PI4KB	-0.335441	0.0177382	MEturquoise
ME1	148969114898111489203148927414902561490424ATAD3B	0.330574	0.0201488	MEturquoise
ME1	108050577108050602108047078108047292108051938108051970CD47	0.437107	0.00055331	MEturquoise
ME1	108049618108049651108043090108047292108050577108050602CD47	-0.594568	1.19778e-07	MEturquoise
ME1	108081585108081669108079491108079614108083355108083446LEF1	0.417014	0.00163856	MEturquoise
ME1	108085681080858010805915108059671081226310812377DNM2	0.567724	7.07605e-07	MEturquoise
ME1	152928574152928661152922172152922256152931671152931776ZNF185	0.522478	1.31906e-05	MEturquoise
ME1	127897955127898010127896241127896332127905206127905302ENSG00000257524	-0.563409	0.00047393	MEturquoise
ME1	151562090151562165151540308151540426151562584151562686TUFT1	-0.44646	0.000375745	MEturquoise
ME1	150487267150487667150487267150487455150487548150487667RND3	-0.387415	0.00335619	MEturquoise
ME1	149918173149918384149918173149918284149919042149919324RAET1G	0.40465	0.00390784	MEturquoise
ME1	152936417152936513152932872152932971152938073152938163ZNF185	0.529178	7.02394e-06	MEturquoise
ME1	127939852127939997127932984127933093127942044127942158MFSD8	0.500172	0.00207043	MEturquoise
ME1	153222242153223039153204442153204560153270334153270519TRIM2	0.595887	3.10682e-05	MEturquoise
ME1	143991691143992373143991691143991804143992244143992373GRINA	0.399982	0.00606579	MEturquoise
ME1	150511456150511831150510875150511198150512351150512572ECM1	-0.76736	5.4386e-14	MEturquoise
ME1	108435210845061084352108438310844801084506C1orf159	0.326391	0.0204695	MEturquoise
ME1	153294304153296036153294304153294485153295312153296036TRIM2	0.69107	6.25539e-10	MEturquoise
ME1	150518797150518919150508146150508226150520867150521102NDST1	-0.498933	0.0113281	MEturquoise
ME1	128266286128266325128267193128267274128265969128266020128267457128267517GOLGA2	0.38941	0.00314421	MEturquoise
ME1	110345538110345649110339322110342268110346307110346677RBM15	-0.363068	0.0116786	MEturquoise
ME1	108768092108768238108747896108748000108798123108798389FER	-0.541832	6.63019e-05	MEturquoise
ME1	128936537128936649128934730128935044128942793128942871TP53AIP1	-0.445414	0.00143479	MEturquoise
ME1	128267193128267259128266286128266325128267457128267517GOLGA2	0.40716	0.00170497	MEturquoise
ME1	153444472153445495153444472153445464153446008153446111TREX2	-0.505488	0.00600539	MEturquoise
ME1	150267956150267991150267715150267789150268697150269015APH1A	0.34464	0.0125287	MEturquoise
ME1	128267193128267274128266286128266325128267457128267517GOLGA2	0.410629	0.00149678	MEturquoise
ME1	110499534110499546110496011110496203110502048110502099VPS29	-0.709135	5.77014e-12	MEturquoise
ME1	128272784128272865128268419128268524128273849128273972GOLGA2	-0.496761	3.71357e-05	MEturquoise
ME1	152498741152498792152488395152488503152502632152502742SYNE1	0.49497	0.0480677	MEturquoise
ME1	110625189110625278110624233110624279110627438110627547NAXD	0.353423	0.00976104	MEturquoise
ME1	144504770144505131144504770144504879144504997144505131GPT	-0.362827	0.0147906	MEturquoise
ME1	110625189110625303110624233110624279110627438110627547NAXD	0.333734	0.016852	MEturquoise
ME1	152922719152922809152922172152922256152931671152931776ZNF185	0.474526	0.000109368	MEturquoise
ME1	121409023121409047121407470121407715121410865121410969CLASP1	-0.412218	0.00141095	MEturquoise
ME1	129333974129334198129332299129332473129338791129338917LINC01503	0.436207	0.00960101	MEturquoise
ME1	128507215128507340128504736128504904128508875128509097GLE1	-0.314618	0.0300846	MEturquoise
ME1	128082734128083097128082969128083097128061143128061244SLC12A2-DT	-0.336012	0.0192963	MEturquoise
ME1	144960337144960398144955438144955601144995007144995200SRGAP2B	0.315569	0.0410988	MEturquoise
ME1	128577963128578033128574719128574791128578889128578933ENSG00000280828	-0.319095	0.03501	MEturquoise
ME1	155188162155188285155188162155188231155192182155192283MUC1	0.637837	1.65235e-06	MEturquoise
ME1	121719645121719750121718387121718501121722261121722378GOLGB1	0.500149	0.00014092	MEturquoise
ME1	129915965129915980129908889129908999129923843129923939FNBP1	0.30074	0.0385617	MEturquoise
ME1	154954615496041548648154868815498531549945TMEM184A	0.425618	0.000861651	MEturquoise
ME1	146077861146077924146076781146076895146079115146079257PLOD2	-0.470216	0.000132868	MEturquoise
ME1	121719645121719753121718387121718501121722261121722378GOLGB1	0.469571	0.000611846	MEturquoise
ME1	121719645121719768121718387121718501121722261121722378GOLGB1	0.473135	0.000429729	MEturquoise
ME1	121719645121719768121718387121718501121726912121727041GOLGB1	0.351754	0.0334122	MEturquoise
ME1	351967453519687435189834351900653519812035198246CD44	0.599373	8.73875e-08	MEturquoise
ME1	109857854109858193109858139109858193109857525109857659GLTP	-0.38657	0.0116283	MEturquoise
ME1	146525604146525647146517005146517167146533469146533550PLSCR1	-0.547085	0.00147646	MEturquoise
ME1	121719645121719768121722261121722376121718387121718501121726912121727041GOLGB1	-0.540865	2.83482e-05	MEturquoise
ME1	154419542154419746154419542154419623154420031154420094TAFAZZIN	0.537444	5.92304e-06	MEturquoise
ME1	351981203519824635189834351900653521485135214914CD44	0.326286	0.0205318	MEturquoise
ME1	154419542154420094154419542154419623154420031154420094TAFAZZIN	0.478155	0.000115591	MEturquoise
ME1	111516153111516399111512566111513539111518248111518427ATXN2	0.372729	0.0129016	MEturquoise
ME1	154419704154419746154419542154419623154420031154420094TAFAZZIN	0.511695	2.29692e-05	MEturquoise
ME1	110021107110021301110019138110019328110025741110025823ANKRD13A	-0.538947	0.00044623	MEturquoise
ME1	154419704154420094154420031154420094154419542154419623TAFAZZIN	0.468463	0.000178782	MEturquoise
ME1	352112453521144935189834351900653521485135214861CD44	0.438992	0.000514156	MEturquoise
ME1	355099103550996135505938355059863551018335510211DMKN	0.340706	0.0139928	MEturquoise
ME1	121940383121940488121939190121939495121940830121940982SLC15A2	0.581335	2.06423e-05	MEturquoise
ME1	352910093529123235290281352903913530597535308549ZNF271P	-0.474502	0.000109368	MEturquoise
ME1	143373814338271432513143269014347391435687DAZAP1	0.383745	0.0064652	MEturquoise
ME1	352910733529123235290313352903913530597535306319ZNF271P	-0.480098	8.33846e-05	MEturquoise
ME1	127316449127316502127314815127314896127327001127327137ECHDC1	0.308166	0.0323524	MEturquoise
ME1	124580550124580562124568378124568536124585086124585161MTSS1	0.417969	0.00134458	MEturquoise
ME1	106737519106737600106726106106726309106739457106739583OXR1	0.328343	0.0257137	MEturquoise
ME1	143434087143434168143433490143433716143437998143438041GAB1	0.30472	0.0478082	MEturquoise
ME1	124597541245992812454345124544831246335012463493SPIRE1	0.388042	0.00495001	MEturquoise
ME1	127388183127388998127388183127388311127388880127388998MAP3K2-DT	0.313253	0.0367058	MEturquoise
ME1	155611215155611603155611215155611355155611548155611603MSTO1	0.453987	0.00282061	MEturquoise
ME1	143457679143457769143440078143440382143459384143459429GAB1	0.560589	1.11596e-06	MEturquoise
ME1	124782682124786503124782682124782811124786356124786503SCARB1	0.576506	5.69194e-07	MEturquoise
ME1	143574784143575093143574784143574900143575422143575525NAPRT	-0.417724	0.0148687	MEturquoise
ME1	122213341122213377122210396122211708122215390122215451TACC2	0.588521	1.80302e-07	MEturquoise
ME1	354976463549768135497219354975383549859735498763DMKN	0.680478	3.17506e-10	MEturquoise
ME1	156011809156012565156011809156011887156012384156012565SSR2	0.393691	0.011047	MEturquoise
ME1	354976463549768135497219354975383549871535498763DMKN	0.44461	0.000406254	MEturquoise
ME1	354985973549876335498715354987633549764635497681DMKN	-0.58305	2.60108e-07	MEturquoise
ME1	127575939127576050127571231127573788127576616127576696TPRA1	0.394435	0.0427307	MEturquoise
ME1	356175193561784035617519356175863561777835617840SPAG4	0.32175	0.0391681	MEturquoise
ME1	122275971122276022122274342122274436122279774122279981KIAA1109	0.3457	0.0165816	MEturquoise
ME1	355003773550041935499928355000293550053235500580DMKN	0.363106	0.00821943	MEturquoise
ME1	355003773550058035500377355004193550053235500580DMKN	-0.430328	0.00101758	MEturquoise
ME1	355061253550618535505938355059863550745735507511DMKN	0.363336	0.00817605	MEturquoise
ME1	156285183156286473156285183156285983156286259156286473TMEM79	-0.431453	0.000688673	MEturquoise
ME1	107616260107616389107613653107613732107618327107618635BCAP29	0.421292	0.00196202	MEturquoise
ME1	122325854122325917122325229122325320122328103122328357KIAA1109	-0.492499	9.48573e-05	MEturquoise
ME1	355061253550618535505938355059863550820435508240DMKN	0.418827	0.00181224	MEturquoise
ME1	127715852127715930127710575127710665127721052127721171MGLL	0.379743	0.00431588	MEturquoise
ME1	355061253550618535505938355059863550991035509961DMKN	0.626035	1.22687e-08	MEturquoise
ME1	156810001568104715675714156757781568866015688858CA5BP1	-0.657227	9.55822e-06	MEturquoise
ME1	125086203125086260125085953125086018125088118125089235SLC37A2	0.668095	9.55424e-10	MEturquoise
ME1	122392302122392372122374707122374806122393180122393341PLEKHA1	-0.405175	0.0021297	MEturquoise
ME1	355061253550618535505938355059863551018335510252DMKN	0.62127	2.68282e-06	MEturquoise
ME1	127746341277474112774668127747411277299312773044HOOK2	-0.301342	0.0380366	MEturquoise
ME1	156817551568196815681755156817841568623515686462FAM200B	-0.33618	0.0192128	MEturquoise
ME1	143760400143760640143753753143753912143765260143765798PHACTR2	0.862554	7.03053e-21	MEturquoise
ME1	112696147112696534112696147112696283112696436112696534MOV10	0.465244	0.00162283	MEturquoise
ME1	3550612535506185355074573550751135505938355059863550991035509961DMKN	-0.419804	0.00333167	MEturquoise
ME1	143760400143760640143765260143765798143753753143753912143772257143772457PHACTR2	0.828337	0.000688673	MEturquoise
ME1	112705099112705123112703643112703806112707077112707102RHOC	0.410242	0.00151887	MEturquoise
ME1	3550612535506185355082043550824035505938355059863550991035509961DMKN	-0.356787	0.0110436	MEturquoise
ME1	156938417156938513156937248156937496156939547156939910ARHGEF11	-0.337406	0.0152685	MEturquoise
ME1	125253716125253755125248281125248383125262833125263497TPD52L1	0.53139	6.21546e-06	MEturquoise
ME1	358313523583149635801217358012703583279735832900SEPTIN7	0.463208	0.000516823	MEturquoise
ME1	143964786143966198143964786143964818143966157143966198PLAGL1	-0.329846	0.0187033	MEturquoise
ME1	358314243583149635801218358012703583279735832900SEPTIN7	0.47659	0.000300485	MEturquoise
ME1	358314913583149635801056358012703583279735832900SEPTIN7	0.428862	0.00296536	MEturquoise
ME1	157088021570884115703134157041231571490815715081MYH11	0.681309	6.44426e-08	MEturquoise
ME1	358744483587454235873200358736483587551135875521IL7R	0.306013	0.0465355	MEturquoise
ME1	204537458204537497204532190204532246204538208204538308MDM4	0.350595	0.0146078	MEturquoise
ME1	113120065113120128113112999113113114113127688113127740IL1RN	0.413729	0.00400219	MEturquoise
ME1	285956942859604128590719285908322860818528608593WAC	0.513459	1.60538e-05	MEturquoise
ME1	113439019113439117113437790113438022113441350113441437CBWD2	-0.354209	0.00953626	MEturquoise
ME1	113121447113121618113112999113113114113127688113127740IL1RN	0.43456	0.0277768	MEturquoise
ME1	123389432123389554123384131123384208123390629123390786KMT5A	0.517579	6.39905e-05	MEturquoise
ME1	247680782476813524762686247627762476822324768543NCOA1	0.334445	0.0200799	MEturquoise
ME1	113198739113198884113197194113197913113199082113199226PSD4	0.412833	0.00260583	MEturquoise
ME1	132578795132579558132578795132579056132579491132579558ACAD11	0.386124	0.00399586	MEturquoise
ME1	248340862483473624834485248347362483076724830905OSBPL3	0.472272	0.000120883	MEturquoise
ME1	361122136113343608624360894536121763612281PRKX	-0.300316	0.038903	MEturquoise
ME1	207004572070074720700457207005782070446520704533PACRGL	-0.389082	0.0124454	MEturquoise
ME1	248631992486329224861612248617692486349524863599OSBPL3	-0.540325	3.73959e-06	MEturquoise
ME1	249276832492773224919394249202602493078324931160ARHGAP17	0.392658	0.00282562	MEturquoise
ME1	113637619113637896113636533113636700113640119113640310TFDP1	-0.502873	2.76021e-05	MEturquoise
ME1	207004572070078720700457207005782070446520704533PACRGL	-0.385781	0.0135259	MEturquoise
ME1	126876341268772812686855126870431268816512689179ARL4A	0.67953	1.15763e-10	MEturquoise
ME1	290082392900862129008239290083072900839429008621RWDD2B	-0.325244	0.0210912	MEturquoise
ME1	126876341268772812686855126870431268816812688914ARL4A	0.352434	0.0139206	MEturquoise
ME1	207024886207025064207018521207023480207032578207032756C1orf116	0.389651	0.00311829	MEturquoise
ME1	207027493207027679207018521207023480207032578207032756C1orf116	0.43016	0.000724351	MEturquoise
ME1	290585882905864529053103290533122906498129065158EPB41	0.458378	0.000226282	MEturquoise
ME1	124374412124374463124372021124372610124378236124378384NCOR2	0.355462	0.010271	MEturquoise
ME1	207027493207027679207024886207025064207032578207032756C1orf116	0.394817	0.00263528	MEturquoise
ME1	2905858829058645290604212906048429053103290533122906498129065158EPB41	0.435923	0.000689742	MEturquoise
ME1	290604212906048429058588290586452906498129065158EPB41	-0.393406	0.00315909	MEturquoise
ME1	252154362521556025205245252099112522561325225773KRAS	0.414114	0.00132287	MEturquoise
ME1	115057152115057425115046409115046682115073602115073866TNC	-0.336461	0.0310728	MEturquoise
ME1	2906498129065158290978062909793529053103290533122910933529109437EPB41	-0.411536	0.00170089	MEturquoise
ME1	115064646115064919115042218115042341115073602115073866TNC	-0.732405	4.66334e-07	MEturquoise
ME1	290961542909660429064981290651582909780629097904EPB41	0.630891	8.2965e-09	MEturquoise
ME1	655928546559338365592854655932106559330965593383KCNK7	-0.544499	3.21241e-05	MEturquoise
ME1	207767012207767823207767012207767195207770320207770362CD46	0.402736	0.00200272	MEturquoise
ME1	655928546559387465592854655933836559347565593874KCNK7	-0.581309	1.02756e-05	MEturquoise
ME1	120216272120216581120215559120215661120221622120221758PXN	0.586927	1.57866e-05	MEturquoise
ME1	207767012207768772207767012207767195207770320207770362CD46	0.481545	7.81197e-05	MEturquoise
ME1	159397073159397100159395768159395834159397344159397389BAZ2B	-0.593939	1.80717e-07	MEturquoise
ME1	362368813623703736236130362367823623982036240625AAR2	-0.462497	0.000350388	MEturquoise
ME1	120348271203487412018165120182921203553612035669ZNF433	-0.417981	0.0201791	MEturquoise
ME1	207767012207770362207767012207767195207770320207770362CD46	0.512448	1.68979e-05	MEturquoise
ME1	159775781597791315976568159770921597804315978163ZSWIM7	-0.365299	0.0441592	MEturquoise
ME1	253006982530088425294741252950302530221825302346ABHD12	-0.348637	0.0111869	MEturquoise
ME1	120409393120409450120407737120407823120420752120420851ARHGEF12	0.604337	1.93302e-07	MEturquoise
ME1	207767778207767823207767012207767195207770320207770362CD46	0.365983	0.00667924	MEturquoise
ME1	159857931159858291159857931159857966159858089159858291ENSG00000256029	-0.535454	0.000283853	MEturquoise
ME1	363343636335203630182363316936388833639016PIP5K1C	0.545211	2.79862e-06	MEturquoise
ME1	116585321165862811658266116583641165873511658871FBXO44	0.403919	0.00222334	MEturquoise
ME1	343372773433742634337364343374263433619834336243PARD3	-0.39218	0.00287325	MEturquoise
ME1	254357254506254392254506253007253080SDHA	-0.635015	6.52677e-05	MEturquoise
ME1	363678473636808436361220363613403638572236385884STK40	0.497627	3.56232e-05	MEturquoise
ME1	117134123117134192117131884117131960117136080117136235ST7	-0.343814	0.0128344	MEturquoise
ME1	363678513636808436361220363613403638572236385879STK40	0.585031	2.30133e-07	MEturquoise
ME1	134140795134140888134138950134139038134142184134142261TCF7	0.401146	0.0214728	MEturquoise
ME1	363904663639061636375933363761273640009636400269RNF38	-0.453414	0.00747766	MEturquoise
ME1	295320012953217229531253295312882953252829533458SVIL	-0.398996	0.0147469	MEturquoise
ME1	160282256160282304160281313160281364160284774160284868RBMS1	0.304035	0.03573	MEturquoise
ME1	658664406586707965866440658667126586684465867079EFEMP2	0.392935	0.00368325	MEturquoise
ME1	2953200129532172295325282953345829531253295312882953598829536069SVIL	0.385304	0.0202349	MEturquoise
ME1	348135733481366034812179348122083481458234814669RAI14	0.308952	0.0344151	MEturquoise
ME1	160436996160437211160410728160410846160442760160442869SLC22A3	-0.514104	0.0462666	MEturquoise
ME1	348768351355348768348841350821351355DUSP22	-0.599231	8.82468e-08	MEturquoise
ME1	160469501604709316046989160470931604044016040494NCOR1	-0.320588	0.0238492	MEturquoise
ME1	348847273488477634882068348822013489029934890543DTNA	-0.572199	0.000347233	MEturquoise
ME1	209546056209546139209541307209541429209566911209566987ENSG00000224260	-0.389646	0.0358011	MEturquoise
ME1	161073224161073299161070997161072885161073719161073795NECTIN4	0.511051	1.8174e-05	MEturquoise
ME1	366078893660800036607714366078183661200936612557RAB5IF	0.504175	2.59393e-05	MEturquoise
ME1	649170296491711864903287649034196491758064917707ZNF273	0.398295	0.00270284	MEturquoise
ME1	137340431373418513719870137199821373452413734620TRAPPC2	-0.316554	0.0263304	MEturquoise
ME1	649503246495115164950324649504146495107364951151RAB15	0.383275	0.00438284	MEturquoise
ME1	117760851177619311773619117737451177951811779645LPIN1	0.719688	1.7485e-12	MEturquoise
ME1	298039972980502629803997298040652980481329805026KIF22	0.31666	0.0262517	MEturquoise
ME1	262932152629336626293215262932832629366526293740PPP2R2A	-0.488953	0.000915105	MEturquoise
ME1	660750236607523066053405660549516607631566076408ERBIN	0.327779	0.0197669	MEturquoise
ME1	660751016607523066053405660549516607631566076408ERBIN	0.332699	0.0173003	MEturquoise
ME1	649758464989616497584649766764977706498961DNHD1	0.443706	0.0045791	MEturquoise
ME1	298129892981400929812989298139332981433229814465PRRT2	-0.426572	0.0197808	MEturquoise
ME1	298344412983455029832244298323422983817729838274ASCC2	-0.337195	0.0206239	MEturquoise
ME1	134932987134934077134932987134933390134941091134941237CALD1	0.764706	0.00593728	MEturquoise
ME1	369726513697279636972702369727963697064636970694MTCH1	-0.549424	2.22315e-06	MEturquoise
ME1	137576308137576402137575708137576167137577469137577603DPH7	0.313594	0.0283598	MEturquoise
ME1	298344882983455029832244298323422983817729838261ASCC2	-0.335924	0.0158927	MEturquoise
ME1	651128106511341465112810651128656511321965113414TM7SF2	-0.436701	0.00114294	MEturquoise
ME1	161176433161177106161176433161176579161176911161177106B4GALT3	0.398269	0.00983351	MEturquoise
ME1	651823652039651643651747652466652535WDR90	0.451261	0.00305463	MEturquoise
ME1	298727042987274329872408298725262987323929873431SEZ6L2	0.405729	0.019473	MEturquoise
ME1	211830182211830330211829058211829323211830572211830722LPGAT1	0.494944	0.000363632	MEturquoise
ME1	370914663709153837083635370838063709479137094908LRRFIP2	-0.306601	0.0335908	MEturquoise
ME1	653085286530865565278668652788656532682565326934MSRB3	0.367268	0.0166569	MEturquoise
ME1	665767546657692966573138665735506659225666592388RABGEF1P1	-0.376309	0.0054789	MEturquoise
ME1	265141426514982650369265051626518732651954VLDLR	-0.457197	0.000290984	MEturquoise
ME1	665767546657693266573138665735506659225666592343RABGEF1P1	-0.389307	0.00315397	MEturquoise
ME1	135419213545091354192135423213543531354509MXRA8	0.731283	8.67272e-13	MEturquoise
ME1	300202123002030430018995300191233002266430022816FKBP14	0.315979	0.0267207	MEturquoise
ME1	300234563002348330022608300226973002562930026037MTMR3	-0.440779	0.000573208	MEturquoise
ME1	138926400138926478138921036138921124138929976138929997REPS1	-0.542437	3.29106e-06	MEturquoise
ME1	300658753006592730064423300645053006723330067366ALDOA	0.737654	2.17948e-13	MEturquoise
ME1	267590612675923526751597267517832676521726765318ABI1	-0.339802	0.0143438	MEturquoise
ME1	138926400138926481138921036138921124138929976138930098REPS1	-0.468236	0.000145982	MEturquoise
ME1	301126573011306430112657301127933011302130113064GDPD3	-0.575053	6.2299e-07	MEturquoise
ME1	135858713587001357008135846413601351360631PWWP3A	-0.458997	0.000220085	MEturquoise
ME1	267590612675923526755654267557412676521726765318ABI1	-0.623529	1.45877e-08	MEturquoise
ME1	667881596678826966759042667590966679628066796364C11orf80	-0.408089	0.0019286	MEturquoise
ME1	138926400138930098138929976138930098138921036138921124REPS1	-0.498382	3.42727e-05	MEturquoise
ME1	215371908215372300215371908215372015215372108215372300FN1	0.498192	7.28878e-05	MEturquoise
ME1	667881596678827366759042667590966679628066796364C11orf80	-0.356413	0.00999806	MEturquoise
ME1	267590612675923826755654267557412676521726765318ABI1	-0.589779	1.65768e-07	MEturquoise
ME1	373471173734723637346108373462553736520337365277SRC	0.307	0.0389636	MEturquoise
ME1	136217741362191513619729136198311362644413626579FBLN2	0.529551	0.000114459	MEturquoise
ME1	169714641697164716970635169707671697235916972964CROCC	0.513891	3.41778e-05	MEturquoise
ME1	136267028136267175136261264136261477136268161136268273BCLAF1	0.318404	0.0251293	MEturquoise
ME1	139314674139316188139314674139314736139316075139316188MATR3	0.484236	0.000275494	MEturquoise
ME1	217829843217829882217821739217821938217831454217831547TNS1	0.448409	0.0070282	MEturquoise
ME1	302570730262883025707302582330259233026288THOC6	0.649102	1.84815e-09	MEturquoise
ME1	375638375956375638375773375846375956B4GALNT4	0.372607	0.0385485	MEturquoise
ME1	302592330261663025923302598830260623026166THOC6	0.6545	1.15464e-09	MEturquoise
ME1	136383670136383781136377754136377868136388392136388510MAP7	-0.391643	0.00292058	MEturquoise
ME1	269797832697993626975495269756582698056526980646TM7SF3	-0.37956	0.00563377	MEturquoise
ME1	375692993756938337564518375645603756974337569790POSTN	0.471008	0.000197974	MEturquoise
ME1	302592330262883025923302616630262503026288THOC6	0.631973	7.64472e-09	MEturquoise
ME1	270232532702392527023253270233972702376427023925LINC00240	0.387916	0.0190845	MEturquoise
ME1	375713683757145837570579375706693757775237577798POSTN	0.539513	1.26711e-05	MEturquoise
ME1	3028870530288776302927723029285130287372302875603029365030293805ENSG00000248751	-0.667465	3.64913e-10	MEturquoise
ME1	164395271643970316439062164394141644018416440253SNHG29	-0.351959	0.0101729	MEturquoise
ME1	375791313757943437577379375776133758464737584759SYNRG	0.361585	0.0108319	MEturquoise
ME1	218340727218341626218340727218340786218341533218341626PNKD	0.374123	0.0293968	MEturquoise
ME1	303142683031448230296131302962373032635330326389HCG18	-0.403031	0.00266464	MEturquoise
ME1	170868012170868201170868012170868134170868297170868387RPL22L1	-0.583025	2.60204e-07	MEturquoise
ME1	218644382186447721862952218630542187262421872730ABCC9	-0.49328	0.0395473	MEturquoise
ME1	671816056718169767180040671806666718326167184040KIAA0895L	0.328208	0.0235943	MEturquoise
ME1	171150317129041711503171239917137021714014MIR22HG	0.321956	0.0251033	MEturquoise
ME1	136791625136791777136791367136791424136791946136792030TMEM141	0.344503	0.0125811	MEturquoise
ME1	273077432730927227309099273092722730678127306882WSB1	0.40042	0.00216795	MEturquoise
ME1	378572403785735137854779378549823786004737860193DCAF10	0.383527	0.00380966	MEturquoise
ME1	119104763119105022119104091119104197119107947119108096DENND10	0.494846	0.000364493	MEturquoise
ME1	171150317130551711503171239917137021714014MIR22HG	0.320322	0.0261298	MEturquoise
ME1	379316723793205337931912379320533789135737891454INPP5B	0.423165	0.00216681	MEturquoise
ME1	171150317140141711503171239917137021714014MIR22HG	0.338008	0.0165816	MEturquoise
ME1	273499712735048527349971273501322735038827350485SYTL1	-0.458055	0.0002297	MEturquoise
ME1	119105310119105495119104091119104197119107947119108096DENND10	0.610402	1.46241e-06	MEturquoise
ME1	273701282737023027368261273684122737634527376387ARNTL2	0.428974	0.00149019	MEturquoise
ME1	119183117119184016119183820119184016119182093119182345NLRX1	-0.545103	2.81387e-06	MEturquoise
ME1	675841336758416967583741675838446758468467584772GSTP1	0.371574	0.0168841	MEturquoise
ME1	381124938114243808289380831538242693824364PGAP2	0.363173	0.020681	MEturquoise
ME1	119206833119206896119203318119203436119216900119216987DMXL1	0.669688	4.88872e-10	MEturquoise
ME1	171641081716791517161239171613561717171717171865MPRIP	0.775359	1.6693e-15	MEturquoise
ME1	384276793842785538427679384277663843104038431112SNHG17	0.405788	0.0194464	MEturquoise
ME1	119214069119214222119212712119212873119217549119217673USP53	0.339348	0.0145162	MEturquoise
ME1	140966933140967036140963126140963227140970926140970993SLC25A36	0.335467	0.0160803	MEturquoise
ME1	119230619119231034119223833119223888119245488119245988STEAP3	-0.333694	0.0248348	MEturquoise
ME1	274312972743166927424036274241522743391527434104SLC4A7	0.428608	0.00695634	MEturquoise
ME1	676279376762840067627937676282516762832267628400NUDT8	-0.487185	5.97444e-05	MEturquoise
ME1	119235289119235411119217549119217673119239217119239312USP53	0.408266	0.00191769	MEturquoise
ME1	306460663064682330646066306461093064646830646823ATAT1	0.433771	0.00089502	MEturquoise
ME1	167872216167872377167870382167870498167875334167875495AFDN	-0.766165	6.32561e-14	MEturquoise
ME1	171957596171957698171914342171914405171996889171997051FBXW11	0.398037	0.00857418	MEturquoise
ME1	167965756167966270167965756167966045167969113167969198AFDN	0.64547	2.44554e-09	MEturquoise
ME1	306562030656873065403306549430657833065826IL32	0.52157	1.38237e-05	MEturquoise
ME1	167965756167966276167965756167966045167969113167969198AFDN	0.62933	9.41571e-09	MEturquoise
ME1	306564130656873065376306549430657833065826IL32	0.527997	9.79516e-06	MEturquoise
ME1	141638954141639021141638794141638860141639463141639629RELL2	0.310505	0.0331956	MEturquoise
ME1	171996889171997051171957596171957698172006457172006649FBXW11	-0.402698	0.0207633	MEturquoise
ME1	220657789220657834220653097220653352220661811220664358MARK1	0.396233	0.00331729	MEturquoise
ME1	168065318168065381168063499168063570168074981168075011STK39	0.5172	1.33007e-05	MEturquoise
ME1	274643192746483627464394274648362746354027463592GTF3C1	0.318298	0.0251833	MEturquoise
ME1	382388238241353808293380831538242693824343PGAP2	0.424964	0.00393152	MEturquoise
ME1	172278391722800517226692172271991722825517228309OCEL1	0.447803	0.00194443	MEturquoise
ME1	172396311724076017239631172397831724063417240760PADI1	-0.323162	0.0414627	MEturquoise
ME1	142012287142012339142011911142012041142012994142013030GNPDA1	-0.325983	0.0248783	MEturquoise
ME1	172755482172755575172755294172755374172756982172757009ECT2	-0.394308	0.00352383	MEturquoise
ME1	222579758222579825222577444222577643222584127222584297TAF1A	0.374369	0.0109139	MEturquoise
ME1	222579758222579872222577444222577643222584127222584297TAF1A	0.358087	0.0166559	MEturquoise
ME1	222579758222579890222577444222577643222584127222584297TAF1A	0.335794	0.0286557	MEturquoise
ME1	307274653072755230724100307241813072873130729249GK	-0.301211	0.0381506	MEturquoise
ME1	389953173899579438995317389954053899621238996509TM2D2	0.484131	6.90997e-05	MEturquoise
ME1	382953863829544738294341382945343829878538298934CSNK1E	0.545617	2.74341e-06	MEturquoise
ME1	172912391729136517286633172867131729532317295441NUCB2	-0.30695	0.0456969	MEturquoise
ME1	390161173901741439016117390161943901721839017414ADAM9	0.658876	7.8496e-10	MEturquoise
ME1	276741912767422127673766276738272767642727676599PPFIBP1	-0.307164	0.0331535	MEturquoise
ME1	242911382429162524291138242912192429155524291625DHRS1	-0.490867	4.97252e-05	MEturquoise
ME1	242921832429278424292183242923302429265124292784DHRS1	-0.551068	2.01031e-06	MEturquoise
ME1	390761463907627539055576390557723907722739077411ADAM9	-0.410825	0.00322623	MEturquoise
ME1	104010815104010908104008176104008356104018159104018289SLK	0.68347	8.05404e-11	MEturquoise
ME1	224863224920218143219001229965230044SH3YL1	-0.32028	0.0240309	MEturquoise
ME1	308845373088471030883084308831653088868730888814DDR1	0.417141	0.0094316	MEturquoise
ME1	384217963842194138419532384197353842302438423175FGFR1	0.471253	0.0162269	MEturquoise
ME1	243301672433032724330167243302952433101724331129ADCY4	0.414911	0.00998694	MEturquoise
ME1	3091896530919106309292003092931130913523309136573093516230935304STRN3	0.378297	0.00452046	MEturquoise
ME1	391026773910355339101015391011023910747839107634GORASP1	-0.457373	0.000430531	MEturquoise
ME1	279220172792217827919403279195452793515027935230TTC28-AS1	-0.37533	0.00828131	MEturquoise
ME1	384217963842317538423024384231753841953238419735FGFR1	0.485656	0.00965029	MEturquoise
ME1	391034723910355339101015391011023910747839107576GORASP1	-0.45412	0.000492893	MEturquoise
ME1	105126247105126340105125781105125874105126992105127062SRPK2	-0.392349	0.00285501	MEturquoise
ME1	243762932437800124376293243768782437763724378001NFATC4	0.37865	0.00751224	MEturquoise
ME1	244421082444226024441677244417952444234524442375SDR39U1	0.416742	0.0177308	MEturquoise
ME1	105449358105449409105445417105445511105450057105450184MTA1	0.352901	0.00992627	MEturquoise
ME1	685170836851718568516750685168436852724568527438SLC25A16	-0.360919	0.00781061	MEturquoise
ME1	244841943244842058244835657244835756244842194244842258COX20	-0.38387	0.00376865	MEturquoise
ME1	647378616473822464737355647373756473874164738855PLEKHG3	0.351168	0.0129216	MEturquoise
ME1	227051880227051985227047926227048010227069776227069853CDC42BPA	-0.375996	0.00629443	MEturquoise
ME1	685170836851726568516750685168436852724568527416SLC25A16	-0.361734	0.0076134	MEturquoise
ME1	648148626481524564804829648051006482176664822052PLEKHM1P1	0.308814	0.0438559	MEturquoise
ME1	227347225227347384227352513227352573227340291227340380227355676227355761MFF	0.309719	0.0311557	MEturquoise
ME1	310898393109009431089885310900943108940231089490DDX11	-0.362061	0.0238934	MEturquoise
ME1	685830426858312968575957685760436858792668588024PPP6R3	-0.410493	0.00150479	MEturquoise
ME1	245426922454277024536773245368932454498024545103KIAA1217	0.392148	0.00287597	MEturquoise
ME1	245449802454784324544980245451032454582624547843KIAA1217	0.430405	0.000716485	MEturquoise
ME1	648155716481565364814917648150446483145064833327ZNF138	0.309809	0.0396307	MEturquoise
ME1	174988640174988838174982833174982905174989848174990341RABGAP1L	-0.534664	5.18506e-06	MEturquoise
ME1	311266413112667331119221311219303113410131134194DMD	0.354012	0.0354789	MEturquoise
ME1	175022561750230217497087174972371754331717543715SLC7A2	-0.359663	0.0488417	MEturquoise
ME1	393213473932288239322667393228823931990539320013KIF21A	-0.345588	0.0135421	MEturquoise
ME1	228309632283103722830186228302542283417122834977MRPL52	-0.3647	0.00881216	MEturquoise
ME1	204537429204537497204532190204532246204538208204538308MDM4	0.364424	0.00888795	MEturquoise
ME1	100239239100239404100233170100233537100240402100240515SPAG1	-0.533586	5.52952e-06	MEturquoise
ME1	393464653934650439342033393421243935177639351980KIF21A	0.754734	4.08135e-12	MEturquoise
ME1	100311832100311877100310402100310542100316098100316187TBC1D23	-0.386027	0.00351486	MEturquoise
ME1	176345471763456217632320176324661763483417635016ARHGEF10L	0.393412	0.00315909	MEturquoise
ME1	479858554798598747934347479345874799167947991800ENSG00000276850	-0.348655	0.0484321	MEturquoise
ME1	229154192291548522914120229143062292938222929437RBBP8	-0.379019	0.0124089	MEturquoise
ME1	539467653947935392380539347853950665395147EPB41L3	-0.53123	8.28194e-06	MEturquoise
ME1	403657174036593040365552403655854036641840366464PLD3	-0.335219	0.0161865	MEturquoise
ME1	176961401769621017683213176833211770224217702386BCL2L13	0.325027	0.0305468	MEturquoise
ME1	480104948013214800497480057848015024801585ROGDI	0.405237	0.00446324	MEturquoise
ME1	403663834036651040366418403665104036555240365585PLD3	-0.361924	0.0120588	MEturquoise
ME1	481032964810341148101823481018704810687248107082UPP1	0.406515	0.00174581	MEturquoise
ME1	394650943946511239463611394636863946861439468732MACF1	0.563594	9.21069e-07	MEturquoise
ME1	177083317711841771028177118417698511770050SERPINF1	0.501019	3.02394e-05	MEturquoise
ME1	100353372100354012100353372100353483100353894100354012PILRB	-0.467922	0.000148401	MEturquoise
ME1	394809193948103039479797394800093948460039484730MACF1	0.464107	0.000175569	MEturquoise
ME1	482324524823278948231659482318104823440248234543CARD8	-0.361391	0.0171457	MEturquoise
ME1	5767496757675068577119835771218857661449576615335771453557714745GCOM1	0.741404	1.51273e-13	MEturquoise
ME1	692952326929728769295232692954956929559169297287MYEOV	-0.354894	0.0161675	MEturquoise
ME1	541878185418790254183653541839595418895054188985SMUG1	-0.319684	0.0244048	MEturquoise
ME1	576769865767705957674917576751265767954857680121MSI2	-0.376115	0.00711734	MEturquoise
ME1	100375282100375350100369086100369258100376259100376307WARS1	-0.389019	0.00318572	MEturquoise
ME1	541878185418790554183655541839595418895054188974SMUG1	-0.341782	0.0135705	MEturquoise
ME1	315680773156822431561633315617363156911931569326HM13	0.602245	0.000162418	MEturquoise
ME1	395290153952916439529054395291643952227939522505PPIEL	-0.443256	0.00129434	MEturquoise
ME1	694957646949592669466623694669506950187369501968SULF1	0.470248	0.000907095	MEturquoise
ME1	100375282100375403100369086100369258100376259100376311WARS1	-0.420829	0.00103775	MEturquoise
ME1	230519692305208323049821230499432305247223052609CDH24	0.300554	0.0449924	MEturquoise
ME1	315680773156828031561633315617363156911931569541HM13	0.547897	0.00108227	MEturquoise
ME1	395290153952916439529054395291643952380639523896PPIEL	-0.400588	0.00689868	MEturquoise
ME1	577617965776211957761796577620465778903657789155CTNND1	0.496021	6.29795e-05	MEturquoise
ME1	406684406777406345406397407424407560NME4	-0.404631	0.00613963	MEturquoise
ME1	483258964832596548306654483068214840161148401782MAPK8	-0.358331	0.0132699	MEturquoise
ME1	100375282100375406100369086100369258100376259100376285WARS1	-0.428991	0.000756994	MEturquoise
ME1	406684406952406345406397407424407560DECR2	-0.390902	0.00685659	MEturquoise
ME1	542768065427760054276806542769295427754954277600LILRB2	0.4675	0.00635715	MEturquoise
ME1	5778546357785666577909295779106657772222577722885779499857795141KIFC3	0.499555	3.24733e-05	MEturquoise
ME1	483945754839465348383646483837844842012448420443SLAIN2	0.562292	1.00784e-06	MEturquoise
ME1	577885745778871357785463577856665779499857795141KIFC3	-0.636518	2.91466e-07	MEturquoise
ME1	407990224079908340779008407791254081919440819326SLC25A17	0.346274	0.0338132	MEturquoise
ME1	5778857457788713577909295779106657772222577722885779499857795141KIFC3	0.612442	5.02745e-08	MEturquoise
ME1	408537104085392940853710408538814085405940854086SPINT1	-0.462769	0.000186155	MEturquoise
ME1	485094234850970748508965485091034850978348509956PORCN	0.413036	0.00220903	MEturquoise
ME1	577890365778915557761788577620465779138457791673CTNND1	-0.555832	7.36379e-06	MEturquoise
ME1	577890365778915557761788577620465779149157791673CTNND1	-0.680171	1.65084e-09	MEturquoise
ME1	100519076100519316100492650100492928100519461100519608TMEM45A	0.306371	0.0461897	MEturquoise
ME1	577890365778915557761796577621195779149157791673CTNND1	-0.464798	0.0151791	MEturquoise
ME1	548038654804595480053548014454811005481142DERL2	-0.609544	4.18418e-08	MEturquoise
ME1	316705553167064631668801316688553167161431671659COL16A1	0.616118	1.96747e-07	MEturquoise
ME1	577909295779106657772222577722885779499857795141KIFC3	0.545736	2.72353e-06	MEturquoise
ME1	548038654805435480053548014454811005481142DERL2	-0.619144	2.03451e-08	MEturquoise
ME1	177813317786121778133177832117784341778612SPSB3	-0.577224	3.82165e-07	MEturquoise
ME1	316706013167064631668801316688553167161431671659COL16A1	0.606906	3.62302e-07	MEturquoise
ME1	486160784861742348616078486162024861731548617423RPL18	-0.59998	2.59393e-05	MEturquoise
ME1	577909295779106657788597577887135779499857795141KIFC3	0.701393	4.71255e-09	MEturquoise
ME1	549265825492710554926582549266255492704254927105TRO	0.477653	0.00133084	MEturquoise
ME1	316798033167985131679631316796853168004131680101COL16A1	-0.531018	1.93485e-05	MEturquoise
ME1	100882457100883090100882764100883090100882052100882241SRRT	0.380099	0.00486074	MEturquoise
ME1	549286025493103154928602549287105493120354931431TRO	-0.357503	0.045742	MEturquoise
ME1	178235171782360717820089178205211783672617836987SREBF1	0.625157	1.29778e-08	MEturquoise
ME1	233679722336806523367041233671682336936523369836ZNF436	0.505815	0.000506747	MEturquoise
ME1	5779796457798022577980715779828257794998577951415780318357803253KIFC3	-0.649696	4.80648e-08	MEturquoise
ME1	100893061008969510089306100893781008965610089695SHFL	0.309675	0.0338359	MEturquoise
ME1	412391334123990041239133412393544123965941239900CTNNB1	0.413044	0.00136918	MEturquoise
ME1	700835067008368770049201700513057008554670085554PCBP1-AS1	0.31017	0.0308454	MEturquoise
ME1	550480455504825755047104550474885504832855048541RDH13	0.558598	1.26667e-06	MEturquoise
ME1	319679553196853831967955319680823196834731968538SKIV2L	-0.379905	0.012134	MEturquoise
ME1	550734445507385955073444550735575507377655073859CACNA2D3	0.506352	4.92551e-05	MEturquoise
ME1	235067167235068502235067167235067943235068295235068502LINC01348	0.500833	0.00158612	MEturquoise
ME1	486947014869482448694174486942404869508948695418IP6K2	-0.317082	0.0308678	MEturquoise
ME1	550833775508364455083377550835195508361555083644EPS8L1	-0.467527	0.000186155	MEturquoise
ME1	579258445792593457922888579230235792729557927393SLMAP	-0.3992	0.00226176	MEturquoise
ME1	550837665508464255083615550836445508584055085892EPS8L1	0.590199	2.34618e-07	MEturquoise
ME1	178426365178430889178426365178426680178430694178430889CHROMR	0.423543	0.00572322	MEturquoise
ME1	321539983215440432153576321536363215458632154777PPT2	-0.657723	1.44293e-09	MEturquoise
ME1	487579184875841148757918487584054876138948761689CTIF	-0.315503	0.0294635	MEturquoise
ME1	321541953215440432153440321536363215458632154777PPT2	-0.65999	1.16691e-09	MEturquoise
ME1	581628655816351758162865581630745816343358163517FANCL	0.303381	0.0362683	MEturquoise
ME1	701694970170147016494701668570172567017304C17orf49	0.341842	0.0135488	MEturquoise
ME1	178456699178456899178456720178456899178454446178454648RASAL2	0.766292	1.18579e-14	MEturquoise
ME1	235567422355730423556006235563432355869423559574THTPA	-0.315394	0.0295523	MEturquoise
ME1	235682582356837823568321235683782356610723566336SLC25A37	0.311642	0.029784	MEturquoise
ME1	490194174901955249017547490176284902736449027480SECISBP2L	-0.602062	1.05195e-07	MEturquoise
ME1	235747169235747331235746467235746527235751209235751362LYST	0.32814	0.0258275	MEturquoise
ME1	703466047034664970344143703442697034706570347161SMC5	-0.337178	0.0153646	MEturquoise
ME1	554556355545584555455259554553305545634855456489ISOC2	0.570804	5.76936e-07	MEturquoise
ME1	101431319101431463101429152101430063101431989101432100PCSK6	0.387974	0.012811	MEturquoise
ME1	554869795548739855480784554809185549002955490167WNT5A	-0.681015	0.000202403	MEturquoise
ME1	322056703220596332205670322057233220615332206297IQCC	0.384252	0.00636156	MEturquoise
ME1	556639545566404155661273556616125566724055667330KTN1	-0.669874	2.99946e-10	MEturquoise
ME1	322093493220944532208106322083093222461532225727RHOT1	-0.372199	0.00549517	MEturquoise
ME1	704861667048624470482000704821547049103370491083FAM135A	0.578283	1.03864e-06	MEturquoise
ME1	556775495567773455676624556772185567852655678855EPN1	0.35084	0.0105054	MEturquoise
ME1	415570314155710041553718415539154155977841559847CASK	-0.491383	4.85905e-05	MEturquoise
ME1	3220934932209445322111153221123832208106322083093222461532225727RHOT1	-0.37477	0.00505882	MEturquoise
ME1	706771077067714070676306706765917067809870678206UACA	-0.596526	1.05311e-07	MEturquoise
ME1	416389314163896741619187416194404164449941644626LIMCH1	-0.516795	0.000114413	MEturquoise
ME1	583103085831040658306261583066515831050658310591RPP14	-0.401015	0.00212414	MEturquoise
ME1	416707174167079241666560416666664167155341671594LIMCH1	0.442446	0.000537173	MEturquoise
ME1	178892229178892307178889641178889696178893918178894024RALGPS2	0.434497	0.000612421	MEturquoise
ME1	583286058329055830625583257958349495835077FUT6	0.584942	0.00127811	MEturquoise
ME1	201985242019867020161747201618702021729820217357MACC1	-0.401008	0.0161716	MEturquoise
ME1	583354775833553758333817583338925834103758341169NEDD4L	0.540685	3.66632e-06	MEturquoise
ME1	707398977074016470740041707401647073824470738398MAP3K9	0.410075	0.00244607	MEturquoise
ME1	102191924102192120102189075102189310102201555102201582IL1RL2	-0.342127	0.0223144	MEturquoise
ME1	583483958350775834949583507758343065834486FUT6	-0.645891	0.000266693	MEturquoise
ME1	558384995583873455838605558387345583784255838007MMP19	0.404752	0.0148566	MEturquoise
ME1	323666643236675732365329323654873236777132368014ZNF207	0.464233	0.000174908	MEturquoise
ME1	558619355862695584280558432255933265593411GPCPD1	0.341826	0.0135543	MEturquoise
ME1	583817358383735832433583257958386765838732FUT6	0.635567	0.000917636	MEturquoise
ME1	708142267081435970809696708106657081511070815386MAP3K9-DT	0.49364	0.000984205	MEturquoise
ME1	418347394183522341834739418348934183496941835223JMJD7-PLA2G4B	-0.416762	0.00120586	MEturquoise
ME1	236981912369829923691389236915962370078523700868FAM221A	-0.332999	0.0208304	MEturquoise
ME1	708142267081435970809941708106747081511070815386MAP3K9-DT	0.48294	0.000716485	MEturquoise
ME1	418387464183892241837774418379594184015741840230PLA2G4B	0.64738	9.34086e-07	MEturquoise
ME1	583817358383995834949583507758386765838746FUT6	0.521654	0.00882163	MEturquoise
ME1	708142267081435970810080708102917081511070815386MAP3K9-DT	0.477332	0.000292234	MEturquoise
ME1	237378635237379235237376771237377344237380914237381499COL6A3	-0.486484	0.000124653	MEturquoise
ME1	493712274937129049366904493675874946076949461037SPATS2	0.326391	0.0463086	MEturquoise
ME1	584030975840333158392470583927875840449858405481GINS3	-0.301829	0.037583	MEturquoise
ME1	559353045593540455931088559313445593642255936567DGKA	0.674309	1.95272e-10	MEturquoise
ME1	180795655180795875180792869180793097180802679180802803MGAT1	0.52239	1.32439e-05	MEturquoise
ME1	237387581237388184237380914237381499237396726237396847COL6A3	-0.437439	0.00111273	MEturquoise
ME1	494011324940127049382506493829414943331749433393CAB39L	0.766096	6.42684e-15	MEturquoise
ME1	559353045593540455932063559322555593642255936567DGKA	0.312878	0.0288785	MEturquoise
ME1	180847610180851493180847610180848082180851380180851493ZFP62	0.301017	0.0445047	MEturquoise
ME1	237394586237395204237387581237388184237396726237396847COL6A3	0.407711	0.0138708	MEturquoise
ME1	711538571186777115129711521971188987119026C1RL-AS1	-0.401237	0.00435364	MEturquoise
ME1	203796450203796601203795653203795775203801574203801628ZC3H11A	0.347698	0.0402747	MEturquoise
ME1	584277275842785758427727584278135842936258429433KIAA0586	0.377701	0.018679	MEturquoise
ME1	560741135607421856072996560731115607458556074736SUMF2	0.42403	0.000918086	MEturquoise
ME1	421920654219209842191495421915604219989542199961VPS39	0.340858	0.0153647	MEturquoise
ME1	584642558469665846425584661858513895851449FUT3	0.32095	0.0335414	MEturquoise
ME1	238345022383696223834502238349322383706323837154DERL3	0.367051	0.0188581	MEturquoise
ME1	4223119142231260422318434223191542228711422288204223321242233306TMEM87A	0.373826	0.00521651	MEturquoise
ME1	238345022383715423834502238349322383706323837154DERL3	0.404822	0.00610691	MEturquoise
ME1	203963020398562037464203782920401332040177MKNK2	0.323935	0.0218077	MEturquoise
ME1	496367584963680949622732496228764964611549646630SPOP	-0.375461	0.0410988	MEturquoise
ME1	585037055850390358503797585039035850014258500269NDRG4	0.642074	1.25058e-05	MEturquoise
ME1	102826484102826844102826484102826636102827591102827948UBE2D3	0.66715	3.75372e-10	MEturquoise
ME1	422809164228113342278481422785904228361042284389GANC	-0.423471	0.00110773	MEturquoise
ME1	585037055850390358503797585039035850098758501077NDRG4	0.390148	0.0105719	MEturquoise
ME1	102827591102827741102826484102826636102827943102828029UBE2D3	-0.596198	1.07785e-07	MEturquoise
ME1	183547102183547252183545965183546337183549207183549288SMG7	0.631093	8.19431e-09	MEturquoise
ME1	496466384964675349644930496459034964688549647009FMNL3	-0.408508	0.00189964	MEturquoise
ME1	562127615621288956211797562118375621459756214667CHCHD7	-0.390198	0.00306311	MEturquoise
ME1	3275728032757304327577723275788332756097327564663275884932759131HLA-DQB2	-0.529985	0.0281643	MEturquoise
ME1	496584414965859449657081496571904966196549662049FMNL3	-0.472783	0.000183256	MEturquoise
ME1	102974115102974436102961157102961229102990271102990401PAM	-0.319412	0.0245625	MEturquoise
ME1	586246525862479458623281586234095862972758629815CNOT1	0.429305	0.00125043	MEturquoise
ME1	714600407146021371458427714585447146072171460947NADSYN1	0.406503	0.0221543	MEturquoise
ME1	423390114233906942338481423386854234495242345019POLB	0.329699	0.0187709	MEturquoise
ME1	241095129241096438241094276241094432241097242241097427MTERF4	-0.374481	0.00510497	MEturquoise
ME1	586692905866945358667986586681275867051158670603STX16	0.432441	0.000663669	MEturquoise
ME1	241099395241099894241094405241094432241102252241102287MTERF4	-0.352896	0.0152772	MEturquoise
ME1	586693015866945358667986586681275867051158670603STX16	0.49977	3.21241e-05	MEturquoise
ME1	241099395241099894241097186241097427241102252241102287MTERF4	-0.412918	0.00137528	MEturquoise
ME1	715493497154939171539156715392397155104071551156DYSF	0.459588	0.00351486	MEturquoise
ME1	960038379600398196002989960030649600631396006409LTA4H	0.327424	0.019942	MEturquoise
ME1	5883168558831889588490315884940958806394588064565886355758863892CFAP20DC	0.524927	0.0012502	MEturquoise
ME1	241457092414624024145709241458962414620724146240PSME2	0.453359	0.00028087	MEturquoise
ME1	498507614985084449849578498496804985543749855581SLC9A8	0.434157	0.000738611	MEturquoise
ME1	425106304251192742510630425107244251181542511927SERHL	-0.634438	8.0855e-07	MEturquoise
ME1	184181084184182047184181084184181226184181911184182047AP2M1	0.509346	0.00057296	MEturquoise
ME1	498508094985084449849578498496804985543749855581SLC9A8	0.394293	0.00268351	MEturquoise
ME1	563886865638878456388155563882025639216756392196AURKA	-0.45405	0.00107785	MEturquoise
ME1	425115754251162842510888425109204251234942512411CEACAM1	-0.52672	3.16515e-05	MEturquoise
ME1	5638868656388784563905555639066556388155563882025639215356392215AURKA	0.440998	0.00201988	MEturquoise
ME1	588994685889988358898802588988525890125958901287SLTM	-0.447126	0.000365225	MEturquoise
ME1	719517017195189671938851719389277195990071960096MYO9A	-0.442311	0.00111869	MEturquoise
ME1	425537934255388742553438425536184255440442554582HSD17B1	0.457046	0.00141655	MEturquoise
ME1	332643733326490033264373332644973326478133264900VPS52	-0.309123	0.0316167	MEturquoise
ME1	859741485975968592707859292185994528599586CPZ	0.735061	7.78222e-07	MEturquoise
ME1	588994685889993758898802588988525890125958901287SLTM	-0.48054	8.21454e-05	MEturquoise
ME1	719517767195189671938851719389277195990071959955MYO9A	-0.451237	0.000667969	MEturquoise
ME1	859902498599037885983865859839738599682585996929PICALM	0.494684	4.1211e-05	MEturquoise
ME1	859902498599039985983865859839738599682585996929PICALM	0.500599	3.08934e-05	MEturquoise
ME1	589136975891386458884544588847095893764758937762CFAP20DC	-0.486474	0.000199232	MEturquoise
ME1	720253617202543471965408719655347205253872054932MSC-AS1	0.801689	3.42637e-06	MEturquoise
ME1	427276204272776942727667427277694272630942726417CDAN1	0.337253	0.0336602	MEturquoise
ME1	184770254184770332184770398184770476184768315184768450184773080184773154ACSL1	-0.80671	8.79592e-18	MEturquoise
ME1	332972133329734333297031332971153329793033297993RGL2	0.568319	9.61544e-07	MEturquoise
ME1	427548684275521742754868427549904275516442755217P3H1	0.383185	0.00385508	MEturquoise
ME1	499915574999200749991557499917644999225549992325LINC01588	-0.307692	0.0414752	MEturquoise
ME1	185398946185399028185397149185397302185399569185399743ANKRD37	-0.729258	3.38935e-11	MEturquoise
ME1	500256505002570150024409500253405002639550026467CNEP1R1	0.413964	0.00133047	MEturquoise
ME1	566705055667112956670505566705715667089756671129MT1H	0.57039	1.26462e-05	MEturquoise
ME1	185635354185635411185630548185630598185646667185646782SORBS2	0.404361	0.0111925	MEturquoise
ME1	642879096428794664286964642870146428806464288089GPR137	0.492548	0.000247015	MEturquoise
ME1	529050335290661152905033529050905290651852906611ECHDC2	-0.370184	0.00585891	MEturquoise
ME1	737186127371871873716250737163627371878473718890RAB6A	0.834937	4.10811e-07	MEturquoise
ME1	722266672232377222666722286572231327223237ACADVL	-0.337884	0.0150845	MEturquoise
ME1	7371861273718718737187847371889073716250737163627372084573720899RAB6A	-0.763993	8.08836e-15	MEturquoise
ME1	529138945291409552911722529117905292155252921919ECHDC2	-0.439753	0.000710691	MEturquoise
ME1	967267939672685996722638967227189672748896727530CAST	-0.326154	0.027155	MEturquoise
ME1	739220657392220673920145739211057392339473923522ZNF410	0.398107	0.00234749	MEturquoise
ME1	501512115015131550143501501436215015351650153734PEDS1	0.570918	5.74072e-07	MEturquoise
ME1	185903351859048618590344185904861858528018585522HDAC9	0.404721	0.0128621	MEturquoise
ME1	739314373933647392790739295273934667393509TMEM256-PLSCR3	0.356508	0.00890016	MEturquoise
ME1	739314373935097393466739350973927907392952PLSCR3	0.37941	0.0043582	MEturquoise
ME1	739360073938367393466739350973941037394159PLSCR3	0.335043	0.0179143	MEturquoise
ME1	726927527269278572688454726885377269332472693470ARAP1	0.689496	4.61882e-11	MEturquoise
ME1	739360073942677394103739426773934667393509PLSCR3	0.309936	0.0336455	MEturquoise
ME1	186178415186178766186174513186174642186182167186182287HMCN1	-0.46598	0.00105697	MEturquoise
ME1	502947085029561950294708502948535029921250299232HYAL3	-0.39317	0.016877	MEturquoise
ME1	598773845987755559875270598754695987800759878045SYCP2	0.392998	0.01694	MEturquoise
ME1	503213655032177350319568503205355032265250322777HYAL2	0.427098	0.000816242	MEturquoise
ME1	600859316008612660085054600852036008819660088256WFDC21P	0.459494	0.00032297	MEturquoise
ME1	969369396938209689993969126696947789694867ZNF812P	0.388685	0.0245385	MEturquoise
ME1	7394699873947374739627307396280173944583739446627399483973994961JPX	0.483279	0.000286517	MEturquoise
ME1	867284028672848986728402867284418673460186734691SH3GLB1	-0.319922	0.034331	MEturquoise
ME1	727808457278100372778186727783807278128872781356DIS3	-0.42765	0.000798891	MEturquoise
ME1	969369396938209690575969126996947789694867ZNF812P	0.332786	0.0488489	MEturquoise
ME1	601665906016665360138963601390876016682360166896ANK3	0.376644	0.0102636	MEturquoise
ME1	969477896948679690579969126696960939696248ZNF812P	-0.522118	0.00027121	MEturquoise
ME1	868606869119868606868804869037869119BRD9	0.729168	2.98716e-07	MEturquoise
ME1	433662674336641143365563433656234336791443368003ELOVL1	0.752266	4.1967e-14	MEturquoise
ME1	970685971006970685970758970878971006PLEKHN1	-0.345539	0.0166505	MEturquoise
ME1	739891077398925773988598739888027399035073990457STOML1	0.332149	0.0283415	MEturquoise
ME1	18800861880224188143118815961853083185319718834181883560LSP1	-0.464224	0.0103463	MEturquoise
ME1	7304388673043957730449807304505173030266730303707304692473047101P4HA1	0.323783	0.0219095	MEturquoise
ME1	877217558772177087715731877158438772728387727489PAPSS2	0.5038	0.00032871	MEturquoise
ME1	626027586260324762602758626028896260314862603247EML3	0.611431	3.6633e-08	MEturquoise
ME1	436020704360209743598719435989134360341543603533PTPRF	0.596401	1.52966e-07	MEturquoise
ME1	189217876189218003189215291189215383189219567189219662TPRG1	-0.368186	0.0372892	MEturquoise
ME1	879572880031877093878361880720880814WNK1	0.455911	0.000375008	MEturquoise
ME1	436248874362556043624887436250624362536243625560GTPBP2	-0.30719	0.0331438	MEturquoise
ME1	627985386280048662798538627985756280037662800486NXF1	0.376138	0.00484962	MEturquoise
ME1	974503569745053697446174974463539745167097451918ZDHHC16	-0.339307	0.0195824	MEturquoise
ME1	880401478804026588035535880357388804282488042920C12orf29	0.340262	0.0141564	MEturquoise
ME1	504823504888502061502249506608506759RNH1	0.338655	0.0162832	MEturquoise
ME1	734398717343990173436432734384207344472473444822PPP3CB	0.346661	0.0118557	MEturquoise
ME1	754155957541577075415119754152347541598075416191NSUN5P1	0.341087	0.0458994	MEturquoise
ME1	191375061191375589191369918191370036191380158191380274CCDC50	0.333166	0.0171005	MEturquoise
ME1	191678135191678705191678135191678241191678989191679128NABP1	-0.361831	0.00759886	MEturquoise
ME1	880720880999878211878361881691881789WNK1	0.365217	0.00771681	MEturquoise
ME1	437807314378080343778888437789184378195543782087VEGFA	0.487189	5.97444e-05	MEturquoise
ME1	191682491191682595191681945191682017191683728191683804NABP1	0.646186	2.31442e-09	MEturquoise
ME1	191683289191683804191683728191683804191681945191682017NABP1	0.653092	1.16797e-05	MEturquoise
ME1	630437056304383163042746630429436304402663044152TPM1	0.517472	3.74322e-05	MEturquoise
ME1	735048497350499073500654735008387350530773505426USP54	-0.360313	0.00795753	MEturquoise
ME1	6304370563043831630440266304415263042757630429436305698463057118TPM1	0.533938	9.47409e-06	MEturquoise
ME1	747985974812567479859747999674811607481256CD163	0.342972	0.040036	MEturquoise
ME1	735048497350499073500654735008387350532273505426USP54	-0.3547	0.0202397	MEturquoise
ME1	630437056304415263043705630438316305698463057118TPM1	-0.405806	0.00325485	MEturquoise
ME1	984311309843129198429572984306709843393998434091HPS1	0.414395	0.00131095	MEturquoise
ME1	438585643871734385856438664343871184387173NSG1	-0.416772	0.017722	MEturquoise
ME1	191971851919725119196962191970461919752019197621RFXANK	0.427377	0.000807598	MEturquoise
ME1	630440266304415263043705630438316305698463057118TPM1	-0.473156	0.000346523	MEturquoise
ME1	438711843871734385856438664343876034387758NSG1	0.339878	0.0236263	MEturquoise
ME1	748402337484064174840233748403167484049774840641ULK3	-0.420024	0.00107229	MEturquoise
ME1	984339399843409198433982984340919843113098431291HPS1	-0.392866	0.00280808	MEturquoise
ME1	193020306193020381193018404193018820193021096193021195UCHL5	0.333869	0.0329547	MEturquoise
ME1	748422797484267674842279748424177484253474842676ULK3	-0.635308	0.000101443	MEturquoise
ME1	618763586187696361876358618764556187686561876963FADS3	0.386302	0.00397434	MEturquoise
ME1	985216529852169698521132985214379852284898522955CLDND1	0.374304	0.0157958	MEturquoise
ME1	630611976306227763061197630612736306221463062277TPM1	0.393319	0.00277007	MEturquoise
ME1	748422797484267674842279748424207484253474842676ULK3	-0.421699	0.00118289	MEturquoise
ME1	197161639197161738197142717197142768197194424197194589DLG1	0.520033	0.000507352	MEturquoise
ME1	748422797484267674842279748424207484253874842676ULK3	-0.451467	0.000548512	MEturquoise
ME1	985216529852170398521132985214379852284898522875CLDND1	0.347215	0.0331535	MEturquoise
ME1	748425347484267474842279748424207484300374843124ULK3	0.595154	1.15241e-07	MEturquoise
ME1	756406837564070475634706756348117564773075647801SENP6	0.397971	0.00273179	MEturquoise
ME1	883281118832819688312387883125548833493688335082CTSC	-0.333737	0.016852	MEturquoise
ME1	985216529852171898521132985214379852284898522922CLDND1	0.390017	0.0181464	MEturquoise
ME1	756406867564070475634706756348117564773075647801SENP6	0.423521	0.00110578	MEturquoise
ME1	748438537484395974840229748434537484416774844283XRRA1	-0.31247	0.0344083	MEturquoise
ME1	197538305197538952197533488197533561197546360197546486BDH1	-0.44569	0.000388434	MEturquoise
ME1	757240557572417675694792756949297572427575724419G3BP2	-0.413791	0.00399586	MEturquoise
ME1	757283887572848875724779757248177573264375732741ACADM	0.318978	0.0248127	MEturquoise
ME1	506777435067821950677743506779435067809250678219ABCC3	0.450429	0.000317788	MEturquoise
ME1	197647054197647114197645689197645743197652234197652315DENND1B	0.419446	0.00149678	MEturquoise
ME1	987033709870349998699407986995699870648498706610APAF1	0.304947	0.0407455	MEturquoise
ME1	757328527573487175732852757329227573479075734871ACADM	-0.325573	0.0251033	MEturquoise
ME1	633280976332813063327148633272336333881863338945CA12	0.530254	1.15137e-05	MEturquoise
ME1	748970107489721974896151748963257489751174898044MPI	0.353584	0.00971551	MEturquoise
ME1	634888635063634888634956635280635340METTL26	-0.445678	0.000388526	MEturquoise
ME1	622797736227985662275373622754736228035962280442RELCH	-0.462493	0.000188356	MEturquoise
ME1	988258719882594098824397988245049882682998826887DOCK9	0.326169	0.0205865	MEturquoise
ME1	886762178867624188670138886702528867633388676423HERC3	-0.324556	0.0257401	MEturquoise
ME1	622797736227985662275373622754736228064562280709RELCH	-0.456995	0.000292991	MEturquoise
ME1	9884532898845372988459239884599198837493988376099884859198848639DOCK9	0.533818	5.44863e-06	MEturquoise
ME1	635517635774634736634797636093636260METTL26	0.512827	2.16457e-05	MEturquoise
ME1	6227977362279856622803596228044262275373622754736228064562280709RELCH	-0.529684	6.84649e-06	MEturquoise
ME1	9884532898845372988459239884606098837493988376099884859198848639DOCK9	0.539422	3.93952e-06	MEturquoise
ME1	757953357579535675793689757939017579962175799732USO1	0.871108	3.09832e-24	MEturquoise
ME1	635517635774635280635340636093636260METTL26	0.482593	7.4357e-05	MEturquoise
ME1	622803596228044262279773622798566228064562280709RELCH	0.511161	1.80753e-05	MEturquoise
ME1	758091537580918375804226758045417581716075817278LMO7	-0.341183	0.0138028	MEturquoise
ME1	635611635774634718634797636093636235METTL26	0.516548	1.7776e-05	MEturquoise
ME1	758351517583533975835232758353397583422575834387LMO7	0.836719	2.35464e-20	MEturquoise
ME1	635611635774635280635340636093636235METTL26	0.513674	1.58836e-05	MEturquoise
ME1	758411087584120175840390758404957584162775841983LMO7	-0.742481	1.35819e-13	MEturquoise
ME1	888410368884151488841036888411968884380588843850TTC8	0.332953	0.0171782	MEturquoise
ME1	200533592005355120052464200525842005594220056013TANGO2	0.319428	0.0245525	MEturquoise
ME1	195708153195708513195708153195708435195708746195708841MUC20-OT1	0.341746	0.0371964	MEturquoise
ME1	750843257508655775084325750853657508757675087747COL12A1	0.624999	1.09422e-07	MEturquoise
ME1	200534362005355120052464200525842005594220056013TANGO2	0.413714	0.00134006	MEturquoise
ME1	2005343620053551200559422005601320052464200525842006333720063442TANGO2	0.372676	0.00541579	MEturquoise
ME1	759116717591169875908495759086277591406275914281MYO6	0.8294	1.09709e-19	MEturquoise
ME1	890579918905904389057991890582348905884089059043GBP1	0.33702	0.0154244	MEturquoise
ME1	759602147596037575957420759575667597362475973785ACOX1	-0.457663	0.00023294	MEturquoise
ME1	639060876390611463904785639050436390825963908304MARK2	0.653745	1.98273e-09	MEturquoise
ME1	451292314512932345129017451291344512945945129615DUOXA1	0.352929	0.0169977	MEturquoise
ME1	7596021475960375759736247597378575957458759575667597853375978693ACOX1	0.536323	4.71855e-06	MEturquoise
ME1	639060876390611463904785639050436390887663909539MARK2	0.641044	2.16811e-06	MEturquoise
ME1	995201689952030499519826995199099952581299526418ZKSCAN5	0.343274	0.01595	MEturquoise
ME1	759736247597378575960214759603757597853375978693ACOX1	0.472735	0.000118337	MEturquoise
ME1	4434553044345605443460884434622844345301443453344434915744349302GRN	-0.560595	2.16311e-06	MEturquoise
ME1	891118889116718911188891122389114438911671AKIP1	-0.426111	0.000845989	MEturquoise
ME1	507944355079452550792711507928815080673650806818NIN	0.330144	0.0203748	MEturquoise
ME1	451314704513164745130017451300984513191745132024DUOX1	-0.508039	7.62664e-05	MEturquoise
ME1	759875377598760275986982759874287598771775987810TMEM120A	0.307887	0.035318	MEturquoise
ME1	443460884434622844345301443456054434915744349275GRN	0.559884	1.63054e-06	MEturquoise
ME1	451314704513166245129932451300984513191745132024DUOX1	-0.455663	0.000833125	MEturquoise
ME1	995623679956249499560532995606959956386299564705ZNF655	-0.511249	2.34612e-05	MEturquoise
ME1	759880827598834175988082759881487598825175988341TMEM120A	-0.470814	0.000129293	MEturquoise
ME1	760025107600339876002510760026127600319476003398TEN1-CDK3	0.421946	0.000994969	MEturquoise
ME1	509999955100025850997750509978845100109751001126KLK8	0.383285	0.00747869	MEturquoise
ME1	760903287609039776089174760893207609114276091235EXOC7	0.344461	0.0189973	MEturquoise
ME1	444270094442711144426659444267364443513044435217TRPM2	0.45632	0.00843366	MEturquoise
ME1	197075836197075870197076585197076682197069218197069260197081050197081117DLG1	-0.532252	5.92304e-06	MEturquoise
ME1	642240996422434164224099642241626422428464224341TRPT1	-0.362638	0.00833026	MEturquoise
ME1	828421398284248182828999828290588284438582844460SEC31A	0.521635	1.05016e-05	MEturquoise
ME1	894183628941843789418055894181188945588789455953SEMA4D	0.372245	0.0115716	MEturquoise
ME1	510004235100058350997750509978845100109751001175KLK8	0.416901	0.0151401	MEturquoise
ME1	760903287609039776089174760893207609441376094581EXOC7	0.392369	0.00285391	MEturquoise
ME1	197075836197075870197076585197076685197069218197069260197081050197081117DLG1	-0.504406	2.5719e-05	MEturquoise
ME1	828421848284248182828999828290588284438582844509SEC31A	0.49595	3.86443e-05	MEturquoise
ME1	996725799967291599672579996726799967278399672915CYP3A5	-0.389828	0.00814554	MEturquoise
ME1	7609032876090397760911427609123576089174760893207609441376094581EXOC7	-0.505542	2.42927e-05	MEturquoise
ME1	445825844458273144531784445319784458979644589866PKIG	-0.317933	0.0277209	MEturquoise
ME1	197076585197076682197075836197075870197081050197081117DLG1	-0.609973	4.058e-08	MEturquoise
ME1	642877206428794664286964642870146428806464288090GPR137	0.437097	0.00192198	MEturquoise
ME1	828616308286170882857688828577648286253382862572SEC31A	-0.620339	1.85724e-08	MEturquoise
ME1	201707132017077820161747201618702021729820217384MACC1	-0.395064	0.0141045	MEturquoise
ME1	996761149967657699676114996762089967982599679996CYP3A5	-0.508459	9.71185e-05	MEturquoise
ME1	760903287609048176089174760893207609114276091235EXOC7	0.374862	0.00838483	MEturquoise
ME1	197076585197076685197075836197075870197081050197081117DLG1	-0.479978	8.37814e-05	MEturquoise
ME1	642877206428794664286964642870146428833964288468GPR137	0.370478	0.0107332	MEturquoise
ME1	8286163082861708828625338286257282857688828577648286331782863392SEC31A	0.591693	1.44719e-07	MEturquoise
ME1	828956918289577482893008828948478290007682900223THAP9-AS1	-0.314925	0.0274502	MEturquoise
ME1	999749709997506999970452999706449999353699993741SLC35A3	-0.529103	3.71228e-05	MEturquoise
ME1	760911427609123576090328760903977609441376094581EXOC7	-0.588047	2.68186e-07	MEturquoise
ME1	950825749508271995080693950807809508668195086918AOPEP	-0.376073	0.00485955	MEturquoise
ME1	762835237628360276282963762831017628561476287288SRRM3	0.460258	0.004199	MEturquoise
ME1	4658807446588179465918024659192546581284465815914659247446592583PIGF	-0.343336	0.0144059	MEturquoise
ME1	466745654667640246674565466759764667624446676402ALS2CL	0.441402	0.000462648	MEturquoise
ME1	454042684540433445404028454040964540444445404528ARHGAP27	0.4457	0.000388434	MEturquoise
ME1	476190084761978447619008476191644761927747619784NPEPPS	-0.341977	0.0135024	MEturquoise
ME1	953512159535137695346405953464529535488195354967SORBS1	-0.464494	0.000322458	MEturquoise
ME1	835361078353676383536107835362068353650383536763GPAT3	-0.383403	0.0125981	MEturquoise
ME1	448043384480477944804338448045014480526544805379PLK3	0.437593	0.0011073	MEturquoise
ME1	466883524668854446684490466868704668958646689691EFCAB14	-0.58432	2.40267e-07	MEturquoise
ME1	836663498366639483665029836651458366918483669291UBQLN1	-0.488415	5.61769e-05	MEturquoise
ME1	454758874547607345475099454757264547789945478147PLEKHM1	0.73532	1.06326e-12	MEturquoise
ME1	454778044547814745477899454781474547588745476073PLEKHM1	-0.441217	0.00200562	MEturquoise
ME1	476192774761949547619277476193724761973647619784NPEPPS	-0.357181	0.00872049	MEturquoise
ME1	856585368565859085655416856557878566456285664755AKAP13	0.384739	0.00418603	MEturquoise
ME1	454931594549337845489345454895534549416545494420RTN2	0.345298	0.0382402	MEturquoise
ME1	476192774761978447619277476193724761973647619784NPEPPS	-0.324132	0.0216847	MEturquoise
ME1	469924744699255546991839469919464699393646994020NBEAL2	0.438775	0.000618075	MEturquoise
ME1	897385028973897489738502897387088973888189738974FANCA	0.533398	5.57165e-06	MEturquoise
ME1	455380945540934553809455391745540184554093MYBBP1A	0.542953	1.05911e-05	MEturquoise
ME1	856623878566245385655416856557878566456285664755AKAP13	0.429829	0.000870339	MEturquoise
ME1	470120064701484447012006470121954701468047014844ADGRF1	0.516654	0.000115148	MEturquoise
ME1	520057365200666052005736520058495200653652006660NID2	0.316439	0.0263948	MEturquoise
ME1	477191464771973447719146477192724771959947719734RPAP3-DT	0.621586	9.21925e-08	MEturquoise
ME1	470166164702049747016616470167684702073047020789ADGRF1	0.399426	0.0167832	MEturquoise
ME1	477191464771973447719146477192724771960447719734RPAP3-DT	0.720113	4.26426e-11	MEturquoise
ME1	449843564498609744984356449844264498588144986097SNHG15	0.369168	0.00872488	MEturquoise
ME1	897628288976298289757815897582338976534089765496RIPK2	0.384432	0.00369794	MEturquoise
ME1	450292384503210745027784450280034503323545033602GPALPP1	0.311803	0.0321926	MEturquoise
ME1	450339344503404245030091450301794503418645034390DCAKD	-0.300839	0.0384841	MEturquoise
ME1	456855754568562045660183456612254568641145686533GPBP1L1	-0.613803	3.03438e-08	MEturquoise
ME1	780374387804022578040200780402257803719378037304RPS24	-0.471809	0.00015412	MEturquoise
ME1	780402007804022578037193780373047804061478040713RPS24	0.384546	0.0036845	MEturquoise
ME1	522903035229071952287819522878765229095952291111GLYCTK	-0.420645	0.00169762	MEturquoise
ME1	780402007804022578040203780402257803719378037304RPS24	0.357827	0.00857418	MEturquoise
ME1	811109138111095581108474811085098111576981116225BAIAP2	0.459411	0.00021603	MEturquoise
ME1	899494168994951389948730899488148995424289954376DEF8	0.411873	0.00142801	MEturquoise
ME1	811109138111095981108474811085098111576981116224BAIAP2	0.457881	0.00023134	MEturquoise
ME1	775935137759357377591394775914607759754477597589SCEL	-0.669496	4.03584e-09	MEturquoise
ME1	781043778105887810437781056778192847819420PER3	-0.397975	0.00416727	MEturquoise
ME1	812323148123251881231846812320218123343181233503TEPSIN	0.315638	0.0319709	MEturquoise
ME1	472058974720658547205897472061454720651047206585PCED1B-AS1	0.445709	0.00119154	MEturquoise
ME1	779175657791775777916054779161337791795977918038NEXN	0.399971	0.0387623	MEturquoise
ME1	782048277820490078202702782027517820594578206050AFMID	-0.3322	0.0193525	MEturquoise
ME1	784253457842559178425345784255717842645678426600DNAH17	0.809482	0.00127291	MEturquoise
ME1	461891794618935746189241461893574618868246188980POMGNT1	0.362394	0.0105821	MEturquoise
ME1	784269257842713378426925784271087842852478428707DNAH17	0.709995	0.00418115	MEturquoise
ME1	905445519054463290536336905364019054725790547357MAP3K7	0.425963	0.000850438	MEturquoise
ME1	461942734619496146194273461944014619484346194961POMGNT1	0.405186	0.0196972	MEturquoise
ME1	462400044624018746215810462165954625369646253823C18orf25	0.465104	0.000168041	MEturquoise
ME1	908671309086719990865047908650979087420390874291SYK	-0.419651	0.0010845	MEturquoise
ME1	786476287864765578646147786461907865173178651929ROBO1	0.344252	0.021153	MEturquoise
ME1	939106193911969388293938854693934819393647ASAP2	0.352357	0.0139465	MEturquoise
ME1	817172488171728881714986817151148171818181718224ZFAND1	0.322868	0.0224799	MEturquoise
ME1	940531294053489401489940159094079169408058PLCB4	-0.519794	0.00249217	MEturquoise
ME1	786627037866287878659311786594837866376478663897IFI44	-0.300417	0.0388323	MEturquoise
ME1	799339687993402279919183799194007994332879943462SLC66A2	-0.388535	0.003236	MEturquoise
ME1	920420459204218692040673920408989204266792042771AKAP9	-0.389624	0.00620615	MEturquoise
ME1	943888189438901094388559943886609439045694390676SERPINA1	-0.503052	0.0049874	MEturquoise
ME1	946743079467450694674307946744949467820294678371ESRP1	-0.720939	1.50092e-12	MEturquoise
ME1	948209489482105694820356948204789482449294824635SLC44A3	-0.523131	0.000449909	MEturquoise
ME1	9207012392070296920703439207040392067965920680989208001592080088SPTLC1	0.700768	1.67236e-06	MEturquoise
ME1	910548591056809100304910463491112759111489GPR157	0.433841	0.000745899	MEturquoise
ME1	790000997900027078997392789979637900537179005481CANT1	-0.447515	0.000926167	MEturquoise
ME1	8198690081987029819872888198734181985258819853558198965681989709ADGRL2	0.39708	0.00571378	MEturquoise
ME1	790580779058557903884790406879097547909896MAP2K7	-0.356777	0.00991446	MEturquoise
ME1	802062308020633880202597802032888021125080211314DIO2	0.748496	2.28726e-13	MEturquoise
ME1	802112508021152580197529802032888023090080231054DIO2	-0.809096	1.01574e-14	MEturquoise
ME1	804236880428848042368804249180427808042884ALOX15B	-0.413863	0.0064146	MEturquoise
ME12	124580550124580562124568378124568536124585086124585161MTSS1	0.448986	0.000409817	MEtan
ME12	124597541245992812454345124544831246335012463493SPIRE1	0.396583	0.00377256	MEtan
ME12	124782682124786503124782682124782811124786356124786503SCARB1	0.363324	0.00817605	MEtan
ME12	127316449127316502127314815127314896127327001127327137ECHDC1	0.331166	0.0180242	MEtan
ME12	127897955127898010127896241127896332127905206127905302ENSG00000257524	-0.387218	0.0426047	MEtan
ME12	127715852127715930127710575127710665127721052127721171MGLL	0.426737	0.000826385	MEtan
ME12	125086203125086260125085953125086018125088118125089235SLC37A2	0.477423	0.000149774	MEtan
ME12	125084233125084319125083814125083877125084824125084873SLC37A2	0.390462	0.00398215	MEtan
ME12	127745601277474112774668127747411277299312773044HOOK2	-0.355328	0.00921613	MEtan
ME12	108049618108049651108043090108047292108050577108050602CD47	-0.367536	0.00636997	MEtan
ME12	106737519106737600106726106106726309106739457106739583OXR1	0.334575	0.0220583	MEtan
ME12	110499534110499546110496011110496203110502048110502099VPS29	-0.509082	2.01438e-05	MEtan
ME12	127746341277474112774668127747411277299312773044HOOK2	-0.308892	0.0318086	MEtan
ME12	108050577108050602108047078108047292108051938108051970CD47	0.420734	0.00104165	MEtan
ME12	110625189110625278110624233110624279110627438110627547NAXD	0.490616	5.03772e-05	MEtan
ME12	125253716125253755125248281125248383125262833125263497TPD52L1	0.430501	0.000713851	MEtan
ME12	110625189110625303110624233110624279110627438110627547NAXD	0.49107	4.92551e-05	MEtan
ME12	262268926234532623384262345326194282619497CD99P1	-0.36134	0.00770861	MEtan
ME12	204537458204537497204532190204532246204538208204538308MDM4	0.427668	0.00132287	MEtan
ME12	128239984128239996128239727128239779128242231128242267DNM1	0.382188	0.0319531	MEtan
ME12	262932152629336626293215262932832629366526293740PPP2R2A	-0.431187	0.00546323	MEtan
ME12	125915685125915927125748181125748623125929654125929845PBX3	0.379447	0.0203322	MEtan
ME12	108564059108564392108564059108564155108564278108564392ISCU	0.349253	0.0122409	MEtan
ME12	128266286128266325128267193128267274128265969128266020128267457128267517GOLGA2	0.353247	0.00981709	MEtan
ME12	128267193128267259128266286128266325128267457128267517GOLGA2	0.321492	0.0233144	MEtan
ME12	121719645121719750121718387121718501121722261121722378GOLGB1	0.374245	0.0109451	MEtan
ME12	128267193128267274128266286128266325128267457128267517GOLGA2	0.344396	0.0126132	MEtan
ME12	121719645121719753121718387121718501121722261121722378GOLGB1	0.382706	0.00991592	MEtan
ME12	121719645121719768121718387121718501121722261121722378GOLGB1	0.36727	0.0131886	MEtan
ME12	248340862483473624834485248347362483076724830905OSBPL3	0.407297	0.00169752	MEtan
ME12	207004572070074720700457207005782070446520704533PACRGL	-0.427206	0.00435439	MEtan
ME12	121719645121719768121718387121718501121726912121727041GOLGB1	0.356228	0.030371	MEtan
ME12	121719645121719768121722261121722376121718387121718501121726912121727041GOLGB1	-0.414513	0.00391009	MEtan
ME12	207004572070078720700457207005782070446520704533PACRGL	-0.378614	0.016093	MEtan
ME12	126876341268772812686855126870431268816512689179ARL4A	0.584075	2.43374e-07	MEtan
ME12	126876341268772812686855126870431268816812688914ARL4A	0.32406	0.0285414	MEtan
ME12	207027493207027679207018521207023480207032578207032756C1orf116	0.307362	0.0329929	MEtan
ME12	129923843129924026129923843129923996129924959129925157FNBP1	-0.308712	0.0375113	MEtan
ME12	121940383121940488121939190121939495121940830121940982SLC15A2	0.612712	4.3156e-06	MEtan
ME12	122034094122034115122031473122031559122034281122034378PTPRZ1	0.325137	0.0232554	MEtan
ME12	252154362521556025205245252099112522561325225773KRAS	0.524815	8.82958e-06	MEtan
ME12	276741912767422127673766276738272767642727676599PPFIBP1	-0.387398	0.003358	MEtan
ME12	242911382429162524291138242912192429155524291625DHRS1	-0.452984	0.000285154	MEtan
ME12	242921832429278424292183242923302429265124292784DHRS1	-0.456279	0.000246971	MEtan
ME12	112696147112696534112696147112696283112696436112696534MOV10	0.57346	2.13215e-05	MEtan
ME12	112705099112705123112703643112703806112707077112707102RHOC	0.36775	0.00632746	MEtan
ME12	104010815104010908104008176104008356104018159104018289SLK	0.570968	5.73839e-07	MEtan
ME12	207767012207767823207767012207767195207770320207770362CD46	0.502276	2.83482e-05	MEtan
ME12	112705099112705168112703492112703806112707077112707114RHOC	0.367437	0.00639277	MEtan
ME12	104106798104106894104105327104105450104107181104107233ASPG	0.402806	0.00480965	MEtan
ME12	120216272120216581120215559120215661120221622120221758PXN	0.385585	0.0176191	MEtan
ME12	207767012207768772207767012207767195207770320207770362CD46	0.523888	9.2844e-06	MEtan
ME12	112705099112706252112703643112703806112707077112707127RHOC	0.383495	0.00381164	MEtan
ME12	120348271203487412018165120182921203553612035669ZNF433	-0.372445	0.0487834	MEtan
ME12	207767012207770362207767012207767195207770320207770362CD46	0.534147	5.34942e-06	MEtan
ME12	207767778207767823207767012207767195207770320207770362CD46	0.450169	0.000321336	MEtan
ME12	122275971122276022122274342122274436122279774122279981KIAA1109	0.431545	0.00115665	MEtan
ME12	105125781105125874105117387105118022105126247105126340SRPK2	0.347801	0.0114717	MEtan
ME12	105126247105126340105125781105125874105126992105127062SRPK2	-0.46511	0.000168041	MEtan
ME12	122275971122279981122279774122279981122274342122274436KIAA1109	0.402223	0.00364579	MEtan
ME12	105449358105449409105445417105445511105450057105450184MTA1	0.495758	3.90273e-05	MEtan
ME12	244944992449460424473227244740602449514624495196KIAA1217	0.391759	0.00333788	MEtan
ME12	122392302122392372122374707122374806122393180122393341PLEKHA1	-0.306255	0.0366739	MEtan
ME12	121177146121177446121177146121177212121177296121177446P2RX7	0.370708	0.0248218	MEtan
ME12	113198739113198884113197194113197913113199082113199226PSD4	0.411406	0.00273182	MEtan
ME12	245449802454784324544980245451032454582624547843KIAA1217	0.382792	0.00389941	MEtan
ME12	273077432730927227309099273092722730678127306882WSB1	0.442599	0.000440613	MEtan
ME12	105573654105573746105558129105558165105574944105575137FKTN	-0.341842	0.0452433	MEtan
ME12	273499712735048527349971273501322735038827350485SYTL1	-0.329821	0.0187099	MEtan
ME12	113255389113259584113255389113255549113259263113259584PAX8-AS1	-0.363738	0.00905663	MEtan
ME12	122981128122981879122981128122981266122981570122981879ARL6IP4	-0.318701	0.0249613	MEtan
ME12	284578312845785528438150284384302845908428459258PHACTR4	-0.342282	0.0332799	MEtan
ME12	285956942859604128590719285908322860818528608593WAC	0.415828	0.00124614	MEtan
ME12	100311832100311877100310402100310542100316098100316187TBC1D23	-0.407767	0.00166883	MEtan
ME12	113390592113390933113390592113390676113390797113390933ALAD	-0.303649	0.036053	MEtan
ME12	123236829123236966123184131123184298123268435123268586STRBP	0.321914	0.0300367	MEtan
ME12	123389432123389554123384131123384208123390629123390786KMT5A	0.461274	0.000677732	MEtan
ME12	539467653947935392380539347853950665395147EPB41L3	-0.526241	1.0789e-05	MEtan
ME12	553422145534238055341615553420465534274155342851KMT5C	0.323226	0.0380191	MEtan
ME12	132578795132579558132578795132579056132579491132579558ACAD11	0.367248	0.00724588	MEtan
ME12	554556355545584555455259554553305545634855456489ISOC2	0.467734	0.00014964	MEtan
ME12	274635402746483627463540274635922746439427464836GTF3C1	0.369433	0.00600527	MEtan
ME12	274643192746483627464394274648362746354027463592GTF3C1	0.365178	0.00685137	MEtan
ME12	211830182211830330211829058211829323211830572211830722LPGAT1	0.466539	0.00103578	MEtan
ME12	113637619113637896113636533113636700113640119113640310TFDP1	-0.348834	0.0111236	MEtan
ME12	123956354123956795123956354123956427123956739123956795CCDC14	0.334176	0.0166539	MEtan
ME12	556639545566404155661273556616125566724055667330KTN1	-0.606777	5.07304e-08	MEtan
ME12	100353372100354012100353372100353483100353894100354012PILRB	-0.500887	3.04354e-05	MEtan
ME12	113682211113682302113681197113681336113682896113685923MAGI3	-0.328501	0.0308534	MEtan
ME12	290585882905864529053103290533122906498129065158EPB41	0.40496	0.00184925	MEtan
ME12	2905858829058645290604212906048429053103290533122906498129065158EPB41	0.431379	0.000821464	MEtan
ME12	114056998114057106114056736114056864114065236114065457QTRT2	-0.318388	0.0251347	MEtan
ME12	135858713587001357008135846413601351360631PWWP3A	-0.307927	0.0325497	MEtan
ME12	290604212906048429058588290586452906498129065158EPB41	-0.418765	0.00131095	MEtan
ME12	215371908215372300215371908215372015215372108215372300FN1	0.376594	0.00701384	MEtan
ME12	2906498129065158290978062909793529053103290533122910933529109437EPB41	-0.384198	0.00425848	MEtan
ME12	115064646115064919115042218115042341115073602115073866TNC	-0.550715	0.00133047	MEtan
ME12	558619355862695584280558432255933265593411GPCPD1	0.313441	0.0284728	MEtan
ME12	115074561150804811507456115075621150799011508048ECSIT	0.4364	0.0226406	MEtan
ME12	136217741362191513619729136198311362644413626579FBLN2	0.348525	0.0322175	MEtan
ME12	290961542909660429064981290651582909780629097904EPB41	0.481287	7.91511e-05	MEtan
ME12	169714641697164716970635169707671697235916972964CROCC	0.414222	0.00212379	MEtan
ME12	136267028136267175136261264136261477136268161136268273BCLAF1	0.4369	0.000558258	MEtan
ME12	133475718133476600133475718133476074133476277133476600ST3GAL1	0.415396	0.00147231	MEtan
ME12	136383670136383781136377754136377868136388392136388510MAP7	-0.375624	0.00493607	MEtan
ME12	559353045593540455931088559313445593642255936567DGKA	0.605318	5.63411e-08	MEtan
ME12	548038654804595480053548014454811005481142DERL2	-0.460511	0.000205308	MEtan
ME12	548038654805435480053548014454811005481142DERL2	-0.480125	8.33842e-05	MEtan
ME12	164395271643970316439062164394141644018416440253SNHG29	-0.386534	0.0034623	MEtan
ME12	549265825492710554926582549266255492704254927105TRO	0.491407	0.000838644	MEtan
ME12	117134123117134192117131884117131960117136080117136235ST7	-0.300859	0.0384755	MEtan
ME12	560741135607421856072996560731115607458556074736SUMF2	0.392206	0.00287074	MEtan
ME12	170868012170868201170868012170868134170868297170868387RPL22L1	-0.601563	7.45428e-08	MEtan
ME12	550471045504748855047386550474885504434255045309RDH13	0.317418	0.0257573	MEtan
ME12	550480455504825755047104550474885504832855048541RDH13	0.557478	1.35932e-06	MEtan
ME12	550734445507385955073444550735575507377655073859CACNA2D3	0.328332	0.0257196	MEtan
ME12	297197762972001629718265297191382972035729720708TJP1	0.4233	0.000943794	MEtan
ME12	218696526218696601218696589218696601218694524218694635STK36	0.327417	0.0240436	MEtan
ME12	171641081716791517161239171613561717171717171865MPRIP	0.458362	0.000226381	MEtan
ME12	117760851177619311773619117737451177951811779645LPIN1	0.632104	7.57624e-09	MEtan
ME12	140966933140967036140963126140963227140970926140970993SLC25A36	0.374175	0.00515643	MEtan
ME12	219234132219235312219234132219234288219234825219235312ANKZF1	0.319488	0.0245247	MEtan
ME12	167872216167872377167870382167870498167875334167875495AFDN	-0.416139	0.00199199	MEtan
ME12	171957596171957698171914342171914405171996889171997051FBXW11	0.35326	0.0260456	MEtan
ME12	137576308137576402137575708137576167137577469137577603DPH7	0.337971	0.015053	MEtan
ME12	167965756167966270167965756167966045167969113167969198AFDN	0.498897	3.34747e-05	MEtan
ME12	167965756167966276167965756167966045167969113167969198AFDN	0.455724	0.000253458	MEtan
ME12	298625852986263529861105298612592986281429863276CDIPT	0.397927	0.00273443	MEtan
ME12	141588223141588250141587041141587197141618797141618999DIAPH1	-0.320539	0.02388	MEtan
ME12	118278933118279137118278754118278792118279388118279431SNHG8	0.318942	0.0248243	MEtan
ME12	563886865638878456388155563882025639216756392196AURKA	-0.329707	0.0361329	MEtan
ME12	220657789220657834220653097220653352220661811220664358MARK1	0.336883	0.0188504	MEtan
ME12	118278943118279137118278705118278792118279388118279431SNHG8	0.318422	0.0251206	MEtan
ME12	5638868656388784563905555639066556388155563882025639215356392215AURKA	0.412739	0.00483515	MEtan
ME12	101431319101431463101429152101430063101431989101432100PCSK6	0.465459	0.00131223	MEtan
ME12	118278965118279137118278757118278792118279388118279431SNHG8	0.316653	0.0262541	MEtan
ME12	168065318168065381168063499168063570168074981168075011STK39	0.444251	0.000411436	MEtan
ME12	118279106118279137118278713118278792118279388118279431SNHG8	0.302528	0.0369657	MEtan
ME12	300012113000153030001413300015303000092830001040INO80E	0.309439	0.0313756	MEtan
ME12	221168742211703922116299221164282211894922119065HR	0.34832	0.0112927	MEtan
ME12	300012113000465730000928300010403000522030005774INO80E	0.301021	0.0383205	MEtan
ME12	135301407135302841135300499135300558135318518135318616AHI1	0.334106	0.0202397	MEtan
ME12	135419213545091354192135423213543531354509MXRA8	0.420787	0.0012211	MEtan
ME12	135570435135570546135569336135569431135572814135573033INTS6L	-0.388885	0.00481602	MEtan
ME12	138926400138926478138921036138921124138929976138929997REPS1	-0.50974	1.94221e-05	MEtan
ME12	566705055667112956670505566705715667089756671129MT1H	0.370911	0.0171457	MEtan
ME12	300658753006592730064423300645053006723330067366ALDOA	0.532437	5.87362e-06	MEtan
ME12	138926400138926481138921036138921124138929976138930098REPS1	-0.500572	3.09238e-05	MEtan
ME12	301126573011306430112657301127933011302130113064GDPD3	-0.532296	7.83697e-06	MEtan
ME12	138926400138930098138929976138930098138921036138921124REPS1	-0.514072	1.56035e-05	MEtan
ME12	139278326139278496139278326139278408139279050139279129SNHG4	-0.323344	0.0490524	MEtan
ME12	301482443014854130146940301470623015662730156792YPEL5	-0.419597	0.00108564	MEtan
ME12	143434087143434168143433490143433716143437998143438041GAB1	0.408811	0.0029593	MEtan
ME12	139314674139316188139314674139314736139316075139316188MATR3	0.409004	0.00397037	MEtan
ME12	203097546203097633203084462203084569203099628203099712NBEAL1	0.431072	0.00651576	MEtan
ME12	302570730262883025707302582330259233026288THOC6	0.316282	0.0265171	MEtan
ME12	102395976102396537102376211102376322102397619102397698PRKRIP1	-0.338913	0.0146868	MEtan
ME12	224863224920218143219001229965230044SH3YL1	-0.453004	0.000284969	MEtan
ME12	302592330261663025923302598830260623026166THOC6	0.421727	0.0010029	MEtan
ME12	185903351859048618590344185904861858528018585522HDAC9	0.346495	0.0457106	MEtan
ME12	302592330262883025923302616630262503026288THOC6	0.379548	0.00434396	MEtan
ME12	3028870530288776302927723029285130287372302875603029365030293805ENSG00000248751	-0.370234	0.00585157	MEtan
ME12	57176585717750572025957203975714134571420757205435720668TASOR2	0.348607	0.0321727	MEtan
ME12	303142683031448230296131302962373032635330326389HCG18	-0.318018	0.0301816	MEtan
ME12	186178415186178766186174513186174642186182167186182287HMCN1	-0.361671	0.0214222	MEtan
ME12	119026570119026688119025966119026080119026936119027095SLC37A4	0.339794	0.0470049	MEtan
ME12	203963020398562037464203782920401332040177MKNK2	0.369687	0.00595693	MEtan
ME12	304371753043740630434664304347483043891530439274MAP3K8	-0.3954	0.0139935	MEtan
ME12	102826484102826844102826484102826636102827591102827948UBE2D3	0.57641	4.04018e-07	MEtan
ME12	143760400143760640143753753143753912143765260143765798PHACTR2	0.540106	1.22947e-05	MEtan
ME12	102827591102827741102826484102826636102827943102828029UBE2D3	-0.555524	1.53437e-06	MEtan
ME12	119104763119105022119104091119104197119107947119108096DENND10	0.327689	0.0451943	MEtan
ME12	188004718801641876570187673418826341882749ARHGEF10	0.40373	0.00543013	MEtan
ME12	143964786143966198143964786143964818143966157143966198PLAGL1	-0.349331	0.0109659	MEtan
ME12	119105310119105495119104091119104197119107947119108096DENND10	0.327239	0.0455969	MEtan
ME12	228309632283103722830186228302542283417122834977MRPL52	-0.33657	0.019018	MEtan
ME12	161073224161073299161070997161072885161073719161073795NECTIN4	0.356401	0.00892056	MEtan
ME12	204537429204537497204532190204532246204538208204538308MDM4	0.409576	0.0021297	MEtan
ME12	119183117119184016119183820119184016119182093119182345NLRX1	-0.301184	0.0381677	MEtan
ME12	3934582939345958393473783934748339345145393452743934829139348339HMGN1	-0.322206	0.0228733	MEtan
ME12	119206833119206896119203318119203436119216900119216987DMXL1	0.347622	0.0128135	MEtan
ME12	393458293934729239345145393452743934737839347483HMGN1	0.346155	0.0120291	MEtan
ME12	119214069119214222119212712119212873119217549119217673USP53	0.388305	0.00326061	MEtan
ME12	393464653934650439342033393421243935177639351980KIF21A	0.608491	7.23868e-07	MEtan
ME12	143991691143992373143991691143991804143992244143992373GRINA	0.534739	3.77802e-05	MEtan
ME12	176345471763456217632320176324661763483417635016ARHGEF10L	0.362631	0.00833113	MEtan
ME12	119235289119235411119217549119217673119239217119239312USP53	0.30848	0.0348119	MEtan
ME12	306460663064682330646066306461093064646830646823ATAT1	0.411773	0.00197811	MEtan
ME12	306562030656873065403306549430657833065826IL32	0.439431	0.00060372	MEtan
ME12	176961401769621017683213176833211770224217702386BCL2L13	0.318061	0.0358324	MEtan
ME12	306564130656873065376306549430657833065826IL32	0.433115	0.000767164	MEtan
ME12	394650943946511239463611394636863946861439468732MACF1	0.48356	7.10585e-05	MEtan
ME12	144504770144505131144504770144504879144504997144505131GPT	-0.490789	0.000209928	MEtan
ME12	5767496757675068577119835771218857661449576615335771453557714745GCOM1	0.648515	1.92728e-09	MEtan
ME12	191682491191682595191681945191682017191683728191683804NABP1	0.506485	2.31559e-05	MEtan
ME12	144960337144960398144955438144955601144995007144995200SRGAP2B	0.409873	0.00332586	MEtan
ME12	576769865767705957674917576751265767954857680121MSI2	-0.443816	0.000731774	MEtan
ME12	191683289191683804191683728191683804191681945191682017NABP1	0.479221	0.00580877	MEtan
ME12	482574548258624814296481443148309464831018ENSG00000235978	0.441893	0.0242153	MEtan
ME12	307274653072755230724100307241813072873130729249GK	-0.404498	0.00187965	MEtan
ME12	191971851919725119196962191970461919752019197621RFXANK	0.396126	0.00252138	MEtan
ME12	145856346145857006145856346145856431145856588145857006PIAS3	0.375652	0.0049314	MEtan
ME12	529050335290661152905033529050905290651852906611ECHDC2	-0.439142	0.000511048	MEtan
ME12	5778546357785666577909295779106657772222577722885779499857795141KIFC3	0.377519	0.00464403	MEtan
ME12	577885745778871357785463577856665779499857795141KIFC3	-0.49997	0.000297857	MEtan
ME12	193037231930404319303723193038471930584819306076SUGP1	0.30162	0.0377809	MEtan
ME12	5778857457788713577909295779106657772222577722885779499857795141KIFC3	0.372864	0.00610588	MEtan
ME12	529138945291409552911722529117905292155252921919ECHDC2	-0.444423	0.000597974	MEtan
ME12	577890365778915557761788577620465779138457791673CTNND1	-0.436651	0.0013548	MEtan
ME12	232700584232700654232697304232697392232703423232703489GIGYF2	-0.337982	0.0150521	MEtan
ME12	577890365778915557761788577620465779149157791673CTNND1	-0.584446	1.46958e-06	MEtan
ME12	308845373088471030883084308831653088868730888814DDR1	0.502463	0.00072629	MEtan
ME12	146525604146525647146517005146517167146533469146533550PLSCR1	-0.440177	0.02093	MEtan
ME12	577909295779106657772222577722885779499857795141KIFC3	0.462632	0.000187204	MEtan
ME12	177813317786121778133177832117784341778612SPSB3	-0.412289	0.00140695	MEtan
ME12	486160784861742348616078486162024861731548617423RPL18	-0.42438	0.0108344	MEtan
ME12	147270931147271113147268781147268878147272170147272281CHD1L	0.348426	0.0139328	MEtan
ME12	233273720233273777233272965233273052233274675233274778ATG16L1	-0.301425	0.0379744	MEtan
ME12	147270931147271195147268781147268878147272170147272281CHD1L	0.354779	0.0117003	MEtan
ME12	5779796457798022577980715779828257794998577951415780318357803253KIFC3	-0.401368	0.00582482	MEtan
ME12	969477896948679690579969126696960939696248ZNF812P	-0.437384	0.00457911	MEtan
ME12	532964295329792453296429532965515329784953297924PFDN5	-0.331632	0.0196363	MEtan
ME12	235213768235214026235196030235196115235219792235219968ARID4B	-0.439384	0.000863349	MEtan
ME12	400349154003497240033344400334564003511640035349MED24	-0.408201	0.00192198	MEtan
ME12	178456699178456899178456720178456899178454446178454648RASAL2	0.425508	0.00102834	MEtan
ME12	959076629590790395907777959079039590482995904938ENTPD1-AS1	-0.316407	0.0439237	MEtan
ME12	400636074006395240063607400638504006433540064599BCOR	0.311408	0.0299273	MEtan
ME12	490194174901955249017547490176284902736449027480SECISBP2L	-0.423066	0.00112353	MEtan
ME12	582107655821100358210765582109325821410758214196DNASE1L3	0.414064	0.0101863	MEtan
ME12	235747169235747331235746467235746527235751209235751362LYST	0.50909	4.32761e-05	MEtan
ME12	403663834036651040366418403665104036555240365585PLD3	-0.348107	0.0172627	MEtan
ME12	315680773156822431561633315617363156911931569326HM13	0.401625	0.0376036	MEtan
ME12	583103085831040658306261583066515831050658310591RPP14	-0.35714	0.00873125	MEtan
ME12	178892229178892307178889641178889696178893918178894024RALGPS2	0.340361	0.0141183	MEtan
ME12	984311309843129198429572984306709843393998434091HPS1	0.347592	0.0115473	MEtan
ME12	149240675149240774149239758149239888149242490149242538ABLIM3	0.372632	0.02381	MEtan
ME12	583354775833553758333817583338925834103758341169NEDD4L	0.474386	0.000110025	MEtan
ME12	984339399843409198433982984340919843113098431291HPS1	-0.408524	0.00162293	MEtan
ME12	323666643236675732365329323654873236777132368014ZNF207	0.474153	0.000111245	MEtan
ME12	583817358383735832433583257958386765838732FUT6	0.534605	0.0114724	MEtan
ME12	197161639197161738197142717197142768197194424197194589DLG1	0.635246	2.9433e-06	MEtan
ME12	324354953243558532433643324338043243605232436184BIRC6	0.335995	0.0381034	MEtan
ME12	408537104085392940853710408538814085405940854086SPINT1	-0.422878	0.000958911	MEtan
ME12	197297543197297699197297672197297699197297185197297235DLG1	-0.34706	0.0117128	MEtan
ME12	583817358383995834949583507758386765838746FUT6	0.518249	0.00952716	MEtan
ME12	237378635237379235237376771237377344237380914237381499COL6A3	-0.392968	0.00423356	MEtan
ME12	409932524099343440992244409927754099463240994699FRG1HP	0.360504	0.00791212	MEtan
ME12	237387581237388184237380914237381499237396726237396847COL6A3	-0.463614	0.000411256	MEtan
ME12	494011324940127049382506493829414943331749433393CAB39L	0.507213	2.22886e-05	MEtan
ME12	316705553167064631668801316688553167161431671659COL16A1	0.493913	0.00014482	MEtan
ME12	197538305197538952197533488197533561197546360197546486BDH1	-0.408529	0.00162293	MEtan
ME12	237394586237395204237387581237388184237396726237396847COL6A3	0.411145	0.0127728	MEtan
ME12	316706013167064631668801316688553167161431671659COL16A1	0.513315	5.98464e-05	MEtan
ME12	316798033167985131679631316796853168004131680101COL16A1	-0.31583	0.0376441	MEtan
ME12	197647054197647114197645689197645743197652234197652315DENND1B	0.444236	0.000600974	MEtan
ME12	584277275842785758427727584278135842936258429433KIAA0586	0.340957	0.0416723	MEtan
ME12	988258719882594098824397988245049882682998826887DOCK9	0.339932	0.0142944	MEtan
ME12	584764395847650458476155584761965847717858477560ZNF446	-0.400416	0.00599433	MEtan
ME12	412391334123990041239133412393544123965941239900CTNNB1	0.61226	3.4493e-08	MEtan
ME12	585037055850390358503797585039035850014258500269NDRG4	0.385292	0.0388281	MEtan
ME12	150267956150267991150267715150267789150268697150269015APH1A	0.402932	0.00198994	MEtan
ME12	183547102183547252183545965183546337183549207183549288SMG7	0.466765	0.000156297	MEtan
ME12	496584414965859449657081496571904966196549662049FMNL3	-0.364963	0.00874522	MEtan
ME12	200533592005355120052464200525842005594220056013TANGO2	0.388298	0.00326086	MEtan
ME12	586246525862479458623281586234095862972758629815CNOT1	0.425241	0.00143348	MEtan
ME12	321539983215440432153576321536363215458632154777PPT2	-0.394197	0.00307882	MEtan
ME12	200534362005355120052464200525842005594220056013TANGO2	0.422334	0.000979801	MEtan
ME12	496670214966716149665823496667994966885049668937BCL2L12	0.420207	0.00145464	MEtan
ME12	321541953215440432153440321536363215458632154777PPT2	-0.389587	0.00357706	MEtan
ME12	2005343620053551200559422005601320052464200525842006333720063442TANGO2	0.383109	0.00386556	MEtan
ME12	586692905866945358667986586681275867051158670603STX16	0.338839	0.0147104	MEtan
ME12	150511456150511831150510875150511198150512351150512572ECM1	-0.497561	7.49147e-05	MEtan
ME12	586693015866945358667986586681275867051158670603STX16	0.405845	0.00178996	MEtan
ME12	200882341200882382200881420200881488200885697200885772PPIL3	0.321405	0.0233686	MEtan
ME12	329064643290658032906464329065623290836732908534ITGB1	-0.474183	0.000978465	MEtan
ME12	329880823298812932987543329877313298975832989895APTX	0.354599	0.0131203	MEtan
ME12	5883168558831889588490315884940958806394588064565886355758863892CFAP20DC	0.565344	0.000318277	MEtan
ME12	498507614985084449849578498496804985543749855581SLC9A8	0.401905	0.00238441	MEtan
ME12	184181084184182047184181084184181226184181911184182047AP2M1	0.39855	0.0148973	MEtan
ME12	4147937841479536414945394149542741479080414792844150058341500644PCAT19	0.469835	0.0111358	MEtan
ME12	498508094985084449849578498496804985543749855581SLC9A8	0.300155	0.0390319	MEtan
ME12	995623679956249499560532995606959956386299564705ZNF655	-0.389018	0.0036458	MEtan
ME12	588994685889988358898802588988525890125958901287SLTM	-0.485477	6.46671e-05	MEtan
ME12	588994685889993758898802588988525890125958901287SLTM	-0.513854	1.57733e-05	MEtan
ME12	322061533220676132206153322062973220650832206761IQCC	0.329216	0.0251565	MEtan
ME12	589136975891386458884544588847095893764758937762CFAP20DC	-0.322913	0.0350446	MEtan
ME12	184770254184770332184770398184770476184768315184768450184773080184773154ACSL1	-0.386917	0.00341605	MEtan
ME12	499915574999200749991557499917644999225549992325LINC01588	-0.303842	0.045197	MEtan
ME12	996761149967657699676114996762089967982599679996CYP3A5	-0.458372	0.000752778	MEtan
ME12	185398946185399028185397149185397302185399569185399743ANKRD37	-0.527122	4.09e-05	MEtan
ME12	416707174167079241666560416666664167155341671594LIMCH1	0.409827	0.00181168	MEtan
ME12	158833800158833890158833527158833628158835404158835476FNIP2	0.330591	0.0294138	MEtan
ME12	201985242019867020161747201618702021729820217357MACC1	-0.425594	0.00890749	MEtan
ME12	999749709997506999970452999706449999353699993741SLC35A3	-0.532347	3.19926e-05	MEtan
ME12	151310210151310255151307573151307801151315572151316509PI4KB	0.371428	0.00563377	MEtan
ME12	501005315010060550099981501000515010308250103107RBM5	-0.358016	0.008526	MEtan
ME12	151324744151324917151315572151316509151327270151327377PI4KB	-0.312035	0.0320342	MEtan
ME12	418347394183522341834739418348934183496941835223JMJD7-PLA2G4B	-0.35853	0.00838483	MEtan
ME12	501005315010316650103082501031665009998150100051RBM5	-0.391494	0.00293609	MEtan
ME12	418387464183892241837774418379594184015741840230PLA2G4B	0.505503	0.00065623	MEtan
ME12	354976463549768135497219354975383549859735498763DMKN	0.470214	0.000204648	MEtan
ME12	501512115015131550143501501436215015351650153734PEDS1	0.509524	1.96442e-05	MEtan
ME12	159397073159397100159395768159395834159397344159397389BAZ2B	-0.443526	0.000514858	MEtan
ME12	354976463549768135497219354975383549871535498763DMKN	0.357868	0.00856639	MEtan
ME12	354985973549876335498715354987633549764635497681DMKN	-0.42936	0.000745899	MEtan
ME12	420495754204970742048377420493024205190042051984KAT6A	-0.400827	0.0050988	MEtan
ME12	595065159510775950651595102359520105952163MCM8	-0.345059	0.0254902	MEtan
ME12	159857931159858291159857931159857966159858089159858291ENSG00000256029	-0.461197	0.00335475	MEtan
ME12	355003773550041935499928355000293550053235500580DMKN	0.430936	0.0008353	MEtan
ME12	151562090151562165151540308151540426151562584151562686TUFT1	-0.514219	1.55051e-05	MEtan
ME12	953512159535137695346405953464529535488195354967SORBS1	-0.549182	5.65756e-06	MEtan
ME12	343372773433742634337364343374263433619834336243PARD3	-0.472331	0.000120605	MEtan
ME12	355003773550058035500377355004193550053235500580DMKN	-0.430601	0.00100744	MEtan
ME12	343724973437253634360070343602593437487334375002PARD3	0.317187	0.0259044	MEtan
ME12	355061253550618535505938355059863550745735507511DMKN	0.32428	0.0237608	MEtan
ME12	355061253550618535505938355059863550820435508240DMKN	0.393503	0.00416241	MEtan
ME12	600859316008612660085054600852036008819660088256WFDC21P	0.505208	4.03383e-05	MEtan
ME12	355061253550618535505938355059863550991035509961DMKN	0.531124	6.28685e-06	MEtan
ME12	601459676014602160138516601390876016682360166875ANK3	0.361956	0.0135016	MEtan
ME12	355061253550618535505938355059863551018335510252DMKN	0.641623	8.26265e-07	MEtan
ME12	4223119142231260422318434223191542228711422288204223321242233306TMEM87A	0.404959	0.00184925	MEtan
ME12	601665906016665360138963601390876016682360166896ANK3	0.436477	0.00163533	MEtan
ME12	477191464771973447719146477192724771960447719734RPAP3-DT	0.4451	0.00101298	MEtan
ME12	3550612535506185355074573550751135505938355059863550991035509961DMKN	-0.341892	0.0274807	MEtan
ME12	3550612535506185355082043550824035505938355059863550991035509961DMKN	-0.352164	0.0125737	MEtan
ME12	449843564498609744984356449844264498588144986097SNHG15	0.356794	0.0123646	MEtan
ME12	160469501604709316046989160470931604044016040494NCOR1	-0.31587	0.0268029	MEtan
ME12	152870752152870848152863605152863714152872451152872564ARFIP1	0.366844	0.00650971	MEtan
ME12	348847273488477634882068348822013489029934890543DTNA	-0.502203	0.00314421	MEtan
ME12	422886334228872842271462422722054229015542290273IKBKB	0.357674	0.00861058	MEtan
ME12	152922719152922809152922172152922256152931671152931776ZNF185	0.341404	0.0137159	MEtan
ME12	955993649559942495593943955940869560600295606059DZIP1	0.315091	0.0451943	MEtan
ME12	349698734971193496654349678334972323497361MEGF6	0.323394	0.0221391	MEtan
ME12	423130464231313042308453423086094231389342313940AKAP11	0.333288	0.0170465	MEtan
ME12	393458293934595839345145393452743934737839347478HMGN1	0.339774	0.014351	MEtan
ME12	152928574152928661152922172152922256152931671152931776ZNF185	0.405724	0.0020928	MEtan
ME12	504124045041245350400955504010285042776150427909LARP4	-0.41338	0.00218507	MEtan
ME12	152936417152936513152932872152932971152938073152938163ZNF185	0.337809	0.015116	MEtan
ME12	626027586260324762602758626028896260314862603247EML3	0.316462	0.0263813	MEtan
ME12	153222242153223039153204442153204560153270334153270519TRIM2	0.42494	0.0106863	MEtan
ME12	6039301260393440603963726039642760386027603860866039794260397986ANXA2	-0.328729	0.0368566	MEtan
ME12	153294304153296036153294304153294485153295312153296036TRIM2	0.456126	0.000673817	MEtan
ME12	355099103550996135505938355059863551018335510211DMKN	0.473559	0.000114363	MEtan
ME12	6039303760393440603963726039642760386027603860866039794260397986ANXA2	-0.388832	0.00835035	MEtan
ME12	451292314512932345129017451291344512945945129615DUOXA1	0.465905	0.000462399	MEtan
ME12	627985386280048662798538627985756280037662800486NXF1	0.413831	0.00133596	MEtan
ME12	425106304251192742510630425107244251181542511927SERHL	-0.415776	0.00711481	MEtan
ME12	451314704513164745130017451300984513191745132024DUOX1	-0.333558	0.0274284	MEtan
ME12	733883735027734930735027733671733789PCGF3	0.313223	0.0286314	MEtan
ME12	451314704513166245129932451300984513191745132024DUOX1	-0.332348	0.0309971	MEtan
ME12	628548876285497062854518628545516285513262855216SNHG1	0.394359	0.00306311	MEtan
ME12	504823504888502061502249506608506759RNH1	0.361052	0.00872049	MEtan
ME12	351967453519687435189834351900653519812035198246CD44	0.307165	0.0331535	MEtan
ME12	425537934255388742553438425536184255440442554582HSD17B1	0.411502	0.00586161	MEtan
ME12	859741485975968592707859292185994528599586CPZ	0.479524	0.0110452	MEtan
ME12	859902498599037885983865859839738599682585996929PICALM	0.39809	0.00234816	MEtan
ME12	859902498599039985983865859839738599682585996929PICALM	0.440078	0.000490306	MEtan
ME12	630437056304383163042746630429436304402663044152TPM1	0.416769	0.00228153	MEtan
ME12	427548684275521742754868427549904275516442755217P3H1	0.331077	0.0180686	MEtan
ME12	735048497350499073500654735008387350530773505426USP54	-0.33569	0.0159961	MEtan
ME12	6304370563043831630440266304415263042757630429436305698463057118TPM1	0.440105	0.000701537	MEtan
ME12	630437056304415263043705630438316305698463057118TPM1	-0.378213	0.00761106	MEtan
ME12	630440266304415263043705630438316305698463057118TPM1	-0.397208	0.004937	MEtan
ME12	453407114534115845340711453408204534104145341158TPT1	-0.347628	0.026673	MEtan
ME12	737186127371871873716250737163627371878473718890RAB6A	0.568784	0.0103253	MEtan
ME12	453607545364264536075453617445362624536426SPNS2	-0.367247	0.00922502	MEtan
ME12	748422797484267674842279748424177484253474842676ULK3	-0.480102	0.0109158	MEtan
ME12	505477195054776750547152505472855054828250548453SPATA20	0.33403	0.0184051	MEtan
ME12	618763586187696361876358618764556187686561876963FADS3	0.383605	0.004345	MEtan
ME12	7371861273718718737187847371889073716250737163627372084573720899RAB6A	-0.474978	0.00010724	MEtan
ME12	505711575057153950571157505712925057137450571539CPT1B	-0.332484	0.0174057	MEtan
ME12	748425347484267474842279748424207484300374843124ULK3	0.387184	0.00338341	MEtan
ME12	739220657392220673920145739211057392339473923522ZNF410	0.337735	0.0151408	MEtan
ME12	739314373933647392790739295273934667393509TMEM256-PLSCR3	0.382942	0.0038832	MEtan
ME12	154419542154419746154419542154419623154420031154420094TAFAZZIN	0.405043	0.00213831	MEtan
ME12	748438537484395974840229748434537484416774844283XRRA1	-0.336373	0.0191138	MEtan
ME12	739314373935097393466739350973927907392952PLSCR3	0.378981	0.00441924	MEtan
ME12	154419542154420094154419542154419623154420031154420094TAFAZZIN	0.346871	0.0130751	MEtan
ME12	454042684540433445404028454040964540444445404528ARHGAP27	0.339591	0.0144137	MEtan
ME12	739360073938367393466739350973941037394159PLSCR3	0.389942	0.00353314	MEtan
ME12	154419704154419746154419542154419623154420031154420094TAFAZZIN	0.4431	0.000522648	MEtan
ME12	739360073942677394103739426773934667393509PLSCR3	0.336833	0.0170967	MEtan
ME12	357446253574469235744322357444213574512435745157U2AF1L4	0.313419	0.0430669	MEtan
ME12	154419704154420094154420031154420094154419542154419623TAFAZZIN	0.384301	0.00424487	MEtan
ME12	454758874547607345475099454757264547789945478147PLEKHM1	0.43591	0.000823975	MEtan
ME12	748970107489721974896151748963257489751174898044MPI	0.42882	0.000762283	MEtan
ME12	621635306216365662162252621623296218684362186989PIGN	-0.366667	0.00939057	MEtan
ME12	634888635063634888634956635280635340METTL26	-0.496732	3.71773e-05	MEtan
ME12	7394699873947374739627307396280173944583739446627399483973994961JPX	0.389395	0.00716438	MEtan
ME12	867284028672848986728402867284418673460186734691SH3GLB1	-0.410307	0.00282155	MEtan
ME12	455380945540934553809455391745540184554093MYBBP1A	0.342475	0.0199688	MEtan
ME12	635517635774634736634797636093636260METTL26	0.456925	0.000293929	MEtan
ME12	6227977362279856622803596228044262275373622754736228064562280709RELCH	-0.300922	0.0384061	MEtan
ME12	635517635774635280635340636093636260METTL26	0.360672	0.00787676	MEtan
ME12	868606869119868606868804869037869119BRD9	0.543261	0.00124389	MEtan
ME12	154954615496041548648154868815498531549945TMEM184A	0.323539	0.0220614	MEtan
ME12	635611635774634718634797636093636235METTL26	0.461143	0.000245358	MEtan
ME12	433662674336641143365563433656234336791443368003ELOVL1	0.595023	1.16041e-07	MEtan
ME12	635611635774635280635340636093636235METTL26	0.396586	0.00248379	MEtan
ME12	507381365073819950737286507374795074030550740345LUC7L3	0.321976	0.0250902	MEtan
ME12	155014014155014093155002844155002943155014654155014719ZBTB7B	0.444785	0.000487308	MEtan
ME12	456855754568562045660183456612254568641145686533GPBP1L1	-0.328238	0.0195297	MEtan
ME12	750843257508655775084325750853657508757675087747COL12A1	0.499578	0.000112734	MEtan
ME12	157088021570884115703134157041231571490815715081MYH11	0.459926	0.00235177	MEtan
ME12	877217558772177087715731877158438772728387727489PAPSS2	0.45936	0.00160947	MEtan
ME12	155061414155061489155060762155060832155061903155061975ADAM15	0.30373	0.0359894	MEtan
ME12	638902216389029563888695638889646389515863895226MARK2	-0.364518	0.0200454	MEtan
ME12	155061417155061489155060762155060832155061903155061975ADAM15	0.324195	0.0216432	MEtan
ME12	436020704360209743598719435989134360341543603533PTPRF	0.324376	0.0236984	MEtan
ME12	879572880031877093878361880720880814WNK1	0.304925	0.0407613	MEtan
ME12	436248874362556043624887436250624362536243625560GTPBP2	-0.338198	0.0149515	MEtan
ME12	155188162155188285155188162155188231155192182155192283MUC1	0.484191	0.00133778	MEtan
ME12	639060876390611463904785639050436390887663909539MARK2	0.412365	0.0124032	MEtan
ME12	361012133610285136101213361013173610166336102851WDR62	-0.33721	0.0449777	MEtan
ME12	460793864607945346070209460705364608981646089962NCOA5	-0.316416	0.0477149	MEtan
ME12	880401478804026588035535880357388804282488042920C12orf29	0.384745	0.00366182	MEtan
ME12	361122136113343608624360894536121763612281PRKX	-0.443785	0.00041878	MEtan
ME12	461891794618935746189241461893574618868246188980POMGNT1	0.324693	0.0280899	MEtan
ME12	880720880999878211878361881691881789WNK1	0.304446	0.03824	MEtan
ME12	461942734619496146194273461944014619484346194961POMGNT1	0.487856	0.00235544	MEtan
ME12	510004235100058350997750509978845100109751001175KLK8	0.362789	0.0462494	MEtan
ME12	462400044624018746215810462165954625369646253823C18orf25	0.318474	0.0250902	MEtan
ME12	744975087449772674497508744975957449993674500033CNDP2	-0.359377	0.0226726	MEtan
ME12	642877206428794664286964642870146428806464288090GPR137	0.442479	0.00159688	MEtan
ME12	747985974812567479859747999674811607481256CD163	0.410757	0.00817605	MEtan
ME12	642877206428794664286964642870146428833964288468GPR137	0.337758	0.0248218	MEtan
ME12	642879096428794664286964642870146428806464288089GPR137	0.511764	0.000109368	MEtan
ME12	389953173899579438995317389954053899621238996509TM2D2	0.360542	0.00790181	MEtan
ME12	155611215155611603155611215155611355155611548155611603MSTO1	0.492947	0.000796863	MEtan
ME12	390761463907627539055576390557723907722739077411ADAM9	-0.312572	0.0438559	MEtan
ME12	156011809156012565156011809156011887156012384156012565SSR2	0.38733	0.0130093	MEtan
ME12	756406837564070475634706756348117564773075647801SENP6	0.333396	0.0187281	MEtan
ME12	883281118832819688312387883125548833493688335082CTSC	-0.308835	0.0318606	MEtan
ME12	362368813623703736236130362367823623982036240625AAR2	-0.346944	0.0160479	MEtan
ME12	756406867564070475634706756348117564773075647801SENP6	0.337521	0.0167858	MEtan
ME12	439429534394303143938430439384944394863143948737UBE2D4	0.349112	0.0286502	MEtan
ME12	466745654667640246674565466759764667624446676402ALS2CL	0.498648	3.38967e-05	MEtan
ME12	757240557572417675694792756949297572427575724419G3BP2	-0.329064	0.036625	MEtan
ME12	363343636335203630182363316936388833639016PIP5K1C	0.386415	0.00347436	MEtan
ME12	466883524668854446684490466868704668958646689691EFCAB14	-0.568993	6.5185e-07	MEtan
ME12	363678473636808436361220363613403638572236385884STK40	0.391862	0.00290109	MEtan
ME12	517563195175635851750144517501955176068951760764OSBPL9	0.375044	0.00501724	MEtan
ME12	363678513636808436361220363613403638572236385879STK40	0.467903	0.000148463	MEtan
ME12	647378616473822464737355647373756473874164738855PLEKHG3	0.303662	0.0419826	MEtan
ME12	156810001568104715675714156757781568866015688858CA5BP1	-0.584129	0.000223473	MEtan
ME12	469924744699255546991839469919464699393646994020NBEAL2	0.375104	0.00569114	MEtan
ME12	363904663639061636375933363761273640009636400269RNF38	-0.393091	0.0292979	MEtan
ME12	648148626481524564804829648051006482176664822052PLEKHM1P1	0.324883	0.0306548	MEtan
ME12	757953357579535675793689757939017579962175799732USO1	0.497473	3.58666e-05	MEtan
ME12	470166164702049747016616470167684702073047020789ADGRF1	0.34718	0.0496448	MEtan
ME12	758091537580918375804226758045417581716075817278LMO7	-0.325631	0.0208798	MEtan
ME12	648155716481565364814917648150446483145064833327ZNF138	0.362553	0.0105337	MEtan
ME12	758351517583533975835232758353397583422575834387LMO7	0.428793	0.000763037	MEtan
ME12	648155756481565364814917648150446483145064833680ZNF138	0.38361	0.0056733	MEtan
ME12	758411087584120175840390758404957584162775841983LMO7	-0.411811	0.00143131	MEtan
ME12	393209273932105639319208393192913932686339327022MIA2	0.315185	0.0272775	MEtan
ME12	470862254708633947077702470838014710948247109711NETO2	0.345497	0.013573	MEtan
ME12	521841952194675218419521853252193095219467PTPRS	0.310316	0.0424557	MEtan
ME12	758983727589841175892529758926907590760475907708MYO6	0.638388	0.000839951	MEtan
ME12	894183628941843789418055894181188945588789455953SEMA4D	0.326599	0.0353078	MEtan
ME12	522717625227184452269752522698605227257952272723MYO5C	0.389222	0.0141885	MEtan
ME12	759116717591169875908495759086277591406275914281MYO6	0.461076	0.000200579	MEtan
ME12	811109138111095581108474811085098111576981116225BAIAP2	0.42957	0.000741268	MEtan
ME12	471737584717391547173758471738824717501447175098ARFGAP2	-0.306979	0.0491408	MEtan
ME12	811109138111095981108474811085098111576981116224BAIAP2	0.413091	0.00136702	MEtan
ME12	472058974720614547205897472060694720651047206585PCED1B-AS1	-0.312216	0.0406951	MEtan
ME12	649758464989616497584649766764977706498961DNHD1	0.486567	0.00124389	MEtan
ME12	759602147596037575957420759575667597362475973785ACOX1	-0.584246	2.41296e-07	MEtan
ME12	369726513697279636972702369727963697064636970694MTCH1	-0.572227	5.29499e-07	MEtan
ME12	812323148123251881231846812320218123343181233503TEPSIN	0.324993	0.0254654	MEtan
ME12	7596021475960375759736247597378575957458759575667597853375978693ACOX1	0.607437	4.83675e-08	MEtan
ME12	651128106511341465112810651128656511321965113414TM7SF2	-0.502292	7.70985e-05	MEtan
ME12	759736247597378575960214759603757597853375978693ACOX1	0.4633	0.000181799	MEtan
ME12	4434553044345605443460884434622844345301443453344434915744349302GRN	-0.512103	2.88415e-05	MEtan
ME12	891118889116718911188891122389114438911671AKIP1	-0.378963	0.00442166	MEtan
ME12	651823652039651643651747652466652535WDR90	0.54438	0.000109368	MEtan
ME12	759875377598760275986982759874287598771775987810TMEM120A	0.461412	0.000242556	MEtan
ME12	443460884434622844345301443456054434915744349275GRN	0.491566	6.12859e-05	MEtan
ME12	759880827598834175988082759881487598825175988341TMEM120A	-0.457626	0.00023323	MEtan
ME12	828309368283097582828999828290588284213982842481SEC31A	0.35249	0.0100259	MEtan
ME12	828309368283097582828999828290588284438582844460SEC31A	0.499048	0.00891147	MEtan
ME12	444270094442711144426659444267364443513044435217TRPM2	0.471664	0.00570102	MEtan
ME12	828421398284248182828999828290588284438582844460SEC31A	0.445427	0.000392798	MEtan
ME12	828421848284248182828999828290588284438582844509SEC31A	0.441202	0.00046668	MEtan
ME12	7609032876090397760911427609123576089174760893207609441376094581EXOC7	-0.323693	0.0219718	MEtan
ME12	828616308286170882857688828577648286253382862572SEC31A	-0.738867	1.94953e-13	MEtan
ME12	760903287609048176089174760893207609114276091235EXOC7	0.302562	0.049829	MEtan
ME12	8286163082861708828625338286257282857688828577648286331782863392SEC31A	0.728371	6.29689e-13	MEtan
ME12	897243878972496689724628897249668972201489722156RIPK2-DT	-0.387684	0.0167802	MEtan
ME12	817172488171728881714986817151148171818181718224ZFAND1	0.377099	0.00469993	MEtan
ME12	760911427609123576090328760903977609441376094581EXOC7	-0.38633	0.00397088	MEtan
ME12	897385028973897489738502897387088973888189738974FANCA	0.382702	0.00391009	MEtan
ME12	655179866552228565517986655184656552070165522285LAS1L	-0.431857	0.0176423	MEtan
ME12	373471173734723637346108373462553736520337365277SRC	0.344941	0.0152551	MEtan
ME12	762835237628360276282963762831017628561476287288SRRM3	0.510653	0.000905367	MEtan
ME12	799339687993402279919183799194007994332879943462SLC66A2	-0.392922	0.00280317	MEtan
ME12	378572403785735137854779378549823786004737860193DCAF10	0.388977	0.00318953	MEtan
ME12	655928546559338365592854655932106559330965593383KCNK7	-0.407083	0.00571378	MEtan
ME12	8303200983032218831253848312550182858361828584738321734483217497CDH13	0.416456	0.00315397	MEtan
ME12	655928546559387465592854655933836559347565593874KCNK7	-0.418258	0.0056533	MEtan
ME12	384217963842194138419532384197353842302438423175FGFR1	0.560432	0.00186753	MEtan
ME12	380871233808896438087123380872643808874738088964BAIAP2L2	-0.313845	0.0333109	MEtan
ME12	384217963842317538423024384231753841953238419735FGFR1	0.578369	0.000782008	MEtan
ME12	835361078353676383536107835362068353650383536763GPAT3	-0.351691	0.0270307	MEtan
ME12	726927527269278572688454726885377269332472693470ARAP1	0.335043	0.0162731	MEtan
ME12	836663498366639483665029836651458366918483669291UBQLN1	-0.300799	0.038522	MEtan
ME12	899494168994951389948730899488148995424289954376DEF8	0.3095	0.0313299	MEtan
ME12	802062308020633880202597802032888021125080211314DIO2	0.372359	0.00702015	MEtan
ME12	802112508021152580197529802032888023090080231054DIO2	-0.500045	0.000232183	MEtan
ME12	658664406586707965866440658667126586684465867079EFEMP2	0.367242	0.00819378	MEtan
ME12	658940136589411665892644658932966589680865897006FOSL1	0.346175	0.018149	MEtan
ME12	946743079467450694674307946744949467820294678371ESRP1	-0.471884	0.000123097	MEtan
ME12	824006598240071682355141823553748240461182404751UBE2Q2P2	0.349164	0.0168217	MEtan
ME12	671628476716417467162847671638526716401867164174FBXL8	0.30962	0.0367343	MEtan
ME12	908671309086719990865047908650979087420390874291SYK	-0.387143	0.00338854	MEtan
ME12	950319949503209895031994950320949503545395035576NDUFAF6	-0.305273	0.0346791	MEtan
ME12	714007937140091871321121713211817141394771414014SIPA1L1	0.411915	0.00677237	MEtan
ME12	674329516743319467432951674330426743333967433447RPS6KB2	0.370511	0.0107252	MEtan
ME12	714600407146021371458427714585447146072171460947NADSYN1	0.388507	0.0320744	MEtan
ME12	780374387804022578040200780402257803719378037304RPS24	-0.364568	0.0078774	MEtan
ME12	675841336758416967583741675838446758468467584772GSTP1	0.358104	0.02338	MEtan
ME12	780402007804022578037193780373047804061478040713RPS24	0.400087	0.00219251	MEtan
ME12	388938183889397138893818388938673889837838898425SIRT2	-0.377106	0.00469954	MEtan
ME12	780402037804022578037193780373047804061478040696RPS24	0.370019	0.00589139	MEtan
ME12	676279376762840067627937676282516762832267628400NUDT8	-0.321144	0.0235252	MEtan
ME12	775935137759357377591394775914607759754477597589SCEL	-0.336542	0.0255107	MEtan
ME12	853550758535517085354393853548298535555485355598ELMOD3	0.356365	0.0125011	MEtan
ME12	781043778105887810437781056778192847819420PER3	-0.378027	0.00764998	MEtan
ME12	787956517879790278795651787978797879839978798551USP36	-0.329066	0.0191013	MEtan
ME12	9207012392070296920703439207040392067965920680989208001592080088SPTLC1	0.411647	0.0311851	MEtan
ME12	790000997900027078997392789979637900537179005481CANT1	-0.584816	1.44028e-06	MEtan
ME12	691210526912117069118009691206496912143569121492CHTF8	0.316782	0.0261626	MEtan
ME12	790580779058557903884790406879097547909896MAP2K7	-0.304149	0.0385035	MEtan
ME12	719517767195189671938851719389277195990071959955MYO9A	-0.318334	0.0356034	MEtan
ME12	704861667048624470482000704821547049103370491083FAM135A	0.321031	0.0306815	MEtan
ME12	720253617202543471965408719655347205253872054932MSC-AS1	0.60409	0.00473726	MEtan
ME12	684932268494136849153684919868495646849858CDCA3	0.391097	0.00515643	MEtan
ME12	706771077067714070676306706765917067809870678206UACA	-0.451788	0.000299719	MEtan
ME12	702283437022846270227734702278227022905870229091TIA1	0.331233	0.0179879	MEtan
ME12	694957646949592669466623694669506950187369501968SULF1	0.408404	0.0064146	MEtan
ME12	685170836851718568516750685168436852724568527438SLC25A16	-0.426608	0.000830712	MEtan
ME12	685170836851726568516750685168436852724568527416SLC25A16	-0.438928	0.00051507	MEtan
ME12	704214697042158070420399704205107042293970422995CTTN	-0.339197	0.0145701	MEtan
ME12	703466047034664970344143703442697034706570347161SMC5	-0.300456	0.0388059	MEtan
ME12	700835067008368770083537700836877005120270051305PCBP1-AS1	-0.31347	0.0430263	MEtan
ME15	471737584717391547173758471738824717501447175098ARFGAP2	0.328229	0.0310287	MEmidnightblue
ME15	395290153952916439529054395291643952227939522505PPIEL	0.458396	0.000752159	MEmidnightblue
ME15	400349154003497240033344400334564003511640035349MED24	0.511579	2.31009e-05	MEmidnightblue
ME15	415570314155710041553718415539154155977841559847CASK	0.454059	0.000272201	MEmidnightblue
ME15	451314704513164745130017451300984513191745132024DUOX1	0.358568	0.0147453	MEmidnightblue
ME15	420495754204970742048377420493024205190042051984KAT6A	0.311971	0.0480968	MEmidnightblue
ME15	451314704513166245129932451300984513191745132024DUOX1	0.384889	0.00817605	MEmidnightblue
ME15	400636074006395240063607400638504006433540064599BCOR	-0.347021	0.0117241	MEmidnightblue
ME15	470862254708633947077702470838014710948247109711NETO2	-0.317364	0.028123	MEmidnightblue
ME15	395290153952916439529054395291643952380639523896PPIEL	0.33391	0.0362076	MEmidnightblue
ME15	418347394183522341834739418348934183496941835223JMJD7-PLA2G4B	0.357501	0.00864232	MEmidnightblue
ME15	416707174167079241666560416666664167155341671594LIMCH1	-0.442224	0.000542323	MEmidnightblue
ME15	4223119142231260422318434223191542228711422288204223321242233306TMEM87A	-0.358993	0.00827948	MEmidnightblue
ME15	418387464183892241837774418379594184015741840230PLA2G4B	-0.514272	0.000477479	MEmidnightblue
ME15	363904663639061636375933363761273640009636400269RNF38	0.382919	0.0357718	MEmidnightblue
ME15	436248874362556043624887436250624362536243625560GTPBP2	0.496238	3.81074e-05	MEmidnightblue
ME15	409932524099343440992244409927754099463240994699FRG1HP	-0.406093	0.00177374	MEmidnightblue
ME15	4720651047206588472092804720945847205897472061454721063947210761PCED1B-AS1	-0.355337	0.0222815	MEmidnightblue
ME15	403663834036651040366418403665104036555240365585PLD3	0.335576	0.0237749	MEmidnightblue
ME15	362368813623703736236130362367823623982036240625AAR2	0.362882	0.0104452	MEmidnightblue
ME15	479858554798598747934347479345874799167947991800ENSG00000276850	0.427124	0.00858485	MEmidnightblue
ME15	476192774761949547619277476193724761973647619784NPEPPS	0.350363	0.0106524	MEmidnightblue
ME15	436504924365071243650611436507124364859943648652COA1	0.308971	0.031747	MEmidnightblue
ME15	453407114534115845340711453408204534104145341158TPT1	0.382182	0.0114288	MEmidnightblue
ME15	365699836573413656998365711136571863657341DNASE1	0.372406	0.0061925	MEmidnightblue
ME15	480104948013214800497480057848015024801585ROGDI	-0.310853	0.0491076	MEmidnightblue
ME15	476192774761978447619277476193724761973647619784NPEPPS	0.333165	0.0171005	MEmidnightblue
ME15	481032964810341148101823481018704810687248107082UPP1	-0.351988	0.0101646	MEmidnightblue
ME15	363678473636808436361220363613403638572236385884STK40	-0.38037	0.00422831	MEmidnightblue
ME15	477191464771973447719146477192724771959947719734RPAP3-DT	-0.320885	0.0335834	MEmidnightblue
ME15	363678513636808436361220363613403638572236385879STK40	-0.47462	0.000109133	MEmidnightblue
ME15	451292314512932345129017451291344512945945129615DUOXA1	-0.348274	0.0191498	MEmidnightblue
ME15	408537104085392940853710408538814085405940854086SPINT1	0.417272	0.00118363	MEmidnightblue
ME15	366078893660800036607714366078183661200936612557RAB5IF	-0.33164	0.0178188	MEmidnightblue
ME15	477191464771973447719146477192724771960447719734RPAP3-DT	-0.484641	0.000215457	MEmidnightblue
ME15	129923843129923939129915965129915980129924959129925157FNBP1	0.393337	0.0221405	MEmidnightblue
ME15	367756733677612536775673367757943677603036776125IFT27	0.324262	0.023772	MEmidnightblue
ME15	412391334123990041239133412393544123965941239900CTNNB1	-0.583762	2.48677e-07	MEmidnightblue
ME15	438277754382794043827373438274444382820143828281ZNF283	0.414277	0.00633561	MEmidnightblue
ME15	454042684540433445404028454040964540444445404528ARHGAP27	-0.36101	0.00779094	MEmidnightblue
ME15	127316449127316502127314815127314896127327001127327137ECHDC1	-0.313368	0.0285224	MEmidnightblue
ME15	129923843129924026129915965129915980129924959129925157FNBP1	0.366798	0.0341433	MEmidnightblue
ME15	126876341268772812686855126870431268816512689179ARL4A	-0.51008	1.90963e-05	MEmidnightblue
ME15	129923843129924026129923843129923996129924959129925157FNBP1	0.344464	0.0154382	MEmidnightblue
ME15	454758874547607345475099454757264547789945478147PLEKHM1	-0.566552	1.5164e-06	MEmidnightblue
ME15	425106304251192742510630425107244251181542511927SERHL	0.475507	0.00115917	MEmidnightblue
ME15	369726513697279636972702369727963697064636970694MTCH1	0.531066	6.30177e-06	MEmidnightblue
ME15	483258964832596548306654483068214840161148401782MAPK8	0.346747	0.0178963	MEmidnightblue
ME15	438585643871734385856438664343871184387173NSG1	0.37223	0.0436549	MEmidnightblue
ME15	454778044547814745477899454781474547588745476073PLEKHM1	0.370361	0.0154266	MEmidnightblue
ME15	425115754251162842510888425109204251234942512411CEACAM1	0.331804	0.0285737	MEmidnightblue
ME15	486160784861742348616078486162024861731548617423RPL18	0.457414	0.00454716	MEmidnightblue
ME15	433662674336641143365563433656234336791443368003ELOVL1	-0.588907	1.76014e-07	MEmidnightblue
ME15	135419213545091354192135423213543531354509MXRA8	-0.436481	0.000675759	MEmidnightblue
ME15	455380945540934553809455391745540184554093MYBBP1A	-0.451809	0.000655983	MEmidnightblue
ME15	501512115015131550143501501436215015351650153734PEDS1	-0.536739	4.62684e-06	MEmidnightblue
ME15	135495813135495898135492227135492291135497187135497249AHI1	0.315456	0.0349271	MEmidnightblue
ME15	504823504888502061502249506608506759RNH1	-0.389545	0.00358177	MEmidnightblue
ME15	127575939127576050127571231127573788127576616127576696TPRA1	-0.437449	0.018606	MEmidnightblue
ME15	135570435135570546135569336135569431135572814135573033INTS6L	0.346226	0.0163455	MEmidnightblue
ME15	741119087411211274108970741091567411418374114387VCL	-0.429613	0.00207052	MEmidnightblue
ME15	502714685027154050267516502676635027267650272738MBD1	-0.324818	0.0213112	MEmidnightblue
ME15	132578795132579558132578795132579056132579491132579558ACAD11	-0.37337	0.00601219	MEmidnightblue
ME15	457803224578038145779777457798694578219245782552DMPK	0.408802	0.00218756	MEmidnightblue
ME15	135858713587001357008135846413601351360631PWWP3A	0.391839	0.00290258	MEmidnightblue
ME15	427548684275521742754868427549904275516442755217P3H1	-0.393855	0.00272443	MEmidnightblue
ME15	505327375053298550532737505328445053642050536625EPN3	0.335863	0.0213217	MEmidnightblue
ME15	127715852127715930127710575127710665127721052127721171MGLL	-0.406929	0.00172063	MEmidnightblue
ME15	996761149967657699676114996762089967982599679996CYP3A5	0.48086	0.000316398	MEmidnightblue
ME15	456855754568562045660183456612254568641145686533GPBP1L1	0.35732	0.00868504	MEmidnightblue
ME15	429031814290427642896926428970474290886342909105NDUFV3	0.330869	0.0181662	MEmidnightblue
ME15	132816539132816812132816659132816812132812947132813419GOLGA3	0.326177	0.0205833	MEmidnightblue
ME15	127745601277474112774668127747411277299312773044HOOK2	0.422688	0.000966996	MEmidnightblue
ME15	136217741362191513619729136198311362644413626579FBLN2	-0.575643	1.36688e-05	MEmidnightblue
ME15	4147937841479536414945394149542741479080414792844150058341500644PCAT19	-0.418372	0.0320574	MEmidnightblue
ME15	127746341277474112774668127747411277299312773044HOOK2	0.358296	0.00844569	MEmidnightblue
ME15	436020704360209743598719435989134360341543603533PTPRF	-0.400768	0.00248648	MEmidnightblue
ME15	460793864607945346070209460705364608981646089962NCOA5	0.358378	0.0185056	MEmidnightblue
ME15	136267028136267175136261264136261477136268161136268273BCLAF1	-0.474955	0.000107323	MEmidnightblue
ME15	999749709997506999970452999706449999353699993741SLC35A3	0.579466	2.77435e-06	MEmidnightblue
ME15	493559584935597049355302493554194935725149357314TEAD2	-0.321783	0.0251833	MEmidnightblue
ME15	136383670136383781136377754136377868136388392136388510MAP7	0.429797	0.000734106	MEmidnightblue
ME15	744594377445974574459437744595627445964274459745WBP1	0.305014	0.0349014	MEmidnightblue
ME15	494011324940127049382506493829414943331749433393CAB39L	-0.548179	2.36643e-06	MEmidnightblue
ME15	373471173734723637346108373462553736520337365277SRC	-0.371955	0.00710997	MEmidnightblue
ME15	136408998136409067136407825136407938136410089136410239ENTR1	-0.386515	0.00394718	MEmidnightblue
ME15	462400044624018746215810462165954625369646253823C18orf25	-0.48454	6.76711e-05	MEmidnightblue
ME15	136410089136410239136407825136407938136410327136410609ENTR1	0.332053	0.0176176	MEmidnightblue
ME15	127897955127898010127896241127896332127905206127905302ENSG00000257524	0.592012	0.000165386	MEmidnightblue
ME15	498507614985084449849578498496804985543749855581SLC9A8	-0.336176	0.0173833	MEmidnightblue
ME15	375692993756938337564518375645603756974337569790POSTN	-0.338726	0.0179451	MEmidnightblue
ME15	499915574999200749991557499917644999225549992325LINC01588	0.31836	0.0326573	MEmidnightblue
ME15	504124045041245350400955504010285042776150427909LARP4	0.411901	0.00229686	MEmidnightblue
ME15	490194174901955249017547490176284902736449027480SECISBP2L	0.497445	4.59676e-05	MEmidnightblue
ME15	466745654667640246674565466759764667624446676402ALS2CL	-0.434891	0.00060372	MEmidnightblue
ME15	500256505002570150024409500253405002639550026467CNEP1R1	-0.31779	0.025513	MEmidnightblue
ME15	384220913842224138420587384210983842641838426503SNHG17	0.342723	0.0161666	MEmidnightblue
ME15	4434553044345605443460884434622844345301443453344434915744349302GRN	0.524963	1.5183e-05	MEmidnightblue
ME15	506777435067821950677743506779435067809250678219ABCC3	-0.307166	0.0331535	MEmidnightblue
ME15	466883524668854446684490466868704668958646689691EFCAB14	0.549361	2.22315e-06	MEmidnightblue
ME15	443460884434622844345301443456054434915744349275GRN	-0.471371	0.000157383	MEmidnightblue
ME15	133475718133476600133475718133476074133476277133476600ST3GAL1	-0.456118	0.000304001	MEmidnightblue
ME15	748402337484064174840233748403167484049774840641ULK3	0.307475	0.0329099	MEmidnightblue
ME15	507051395070532350703820507039085071087450710990GRB10	-0.366957	0.0167851	MEmidnightblue
ME15	501005315010060550099981501000515010308250103107RBM5	0.383085	0.00386797	MEmidnightblue
ME15	748422797484267674842279748424177484253474842676ULK3	0.50392	0.00623839	MEmidnightblue
ME15	384259343842604838421005384210983842641838426503SNHG17	0.328428	0.0405901	MEmidnightblue
ME15	507051395070532350703820507039085072601250726035GRB10	-0.38858	0.0472845	MEmidnightblue
ME15	496466384964675349644930496459034964688549647009FMNL3	0.325527	0.0230126	MEmidnightblue
ME15	128239984128239996128239727128239779128242231128242267DNM1	-0.478482	0.0030893	MEmidnightblue
ME15	5070513950705323507108745071099050703820507039085075588650756056GRB10	0.317184	0.0432092	MEmidnightblue
ME15	469924744699255546991839469919464699393646994020NBEAL2	-0.422932	0.00112842	MEmidnightblue
ME15	496584414965859449657081496571904966196549662049FMNL3	0.41615	0.00169209	MEmidnightblue
ME15	501005315010316650103082501031665009998150100051RBM5	0.42217	0.000985373	MEmidnightblue
ME15	748422797484267674842279748424207484253874842676ULK3	0.308871	0.0404426	MEmidnightblue
ME15	128247923128247935128247374128247486128248582128248753DNM1	-0.365875	0.0136821	MEmidnightblue
ME15	444270094442711144426659444267364443513044435217TRPM2	-0.589949	0.000123298	MEmidnightblue
ME15	748425347484267474842279748424207484300374843124ULK3	-0.402084	0.00204842	MEmidnightblue
ME15	128247923128248753128248582128248753128247374128247486DNM1	-0.360733	0.0155781	MEmidnightblue
ME15	491021134910358749101389491014714910463349104735SNRNP70	-0.302207	0.0372444	MEmidnightblue
ME15	470166164702049747016616470167684702073047020789ADGRF1	-0.350102	0.0472045	MEmidnightblue
ME15	128266286128266325128267193128267274128265969128266020128267457128267517GOLGA2	-0.391526	0.00293335	MEmidnightblue
ME15	735048497350499073500654735008387350530773505426USP54	0.36689	0.00650246	MEmidnightblue
ME15	137946227137946311137945901137945997137948954137949184FAM13B	-0.319547	0.0244878	MEmidnightblue
ME15	112705099112706252112703643112703806112707077112707127RHOC	-0.392394	0.00285279	MEmidnightblue
ME15	378572403785735137854779378549823786004737860193DCAF10	-0.465618	0.000164236	MEmidnightblue
ME15	748438537484395974840229748434537484416774844283XRRA1	0.35289	0.0123307	MEmidnightblue
ME15	128267193128267259128266286128266325128267457128267517GOLGA2	-0.409918	0.00153983	MEmidnightblue
ME15	143434087143434168143433490143433716143437998143438041GAB1	-0.413142	0.00258007	MEmidnightblue
ME15	128267193128267274128266286128266325128267457128267517GOLGA2	-0.464366	0.000173915	MEmidnightblue
ME15	100239239100239404100233170100233537100240402100240515SPAG1	0.327385	0.0199566	MEmidnightblue
ME15	387402663874105038740266387404323874100638741050SUN2	0.405096	0.00184122	MEmidnightblue
ME15	737186127371871873716250737163627371878473718890RAB6A	-0.740537	6.5921e-05	MEmidnightblue
ME15	100311832100311877100310402100310542100316098100316187TBC1D23	0.434389	0.000615048	MEmidnightblue
ME15	384217963842194138419532384197353842302438423175FGFR1	-0.480708	0.0133653	MEmidnightblue
ME15	7371861273718718737187847371889073716250737163627372084573720899RAB6A	0.555146	1.57314e-06	MEmidnightblue
ME15	113120065113120128113112999113113114113127688113127740IL1RN	-0.335964	0.0314346	MEmidnightblue
ME15	381124938114243808289380831538242693824364PGAP2	-0.344241	0.0319241	MEmidnightblue
ME15	118909913118910015118908269118908655118925237118925926BCL9L	-0.423627	0.011028	MEmidnightblue
ME15	384217963842317538423024384231753841953238419735FGFR1	-0.48754	0.00921836	MEmidnightblue
ME15	134935687134935765134932987134933390134941091134941237CALD1	-0.351465	0.0103253	MEmidnightblue
ME15	738006397380119573800639738007597380108473801195ZSWIM8	0.319061	0.0294635	MEmidnightblue
ME15	138926400138926478138921036138921124138929976138929997REPS1	0.470705	0.000129764	MEmidnightblue
ME15	739220657392220673920145739211057392339473923522ZNF410	-0.431923	0.000676854	MEmidnightblue
ME15	138926400138926481138921036138921124138929976138930098REPS1	0.41574	0.0012502	MEmidnightblue
ME15	772986887729877177296163772962737730469177304800POMT2	-0.391356	0.00892056	MEmidnightblue
ME15	119026505119026688119025966119026080119026936119027095SLC37A4	-0.360738	0.0308183	MEmidnightblue
ME15	739314373933647392790739295273934667393509TMEM256-PLSCR3	-0.364566	0.0069718	MEmidnightblue
ME15	138926400138930098138929976138930098138921036138921124REPS1	0.453148	0.000283629	MEmidnightblue
ME15	113198739113198884113197194113197913113199082113199226PSD4	-0.485585	0.000164401	MEmidnightblue
ME15	388938183889397138893818388938673889837838898425SIRT2	0.339484	0.014455	MEmidnightblue
ME15	119026570119026688119025966119026080119026936119027095SLC37A4	-0.367869	0.0263808	MEmidnightblue
ME15	739314373935097393466739350973927907392952PLSCR3	-0.362486	0.00744341	MEmidnightblue
ME15	139278326139278496139278326139278408139279050139279129SNHG4	0.376087	0.0151349	MEmidnightblue
ME15	122265461122265780122265461122265545122270863122271075MRRF	-0.335811	0.0236322	MEmidnightblue
ME15	739360073938367393466739350973941037394159PLSCR3	-0.347583	0.012826	MEmidnightblue
ME15	775935137759357377591394775914607759754477597589SCEL	0.476374	0.000303376	MEmidnightblue
ME15	122275971122276022122274342122274436122279774122279981KIAA1109	-0.476535	0.000193919	MEmidnightblue
ME15	389953173899579438995317389954053899621238996509TM2D2	-0.359299	0.00820137	MEmidnightblue
ME15	100353372100354012100353372100353483100353894100354012PILRB	0.578384	3.57879e-07	MEmidnightblue
ME15	113255389113259584113255389113255549113259263113259584PAX8-AS1	0.333571	0.0205315	MEmidnightblue
ME15	141588223141588250141587041141587197141618797141618999DIAPH1	0.4562	0.000247695	MEmidnightblue
ME15	750843257508655775084325750853657508757675087747COL12A1	-0.514383	5.68924e-05	MEmidnightblue
ME15	122275971122279981122275971122276022122279774122279981KIAA1109	0.355429	0.0143411	MEmidnightblue
ME15	128936537128936649128934730128935044128942793128942871TP53AIP1	0.348008	0.0238545	MEmidnightblue
ME15	390161173901741439016117390161943901721839017414ADAM9	-0.340828	0.0139449	MEmidnightblue
ME15	139314674139316188139314674139314736139316075139316188MATR3	-0.391457	0.00675178	MEmidnightblue
ME15	143760400143760640143753753143753912143765260143765798PHACTR2	-0.579053	1.41966e-06	MEmidnightblue
ME15	122275971122279981122279774122279981122274342122274436KIAA1109	-0.360941	0.0123656	MEmidnightblue
ME15	779175657791775777916054779161337791795977918038NEXN	-0.457954	0.0119583	MEmidnightblue
ME15	128947022128947535128947022128947056128947277128947535IRF5	-0.324328	0.0442064	MEmidnightblue
ME15	119104763119105022119104091119104197119107947119108096DENND10	-0.372168	0.0166529	MEmidnightblue
ME15	7394699873947374739627307396280173944583739446627399483973994961JPX	-0.507646	0.000101175	MEmidnightblue
ME15	449391654493928144938206449383664495067644950894TP53I11	-0.302676	0.0397611	MEmidnightblue
ME15	7394699873947374739948397399496173944583739446627399876773998844JPX	-0.308362	0.032212	MEmidnightblue
ME15	143964786143966198143964786143964818143966157143966198PLAGL1	0.385521	0.0035697	MEmidnightblue
ME15	122392302122392372122374707122374806122393180122393341PLEKHA1	0.328666	0.0211774	MEmidnightblue
ME15	510004235100058350997750509978845100109751001175KLK8	-0.381954	0.0320959	MEmidnightblue
ME15	119105310119105495119104091119104197119107947119108096DENND10	-0.468828	0.000954257	MEmidnightblue
ME15	142005114205921418419141954914207961421005ANKRD65	-0.35447	0.0146878	MEmidnightblue
ME15	129333974129334198129332299129332473129338791129338917LINC01503	-0.366218	0.0434359	MEmidnightblue
ME15	510004235100071850997750509978845100109751001175KLK8	-0.360356	0.0482793	MEmidnightblue
ME15	113390592113390933113390592113390676113390797113390933ALAD	0.415356	0.00126872	MEmidnightblue
ME15	241095129241096438241094276241094432241097242241097427MTERF4	0.350435	0.0106301	MEmidnightblue
ME15	119183117119184016119183820119184016119182093119182345NLRX1	0.34976	0.0108391	MEmidnightblue
ME15	739890297398925773988665739888027399035073990457STOML1	-0.335177	0.0263647	MEmidnightblue
ME15	780374387804022578040200780402257803719378037304RPS24	0.43564	0.000696745	MEmidnightblue
ME15	119206833119206896119203318119203436119216900119216987DMXL1	-0.442427	0.000537473	MEmidnightblue
ME15	739891077398925773988598739888027399035073990457STOML1	-0.379707	0.00829241	MEmidnightblue
ME15	450292384503210745027784450280034503323545033602GPALPP1	-0.301201	0.0410844	MEmidnightblue
ME15	780402007804022578037193780373047804061478040713RPS24	-0.512936	1.64838e-05	MEmidnightblue
ME15	119214069119214222119212712119212873119217549119217673USP53	-0.364918	0.00690235	MEmidnightblue
ME15	450339344503404245030091450301794503418645034390DCAKD	0.323142	0.0222935	MEmidnightblue
ME15	780402007804022578040203780402257803719378037304RPS24	-0.309144	0.0315978	MEmidnightblue
ME15	143991691143992373143991691143991804143992244143992373GRINA	-0.50715	0.000133443	MEmidnightblue
ME15	122981128122981879122981128122981266122981570122981879ARL6IP4	0.337758	0.0151363	MEmidnightblue
ME15	780402037804022578037193780373047804061478040696RPS24	-0.382934	0.00388358	MEmidnightblue
ME15	144317021144317252144317021144317109144317186144317252DGAT1	0.312154	0.0294079	MEmidnightblue
ME15	224863224920218143219001229965230044SH3YL1	0.35101	0.0104579	MEmidnightblue
ME15	119235289119235411119217549119217673119239217119239312USP53	-0.335234	0.0178297	MEmidnightblue
ME15	113595692113596203113595692113595829113596067113596203WASH2P	0.300076	0.0454596	MEmidnightblue
ME15	781043778105887810437781056778192847819420PER3	0.303942	0.0485527	MEmidnightblue
ME15	113637619113637896113636533113636700113640119113640310TFDP1	0.422462	0.000974465	MEmidnightblue
ME15	262932152629336626293215262932832629366526293740PPP2R2A	0.447867	0.0033734	MEmidnightblue
ME15	782046557820474178202702782027517820482778204852AFMID	-0.325899	0.020726	MEmidnightblue
ME15	754916907549190075491690754918527549247375492789TMEM94	0.324781	0.0213294	MEmidnightblue
ME15	252154362521556025205245252099112522561325225773KRAS	-0.489015	5.44285e-05	MEmidnightblue
ME15	215371908215372300215371908215372015215372108215372300FN1	-0.511965	3.75154e-05	MEmidnightblue
ME15	123236829123236966123184131123184298123268435123268586STRBP	-0.345286	0.0167567	MEmidnightblue
ME15	100882457100883090100882764100883090100882052100882241SRRT	-0.310799	0.0329725	MEmidnightblue
ME15	144504770144505131144504770144504879144504997144505131GPT	0.543631	1.84555e-05	MEmidnightblue
ME15	123389432123389554123384131123384208123390629123390786KMT5A	-0.502409	0.000127123	MEmidnightblue
ME15	393209273932105639319208393192913932686339327022MIA2	-0.342737	0.0132244	MEmidnightblue
ME15	784253457842559178425345784255717842645678426600DNAH17	-0.624581	0.0490031	MEmidnightblue
ME15	393213473932288239322667393228823931990539320013KIF21A	0.373064	0.00606649	MEmidnightblue
ME15	216958662169824821696746216982482169539321695496PPIL2	-0.328345	0.0213294	MEmidnightblue
ME15	227347225227347384227352513227352573227340291227340380227355676227355761MFF	-0.337847	0.0151004	MEmidnightblue
ME15	393458293934595839345145393452743934737839347478HMGN1	-0.346697	0.0118447	MEmidnightblue
ME15	144960337144960398144955438144955601144995007144995200SRGAP2B	-0.441013	0.00117305	MEmidnightblue
ME15	3934582939345958393473783934748339345145393452743934829139348339HMGN1	0.330899	0.018154	MEmidnightblue
ME15	115057152115057425115046409115046682115073602115073866TNC	0.336365	0.0311333	MEmidnightblue
ME15	217830366217830390217821739217821938217831454217831547TNS1	-0.382452	0.0215603	MEmidnightblue
ME15	393458293934729239345145393452743934737839347483HMGN1	-0.342665	0.0132537	MEmidnightblue
ME15	115064646115064919115042218115042341115073602115073866TNC	0.571126	0.000703816	MEmidnightblue
ME15	393464653934650439342033393421243935177639351980KIF21A	-0.588724	2.36273e-06	MEmidnightblue
ME15	115074561150804811507456115075621150799011508048ECSIT	-0.41127	0.0365037	MEmidnightblue
ME15	265141426514982650369265051626518732651954VLDLR	0.32781	0.0216124	MEmidnightblue
ME15	756406837564070475634706756348117564773075647801SENP6	-0.354874	0.0104433	MEmidnightblue
ME15	228309632283103722830186228302542283417122834977MRPL52	0.356336	0.01119	MEmidnightblue
ME15	393784603937852339372478393725963937920239379444MACF1	0.311257	0.0415668	MEmidnightblue
ME15	232700584232700654232697304232697392232703423232703489GIGYF2	0.353353	0.00978232	MEmidnightblue
ME15	756406867564070475634706756348117564773075647801SENP6	-0.327085	0.0220647	MEmidnightblue
ME15	145856346145857006145856346145856431145856588145857006PIAS3	-0.307866	0.0326045	MEmidnightblue
ME15	242911382429162524291138242912192429155524291625DHRS1	0.461421	0.000197681	MEmidnightblue
ME15	757240557572417675694792756949297572427575724419G3BP2	0.368075	0.0145392	MEmidnightblue
ME15	242921832429278424292183242923302429265124292784DHRS1	0.517869	1.28125e-05	MEmidnightblue
ME15	218633604218634221218633604218633761218634104218634221PLCD4	0.311157	0.0416603	MEmidnightblue
ME15	787956517879790278795651787978797879839978798551USP36	0.453109	0.000283853	MEmidnightblue
ME15	267590612675923526755654267557412676521726765318ABI1	0.372046	0.0055198	MEmidnightblue
ME15	790000997900027078997392789979637900537179005481CANT1	0.691526	6.02501e-10	MEmidnightblue
ME15	394650943946511239463611394636863946861439468732MACF1	-0.464536	0.000172437	MEmidnightblue
ME15	120216272120216581120215559120215661120221622120221758PXN	-0.419219	0.00760736	MEmidnightblue
ME15	117134123117134192117131884117131960117136080117136235ST7	0.34467	0.0125185	MEmidnightblue
ME15	790580779058557903884790406879097547909896MAP2K7	0.329731	0.020592	MEmidnightblue
ME15	146525604146525647146517005146517167146533469146533550PLSCR1	0.460309	0.0137552	MEmidnightblue
ME15	124580550124580562124568378124568536124585086124585161MTSS1	-0.409567	0.001829	MEmidnightblue
ME15	522717625227184452269752522698605227257952272723MYO5C	-0.445488	0.00301635	MEmidnightblue
ME15	211830182211830330211829058211829323211830572211830722LPGAT1	-0.567307	1.46904e-05	MEmidnightblue
ME15	267590612675923826755654267557412676521726765318ABI1	0.328932	0.0191638	MEmidnightblue
ME15	124597541245992812454345124544831246335012463493SPIRE1	-0.359214	0.0115828	MEmidnightblue
ME15	757953357579535675793689757939017579962175799732USO1	-0.499909	3.19866e-05	MEmidnightblue
ME15	147160796147160833147159218147159642147161711147161780PRKAB2	0.432166	0.00133596	MEmidnightblue
ME15	124782682124786503124782682124782811124786356124786503SCARB1	-0.416404	0.0014196	MEmidnightblue
ME15	758091537580918375804226758045417581716075817278LMO7	0.342369	0.0133591	MEmidnightblue
ME15	523378095233788452336462523365565234019552340394MYO5A	-0.430933	0.000995568	MEmidnightblue
ME15	758351517583533975835232758353397583422575834387LMO7	-0.52578	8.40378e-06	MEmidnightblue
ME15	147270931147271005147268781147268878147272170147272281CHD1L	-0.394584	0.00349684	MEmidnightblue
ME15	218696526218696601218696589218696601218694524218694635STK36	-0.482214	0.000120036	MEmidnightblue
ME15	269797832697993626975495269756582698056526980646TM7SF3	0.347422	0.0143163	MEmidnightblue
ME15	758411087584120175840390758404957584162775841983LMO7	0.519405	1.18099e-05	MEmidnightblue
ME15	147270931147271113147268781147268878147272170147272281CHD1L	-0.461228	0.000300097	MEmidnightblue
ME15	244841943244842058244835657244835756244842194244842258COX20	0.342077	0.0134754	MEmidnightblue
ME15	762835237628360276282963762831017628561476287288SRRM3	-0.45361	0.00504862	MEmidnightblue
ME15	523577805235846152357780523579165235833052358461CC2D1B	0.324976	0.025477	MEmidnightblue
ME15	235067167235068502235067167235067943235068295235068502LINC01348	-0.442883	0.0081347	MEmidnightblue
ME15	147270931147271195147268781147268878147272170147272281CHD1L	-0.461887	0.000292328	MEmidnightblue
ME15	244944992449460424473227244740602449514624495196KIAA1217	-0.424967	0.00105001	MEmidnightblue
ME15	235068023235068502235068295235068502235067705235067943LINC01348	-0.53055	0.00240397	MEmidnightblue
ME15	149240675149240774149239758149239888149242490149242538ABLIM3	-0.476471	0.00137582	MEmidnightblue
ME15	235213768235214026235196030235196115235219792235219968ARID4B	0.409424	0.00250162	MEmidnightblue
ME15	150511456150511831150510875150511198150512351150512572ECM1	0.615525	9.26453e-08	MEmidnightblue
ME15	270611432706124227060511270605402706398727064081ANKRD26	-0.522619	0.00103165	MEmidnightblue
ME15	758983727589841175892529758926907590760475907708MYO6	-0.673384	0.000267077	MEmidnightblue
ME15	245426922454277024536773245368932454498024545103KIAA1217	-0.307397	0.0329725	MEmidnightblue
ME15	149242490149242538149239758149239888149244880149245015ABLIM3	0.308681	0.0439816	MEmidnightblue
ME15	532964295329792453296429532965515329784953297924PFDN5	0.389524	0.00358389	MEmidnightblue
ME15	798061657980633379805591798057687980722579807330PPP1R12A	-0.353457	0.0108727	MEmidnightblue
ME15	245449802454784324544980245451032454582624547843KIAA1217	-0.438554	0.000522356	MEmidnightblue
ME15	799339687993402279919183799194007994332879943462SLC66A2	0.379447	0.00435439	MEmidnightblue
ME15	759116717591169875908495759086277591406275914281MYO6	-0.525674	8.44131e-06	MEmidnightblue
ME15	125084233125084319125083814125083877125084824125084873SLC37A2	-0.319245	0.0293603	MEmidnightblue
ME15	117760851177619311773619117737451177951811779645LPIN1	-0.597565	9.87479e-08	MEmidnightblue
ME15	125086203125086260125085953125086018125088118125089235SLC37A2	-0.433447	0.000905098	MEmidnightblue
ME15	220657789220657834220653097220653352220661811220664358MARK1	-0.31922	0.029377	MEmidnightblue
ME15	759602147596037575957420759575667597362475973785ACOX1	0.568597	6.67981e-07	MEmidnightblue
ME15	7596021475960375759736247597378575957458759575667597853375978693ACOX1	-0.592167	1.40837e-07	MEmidnightblue
ME15	534146145341472253399729533998395342587153425965FIP1L1	-0.310318	0.0307354	MEmidnightblue
ME15	759736247597378575960214759603757597853375978693ACOX1	-0.478629	8.96054e-05	MEmidnightblue
ME15	125253716125253755125248281125248383125262833125263497TPD52L1	-0.40457	0.00187405	MEmidnightblue
ME15	235747169235747331235746467235746527235751209235751362LYST	-0.487093	0.000121304	MEmidnightblue
ME15	221168742211703922116299221164282211894922119065HR	-0.421187	0.00102401	MEmidnightblue
ME15	273499712735048527349971273501322735038827350485SYTL1	0.451676	0.000301002	MEmidnightblue
ME15	759875377598760275986982759874287598771775987810TMEM120A	-0.430476	0.000849008	MEmidnightblue
ME15	273701282737023027368261273684122737634527376387ARNTL2	-0.402844	0.00357157	MEmidnightblue
ME15	759880827598834175988082759881487598825175988341TMEM120A	0.501395	2.97e-05	MEmidnightblue
ME15	529050335290661152905033529050905290651852906611ECHDC2	0.451095	0.000309107	MEmidnightblue
ME15	222579758222579825222577444222577643222584127222584297TAF1A	-0.368659	0.0127185	MEmidnightblue
ME15	802062308020633880202597802032888021125080211314DIO2	-0.520148	1.93002e-05	MEmidnightblue
ME15	529065185290661152905033529050905290786752907954ECHDC2	-0.317131	0.0259378	MEmidnightblue
ME15	539467653947935392380539347853950665395147EPB41L3	0.538723	5.53944e-06	MEmidnightblue
ME15	222579758222579872222577444222577643222584127222584297TAF1A	-0.363346	0.014605	MEmidnightblue
ME15	802112508021152580197529802032888023090080231054DIO2	0.583916	4.4672e-06	MEmidnightblue
ME15	529138945291409552911722529117905292155252921919ECHDC2	0.399443	0.00298841	MEmidnightblue
ME15	121719645121719750121718387121718501121722261121722378GOLGB1	-0.367806	0.013001	MEmidnightblue
ME15	222579758222579890222577444222577643222584127222584297TAF1A	-0.357013	0.0171022	MEmidnightblue
ME15	125915685125915927125748181125748623125929654125929845PBX3	-0.378991	0.0205505	MEmidnightblue
ME15	121719645121719753121718387121718501121722261121722378GOLGB1	-0.379726	0.0107222	MEmidnightblue
ME15	274312972743166927424036274241522743391527434104SLC4A7	-0.373919	0.0260553	MEmidnightblue
ME15	7609032876090397760911427609123576089174760893207609441376094581EXOC7	0.346858	0.0117812	MEmidnightblue
ME15	248340862483473624834485248347362483076724830905OSBPL3	-0.452845	0.000286764	MEmidnightblue
ME15	150267956150267991150267715150267789150268697150269015APH1A	-0.524349	9.03911e-06	MEmidnightblue
ME15	121719645121719768121718387121718501121722261121722378GOLGB1	-0.342603	0.0244695	MEmidnightblue
ME15	151310210151310255151307573151307801151315572151316509PI4KB	-0.398913	0.00228414	MEmidnightblue
ME15	223141647223141763223137177223137263223143195223143246TLR5	0.35448	0.0351482	MEmidnightblue
ME15	121719645121719768121718387121718501121726912121727041GOLGB1	-0.348619	0.0357176	MEmidnightblue
ME15	121719645121719768121722261121722376121718387121718501121726912121727041GOLGB1	0.404832	0.00525145	MEmidnightblue
ME15	151324744151324917151315572151316509151327270151327377PI4KB	0.426007	0.00100821	MEmidnightblue
ME15	760911427609123576090328760903977609441376094581EXOC7	0.347458	0.01287	MEmidnightblue
ME15	112705099112705168112703492112703806112707077112707114RHOC	-0.371849	0.00555653	MEmidnightblue
ME15	5638868656388784563905555639066556388155563882025639215356392215AURKA	-0.48314	0.00045386	MEmidnightblue
ME15	102826484102826844102826484102826636102827591102827948UBE2D3	-0.612046	3.5061e-08	MEmidnightblue
ME15	102827591102827741102826484102826636102827943102828029UBE2D3	0.566489	7.6597e-07	MEmidnightblue
ME15	582107655821100358210765582109325821410758214196DNASE1L3	-0.373391	0.0263712	MEmidnightblue
ME15	820196408201969482018837820193818201985782019909CENPX	-0.306083	0.0340265	MEmidnightblue
ME15	108564059108564392108564059108564155108564278108564392ISCU	-0.39416	0.00308287	MEmidnightblue
ME15	542065525420764754206552542067245420739754207647RPS9	0.302119	0.0373195	MEmidnightblue
ME15	684932268494136849153684919868495646849858CDCA3	-0.41377	0.00252688	MEmidnightblue
ME15	811109138111095581108474811085098111576981116225BAIAP2	-0.396462	0.00249279	MEmidnightblue
ME15	582247582309580182580972582882582893PIGQ	-0.378209	0.0045341	MEmidnightblue
ME15	155611215155611603155611215155611355155611548155611603MSTO1	-0.496182	0.000709814	MEmidnightblue
ME15	564689815646899956466077564661955646988256469957DST	0.425793	0.00277086	MEmidnightblue
ME15	151562090151562165151540308151540426151562584151562686TUFT1	0.597192	1.01046e-07	MEmidnightblue
ME15	811109138111095981108474811085098111576981116224BAIAP2	-0.418161	0.0011451	MEmidnightblue
ME15	121940383121940488121939190121939495121940830121940982SLC15A2	-0.603504	6.97315e-06	MEmidnightblue
ME15	658940136589411665892644658932966589680865897006FOSL1	-0.445569	0.000824344	MEmidnightblue
ME15	122034094122034115122031473122031559122034281122034378PTPRZ1	-0.388373	0.00371789	MEmidnightblue
ME15	237378635237379235237376771237377344237380914237381499COL6A3	0.547361	6.24039e-06	MEmidnightblue
ME15	685170836851718568516750685168436852724568527438SLC25A16	0.389886	0.00309484	MEmidnightblue
ME15	812323148123251881231846812320218123343181233503TEPSIN	-0.3423	0.0163455	MEmidnightblue
ME15	237387581237388184237380914237381499237396726237396847COL6A3	0.566132	2.98606e-06	MEmidnightblue
ME15	685170836851726568516750685168436852724568527416SLC25A16	0.400981	0.00212569	MEmidnightblue
ME15	566705055667112956670505566705715667089756671129MT1H	-0.389142	0.0108624	MEmidnightblue
ME15	237394586237395204237387581237388184237396726237396847COL6A3	-0.48171	0.00181843	MEmidnightblue
ME15	543998935439997654396978543970775440152354401579CDKN3	-0.313207	0.0286439	MEmidnightblue
ME15	276588152765884827656615276567302766088327660945PPFIBP1	-0.342899	0.0145701	MEmidnightblue
ME15	285956942859604128590719285908322860818528608593WAC	-0.450353	0.000318689	MEmidnightblue
ME15	152455541152455577152447619152447773152459270152459327MBNL1	0.374953	0.00650037	MEmidnightblue
ME15	103111692103111805103136248103136372103106588103106706103139405103139479NT5C2	-0.417932	0.00352383	MEmidnightblue
ME15	154269361154269412154268756154268954154270199154270564UBAP2L	0.331743	0.0214943	MEmidnightblue
ME15	276741912767422127673766276738272767642727676599PPFIBP1	0.380878	0.00415871	MEmidnightblue
ME15	156285183156286473156285183156285983156286259156286473TMEM79	0.309956	0.0309901	MEmidnightblue
ME15	548038654804595480053548014454811005481142DERL2	0.441198	0.00046668	MEmidnightblue
ME15	154357250154357274154354824154355072154357433154357623FLNA	0.436239	0.000573208	MEmidnightblue
ME15	583103085831040658306261583066515831050658310591RPP14	0.312887	0.0288785	MEmidnightblue
ME15	548038654805435480053548014454811005481142DERL2	0.466731	0.000156515	MEmidnightblue
ME15	583286058329055830625583257958349495835077FUT6	-0.48942	0.0138634	MEmidnightblue
ME15	660750236607523066053405660549516607631566076408ERBIN	-0.314508	0.0277011	MEmidnightblue
ME15	156810001568104715675714156757781568866015688858CA5BP1	0.52759	0.00150126	MEmidnightblue
ME15	714007937140091871321121713211817141394771414014SIPA1L1	-0.394146	0.0109261	MEmidnightblue
ME15	152870752152870848152863605152863714152872451152872564ARFIP1	-0.323274	0.0222144	MEmidnightblue
ME15	549265825492710554926582549266255492704254927105TRO	-0.483331	0.00110794	MEmidnightblue
ME15	583354775833553758333817583338925834103758341169NEDD4L	-0.568907	6.549e-07	MEmidnightblue
ME15	660751016607523066053405660549516607631566076408ERBIN	-0.332913	0.0171968	MEmidnightblue
ME15	158833800158833890158833527158833628158835404158835476FNIP2	-0.326652	0.0321926	MEmidnightblue
ME15	152922719152922809152922172152922256152931671152931776ZNF185	-0.383058	0.00387151	MEmidnightblue
ME15	583483958350775834949583507758343065834486FUT6	0.569086	0.00279359	MEmidnightblue
ME15	109451599109452401109451599109451700109452245109452401MICAL1	0.30929	0.0315077	MEmidnightblue
ME15	152928574152928661152922172152922256152931671152931776ZNF185	-0.436476	0.000675759	MEmidnightblue
ME15	154419542154419746154419542154419623154420031154420094TAFAZZIN	-0.397651	0.00275807	MEmidnightblue
ME15	583817358383735832433583257958386765838732FUT6	-0.45446	0.0477306	MEmidnightblue
ME15	152936417152936513152932872152932971152938073152938163ZNF185	-0.409238	0.00158103	MEmidnightblue
ME15	154419542154420094154419542154419623154420031154420094TAFAZZIN	-0.347435	0.0128783	MEmidnightblue
ME15	279220172792217827919403279195452793515027935230TTC28-AS1	0.330707	0.0266783	MEmidnightblue
ME15	817172488171728881714986817151148171818181718224ZFAND1	-0.387562	0.00334192	MEmidnightblue
ME15	153222242153223039153204442153204560153270334153270519TRIM2	-0.493559	0.00156881	MEmidnightblue
ME15	154419704154419746154419542154419623154420031154420094TAFAZZIN	-0.43162	0.000814926	MEmidnightblue
ME15	583817358383995834949583507758386765838746FUT6	-0.550882	0.00441924	MEmidnightblue
ME15	290082392900862129008239290083072900839429008621RWDD2B	0.334604	0.0164656	MEmidnightblue
ME15	57176585717750572025957203975714134571420757205435720668TASOR2	-0.363027	0.0233771	MEmidnightblue
ME15	153294304153296036153294304153294485153295312153296036TRIM2	-0.450862	0.000819542	MEmidnightblue
ME15	550480455504825755047104550474885504832855048541RDH13	-0.588117	1.85312e-07	MEmidnightblue
ME15	154419704154420094154420031154420094154419542154419623TAFAZZIN	-0.386653	0.0039287	MEmidnightblue
ME15	290585882905864529053103290533122906042129060484EPB41	-0.320422	0.0285016	MEmidnightblue
ME15	157088021570884115703134157041231571490815715081MYH11	-0.5645	4.47023e-05	MEmidnightblue
ME15	159397073159397100159395768159395834159397344159397389BAZ2B	0.497662	4.54489e-05	MEmidnightblue
ME15	550734445507385955073444550735575507377655073859CACNA2D3	-0.401608	0.00321505	MEmidnightblue
ME15	290585882905864529053103290533122906498129065158EPB41	-0.384238	0.00371871	MEmidnightblue
ME15	109857854109858193109858139109858193109857525109857659GLTP	0.351506	0.027155	MEmidnightblue
ME15	715132397151333271511806715119217151371571513921DYSF	0.469263	0.00266464	MEmidnightblue
ME15	2905858829058645290604212906048429053103290533122906498129065158EPB41	-0.502479	3.58481e-05	MEmidnightblue
ME15	550837665508464255083615550836445508584055085892EPS8L1	-0.345332	0.0136408	MEmidnightblue
ME15	584277275842785758427727584278135842936258429433KIAA0586	-0.352988	0.0325497	MEmidnightblue
ME15	290604212906048429058588290586452906498129065158EPB41	0.453334	0.000342769	MEmidnightblue
ME15	828309368283097582828999828290588284213982842481SEC31A	-0.395257	0.00259583	MEmidnightblue
ME15	715493497154939171539156715392397155104071551156DYSF	-0.410245	0.0130499	MEmidnightblue
ME15	5778546357785666577909295779106657772222577722885779499857795141KIFC3	-0.477559	9.45145e-05	MEmidnightblue
ME15	154954615496041548648154868815498531549945TMEM184A	-0.373145	0.0053358	MEmidnightblue
ME15	559353045593540455931088559313445593642255936567DGKA	-0.628976	9.70075e-09	MEmidnightblue
ME15	2906498129065158290978062909793529053103290533122910933529109437EPB41	0.360595	0.00884436	MEmidnightblue
ME15	577885745778871357785463577856665779499857795141KIFC3	0.495344	0.000357653	MEmidnightblue
ME15	103785531037979210378553103787051037944610379792KLRK1	0.326488	0.0246027	MEmidnightblue
ME15	559353045593540455932063559322555593642255936567DGKA	-0.32974	0.0187535	MEmidnightblue
ME15	584764395847650458476155584761965847717858477560ZNF446	0.429169	0.00249279	MEmidnightblue
ME15	828309368283097582828999828290588284438582844460SEC31A	-0.468457	0.0171573	MEmidnightblue
ME15	5778857457788713577909295779106657772222577722885779499857795141KIFC3	-0.498661	4.33604e-05	MEmidnightblue
ME15	290961542909660429064981290651582909780629097904EPB41	-0.395833	0.00254402	MEmidnightblue
ME15	828421398284248182828999828290588284438582844460SEC31A	-0.42577	0.000856463	MEmidnightblue
ME15	577890365778915557761788577620465779138457791673CTNND1	0.392406	0.00570475	MEmidnightblue
ME15	104010815104010908104008176104008356104018159104018289SLK	-0.497417	3.59644e-05	MEmidnightblue
ME15	692952326929728769295232692954956929559169297287MYEOV	0.329932	0.0298608	MEmidnightblue
ME15	828421848284248182828999828290588284438582844509SEC31A	-0.430732	0.000707606	MEmidnightblue
ME15	160282256160282304160281313160281364160284774160284868RBMS1	-0.346371	0.0119563	MEmidnightblue
ME15	577890365778915557761788577620465779149157791673CTNND1	0.569072	3.54918e-06	MEmidnightblue
ME15	104106798104106894104105327104105450104107181104107233ASPG	-0.393685	0.00632577	MEmidnightblue
ME15	155014014155014093155002844155002943155014654155014719ZBTB7B	-0.386922	0.00389654	MEmidnightblue
ME15	560741135607421856072996560731115607458556074736SUMF2	-0.428146	0.000782488	MEmidnightblue
ME15	828616308286170882857688828577648286253382862572SEC31A	0.595973	1.09385e-07	MEmidnightblue
ME15	110345538110345649110339322110342268110346307110346677RBM15	0.359208	0.0129576	MEmidnightblue
ME15	694957646949592669466623694669506950187369501968SULF1	-0.482906	0.000576882	MEmidnightblue
ME15	561594975615962256158683561587115615997456160148MYL6	-0.339631	0.0144059	MEmidnightblue
ME15	8286163082861708828625338286257282857688828577648286331782863392SEC31A	-0.585264	2.26659e-07	MEmidnightblue
ME15	577909295779106657772222577722885779499857795141KIFC3	-0.434272	0.000617707	MEmidnightblue
ME15	110499534110499546110496011110496203110502048110502099VPS29	0.51789	1.28125e-05	MEmidnightblue
ME15	577909295779106657788597577887135779499857795141KIFC3	-0.42029	0.00533413	MEmidnightblue
ME15	553422145534238055341615553420465534274155342851KMT5C	-0.330974	0.032021	MEmidnightblue
ME15	155061414155061489155060762155060832155061903155061975ADAM15	-0.366734	0.00653114	MEmidnightblue
ME15	110625189110625278110624233110624279110627438110627547NAXD	-0.44271	0.00043847	MEmidnightblue
ME15	720253617202543471965408719655347205253872054932MSC-AS1	-0.510254	0.0302018	MEmidnightblue
ME15	554556355545584555455259554553305545634855456489ISOC2	-0.566967	7.39971e-07	MEmidnightblue
ME15	105126247105126340105125781105125874105126992105127062SRPK2	0.417185	0.0011866	MEmidnightblue
ME15	155061417155061489155060762155060832155061903155061975ADAM15	-0.416597	0.0012134	MEmidnightblue
ME15	586246525862479458623281586234095862972758629815CNOT1	-0.555821	3.89296e-06	MEmidnightblue
ME15	110625189110625303110624233110624279110627438110627547NAXD	-0.426968	0.00082008	MEmidnightblue
ME15	161073224161073299161070997161072885161073719161073795NECTIN4	-0.450894	0.000311732	MEmidnightblue
ME15	554869795548739855480784554809185549002955490167WNT5A	0.472482	0.0360304	MEmidnightblue
ME15	829841608298487682984823829848768297888282979006LIN54	0.38894	0.00365553	MEmidnightblue
ME15	105449358105449409105445417105445511105450057105450184MTA1	-0.483377	7.1735e-05	MEmidnightblue
ME15	562127615621288956211797562118375621459756214667CHCHD7	0.394141	0.00269937	MEmidnightblue
ME15	671628476716417467162847671638526716401867164174FBXL8	-0.406586	0.00235544	MEmidnightblue
ME15	295083412950838929499115294992632951273429512861SVIL	-0.325166	0.0364339	MEmidnightblue
ME15	595065159510775950651595102359520105952163MCM8	0.319097	0.0452145	MEmidnightblue
ME15	161119133161119612161119133161119388161119492161119612NIT1	-0.438268	0.018261	MEmidnightblue
ME15	5779796457798022577980715779828257794998577951415780318357803253KIFC3	0.419718	0.00333997	MEmidnightblue
ME15	556639545566404155661273556616125566724055667330KTN1	0.630987	8.24958e-09	MEmidnightblue
ME15	155188162155188285155188162155188231155192182155192283MUC1	-0.363259	0.0327316	MEmidnightblue
ME15	586692905866945358667986586681275867051158670603STX16	-0.449505	0.000330625	MEmidnightblue
ME15	295269602952705629524471295247152952970429529844SVIL	-0.404079	0.00296983	MEmidnightblue
ME15	8303200983032218831253848312550182858361828584738321734483217497CDH13	-0.407052	0.00422282	MEmidnightblue
ME15	586693015866945358667986586681275867051158670603STX16	-0.505128	2.47183e-05	MEmidnightblue
ME15	722266672232377222666722286572231327223237ACADVL	0.367329	0.0064146	MEmidnightblue
ME15	108049618108049651108043090108047292108050577108050602CD47	0.33893	0.0146821	MEmidnightblue
ME15	5883168558831889588490315884940958806394588064565886355758863892CFAP20DC	-0.445084	0.0110352	MEmidnightblue
ME15	600859316008612660085054600852036008819660088256WFDC21P	-0.536458	8.31516e-06	MEmidnightblue
ME15	108050577108050602108047078108047292108051938108051970CD47	-0.42341	0.000939563	MEmidnightblue
ME15	835361078353676383536107835362068353650383536763GPAT3	0.337835	0.0366399	MEmidnightblue
ME15	836663498366639483665029836651458366918483669291UBQLN1	0.469185	0.000139688	MEmidnightblue
ME15	601665906016665360138963601390876016682360166896ANK3	-0.403132	0.00476044	MEmidnightblue
ME15	5767496757675068577119835771218857661449576615335771453557714745GCOM1	-0.682184	8.93478e-11	MEmidnightblue
ME15	108081585108081669108079491108079614108083355108083446LEF1	-0.301028	0.0444952	MEmidnightblue
ME15	576769865767705957674917576751265767954857680121MSI2	0.421526	0.00164406	MEmidnightblue
ME15	588994685889988358898802588988525890125958901287SLTM	0.424646	0.000897055	MEmidnightblue
ME15	297197762972001629718265297191382972035729720708TJP1	-0.527891	7.54279e-06	MEmidnightblue
ME15	558619355862695584280558432255933265593411GPCPD1	-0.339291	0.0145362	MEmidnightblue
ME15	588994685889993758898802588988525890125958901287SLTM	0.459146	0.000218812	MEmidnightblue
ME15	726927527269278572688454726885377269332472693470ARAP1	-0.399111	0.00226752	MEmidnightblue
ME15	563886865638878456388155563882025639216756392196AURKA	0.509354	0.000121154	MEmidnightblue
ME15	298125312981257829811990298121522981268829812776CCNE1	-0.463266	0.0233219	MEmidnightblue
ME15	635611635774634718634797636093636235METTL26	-0.532798	7.64246e-06	MEmidnightblue
ME15	635611635774635280635340636093636235METTL26	-0.470642	0.000130156	MEmidnightblue
ME15	675841336758416967583741675838446758468467584772GSTP1	-0.354375	0.0253936	MEmidnightblue
ME15	322056703220596332205670322057233220615332206297IQCC	-0.327131	0.0290732	MEmidnightblue
ME15	867284028672848986728402867284418673460186734691SH3GLB1	0.432939	0.00130216	MEmidnightblue
ME15	298344882983455029832244298323422983817729838261ASCC2	0.328009	0.0196516	MEmidnightblue
ME15	298625852986263529861105298612592986281429863276CDIPT	-0.355425	0.0102807	MEmidnightblue
ME15	896932738969346789693273896933268969339789693467CDK10	0.375867	0.00489296	MEmidnightblue
ME15	307274653072755230724100307241813072873130729249GK	0.44737	0.0003622	MEmidnightblue
ME15	868606869119868606868804869037869119BRD9	-0.613235	0.00010525	MEmidnightblue
ME15	676279376762840067627937676282516762832267628400NUDT8	0.347304	0.011637	MEmidnightblue
ME15	3220934932209445322111153221123832208106322083093222461532225727RHOT1	0.306363	0.0337901	MEmidnightblue
ME15	859741485975968592707859292185994528599586CPZ	-0.479973	0.0109434	MEmidnightblue
ME15	897385028973897489738502897387088973888189738974FANCA	-0.413727	0.00133961	MEmidnightblue
ME15	859902498599037885983865859839738599682585996929PICALM	-0.379766	0.00431359	MEmidnightblue
ME15	702283437022846270227734702278227022905870229091TIA1	-0.41193	0.00142548	MEmidnightblue
ME15	638902216389029563888695638889646389515863895226MARK2	0.350722	0.0276126	MEmidnightblue
ME15	300012113000153030001413300015303000092830001040INO80E	-0.310418	0.0306801	MEmidnightblue
ME15	859902498599039985983865859839738599682585996929PICALM	-0.389081	0.00317821	MEmidnightblue
ME15	170868012170868201170868012170868134170868297170868387RPL22L1	0.609952	4.058e-08	MEmidnightblue
ME15	877217558772177087715731877158438772728387727489PAPSS2	-0.516775	0.000195749	MEmidnightblue
ME15	308845373088471030883084308831653088868730888814DDR1	-0.40605	0.0124454	MEmidnightblue
ME15	300202123002030430018995300191233002266430022816FKBP14	-0.334106	0.0166775	MEmidnightblue
ME15	323666643236675732365329323654873236777132368014ZNF207	-0.535931	4.82707e-06	MEmidnightblue
ME15	639060876390611463904785639050436390887663909539MARK2	-0.510682	0.00070008	MEmidnightblue
ME15	680504866805066468050136680502546805074068050868TCIRG1	-0.355848	0.0090643	MEmidnightblue
ME15	703466047034664970344143703442697034706570347161SMC5	0.347961	0.011419	MEmidnightblue
ME15	879299787931208785935878609187962318796462MTCL1	-0.517642	0.00120778	MEmidnightblue
ME15	300658753006592730064423300645053006723330067366ALDOA	-0.514171	1.55354e-05	MEmidnightblue
ME15	164395271643970316439062164394141644018416440253SNHG29	0.45645	0.000245358	MEmidnightblue
ME15	301126573011306430112657301127933011302130113064GDPD3	0.613951	4.54007e-08	MEmidnightblue
ME15	704214697042158070420399704205107042293970422995CTTN	0.315844	0.0268174	MEmidnightblue
ME15	315680773156822431561633315617363156911931569326HM13	-0.560093	0.000729673	MEmidnightblue
ME15	301482443014854130146940301470623015662730156792YPEL5	0.471212	0.000126968	MEmidnightblue
ME15	315680773156828031561633315617363156911931569541HM13	-0.463062	0.0106255	MEmidnightblue
ME15	171641081716791517161239171613561717171717171865MPRIP	-0.579698	3.26987e-07	MEmidnightblue
ME15	3014824430148541301558493015591030146940301470623015662730156792YPEL5	0.342874	0.0243075	MEmidnightblue
ME15	899494168994951389948730899488148995424289954376DEF8	-0.399442	0.0022405	MEmidnightblue
ME15	705084057050938870508405705084647050923070509388COG4	0.353023	0.00988833	MEmidnightblue
ME15	880401478804026588035535880357388804282488042920C12orf29	-0.366158	0.00664616	MEmidnightblue
ME15	302570730262883025707302582330259233026288THOC6	-0.405097	0.00184122	MEmidnightblue
ME15	706771077067714070676306706765917067809870678206UACA	0.466425	0.000158488	MEmidnightblue
ME15	642877206428794664286964642870146428806464288090GPR137	-0.42105	0.00320417	MEmidnightblue
ME15	302592330261663025923302598830260623026166THOC6	-0.438652	0.000520922	MEmidnightblue
ME15	618763586187696361876358618764556187686561876963FADS3	-0.44842	0.0004183	MEmidnightblue
ME15	311008843110104931099744310998963110431531104623SMTN	0.33677	0.037463	MEmidnightblue
ME15	642877206428794664286964642870146428833964288468GPR137	-0.367184	0.0117411	MEmidnightblue
ME15	302592330262883025923302616630262503026288THOC6	-0.390504	0.00303475	MEmidnightblue
ME15	112696147112696534112696147112696283112696436112696534MOV10	-0.479769	0.0010029	MEmidnightblue
ME15	166263521662649916625374166260051662714416627289CROCCP2	-0.385843	0.00693323	MEmidnightblue
ME15	642879096428794664286964642870146428806464288089GPR137	-0.445276	0.00144215	MEmidnightblue
ME15	3028870530288776302927723029285130287372302875603029365030293805ENSG00000248751	0.535413	4.9665e-06	MEmidnightblue
ME15	112705099112705123112703643112703806112707077112707102RHOC	-0.426623	0.00083039	MEmidnightblue
ME15	995623679956249499560532995606959956386299564705ZNF655	0.50865	2.66529e-05	MEmidnightblue
ME15	193440489193440637193440557193440637193439022193439065ATP13A4	0.370278	0.025029	MEmidnightblue
ME15	171996889171997051171957596171957698172006457172006649FBXW11	0.387018	0.0289672	MEmidnightblue
ME15	303142683031448230296131302962373032635330326389HCG18	0.312212	0.0346097	MEmidnightblue
ME15	708142267081435970809696708106657081511070815386MAP3K9-DT	-0.453968	0.00340954	MEmidnightblue
ME15	316705553167064631668801316688553167161431671659COL16A1	-0.57625	2.36411e-06	MEmidnightblue
ME15	172278391722800517226692172271991722825517228309OCEL1	-0.38225	0.0129822	MEmidnightblue
ME15	3275728032757304327577723275788332756097327564663275884932759131HLA-DQB2	0.511943	0.0375123	MEmidnightblue
ME15	905445519054463290536336905364019054725790547357MAP3K7	-0.303492	0.036183	MEmidnightblue
ME15	708142267081435970809941708106747081511070815386MAP3K9-DT	-0.4025	0.00875747	MEmidnightblue
ME15	316706013167064631668801316688553167161431671659COL16A1	-0.577941	2.16311e-06	MEmidnightblue
ME15	906032529060330390593485905936269061074190610839TTC7B	-0.433098	0.0103474	MEmidnightblue
ME15	708142267081435970810080708102917081511070815386MAP3K9-DT	-0.38892	0.00633561	MEmidnightblue
ME15	167871091678723716786292167863871678909516789296PLEKHA7	0.368772	0.0112396	MEmidnightblue
ME15	908671309086719990865047908650979087420390874291SYK	0.363419	0.00722425	MEmidnightblue
ME15	167872216167872377167870382167870498167875334167875495AFDN	0.523362	2.1676e-05	MEmidnightblue
ME15	173864256173864704173864256173864506173864674173864704GAS5	0.400843	0.00213403	MEmidnightblue
ME15	167965756167966270167965756167966045167969113167969198AFDN	-0.538961	4.05013e-06	MEmidnightblue
ME15	856003448560041285599890856000188560102085601107TMEM150A	-0.335382	0.0196173	MEmidnightblue
ME15	167965756167966276167965756167966045167969113167969198AFDN	-0.473562	0.000114363	MEmidnightblue
ME15	329064643290658032906464329065623290836732908534ITGB1	0.42239	0.00501529	MEmidnightblue
ME15	319679553196853831967955319680823196834731968538SKIV2L	0.331585	0.0380631	MEmidnightblue
ME15	939106193911969388293938854693934819393647ASAP2	-0.475304	0.000204231	MEmidnightblue
ME15	305790053057912830576563305767103057923030579314GARS1-DT	-0.425963	0.00324087	MEmidnightblue
ME15	168065318168065381168063499168063570168074981168075011STK39	-0.435978	0.000578893	MEmidnightblue
ME15	910548591056809100304910463491112759111489GPR157	-0.320596	0.0259497	MEmidnightblue
ME15	648148626481524564804829648051006482176664822052PLEKHM1P1	-0.352933	0.0152638	MEmidnightblue
ME15	940531294053489401489940159094079169408058PLCB4	0.406472	0.0344083	MEmidnightblue
ME15	856623878566245385658536856585908566456285664755AKAP13	-0.303233	0.0457755	MEmidnightblue
ME15	191678135191678705191678135191678241191678989191679128NABP1	0.410359	0.00151318	MEmidnightblue
ME15	191682491191682595191681945191682017191683728191683804NABP1	-0.525121	8.70162e-06	MEmidnightblue
ME15	174846879174846957174877839174878128174824433174824518174915057174915171CHN1	-0.40132	0.00502702	MEmidnightblue
ME15	195708153195708513195708153195708435195708746195708841MUC20-OT1	-0.35398	0.0286079	MEmidnightblue
ME15	321539983215440432153576321536363215458632154777PPT2	0.385082	0.00414242	MEmidnightblue
ME15	306460663064682330646066306461093064646830646823ATAT1	-0.389105	0.00416727	MEmidnightblue
ME15	191683289191683804191683728191683804191681945191682017NABP1	-0.531045	0.00135132	MEmidnightblue
ME15	321541953215440432153440321536363215458632154777PPT2	0.376482	0.00545146	MEmidnightblue
ME15	856777908567803285677953856780328567742385677492SNHG5	0.301521	0.0378895	MEmidnightblue
ME15	626027586260324762602758626028896260314862603247EML3	-0.328398	0.0194581	MEmidnightblue
ME15	332643733326490033264373332644973326478133264900VPS52	0.350701	0.0105442	MEmidnightblue
ME15	969369396938209690575969126996947789694867ZNF812P	-0.379193	0.0179879	MEmidnightblue
ME15	306562030656873065403306549430657833065826IL32	-0.345537	0.0135592	MEmidnightblue
ME15	969477896948679690579969126696960939696248ZNF812P	0.583032	1.89858e-05	MEmidnightblue
ME15	306564130656873065376306549430657833065826IL32	-0.338656	0.0162832	MEmidnightblue
ME15	191971851919725119196962191970461919752019197621RFXANK	-0.400999	0.00212452	MEmidnightblue
ME15	969477896948679690579969126996960939696248ZNF812P	0.342726	0.0329801	MEmidnightblue
ME15	332972133329734333297031332971153329793033297993RGL2	-0.323686	0.0240972	MEmidnightblue
ME15	888114968881165688811549888116568881006988810148APRT	-0.350082	0.0426167	MEmidnightblue
ME15	627985386280048662798538627985756280037662800486NXF1	-0.337168	0.0153656	MEmidnightblue
ME15	203097546203097633203084462203084569203099628203099712NBEAL1	-0.494865	0.000943794	MEmidnightblue
ME15	180795655180795875180792869180793097180802679180802803MGAT1	-0.3466	0.0131751	MEmidnightblue
ME15	169714641697164716970635169707671697235916972964CROCC	-0.408228	0.00260296	MEmidnightblue
ME15	649758464989616497584649766764977706498961DNHD1	-0.482544	0.00140649	MEmidnightblue
ME15	18800861880224188143118815961853083185319718834181883560LSP1	0.5534	0.000906459	MEmidnightblue
ME15	355061253550618535505938355059863550745735507511DMKN	-0.370814	0.00650931	MEmidnightblue
ME15	336598843366039533659884336600033366025833660395NECAB3	0.373231	0.00531962	MEmidnightblue
ME15	205523146205523625205523146205523297205523482205523625CDK18	0.31783	0.0254902	MEmidnightblue
ME15	182732498182732542182736248182736386182731029182731107182739544182740388DNAJC10	0.361169	0.00868874	MEmidnightblue
ME15	355061253550618535505938355059863550820435508240DMKN	-0.455091	0.000472887	MEmidnightblue
ME15	176345471763456217632320176324661763483417635016ARHGEF10L	-0.34012	0.0156615	MEmidnightblue
ME15	355061253550618535505938355059863550991035509961DMKN	-0.515343	1.46373e-05	MEmidnightblue
ME15	651128106511341465112810651128656511321965113414TM7SF2	0.546229	8.89491e-06	MEmidnightblue
ME15	182822114182822199182818812182818859182825780182825820NPL	0.327565	0.0198722	MEmidnightblue
ME15	355061253550618535505938355059863551018335510252DMKN	-0.575574	2.70478e-05	MEmidnightblue
ME15	651823652039651643651747652466652535WDR90	-0.51134	0.000409817	MEmidnightblue
ME15	630437056304383163042746630429436304402663044152TPM1	-0.513641	4.50465e-05	MEmidnightblue
ME15	3550612535506185355074573550751135505938355059863550991035509961DMKN	0.403932	0.00539583	MEmidnightblue
ME15	946743079467450694674307946744949467820294678371ESRP1	0.608377	4.54309e-08	MEmidnightblue
ME15	6304370563043831630440266304415263042757630429436305698463057118TPM1	-0.573378	9.92678e-07	MEmidnightblue
ME15	207004572070074720700457207005782070446520704533PACRGL	0.431606	0.00381663	MEmidnightblue
ME15	203963020398562037464203782920401332040177MKNK2	-0.478947	8.8278e-05	MEmidnightblue
ME15	197076585197076682197075836197075870197081050197081117DLG1	0.368004	0.00627867	MEmidnightblue
ME15	183547102183547252183545965183546337183549207183549288SMG7	-0.429869	0.000732028	MEmidnightblue
ME15	3550612535506185355082043550824035505938355059863550991035509961DMKN	0.391771	0.00382005	MEmidnightblue
ME15	653085286530865565278668652788656532682565326934MSRB3	-0.357677	0.0210574	MEmidnightblue
ME15	948209489482105694820356948204789482449294824635SLC44A3	0.360304	0.0388633	MEmidnightblue
ME15	630437056304415263043705630438316305698463057118TPM1	0.570884	2.29949e-06	MEmidnightblue
ME15	974503569745053697446174974463539745167097451918ZDHHC16	0.350718	0.014557	MEmidnightblue
ME15	891118889116718911188891122389114438911671AKIP1	0.33796	0.0150538	MEmidnightblue
ME15	630440266304415263043705630438316305698463057118TPM1	0.575046	2.52618e-06	MEmidnightblue
ME15	343372773433742634337364343374263433619834336243PARD3	0.465417	0.000165742	MEmidnightblue
ME15	207004572070078720700457207005782070446520704533PACRGL	0.439256	0.00304322	MEmidnightblue
ME15	984311309843129198429572984306709843393998434091HPS1	-0.415062	0.00127951	MEmidnightblue
ME15	348847273488477634882068348822013489029934890543DTNA	0.620581	5.06443e-05	MEmidnightblue
ME15	184181084184182047184181084184181226184181911184182047AP2M1	-0.351496	0.0413966	MEmidnightblue
ME15	207024886207025064207018521207023480207032578207032756C1orf116	-0.315077	0.0273425	MEmidnightblue
ME15	633280976332813063327148633272336333881863338945CA12	-0.34577	0.0149302	MEmidnightblue
ME15	349698734971193496654349678334972323497361MEGF6	-0.368188	0.00623839	MEmidnightblue
ME15	984339399843409198433982984340919843113098431291HPS1	0.310213	0.0308183	MEmidnightblue
ME15	630611976306227763061197630612736306221463062277TPM1	-0.338749	0.0147469	MEmidnightblue
ME15	207027493207027679207018521207023480207032578207032756C1orf116	-0.347581	0.0115503	MEmidnightblue
ME15	204537429204537497204532190204532246204538208204538308MDM4	-0.402164	0.00274118	MEmidnightblue
ME15	634888635063634888634956635280635340METTL26	0.49879	3.36704e-05	MEmidnightblue
ME15	207027493207027679207024886207025064207032578207032756C1orf116	-0.345014	0.0124063	MEmidnightblue
ME15	204537458204537497204532190204532246204538208204538308MDM4	-0.386462	0.00518847	MEmidnightblue
ME15	197161639197161738197142717197142768197194424197194589DLG1	-0.456143	0.00387503	MEmidnightblue
ME15	894183628941843789418055894181188945588789455953SEMA4D	-0.333962	0.0298932	MEmidnightblue
ME15	933373769333927493337376933375129333822993339274CCDC18-AS1	-0.343515	0.0215247	MEmidnightblue
ME15	953512159535137695346405953464529535488195354967SORBS1	0.487976	0.000116743	MEmidnightblue
ME15	197297543197297699197297672197297699197297185197297235DLG1	0.347843	0.0114573	MEmidnightblue
ME15	635517635774634736634797636093636260METTL26	-0.533299	7.43357e-06	MEmidnightblue
ME15	655179866552228565517986655184656552070165522285LAS1L	0.448224	0.0123392	MEmidnightblue
ME15	177491403177491420177491009177491146177491806177491925PDLIM7	-0.456851	0.000657001	MEmidnightblue
ME15	635517635774635280635340636093636260METTL26	-0.431315	0.00069196	MEmidnightblue
ME15	350898953509000135071198350713393509017835090198CUL2	0.329954	0.0247727	MEmidnightblue
ME15	355099103550996135505938355059863551018335510211DMKN	-0.345086	0.0123811	MEmidnightblue
ME15	177491403177491420177491806177491925177491009177491146177492404177492435PDLIM7	0.431553	0.00136019	MEmidnightblue
ME15	350898953509036335090178350903633507119835071339CUL2	0.35146	0.0142897	MEmidnightblue
ME15	184770254184770332184770398184770476184768315184768450184773080184773154ACSL1	0.500479	3.10584e-05	MEmidnightblue
ME15	177491403177491420177491806177491976177491009177491146177492404177492435PDLIM7	0.442438	0.000926167	MEmidnightblue
ME15	197538305197538952197533488197533561197546360197546486BDH1	0.391792	0.00290585	MEmidnightblue
ME15	655928546559338365592854655932106559330965593383KCNK7	0.441452	0.00199117	MEmidnightblue
ME15	177491806177491925177491403177491420177492404177492435PDLIM7	0.44797	0.00132287	MEmidnightblue
ME15	655928546559387465592854655933836559347565593874KCNK7	0.368153	0.0206765	MEmidnightblue
ME15	185398946185399028185397149185397302185399569185399743ANKRD37	0.670988	6.01248e-09	MEmidnightblue
ME15	207767012207767823207767012207767195207770320207770362CD46	-0.460096	0.000209452	MEmidnightblue
ME15	177491806177491976177491071177491420177492404177492435PDLIM7	0.370381	0.0357645	MEmidnightblue
ME15	185903351859048618590344185904861858528018585522HDAC9	-0.383281	0.0211869	MEmidnightblue
ME15	197647054197647114197645689197645743197652234197652315DENND1B	-0.51415	2.62008e-05	MEmidnightblue
ME15	207767012207768772207767012207767195207770320207770362CD46	-0.500189	3.15417e-05	MEmidnightblue
ME15	200533592005355120052464200525842005594220056013TANGO2	-0.450703	0.000314499	MEmidnightblue
ME15	207767012207770362207767012207767195207770320207770362CD46	-0.494693	4.1211e-05	MEmidnightblue
ME15	198376551983782119835476198356891985135419852190ZMYM5	-0.323943	0.0445819	MEmidnightblue
ME15	200534362005355120052464200525842005594220056013TANGO2	-0.540583	3.68193e-06	MEmidnightblue
ME15	988258719882594098824397988245049882682998826887DOCK9	-0.332812	0.0172452	MEmidnightblue
ME15	207767778207767823207767012207767195207770320207770362CD46	-0.406714	0.00173287	MEmidnightblue
ME15	351967453519687435189834351900653519812035198246CD44	-0.42566	0.000860428	MEmidnightblue
ME15	188004718801641876570187673418826341882749ARHGEF10	-0.378173	0.0111667	MEmidnightblue
ME15	9884532898845372988459239884599198837493988376099884859198848639DOCK9	-0.326574	0.0203682	MEmidnightblue
ME15	178456699178456899178456720178456899178454446178454648RASAL2	-0.496363	4.8534e-05	MEmidnightblue
ME15	186178415186178766186174513186174642186182167186182287HMCN1	0.350649	0.0276511	MEmidnightblue
ME15	2005343620053551200559422005601320052464200525842006333720063442TANGO2	-0.510968	1.82561e-05	MEmidnightblue
ME15	358314913583149635801056358012703583279735832900SEPTIN7	-0.392626	0.00862372	MEmidnightblue
ME15	177813317786121778133177832117784341778612SPSB3	0.514348	1.54132e-05	MEmidnightblue
ME15	955993649559942495593943955940869560600295606059DZIP1	-0.324237	0.0371599	MEmidnightblue
ME15	200860124200860215200859679200859746200861237200861466CLK1	0.379509	0.00434817	MEmidnightblue
ME15	200882341200882382200881420200881488200885697200885772PPIL3	-0.325875	0.0207378	MEmidnightblue
ME15	361122136113343608624360894536121763612281PRKX	0.382563	0.00392806	MEmidnightblue
ME15	178235171782360717820089178205211783672617836987SREBF1	-0.309841	0.0310715	MEmidnightblue
ME15	352625453526269235258944352590643526635835266532LSR	-0.30838	0.0322064	MEmidnightblue
ME15	358313523583149635801217358012703583279735832900SEPTIN7	-0.359626	0.014351	MEmidnightblue
ME15	352910093529123235290281352903913530597535308549ZNF271P	0.357626	0.00861681	MEmidnightblue
ME15	358314243583149635801218358012703583279735832900SEPTIN7	-0.367105	0.0117669	MEmidnightblue
ME15	352910733529123235290313352903913530597535306319ZNF271P	0.358762	0.00833026	MEmidnightblue
ME15	362117753621287836212481362128783621106236211217CCL4L2	-0.377574	0.0165227	MEmidnightblue
ME15	355003773550058035500377355004193550053235500580DMKN	0.350999	0.0129822	MEmidnightblue
ME15	201985242019867020161747201618702021729820217357MACC1	0.517161	0.000561364	MEmidnightblue
ME15	354976463549768135497219354975383549871535498763DMKN	-0.401663	0.00207676	MEmidnightblue
ME15	354985973549876335498715354987633549764635497681DMKN	0.495943	3.86443e-05	MEmidnightblue
ME15	355003773550041935499928355000293550053235500580DMKN	-0.361424	0.0086319	MEmidnightblue
ME15	354976463549768135497219354975383549859735498763DMKN	-0.6017	1.56239e-07	MEmidnightblue
ME15	201741570201741854201741673201741854201738669201738735ALS2	0.324692	0.0256573	MEmidnightblue
ME16	126876341268772812686855126870431268816512689179ARL4A	-0.520641	1.1062e-05	MElightcyan
ME16	416707174167079241666560416666664167155341671594LIMCH1	-0.444496	0.000493474	MElightcyan
ME16	417938284179447741793828417939104179437041794477MEI1	-0.381313	0.0171148	MElightcyan
ME16	418347394183522341834739418348934183496941835223JMJD7-PLA2G4B	0.337497	0.0152392	MElightcyan
ME16	415570314155710041553718415539154155977841559847CASK	0.498002	3.49374e-05	MElightcyan
ME16	126876341268772812686855126870431268816812688914ARL4A	-0.397561	0.00365651	MElightcyan
ME16	117760851177619311773619117737451177951811779645LPIN1	-0.525648	8.44838e-06	MElightcyan
ME16	416389314163896741619187416194404164449941644626LIMCH1	0.442442	0.00192739	MElightcyan
ME16	122325854122325917122325229122325320122328103122328357KIAA1109	0.43634	0.000970191	MElightcyan
ME16	418387464183892241837774418379594184015741840230PLA2G4B	-0.43751	0.00545146	MElightcyan
ME16	128266286128266325128267193128267274128265969128266020128267457128267517GOLGA2	-0.350909	0.0104913	MElightcyan
ME16	112705099112706252112703643112703806112707077112707127RHOC	-0.317344	0.025806	MElightcyan
ME16	127939852127939997127932984127933093127942044127942158MFSD8	-0.385925	0.0337321	MElightcyan
ME16	128267193128267259128266286128266325128267457128267517GOLGA2	-0.397982	0.00235544	MElightcyan
ME16	128267193128267274128266286128266325128267457128267517GOLGA2	-0.391498	0.00293609	MElightcyan
ME16	122392302122392372122374707122374806122393180122393341PLEKHA1	0.337105	0.0169675	MElightcyan
ME16	128272784128272865128268419128268524128273849128273972GOLGA2	0.466238	0.000159602	MElightcyan
ME16	113120065113120128113112999113113114113127688113127740IL1RN	-0.463372	0.00076592	MElightcyan
ME16	127897955127898010127896241127896332127905206127905302ENSG00000257524	0.477939	0.00600539	MElightcyan
ME16	128178988128179415128179072128179415128178708128178904CIZ1	-0.431593	0.000685357	MElightcyan
ME16	4223119142231260422318434223191542228711422288204223321242233306TMEM87A	-0.398365	0.00232881	MElightcyan
ME16	127715852127715930127710575127710665127721052127721171MGLL	-0.382646	0.00391682	MElightcyan
ME16	128507215128507340128504736128504904128508875128509097GLE1	0.383352	0.00437344	MElightcyan
ME16	425537934255388742553438425536184255440442554582HSD17B1	-0.364437	0.0200815	MElightcyan
ME16	422809164228113342278481422785904228361042284389GANC	0.372523	0.00616728	MElightcyan
ME16	113121447113121618113112999113113114113127688113127740IL1RN	-0.52605	0.00354179	MElightcyan
ME16	131710577131710661131709200131709272131716564131716656FNIP1	-0.392295	0.00659013	MElightcyan
ME16	119104763119105022119104091119104197119107947119108096DENND10	-0.364288	0.0201408	MElightcyan
ME16	128577963128578033128574719128574791128578889128578933ENSG00000280828	0.382206	0.00676366	MElightcyan
ME16	119105310119105495119104091119104197119107947119108096DENND10	-0.46733	0.00100657	MElightcyan
ME16	132578795132579558132578795132579056132579491132579558ACAD11	-0.391734	0.00333997	MElightcyan
ME16	128648371286490012862249128623141287970712879842TEAD1	0.549198	0.00623404	MElightcyan
ME16	113637619113637896113636533113636700113640119113640310TFDP1	0.393872	0.00272401	MElightcyan
ME16	427548684275521742754868427549904275516442755217P3H1	-0.447238	0.000363939	MElightcyan
ME16	124580550124580562124568378124568536124585086124585161MTSS1	-0.384116	0.00427105	MElightcyan
ME16	425106304251192742510630425107244251181542511927SERHL	0.38835	0.0144966	MElightcyan
ME16	123956354123956795123956354123956427123956739123956795CCDC14	-0.380879	0.00415871	MElightcyan
ME16	124597541245992812454345124544831246335012463493SPIRE1	-0.34443	0.0171148	MElightcyan
ME16	119206833119206896119203318119203436119216900119216987DMXL1	-0.41932	0.00128439	MElightcyan
ME16	425115754251162842510888425109204251234942512411CEACAM1	0.392732	0.00564832	MElightcyan
[truncated: 4,003 more rows]
