# Supplementary material for: Global landscape of protein-coding and long non-coding RNA alternative splicing and regulation in the human esophageal squamous cell carcinoma
Source: Cancer Cell Int. 2026 Jun 22;26:236. doi: 10.1186/s12935-025-03921-9 (PMC13285186; doi:10.1186/s12935-025-03921-9)
Supplement: Supplementary file 14 — Supplementary material 14 [file 12935_2025_3921_MOESM14_ESM.xlsx]

## Sheet: Supplementary Table 8
Supplementary Table 8. Functions-related RBP-DASE pairs
Functions-related RBPs	DASEs	Cor_r	FDR
SNRNP70	8615929786159467861943358619440786107222861073528635452986354644MAPK10	-0.307102	0.0495313
SNRNP70	119479907119480172119480050119480172119477312119477448POGLUT1	0.330968	0.0241818
CNOT4	119479907119480172119480050119480172119477312119477448POGLUT1	0.353157	0.013494
RBM6	119479907119480172119480050119480172119477312119477448POGLUT1	0.432776	0.000996086
CNOT4	404089324040937240408932404090184040924940409372SGSM3	0.417665	0.00128938
CNOT4	896932738969346789693273896933268969339789693467CDK10	0.411567	0.00161852
CNOT4	896932738969423289693273896934678969417289694232CDK10	0.4059	0.00199001
CNOT4	387402663874105038740266387404323874100638741050SUN2	0.370567	0.00652138
CNOT4	797785497977935179778549797786007977933879779351PPP1R12A	0.428213	0.0141922
RBM42	481201664812132248121169481213224811913648119190LIG1	-0.318525	0.0280271
CNOT4	481201664812132248121169481213224811913648119190LIG1	0.321809	0.0258068
CNOT4	356196123562012335619612356197583562001135620123HAUS5	0.304008	0.0399389
CNOT4	191678135191678705191678135191678241191678989191679128NABP1	0.302948	0.0439285
RBM6	479743994797533747974399479744484797515847975337CDK5RAP3	0.364013	0.00799945
RBM42	292987322929928029298732292988952929919429299280EWSR1	-0.494658	4.52e-05
RBM6	292987322929928029298732292988952929919429299280EWSR1	0.374249	0.00580591
CNOT4	119710539119712347119710539119710620119712177119712347CIT	0.323579	0.0473421
RBM6	119710539119712347119710539119710620119712177119712347CIT	0.349497	0.0266115
TUT1	4434553044345605443460884434622844345301443453344434915744349302GRN	0.315995	0.0377326
TUT1	443460884434622844345301443456054434915744349275GRN	-0.315931	0.0349751
TUT1	3218135032181477321815233218163232180967321812393218224632182388AGER	-0.330883	0.0313859
TUT1	836663498366639483665029836651458366918483669291UBQLN1	0.309142	0.0353459
TUT1	121940383121940488121939190121939495121940830121940982SLC15A2	-0.451921	0.00469774
TUT1	108049618108049651108043090108047292108050577108050602CD47	0.308265	0.0360953
RBM42	400349154003497240033344400334564003511640035349MED24	0.310875	0.0423855
RBM6	400349154003497240033344400334564003511640035349MED24	-0.336633	0.0228898
TUT1	563886865638878456388155563882025639216756392196AURKA	0.347691	0.0305506
RBM42	563886865638878456388155563882025639216756392196AURKA	0.41474	0.00533496
RBM42	219234132219235312219234132219234288219234825219235312ANKZF1	-0.510783	1.97e-05
CNOT4	219234132219235312219234132219234288219234825219235312ANKZF1	0.377905	0.0051598
RBM6	219234132219235312219234132219234288219234825219235312ANKZF1	0.384562	0.00416268
RBM42	237343402373436723733171237332172373591823736016ACOT9	-0.329021	0.0276391
RBM42	618763586187696361876358618764556187686561876963FADS3	-0.38393	0.00479567
RBM6	618763586187696361876358618764556187686561876963FADS3	0.495014	5.57e-05
RBM42	582247582309580182580972582882582893PIGQ	-0.304461	0.0424028
RBM6	630437056304383163042746630429436304402663044152TPM1	0.388273	0.00606153
RBM42	630611976306227763061197630612736306221463062277TPM1	-0.32921	0.0213427
RBM6	630611976306227763061197630612736306221463062277TPM1	0.374448	0.00577068
PABPC5	630611976306127363060868630609396306171263061788TPM1	-0.305289	0.0387585
RBM6	797785497977935179778549797786007978181479781862PPP1R12A	0.308676	0.0357448
PABPC5	797785497977935179778549797786007978181479781862PPP1R12A	0.309257	0.0352477
RBM6	797793207977935179778549797786007978181479781862PPP1R12A	0.367735	0.0212259
RBM42	136217741362191513619729136198311362644413626579FBLN2	-0.335927	0.0472032
RBM6	136217741362191513619729136198311362644413626579FBLN2	0.412695	0.00755688
PABPC5	136217741362191513619729136198311362644413626579FBLN2	0.390037	0.0137878
RBM42	564689815646899956466077564661955646988256469957DST	0.346754	0.0283796
RBM6	564689815646899956466077564661955646988256469957DST	-0.393684	0.0085845
PABPC5	564689815646899956466077564661955646988256469957DST	-0.360067	0.0206817
RBM6	197161639197161738197142717197142768197194424197194589DLG1	0.448362	0.00869741
PABPC5	197075836197075870197076585197076682197069218197069260197081050197081117DLG1	0.30198	0.0448864
RBM6	351967453519687435189834351900653519812035198246CD44	0.34447	0.015541
PABPC5	352112453521144935189834351900653521485135214861CD44	-0.499305	3.59e-05
RBM6	446228284462307844622828446229304462300644623078ADA	0.335874	0.0178879
PABPC5	446230064462314744622828446229304462420144624329ADA	0.317518	0.049656
RBM42	688770816887906968877081688772406887898868879069ACTN1	-0.328294	0.0218547
RBM6	688770816887906968877081688772406887898868879069ACTN1	0.479338	9.53e-05
RBM6	6887845768878523688789886887906968877081688772406887996168880108ACTN1	-0.301906	0.0449626
PABPC5	6887845768878523688789886887906968877081688772406887996168880108ACTN1	-0.432281	0.000864247
RBM6	688789886887906968877081688785236887996168880108ACTN1	-0.310585	0.0367878
PABPC5	688789886887906968877081688785236887996168880108ACTN1	-0.405197	0.00234745
PABPC5	688770816887906968877081688785236887996168880108ACTN1	-0.420283	0.00135872
CNOT4	173864256173864704173864256173864506173864674173864704GAS5	0.462131	0.000208731
CNOT4	384210053842236838421005384210983842641838426503SNHG17	0.393802	0.00449142
CNOT4	384210053842224138421005384210983842641838426503SNHG17	0.379663	0.00549644
CNOT4	285795322857998128579532285795872857991128579981SNHG12	0.352974	0.011113
CNOT4	173864256173865547173864256173865282173865509173865547GAS5	0.310464	0.0342369
SNRNP70	111208755111208977111248147111248241111207775111208661111344060111344237MIR4435-2HG	-0.421979	0.00674027
SNRNP70	111208755111208936111248147111248241111207773111208661111344060111344237MIR4435-2HG	-0.351294	0.0342128
RBM6	171150317140141711503171239917137021714014MIR22HG	0.428935	0.000982587
RBM6	171150317130551711503171239917137021714014MIR22HG	0.419362	0.00140677
RBM6	171150317129041711503171239917137021714014MIR22HG	0.418124	0.00147243
RBM6	7394699873947374739627307396280173944583739446627399483973994961JPX	0.380991	0.0108057
RBM6	127855154127855319127794532127794734127890588127890998PVT1	-0.347282	0.0143916
PABPC5	111233627111233739111248147111248241111207775111208661111344060111344237MIR4435-2HG	0.374838	0.0223781
