# Supplementary material for: Global landscape of protein-coding and long non-coding RNA alternative splicing and regulation in the human esophageal squamous cell carcinoma
Source: Cancer Cell Int. 2026 Jun 22;26:236. doi: 10.1186/s12935-025-03921-9 (PMC13285186; doi:10.1186/s12935-025-03921-9)
Supplement: Supplementary file 15 — Supplementary material 15 [file 12935_2025_3921_MOESM15_ESM.xlsx]

## Sheet: Supplementary Table 9
Supplementary Table 9. Correlation between SFs and MYC genes
MYC genes	SFs	Cor_r	FDR
ACP5	ANKHD1	-0.411944	0.000267493
AKT1	ANKHD1	-0.516605	1.91e-06
ANXA6	ANKHD1	-0.342234	0.00320483
APP	ANKHD1	-0.385332	0.000740646
ARHGEF7	ANKHD1	0.491128	7.4e-06
ARVCF	ANKHD1	-0.345689	0.00287287
ATRX	ANKHD1	0.359907	0.00179896
CAST	ANKHD1	0.446053	6.35e-05
CAVIN3	ANKHD1	-0.592156	0
CCNG2	ANKHD1	0.348686	0.00260467
CCNH	ANKHD1	0.566845	6.87e-08
CD151	ANKHD1	-0.431848	0.00011766
CDKN2B	ANKHD1	0.315813	0.00714278
CHP1	ANKHD1	0.338957	0.00355394
COL1A1	ANKHD1	-0.404293	0.0003616
COL1A2	ANKHD1	-0.433506	0.000109404
COL3A1	ANKHD1	-0.421495	0.000181665
COL6A3	ANKHD1	-0.353608	0.00222297
DDIT3	ANKHD1	-0.372428	0.00117666
DLEU2	ANKHD1	0.459008	3.53e-05
DUSP6	ANKHD1	-0.357395	0.00195527
F2R	ANKHD1	-0.472219	1.89e-05
FADS2	ANKHD1	-0.569229	5.44e-08
FAS	ANKHD1	0.324675	0.0055112
FCGRT	ANKHD1	-0.361679	0.00169542
FN1	ANKHD1	-0.313773	0.00758544
FOSL2	ANKHD1	0.466978	2.43e-05
FOXN3	ANKHD1	0.517727	1.79e-06
FSTL1	ANKHD1	-0.414787	0.000238512
FTL	ANKHD1	-0.555751	1.69e-07
FZD1	ANKHD1	-0.401756	0.000399781
GAA	ANKHD1	-0.456739	3.92e-05
GAS1	ANKHD1	-0.390497	0.000611693
GDI1	ANKHD1	-0.352243	0.00232502
GLT8D1	ANKHD1	-0.457606	3.77e-05
GLYR1	ANKHD1	0.483784	1.07e-05
GOLGA2	ANKHD1	0.410631	0.000282217
HNRNPH1	ANKHD1	0.43626	9.71e-05
ID3	ANKHD1	-0.442878	7.31e-05
IFI35	ANKHD1	-0.456394	3.99e-05
IFIT1	ANKHD1	-0.392371	0.000570443
INHBA	ANKHD1	-0.339518	0.0034935
ISCU	ANKHD1	-0.323515	0.00570122
KLF4	ANKHD1	0.314258	0.00748176
LXN	ANKHD1	-0.309884	0.00848257
MAN2B1	ANKHD1	-0.39904	0.000443499
MAP3K1	ANKHD1	0.534176	6.97e-07
MGP	ANKHD1	-0.326881	0.0051591
MLF2	ANKHD1	-0.437344	9.27e-05
MTREX	ANKHD1	0.361577	0.00170103
NPC2	ANKHD1	-0.480826	1.24e-05
NREP	ANKHD1	-0.319677	0.0063881
PDGFB	ANKHD1	-0.403388	0.000375157
PDGFRB	ANKHD1	-0.332351	0.00436462
PIM1	ANKHD1	0.352549	0.00230162
PLD1	ANKHD1	0.416624	0.000221778
PMP22	ANKHD1	-0.346429	0.0028051
POSTN	ANKHD1	-0.353812	0.0022067
PPIE	ANKHD1	-0.619532	0
PPP2R5E	ANKHD1	0.338026	0.00365966
PRLR	ANKHD1	0.356362	0.00202685
PTPRN	ANKHD1	-0.334592	0.00386694
PYCR1	ANKHD1	-0.555292	1.75e-07
RAB10	ANKHD1	0.417057	0.000217954
SCPEP1	ANKHD1	-0.318325	0.00664071
SEPTIN4	ANKHD1	-0.440315	8.17e-05
SERPINB1	ANKHD1	0.34166	0.00326289
SFXN3	ANKHD1	-0.311516	0.00809658
SLC11A1	ANKHD1	-0.32604	0.00529214
SPARC	ANKHD1	-0.495706	5.86e-06
SUMO1	ANKHD1	-0.366142	0.00145895
SYNJ1	ANKHD1	0.519181	1.65e-06
TCN2	ANKHD1	-0.476261	1.55e-05
TGFB1	ANKHD1	-0.435036	0.000102357
THY1	ANKHD1	-0.539825	4.92e-07
VLDLR	ANKHD1	0.336572	0.00383159
WFS1	ANKHD1	-0.32516	0.00543394
A2M	BARD1	-0.378472	0.000949744
ACP5	BARD1	-0.304006	0.00999476
AKT1	BARD1	-0.388864	0.000650078
AKT2	BARD1	0.329023	0.00483584
ALDH9A1	BARD1	0.439665	8.4e-05
ANXA4	BARD1	-0.342795	0.00314845
ANXA6	BARD1	-0.647024	0
APP	BARD1	-0.389043	0.00064562
CAST	BARD1	0.470676	2.04e-05
CAVIN3	BARD1	-0.637396	0
CCN2	BARD1	-0.360302	0.0017735
CCNG2	BARD1	0.437829	9.09e-05
CD151	BARD1	-0.70712	0
CDH2	BARD1	-0.411153	0.000276492
CDKN2B	BARD1	0.325122	0.00543931
CFB	BARD1	-0.556478	1.6e-07
COL1A1	BARD1	-0.516286	1.94e-06
COL1A2	BARD1	-0.547935	2.92e-07
COL3A1	BARD1	-0.518582	1.71e-06
COL6A3	BARD1	-0.450389	5.24e-05
CPD	BARD1	-0.321959	0.00597155
CSDE1	BARD1	0.364548	0.00153873
CSTB	BARD1	0.471632	1.95e-05
CTBS	BARD1	0.333155	0.00425749
DDIT3	BARD1	-0.31997	0.0063313
DDX5	BARD1	0.316285	0.00704662
DGKZ	BARD1	-0.526997	1.07e-06
F2R	BARD1	-0.437739	9.12e-05
FADS2	BARD1	-0.322559	0.00586432
FAS	BARD1	0.553966	1.93e-07
FBLN5	BARD1	-0.513188	2.31e-06
FCGRT	BARD1	-0.566526	7.06e-08
FN1	BARD1	-0.352065	0.00233826
FOSL2	BARD1	0.435814	9.9e-05
FSTL1	BARD1	-0.440698	8.05e-05
FTL	BARD1	-0.450401	5.24e-05
GAA	BARD1	-0.438352	8.89e-05
GADD45G	BARD1	-0.563619	9.13e-08
GDI1	BARD1	-0.336738	0.00381264
GLT8D1	BARD1	-0.387156	0.000692223
GOLGA2	BARD1	0.409279	0.000297648
HNRNPH1	BARD1	0.423433	0.00016776
ID3	BARD1	-0.571384	4.33e-08
IFI35	BARD1	-0.631799	0
IFIT1	BARD1	-0.332913	0.00428853
IL1RAP	BARD1	0.390701	0.000607425
ILK	BARD1	-0.535727	4.04e-07
IRF7	BARD1	-0.315903	0.00712475
JPH2	BARD1	-0.306747	0.00925554
KLF4	BARD1	0.304312	0.00990637
LAMP2	BARD1	0.395266	0.000511759
LYZ	BARD1	-0.343789	0.00304843
MAN2B1	BARD1	-0.567278	6.61e-08
MAP3K1	BARD1	0.492569	6.89e-06
MGP	BARD1	-0.357892	0.00192327
MYC	BARD1	0.326231	0.00526236
MYO1C	BARD1	-0.393582	0.000545327
NCAM1	BARD1	-0.338982	0.00355101
NPC2	BARD1	-0.369087	0.00131964
NPRL3	BARD1	-0.404969	0.000352136
NUCB1	BARD1	-0.370235	0.00126894
PDGFB	BARD1	-0.321131	0.00611894
PDGFRA	BARD1	-0.361768	0.00169042
PDGFRB	BARD1	-0.443949	6.96e-05
PDLIM7	BARD1	-0.447086	6.06e-05
PERP	BARD1	0.569879	5.09e-08
PHLDB1	BARD1	-0.492174	7.03e-06
PIM1	BARD1	0.442317	7.5e-05
PLD1	BARD1	0.459161	3.51e-05
PLS3	BARD1	0.501074	4.42e-06
PMAIP1	BARD1	0.565391	7.83e-08
PMP22	BARD1	-0.521323	1.47e-06
POSTN	BARD1	-0.5303	8.81e-07
PPIE	BARD1	-0.467386	2.38e-05
PTPRN	BARD1	-0.341975	0.00304875
PYCR1	BARD1	-0.508381	2.99e-06
RAB10	BARD1	0.548802	2.76e-07
RAB2A	BARD1	0.331931	0.00441842
RARA	BARD1	-0.395291	0.000511283
RB1	BARD1	0.464058	2.78e-05
RSAD2	BARD1	-0.394679	0.0005229
SEPTIN4	BARD1	-0.60914	0
SERPINB1	BARD1	0.389591	0.00063248
SFN	BARD1	0.355469	0.00208801
SFXN3	BARD1	-0.627578	0
SLC2A2	BARD1	-0.397869	0.000412625
SNCA	BARD1	0.331676	0.00445333
SP3	BARD1	0.438046	9e-05
SPARC	BARD1	-0.466149	2.53e-05
TCN2	BARD1	-0.623319	0
TCTA	BARD1	-0.395253	0.000511897
THY1	BARD1	-0.526691	1.08e-06
TMSB4X	BARD1	-0.38977	0.000628557
TRIM31	BARD1	-0.356349	0.00202755
VCAM1	BARD1	-0.369955	0.00128103
VLDLR	BARD1	0.556542	1.59e-07
WFS1	BARD1	-0.661853	0
YME1L1	BARD1	0.360276	0.00177504
ZFP36L1	BARD1	0.365785	0.00147745
A2M	BCAS2	-0.417019	0.000218319
ADM	BCAS2	0.327111	0.00512494
AKAP12	BCAS2	-0.383687	0.000785755
AKT2	BCAS2	0.418677	0.000204172
ALDH9A1	BCAS2	0.404956	0.000352318
ANXA4	BCAS2	-0.450108	5.31e-05
ANXA6	BCAS2	-0.561221	1.12e-07
APP	BCAS2	-0.418128	0.000208737
ARPC4	BCAS2	0.341915	0.00323773
B3GALT1	BCAS2	-0.309195	0.00864978
BRD2	BCAS2	0.306365	0.00935495
CAST	BCAS2	0.477536	1.46e-05
CAVIN3	BCAS2	-0.452442	4.78e-05
CCN2	BCAS2	-0.308647	0.0087825
CCNG2	BCAS2	0.364	0.0015682
CD151	BCAS2	-0.352753	0.00228611
CDH2	BCAS2	-0.446206	6.3e-05
CDKN2B	BCAS2	0.457567	3.78e-05
CFB	BCAS2	-0.611422	0
CHP1	BCAS2	0.400672	0.000416696
COL1A1	BCAS2	-0.487303	8.97e-06
COL1A2	BCAS2	-0.518301	1.74e-06
COL3A1	BCAS2	-0.486844	9.16e-06
COL6A3	BCAS2	-0.51774	1.79e-06
CPD	BCAS2	-0.322903	0.0058039
CRYAB	BCAS2	0.385562	0.000734424
CSDE1	BCAS2	0.598659	0
CSPG4	BCAS2	-0.320424	0.00599297
CSTB	BCAS2	0.532315	7.8e-07
DDX5	BCAS2	0.375004	0.00107472
DGKZ	BCAS2	-0.445071	6.63e-05
DUSP1	BCAS2	0.410452	0.000284083
ERBB2	BCAS2	0.419123	0.000200418
F2R	BCAS2	-0.407392	0.000321115
FADS2	BCAS2	-0.321513	0.00605101
FBLN5	BCAS2	-0.549988	2.55e-07
FCGRT	BCAS2	-0.409993	0.000289433
FN1	BCAS2	-0.403681	0.000370537
FOSL2	BCAS2	0.319154	0.00648556
FSTL1	BCAS2	-0.513277	2.3e-06
GAA	BCAS2	-0.338472	0.00360991
GADD45A	BCAS2	0.405619	0.000343785
GADD45G	BCAS2	-0.352575	0.00229979
GAS1	BCAS2	-0.327277	0.00509915
GM2A	BCAS2	0.348023	0.00266264
GOLGA2	BCAS2	0.458766	3.57e-05
H3-3B	BCAS2	0.471313	1.98e-05
HBEGF	BCAS2	0.341711	0.00325798
HMOX1	BCAS2	0.306186	0.00940011
HSPB1	BCAS2	0.483108	1.11e-05
ID3	BCAS2	-0.378434	0.000951061
IER3	BCAS2	0.405301	0.000347832
IFI35	BCAS2	-0.405301	0.000347832
IL1RAP	BCAS2	0.336598	0.00382884
ILK	BCAS2	-0.306378	0.00904518
ITM2B	BCAS2	0.493054	6.71e-06
KLF4	BCAS2	0.464249	2.76e-05
LAMC1	BCAS2	-0.314564	0.00741699
LAMP2	BCAS2	0.432129	0.000116284
MAN2B1	BCAS2	-0.468954	2.21e-05
MGP	BCAS2	-0.315813	0.00714278
MYC	BCAS2	0.509809	2.77e-06
MYL12A	BCAS2	0.387487	0.000683873
NCAM1	BCAS2	-0.511211	2.57e-06
NPRL3	BCAS2	-0.32326	0.00574375
NREP	BCAS2	-0.341507	0.00327886
PAM	BCAS2	-0.361654	0.00169649
PDGFB	BCAS2	-0.465779	2.57e-05
PDGFRA	BCAS2	-0.511199	2.57e-06
PDGFRB	BCAS2	-0.496344	5.67e-06
PDLIM7	BCAS2	-0.316872	0.00692714
PEA15	BCAS2	0.42657	0.000146903
PERP	BCAS2	0.665857	0
PHLDB1	BCAS2	-0.555267	1.75e-07
PIM1	BCAS2	0.547476	3.01e-07
PLA1A	BCAS2	-0.351746	0.00236255
PLD1	BCAS2	0.46036	3.32e-05
PLS3	BCAS2	0.517166	1.85e-06
PMAIP1	BCAS2	0.604486	0
PMP22	BCAS2	-0.456777	3.92e-05
POSTN	BCAS2	-0.468125	2.3e-05
PTPRN	BCAS2	-0.428199	0.000116321
PYCR1	BCAS2	-0.332135	0.0043926
RAB10	BCAS2	0.550651	2.43e-07
RAB2A	BCAS2	0.463688	2.83e-05
RABIF	BCAS2	0.548916	2.74e-07
RARA	BCAS2	-0.424874	0.000157747
RB1	BCAS2	0.441616	7.73e-05
RPS12	BCAS2	0.352957	0.00227133
RSAD2	BCAS2	-0.308826	0.00873789
SEPTIN4	BCAS2	-0.412301	0.000263558
SERPINB1	BCAS2	0.480175	1.28e-05
SFN	BCAS2	0.616344	0
SFXN3	BCAS2	-0.584824	9.76e-10
SLC11A1	BCAS2	-0.326384	0.00523717
SLC2A2	BCAS2	-0.43758	7.67e-05
SPARC	BCAS2	-0.40502	0.000351678
TCN2	BCAS2	-0.560367	1.2e-07
TGFBR2	BCAS2	-0.379505	0.000914837
THY1	BCAS2	-0.483388	1.09e-05
TRIM31	BCAS2	-0.304286	0.00991384
TSPO	BCAS2	0.47533	1.63e-05
UBE2L3	BCAS2	0.383547	0.000789783
VAMP3	BCAS2	0.490465	7.66e-06
VCAM1	BCAS2	-0.473608	1.77e-05
VLDLR	BCAS2	0.400442	0.000420402
WFS1	BCAS2	-0.488017	8.65e-06
YME1L1	BCAS2	0.40437	0.000360576
ACP5	BUB3	0.346888	0.00276535
AQP1	BUB3	-0.351848	0.00235518
CANX	BUB3	0.461533	3.14e-05
CCNG2	BUB3	-0.302998	0.0102869
CHAF1B	BUB3	0.342999	0.00312834
CKAP2L	BUB3	0.739941	0
CSK	BUB3	-0.339365	0.00350997
CXCL10	BUB3	0.409815	0.000291498
DUSP6	BUB3	0.383892	0.000780108
ERBB2	BUB3	-0.314538	0.00742146
F2R	BUB3	0.369393	0.0013058
FADS2	BUB3	0.452238	4.82e-05
FOXN3	BUB3	-0.488259	8.54e-06
H3-3B	BUB3	0.44511	6.62e-05
IL1RAP	BUB3	0.371255	0.00122528
IMPACT	BUB3	0.401386	0.000405351
INHBA	BUB3	0.363515	0.00159456
IRAG2	BUB3	-0.307028	0.00918609
ITGB1	BUB3	0.330821	0.00457615
KIF14	BUB3	0.632564	0
LAMP2	BUB3	0.307155	0.00915352
LOX	BUB3	0.313799	0.00758023
LXN	BUB3	0.436299	9.7e-05
MAGI2	BUB3	-0.379199	0.000924989
MAPK3	BUB3	-0.364497	0.00154152
MSN	BUB3	0.317203	0.0068602
MYO1B	BUB3	0.458792	3.57e-05
NCAM1	BUB3	-0.41772	0.000212203
PAK2	BUB3	0.449853	5.37e-05
PLAUR	BUB3	0.329814	0.00471649
PLS3	BUB3	0.381571	0.00084968
PMAIP1	BUB3	0.306148	0.00940984
POSTN	BUB3	0.316617	0.00697863
PTPRN	BUB3	0.327195	0.00487905
PYCR1	BUB3	0.36428	0.00155232
RRM2B	BUB3	0.475814	1.59e-05
SERPINE1	BUB3	0.301481	0.0107267
SP3	BUB3	0.405224	0.000348909
SPARC	BUB3	0.32984	0.00471336
SUMO1	BUB3	0.435814	9.9e-05
UBE2L3	BUB3	0.384555	0.000761846
VEGFD	BUB3	-0.383968	0.000777925
ALDH9A1	BUD13	0.499837	4.72e-06
APP	BUD13	-0.330044	0.00468459
ARF4	BUD13	0.444332	6.85e-05
ARPC4	BUD13	0.567023	6.77e-08
ARVCF	BUD13	-0.449738	5.39e-05
B3GALT1	BUD13	-0.340946	0.00333826
CALD1	BUD13	-0.323196	0.00575529
CASP1	BUD13	0.307474	0.009069
CAST	BUD13	0.393939	0.000537711
CCN2	BUD13	-0.305893	0.00948102
CCNG2	BUD13	0.395304	0.000511066
CDH2	BUD13	-0.311223	0.00816379
CDKN2B	BUD13	0.423943	0.000164142
CFB	BUD13	-0.311338	0.0081375
CHP1	BUD13	0.504339	3.72e-06
COL1A1	BUD13	-0.514119	2.19e-06
COL1A2	BUD13	-0.486423	9.36e-06
COL3A1	BUD13	-0.471823	1.93e-05
COL6A3	BUD13	-0.496012	5.77e-06
CRYAB	BUD13	0.361335	0.00171458
CSDE1	BUD13	0.34333	0.00309411
CSK	BUD13	0.445377	6.54e-05
CSTB	BUD13	0.383114	0.000802319
CXCL10	BUD13	-0.362929	0.0016274
DUSP6	BUD13	-0.332351	0.00436462
EDN1	BUD13	-0.357905	0.00192272
ERBB2	BUD13	0.562828	9.77e-08
F2R	BUD13	-0.39371	0.000542596
FADS2	BUD13	-0.350433	0.00246021
FN1	BUD13	-0.453487	4.56e-05
FSTL1	BUD13	-0.45721	3.84e-05
GAA	BUD13	-0.514017	2.2e-06
GAS1	BUD13	-0.374851	0.00108057
GOLGA2	BUD13	0.352332	0.00231829
IFI35	BUD13	-0.396757	0.000483811
IFIT1	BUD13	-0.416496	0.000222828
INHBA	BUD13	-0.522853	1.34e-06
ITM2B	BUD13	0.358122	0.00190827
KIF14	BUD13	-0.325389	0.00539583
LAMC1	BUD13	-0.419722	0.000195461
LOX	BUD13	-0.435087	0.000102133
LXN	BUD13	-0.329291	0.00479591
MAN2B1	BUD13	-0.332275	0.00437506
MAPK3	BUD13	0.565123	8.01e-08
MSN	BUD13	-0.466391	2.49e-05
MTREX	BUD13	0.334723	0.00405372
MYL12A	BUD13	0.342272	0.00320157
MYO1B	BUD13	-0.352626	0.00229588
NREP	BUD13	-0.317675	0.00676635
PAK2	BUD13	-0.400595	0.000417973
PDGFB	BUD13	-0.484753	1.02e-05
PDGFRB	BUD13	-0.484995	1.01e-05
PDLIM7	BUD13	-0.351108	0.0024078
PEA15	BUD13	0.304745	0.00979201
PERP	BUD13	0.352128	0.00233375
PIM1	BUD13	0.406805	0.000328479
PLAC8	BUD13	0.319881	0.00634804
PLAUR	BUD13	-0.430535	0.000124214
PLD1	BUD13	0.302246	0.0105018
PMP22	BUD13	-0.300933	0.0108859
POSTN	BUD13	-0.433774	0.000108099
PRLR	BUD13	0.344287	0.00300224
RAB10	BUD13	0.369827	0.00128672
RAB2A	BUD13	0.460143	3.35e-05
RABIF	BUD13	0.364918	0.00152001
RPS12	BUD13	0.454035	4.44e-05
RPS23	BUD13	0.374443	0.00109584
RSAD2	BUD13	-0.426582	0.000146839
SCPEP1	BUD13	-0.302272	0.0104947
SERPINB1	BUD13	0.470727	2.03e-05
SERPINE1	BUD13	-0.508062	3.04e-06
SFXN3	BUD13	-0.374239	0.00110356
SLC11A1	BUD13	-0.596389	0
SPARC	BUD13	-0.465358	2.62e-05
TCHH	BUD13	-0.351491	0.00238007
TCN2	BUD13	-0.379059	0.000929557
THBS1	BUD13	-0.393174	0.000554027
THY1	BUD13	-0.455464	4.16e-05
TMEM126A	BUD13	0.455527	4.15e-05
TSPO	BUD13	0.399716	0.000432191
UBE2V1	BUD13	0.365135	0.00150887
VAMP3	BUD13	0.463956	2.8e-05
VCAM1	BUD13	-0.42166	0.000180532
YME1L1	BUD13	0.370082	0.00127546
A2M	CCAR1	-0.35575	0.00206791
ALDH9A1	CCAR1	-0.358963	0.00185666
ANXA4	CCAR1	0.320212	0.00628682
AQP1	CCAR1	-0.538843	5.24e-07
ARHGEF7	CCAR1	0.51014	2.72e-06
ARPC4	CCAR1	-0.313314	0.00768944
ATRX	CCAR1	0.607584	0
BRD2	CCAR1	0.304656	0.00981772
CDKN1B	CCAR1	-0.316209	0.00706219
CEBPA	CCAR1	-0.387577	0.000681807
CHAF1B	CCAR1	0.341379	0.00329251
CHP1	CCAR1	-0.338612	0.00359477
CKAP2L	CCAR1	0.342999	0.00312834
CSDE1	CCAR1	-0.348176	0.0026489
CSK	CCAR1	-0.339836	0.0034589
CSTB	CCAR1	-0.343776	0.00304931
ERBB2	CCAR1	-0.372416	0.00117715
FCGRT	CCAR1	-0.443312	7.16e-05
FTH1	CCAR1	-0.430867	0.000122599
GCN1	CCAR1	0.461508	3.14e-05
GLYR1	CCAR1	0.35297	0.00227055
HMOX1	CCAR1	-0.383037	0.000804681
HNRNPH1	CCAR1	0.575018	2.79e-08
IGF2R	CCAR1	0.489713	7.96e-06
IL1RAP	CCAR1	0.309285	0.00862902
ILK	CCAR1	-0.354087	0.00204162
INHBA	CCAR1	0.32363	0.0056831
ISCU	CCAR1	-0.442547	7.42e-05
JPH2	CCAR1	-0.300027	0.0111598
KIF14	CCAR1	0.426021	0.000150358
LIMS1	CCAR1	0.550906	2.39e-07
LOX	CCAR1	0.382043	0.000834518
LYZ	CCAR1	-0.337758	0.00369097
MAPK3	CCAR1	-0.433659	0.00010862
MDM2	CCAR1	0.45021	5.28e-05
MGP	CCAR1	-0.412186	0.000264872
MSN	CCAR1	0.348762	0.00259921
MT1A	CCAR1	-0.356081	0.00190532
MYL12A	CCAR1	-0.318886	0.00653413
MYO1B	CCAR1	0.368743	0.00133526
NMT1	CCAR1	0.314449	0.00743953
NPC2	CCAR1	-0.372887	0.00115758
PAK2	CCAR1	0.499659	4.77e-06
PEA15	CCAR1	-0.320327	0.00626557
PEX19	CCAR1	-0.323706	0.00567036
PIM1	CCAR1	-0.308405	0.00883809
POM121	CCAR1	0.513966	2.21e-06
PPP2R5E	CCAR1	0.510727	2.64e-06
PTPA	CCAR1	-0.32683	0.0051664
PTPN1	CCAR1	0.482713	1.13e-05
RPS12	CCAR1	-0.398938	0.000445234
RPS23	CCAR1	-0.491587	7.23e-06
SERPINB1	CCAR1	-0.348163	0.0026498
SERPINE1	CCAR1	0.374035	0.00111176
SYNJ1	CCAR1	0.341622	0.00326671
TCTA	CCAR1	-0.478671	1.38e-05
TMEM126A	CCAR1	-0.534406	6.87e-07
TSPO	CCAR1	-0.462872	2.95e-05
VAMP3	CCAR1	-0.369814	0.00128708
VEGFA	CCAR1	0.397522	0.000469488
ALDH9A1	CELF1	-0.377554	0.000982019
ANXA4	CELF1	0.311937	0.00800447
APP	CELF1	0.351108	0.0024078
AQP1	CELF1	-0.347321	0.00272502
ARHGEF7	CELF1	0.568579	5.81e-08
ARPC4	CELF1	-0.339594	0.00348574
ARVCF	CELF1	0.331727	0.00444611
ATRX	CELF1	0.513405	2.28e-06
CALD1	CELF1	0.380028	0.000898462
CASP3	CELF1	-0.363949	0.00157056
CD3E	CELF1	-0.31084	0.00825035
CDH2	CELF1	0.391172	0.000596898
CDKN1B	CELF1	-0.454533	4.34e-05
CEBPA	CELF1	-0.423981	0.000163878
CHAF1B	CELF1	0.307206	0.00914
CHP1	CELF1	-0.34611	0.00283373
COL1A1	CELF1	0.305804	0.0095056
COL6A3	CELF1	0.333933	0.00415658
CSDE1	CELF1	-0.384912	0.000752018
CSK	CELF1	-0.308061	0.00892302
CSPG4	CELF1	0.403523	0.000329252
CSTB	CELF1	-0.352001	0.00234318
DGKZ	CELF1	0.403031	0.00038033
ERBB2	CELF1	-0.325032	0.00545184
FOXN3	CELF1	0.407672	0.000317479
FTH1	CELF1	-0.364535	0.00153945
GADD45G	CELF1	-0.304095	0.00997025
GCN1	CELF1	0.627208	0
GLYR1	CELF1	0.341864	0.00324194
GPM6B	CELF1	0.31135	0.00813421
H3-3B	CELF1	-0.357662	0.00193894
HMOX1	CELF1	-0.339556	0.00348944
HNRNPH1	CELF1	0.371561	0.00121229
IGF2R	CELF1	0.539404	5.05e-07
IL1RAP	CELF1	0.332288	0.00437317
INHBA	CELF1	0.398606	0.000450394
ISCU	CELF1	-0.509107	2.88e-06
ITGB1	CELF1	0.303113	0.0102528
ITM2B	CELF1	-0.362011	0.00167685
KIF14	CELF1	0.312141	0.00795701
KLF4	CELF1	-0.351516	0.00237844
LAMC1	CELF1	0.439091	8.61e-05
LIMS1	CELF1	0.583153	4.39e-09
LOX	CELF1	0.340359	0.00340113
MAPK3	CELF1	-0.349374	0.00254935
MSN	CELF1	0.447545	5.95e-05
MYL12A	CELF1	-0.385447	0.000737582
MYO1B	CELF1	0.346097	0.00283484
NDRG1	CELF1	0.348214	0.00264533
NMT1	CELF1	0.361552	0.00170251
NPC2	CELF1	-0.38926	0.000640378
NXN	CELF1	0.488412	8.48e-06
PAK2	CELF1	0.427845	0.000139148
PEX19	CELF1	-0.306683	0.00927178
PHLDB1	CELF1	0.389936	0.000624549
PIM1	CELF1	-0.331612	0.00446269
PLAC8	CELF1	-0.354207	0.00217869
PLAUR	CELF1	0.377529	0.000982568
POM121	CELF1	0.621521	0
PPP2R5E	CELF1	0.499978	4.69e-06
PTPN1	CELF1	0.584161	2.27e-09
RABIF	CELF1	-0.333091	0.00426543
REN	CELF1	-0.308419	0.00854024
ROCK1	CELF1	0.363949	0.00157056
RPS12	CELF1	-0.470344	2.07e-05
RPS23	CELF1	-0.53563	6.4e-07
SERPINB1	CELF1	-0.342846	0.0031432
SERPINE1	CELF1	0.430165	0.000126158
SLC11A1	CELF1	0.332403	0.00435797
TCTA	CELF1	-0.307257	0.00912611
THBS1	CELF1	0.337452	0.00372647
TMEM126A	CELF1	-0.506481	3.32e-06
TRIM31	CELF1	-0.320238	0.00628215
TSPO	CELF1	-0.413946	0.000246638
UGT1A1	CELF1	-0.411901	0.000233537
VAMP3	CELF1	-0.395699	0.000503769
VEGFA	CELF1	0.321947	0.00597405
ALDH9A1	CIRBP	0.576663	2.2e-08
ANXA4	CIRBP	-0.318874	0.00653596
APP	CIRBP	-0.537849	5.57e-07
AQP1	CIRBP	0.389349	0.000638485
ARPC4	CIRBP	0.603593	0
ARVCF	CIRBP	-0.419595	0.000196484
ATRX	CIRBP	-0.450656	5.17e-05
CALD1	CIRBP	-0.322342	0.00590352
CANX	CIRBP	-0.441131	7.89e-05
CAST	CIRBP	0.414966	0.00023687
CAV1	CIRBP	-0.387704	0.000678538
CCNG2	CIRBP	0.543038	4.01e-07
CD3E	CIRBP	0.351491	0.00238007
CD47	CIRBP	-0.315597	0.00719095
CDH2	CIRBP	-0.396706	0.000484714
CDKN1B	CIRBP	0.410745	0.00028102
CDKN2B	CIRBP	0.401399	0.000405144
CHAF1B	CIRBP	-0.437382	9.26e-05
CHP1	CIRBP	0.54212	4.26e-07
CKAP2L	CIRBP	-0.72909	0
COL1A1	CIRBP	-0.547743	2.96e-07
COL1A2	CIRBP	-0.517663	1.8e-06
COL3A1	CIRBP	-0.55153	2.29e-07
COL6A3	CIRBP	-0.564065	8.79e-08
CPD	CIRBP	-0.308022	0.00893119
CRYAB	CIRBP	0.485505	9.82e-06
CSDE1	CIRBP	0.347997	0.00266474
CSK	CIRBP	0.579838	1.25e-08
CSPG4	CIRBP	-0.366883	0.00131444
CSTB	CIRBP	0.522241	1.39e-06
CXCL10	CIRBP	-0.501572	4.31e-06
DDB2	CIRBP	0.363974	0.00156957
DUSP6	CIRBP	-0.533449	7.27e-07
ERBB2	CIRBP	0.623013	0
F2R	CIRBP	-0.516516	1.92e-06
F3	CIRBP	-0.328858	0.0048597
FADS2	CIRBP	-0.573781	3.28e-08
FN1	CIRBP	-0.527495	1.04e-06
FSTL1	CIRBP	-0.42736	0.00014206
FTH1	CIRBP	0.462553	2.99e-05
GAA	CIRBP	-0.392983	0.000557697
GABRG2	CIRBP	-0.317741	0.00649186
GADD45G	CIRBP	0.314066	0.00752259
HMOX1	CIRBP	0.430765	0.000123095
HSPB1	CIRBP	0.371344	0.00122144
IFI35	CIRBP	-0.31909	0.00649584
IFIT1	CIRBP	-0.377643	0.000979035
IGF2R	CIRBP	-0.629644	0
IL1RAP	CIRBP	-0.571715	4.18e-08
ILK	CIRBP	0.300398	0.0107178
INHBA	CIRBP	-0.698984	0
IRAG2	CIRBP	0.314245	0.00748386
ITGB1	CIRBP	-0.507055	3.21e-06
ITM2B	CIRBP	0.374162	0.00110674
KIF14	CIRBP	-0.777659	0
KLF4	CIRBP	0.386085	0.000720611
LAMC1	CIRBP	-0.579404	1.37e-08
LIMS1	CIRBP	-0.662886	0
LOX	CIRBP	-0.560533	1.18e-07
LXN	CIRBP	-0.516057	1.97e-06
MAP3K1	CIRBP	0.336942	0.00378786
MAPK3	CIRBP	0.702172	0
MSN	CIRBP	-0.674528	0
MT1A	CIRBP	0.468289	1.77e-05
MYO1B	CIRBP	-0.664697	0
NDRG1	CIRBP	-0.483899	1.06e-05
NREP	CIRBP	-0.475687	1.6e-05
NUCB1	CIRBP	0.3221	0.00594604
PAK2	CIRBP	-0.748153	0
PDGFB	CIRBP	-0.490657	7.58e-06
PDGFRB	CIRBP	-0.503051	3.98e-06
PEA15	CIRBP	0.3342	0.00412022
PIM1	CIRBP	0.530223	8.85e-07
PLAC8	CIRBP	0.49044	7.67e-06
PLAUR	CIRBP	-0.610198	0
POM121	CIRBP	-0.34435	0.00299669
POSTN	CIRBP	-0.492034	7.08e-06
PTPA	CIRBP	0.373346	0.00113909
PTPN1	CIRBP	-0.626469	0
PTPRN	CIRBP	-0.507938	2.13e-06
RAB10	CIRBP	0.320965	0.00614831
REN	CIRBP	0.392493	0.000508792
ROCK1	CIRBP	-0.365619	0.00148549
RPS12	CIRBP	0.66527	0
RPS23	CIRBP	0.651831	0
RRM2B	CIRBP	-0.391058	0.000599404
RSAD2	CIRBP	-0.420245	0.000191249
SCAMP1	CIRBP	-0.355533	0.00208359
SERPINB1	CIRBP	0.470803	2.02e-05
SERPINE1	CIRBP	-0.674209	0
SFXN3	CIRBP	-0.410886	0.000279438
SLC11A1	CIRBP	-0.574278	3.07e-08
SLC2A2	CIRBP	-0.301178	0.0104896
SP3	CIRBP	-0.307359	0.0090984
SPARC	CIRBP	-0.510357	2.69e-06
TCHH	CIRBP	-0.373066	0.00115046
TCTA	CIRBP	0.367621	0.00138636
THBS1	CIRBP	-0.582694	5.39e-09
THY1	CIRBP	-0.491167	7.39e-06
TMEM126A	CIRBP	0.450299	5.26e-05
TSPO	CIRBP	0.611856	0
UGT1A1	CIRBP	0.306857	0.00892254
VCAM1	CIRBP	-0.422489	0.000174479
VEGFA	CIRBP	-0.450465	5.22e-05
ZXDB	CIRBP	-0.39765	0.000467115
CANX	CLK3	-0.302374	0.0104675
CAST	CLK3	0.300308	0.0110717
CAV1	CLK3	-0.308443	0.00883001
CHP1	CLK3	0.411906	0.000267865
COL1A1	CLK3	-0.301991	0.0105774
COL1A2	CLK3	-0.330898	0.00456505
COL3A1	CLK3	-0.377541	0.000982294
COL6A3	CLK3	-0.312332	0.00791133
CPD	CLK3	-0.301966	0.0105845
CRYAB	CLK3	0.344886	0.00294619
CSK	CLK3	0.47584	1.59e-05
CXCL10	CLK3	-0.3672	0.00140643
DDB2	CLK3	0.320251	0.00628039
ERBB2	CLK3	0.384542	0.000762111
F2R	CLK3	-0.4446	6.77e-05
FADS2	CLK3	-0.307219	0.00913671
GOLGA2	CLK3	0.38203	0.000834926
IFIT1	CLK3	-0.414851	0.000237886
KIF14	CLK3	-0.300231	0.011096
KLF4	CLK3	0.311044	0.0082026
LOX	CLK3	-0.316629	0.00697637
LXN	CLK3	-0.37656	0.00101634
MAPK3	CLK3	0.369406	0.00130526
PDGFB	CLK3	-0.309591	0.00855486
PDGFRB	CLK3	-0.309055	0.00868493
PLD1	CLK3	0.383573	0.000789064
POSTN	CLK3	-0.305459	0.00959675
RAB10	CLK3	0.363413	0.00159985
RRM2B	CLK3	-0.309935	0.00846995
RSAD2	CLK3	-0.300053	0.0111523
SDCBP	CLK3	-0.331994	0.00441086
SPARC	CLK3	-0.376241	0.00102804
THY1	CLK3	-0.311006	0.00821015
TMSB4X	CLK3	-0.324969	0.00546259
UBE2V1	CLK3	0.321564	0.00604201
ACP5	CLK4	-0.38625	0.000716054
AKT1	CLK4	-0.575898	2.46e-08
ALDH9A1	CLK4	0.501635	4.29e-06
APP	CLK4	-0.407226	0.000323325
ARHGEF7	CLK4	0.334812	0.00404265
ARVCF	CLK4	-0.507947	3.06e-06
CAST	CLK4	0.539978	4.87e-07
CAVIN3	CLK4	-0.420793	0.000186923
CCNG2	CLK4	0.612953	0
CCNH	CLK4	0.72705	0
CD151	CLK4	-0.405772	0.000341635
CDKN2B	CLK4	0.388648	0.000655054
CEBPA	CLK4	-0.306696	0.00926922
CHAF1B	CLK4	-0.552347	2.16e-07
CHP1	CLK4	0.426136	0.000149677
CKAP2L	CLK4	-0.40808	0.000312475
COL1A1	CLK4	-0.40298	0.000381016
COL1A2	CLK4	-0.375195	0.00106721
COL3A1	CLK4	-0.336241	0.00386879
COL6A3	CLK4	-0.328985	0.00484087
CSDE1	CLK4	0.31413	0.00750853
CSTB	CLK4	0.305676	0.00953775
CTBS	CLK4	0.513354	2.29e-06
CTSB	CLK4	-0.32201	0.00596239
CXCL10	CLK4	-0.341137	0.00331849
DDIT3	CLK4	-0.386544	0.000707967
DGKZ	CLK4	-0.35334	0.00224281
DLEU2	CLK4	0.431211	0.000120852
DUSP6	CLK4	-0.346288	0.00281802
F2R	CLK4	-0.358797	0.00186686
FADS2	CLK4	-0.62054	0
FAS	CLK4	0.489241	8.13e-06
FOSL2	CLK4	0.526028	1.12e-06
FOXN3	CLK4	0.307959	0.00894395
FTL	CLK4	-0.539761	4.94e-07
GAA	CLK4	-0.550128	2.52e-07
GABRG2	CLK4	-0.350584	0.00230079
GDI1	CLK4	-0.494826	6.13e-06
GOLGA2	CLK4	0.498894	4.96e-06
HNRNPH1	CLK4	0.38458	0.000761151
ID3	CLK4	-0.346072	0.00283631
IFI35	CLK4	-0.553201	2.04e-07
IFIT1	CLK4	-0.351274	0.00239646
INHBA	CLK4	-0.484931	1.01e-05
IRAG2	CLK4	0.301392	0.0107524
IRF7	CLK4	-0.307959	0.00894395
ITM2B	CLK4	0.389668	0.000630735
KIF14	CLK4	-0.380589	0.000880342
LXN	CLK4	-0.306148	0.00940984
MAN2B1	CLK4	-0.364038	0.0015661
MAP3K1	CLK4	0.689408	0
MAPK3	CLK4	0.338204	0.00363935
MLF2	CLK4	-0.649523	0
MSN	CLK4	-0.373716	0.00112427
MT1A	CLK4	0.39988	0.000380853
MTREX	CLK4	0.432856	0.000112622
NMT1	CLK4	-0.506608	3.29e-06
NPRL3	CLK4	-0.457108	3.86e-05
NXN	CLK4	-0.316362	0.00702863
PAK2	CLK4	-0.330299	0.00464847
PDGFB	CLK4	-0.323464	0.00570949
PIM1	CLK4	0.428954	0.000132822
PLAC8	CLK4	0.339543	0.00349079
PLAUR	CLK4	-0.460768	3.25e-05
PLD1	CLK4	0.440086	8.25e-05
PPIE	CLK4	-0.587986	0
PRLR	CLK4	0.402495	0.00038854
PYCR1	CLK4	-0.51241	2.41e-06
RAB10	CLK4	0.37633	0.00102464
RAB2A	CLK4	0.376139	0.00103138
RARA	CLK4	-0.348609	0.00261057
RB1	CLK4	0.436209	9.73e-05
RSAD2	CLK4	-0.346633	0.0027881
SCAMP1	CLK4	0.316884	0.00692429
SERPINB1	CLK4	0.444676	6.75e-05
SERPINE1	CLK4	-0.456292	4.01e-05
SLC11A1	CLK4	-0.384376	0.000766667
SPARC	CLK4	-0.38282	0.000811066
SUCLA2	CLK4	0.307959	0.00894395
SYNJ1	CLK4	0.430076	0.000126638
TCN2	CLK4	-0.365237	0.00150386
TGFB1	CLK4	-0.581763	7.55e-09
THY1	CLK4	-0.519283	1.64e-06
UBE2L3	CLK4	-0.377121	0.000997067
VARS1	CLK4	-0.369763	0.00128944
VLDLR	CLK4	0.455183	4.21e-05
YME1L1	CLK4	0.350203	0.00248003
CALD1	CLNS1A	-0.323936	0.00563228
CASP1	CLNS1A	0.307002	0.00919118
CCN2	CLNS1A	-0.318402	0.0066263
CDKN2B	CLNS1A	0.3805	0.000883287
COL1A1	CLNS1A	-0.360621	0.00175504
COL1A2	CLNS1A	-0.370044	0.00127719
COL3A1	CLNS1A	-0.330528	0.00461456
COL6A3	CLNS1A	-0.367392	0.00139722
CSPG4	CLNS1A	-0.454171	3.55e-05
FN1	CLNS1A	-0.413308	0.000253057
FSTL1	CLNS1A	-0.393417	0.000549024
INHBA	CLNS1A	-0.350458	0.0024584
ITM2B	CLNS1A	0.39751	0.000469726
LAMC1	CLNS1A	-0.310687	0.00828563
PDGFB	CLNS1A	-0.385192	0.000744347
PDGFRB	CLNS1A	-0.398326	0.000455198
PDLIM7	CLNS1A	-0.408935	0.000301853
PHLDB1	CLNS1A	-0.391784	0.000583193
PMP22	CLNS1A	-0.351618	0.0023709
RARA	CLNS1A	-0.319294	0.00646151
RPS12	CLNS1A	0.373678	0.00112559
RPS23	CLNS1A	0.381265	0.000858908
SERPINE1	CLNS1A	-0.343904	0.00303723
SFXN3	CLNS1A	-0.309629	0.00854559
SLC11A1	CLNS1A	-0.34101	0.00333212
SPARC	CLNS1A	-0.305319	0.00963538
SUCLA2	CLNS1A	0.329776	0.00472186
THBS1	CLNS1A	-0.366665	0.00143366
THY1	CLNS1A	-0.339989	0.00344265
TMEM126A	CLNS1A	0.559704	1.26e-07
VCAM1	CLNS1A	-0.365186	0.00150632
ACP5	CPEB2	-0.354385	0.00216542
AKT1	CPEB2	-0.628318	0
ALDH9A1	CPEB2	0.777684	0
ANXA4	CPEB2	-0.355788	0.0020653
ANXA6	CPEB2	-0.406333	0.000334219
APP	CPEB2	-0.581037	9.32e-09
ARF4	CPEB2	0.405683	0.000342958
ARVCF	CPEB2	-0.654649	0
B3GALT1	CPEB2	-0.36488	0.00152187
CASP3	CPEB2	0.381762	0.000843538
CAST	CPEB2	0.825616	0
CAVIN3	CPEB2	-0.62527	0
CCNG2	CPEB2	0.780285	0
CCNH	CPEB2	0.573577	3.36e-08
CD151	CPEB2	-0.601783	0
CDH2	CPEB2	-0.373525	0.00113193
CDKN1B	CPEB2	0.369865	0.00128513
CDKN2B	CPEB2	0.600686	0
CFB	CPEB2	-0.412365	0.000262939
CHAF1B	CPEB2	-0.469541	2.14e-05
CHP1	CPEB2	0.700935	0
CKAP2L	CPEB2	-0.382667	0.000815384
COL1A1	CPEB2	-0.685659	0
COL1A2	CPEB2	-0.65229	0
COL3A1	CPEB2	-0.636364	0
COL6A3	CPEB2	-0.596376	0
CRYAB	CPEB2	0.537836	5.57e-07
CSDE1	CPEB2	0.54949	2.64e-07
CSK	CPEB2	0.423484	0.000167418
CSPG4	CPEB2	-0.319321	0.00619226
CSTB	CPEB2	0.700476	0
CTBS	CPEB2	0.593265	0
CXCL10	CPEB2	-0.406805	0.000328479
DDIT3	CPEB2	-0.533437	7.27e-07
DDX5	CPEB2	0.311911	0.0080103
DGKZ	CPEB2	-0.611244	0
DLEU2	CPEB2	0.350394	0.00246355
DUSP1	CPEB2	0.403975	0.000366246
DUSP6	CPEB2	-0.479385	1.33e-05
ERBB2	CPEB2	0.526844	1.07e-06
F2R	CPEB2	-0.588203	0
FADS2	CPEB2	-0.708611	0
FAS	CPEB2	0.676746	0
FCGRT	CPEB2	-0.389757	0.000628823
FN1	CPEB2	-0.494826	6.13e-06
FOSL2	CPEB2	0.678098	0
FOXN3	CPEB2	0.384261	0.000769735
FSTL1	CPEB2	-0.490771	7.54e-06
FTH1	CPEB2	0.342629	0.00316447
FTL	CPEB2	-0.55885	1.34e-07
GAA	CPEB2	-0.754541	0
GABRG2	CPEB2	-0.38474	0.000684131
GDI1	CPEB2	-0.607941	0
GM2A	CPEB2	0.364013	0.00156766
GOLGA2	CPEB2	0.646335	0
GPM6B	CPEB2	0.421342	0.000182831
HMOX1	CPEB2	0.56446	8.5e-08
HNRNPH1	CPEB2	0.338357	0.00362177
ID3	CPEB2	-0.471211	1.99e-05
IFI35	CPEB2	-0.740948	0
IFIT1	CPEB2	-0.453372	4.58e-05
INHBA	CPEB2	-0.607406	0
ITM2B	CPEB2	0.566653	6.98e-08
KIF14	CPEB2	-0.422515	0.000174276
KLF4	CPEB2	0.52182	1.43e-06
LAMC1	CPEB2	-0.39306	0.000556149
LAMP2	CPEB2	0.463407	2.87e-05
LOX	CPEB2	-0.407545	0.000319182
LXN	CPEB2	-0.349094	0.00257149
MAN2B1	CPEB2	-0.617199	0
MAP3K1	CPEB2	0.7626	0
MAPK3	CPEB2	0.538983	5.19e-07
MLF2	CPEB2	-0.438594	8.8e-05
MSN	CPEB2	-0.405007	0.0003518
MT1A	CPEB2	0.414739	0.000207615
MTREX	CPEB2	0.402393	0.000390102
NIBAN1	CPEB2	0.349094	0.00257149
NMT1	CPEB2	-0.531129	8.38e-07
NPRL3	CPEB2	-0.579379	1.37e-08
NREP	CPEB2	-0.364064	0.00156454
PAK2	CPEB2	-0.321704	0.00601785
PDGFB	CPEB2	-0.538754	5.26e-07
PDGFRB	CPEB2	-0.513876	2.22e-06
PDLIM7	CPEB2	-0.458881	3.55e-05
PEA15	CPEB2	0.485059	1e-05
PERP	CPEB2	0.699494	0
PHLDB1	CPEB2	-0.311631	0.00807289
PIM1	CPEB2	0.798277	0
PLAC8	CPEB2	0.365351	0.00149836
PLAUR	CPEB2	-0.609905	0
PLD1	CPEB2	0.682561	0
PLS3	CPEB2	0.426595	0.000146789
PMAIP1	CPEB2	0.352906	0.00227521
PMP22	CPEB2	-0.428508	0.00013543
POM121	CPEB2	-0.354934	0.00212645
POSTN	CPEB2	-0.57906	1.46e-08
PPIE	CPEB2	-0.503242	3.94e-06
PPP2R5E	CPEB2	0.31436	0.00745958
PTPRN	CPEB2	-0.500797	3.18e-06
PYCR1	CPEB2	-0.7328	0
RAB10	CPEB2	0.77377	0
RAB2A	CPEB2	0.531167	8.37e-07
RARA	CPEB2	-0.459926	3.39e-05
RB1	CPEB2	0.623192	0
REN	CPEB2	0.334578	0.00386844
RPS12	CPEB2	0.368743	0.00133526
RPS23	CPEB2	0.362023	0.00167607
RSAD2	CPEB2	-0.50022	4.63e-06
SEPTIN4	CPEB2	-0.473583	1.77e-05
SERPINB1	CPEB2	0.735402	0
SERPINE1	CPEB2	-0.536459	6.06e-07
SFN	CPEB2	0.376228	0.00102833
SFXN3	CPEB2	-0.606373	0
SLC11A1	CPEB2	-0.495795	5.84e-06
SLC2A2	CPEB2	-0.30507	0.00938646
SNCA	CPEB2	0.373793	0.00112149
SPARC	CPEB2	-0.618691	0
SUCLA2	CPEB2	0.472206	1.89e-05
SYNJ1	CPEB2	0.345294	0.0029082
TCN2	CPEB2	-0.585066	5.17e-10
TGFB1	CPEB2	-0.530402	8.76e-07
THY1	CPEB2	-0.716211	0
TMEM126A	CPEB2	0.362712	0.00163917
TSPO	CPEB2	0.448042	5.82e-05
UBE2V1	CPEB2	0.342973	0.00313062
UGT1A1	CPEB2	0.362165	0.00154709
VAMP3	CPEB2	0.423203	0.000169334
VCAM1	CPEB2	-0.453793	4.5e-05
VLDLR	CPEB2	0.696268	0
WFS1	CPEB2	-0.563198	9.45e-08
YME1L1	CPEB2	0.642038	0
ZFP36L1	CPEB2	0.411128	0.000276731
ACP5	CPEB3	-0.399371	0.000438028
AKT1	CPEB3	-0.673712	0
ALDH9A1	CPEB3	0.747426	0
ANXA4	CPEB3	-0.349604	0.00252972
ANXA6	CPEB3	-0.336955	0.00378698
APP	CPEB3	-0.695044	0
ARPC4	CPEB3	0.428865	0.000133299
ARVCF	CPEB3	-0.633227	0
CANX	CPEB3	-0.304758	0.00978971
CAST	CPEB3	0.806043	0
CAV1	CPEB3	-0.323923	0.00563465
CAVIN3	CPEB3	-0.566322	7.19e-08
CCN2	CPEB3	-0.31983	0.0063586
CCNG2	CPEB3	0.75398	0
CCNH	CPEB3	0.452097	4.85e-05
CD151	CPEB3	-0.520877	1.5e-06
CDH2	CPEB3	-0.394921	0.000518162
CDKN1B	CPEB3	0.390637	0.000608896
CDKN2B	CPEB3	0.59491	0
CFB	CPEB3	-0.306212	0.00939568
CHAF1B	CPEB3	-0.44386	6.99e-05
CHP1	CPEB3	0.735899	0
CKAP2L	CPEB3	-0.616854	0
COL1A1	CPEB3	-0.735516	0
COL1A2	CPEB3	-0.710868	0
COL3A1	CPEB3	-0.7347	0
COL6A3	CPEB3	-0.680023	0
CPD	CPEB3	-0.365759	0.00147839
CRYAB	CPEB3	0.606896	0
CSDE1	CPEB3	0.385817	0.000727534
CSK	CPEB3	0.591212	0
CSPG4	CPEB3	-0.424263	0.000137852
CSTB	CPEB3	0.724206	0
CTBS	CPEB3	0.426047	0.000150212
CXCL10	CPEB3	-0.522802	1.35e-06
DDB2	CPEB3	0.483248	1.1e-05
DDIT3	CPEB3	-0.382578	0.000818067
DGKZ	CPEB3	-0.52789	1.02e-06
DLEU2	CPEB3	0.467118	2.41e-05
DUSP1	CPEB3	0.384083	0.000774826
DUSP6	CPEB3	-0.713776	0
EDN1	CPEB3	-0.311567	0.00808516
ELAVL4	CPEB3	0.326728	0.00518322
ERBB2	CPEB3	0.643504	0
F2R	CPEB3	-0.729664	0
FADS2	CPEB3	-0.826776	0
FAS	CPEB3	0.489892	7.88e-06
FN1	CPEB3	-0.587795	0
FOSL2	CPEB3	0.535694	6.37e-07
FOXN3	CPEB3	0.485926	9.62e-06
FSTL1	CPEB3	-0.573258	3.5e-08
FTH1	CPEB3	0.37837	0.000953042
FTL	CPEB3	-0.488693	8.37e-06
FZD1	CPEB3	-0.344937	0.00294126
GAA	CPEB3	-0.727942	0
GABRG2	CPEB3	-0.303172	0.00990373
GAS1	CPEB3	-0.400761	0.000415414
GDI1	CPEB3	-0.631786	0
GM2A	CPEB3	0.315163	0.00728501
GOLGA2	CPEB3	0.510306	2.7e-06
GPM6B	CPEB3	0.379684	0.000909263
HMOX1	CPEB3	0.503637	3.85e-06
HSPB1	CPEB3	0.412913	0.000257086
ID3	CPEB3	-0.503178	3.95e-06
IFI35	CPEB3	-0.675357	0
IFIT1	CPEB3	-0.492251	7.01e-06
INHBA	CPEB3	-0.733999	0
IRAG2	CPEB3	0.382629	0.000816582
ITM2B	CPEB3	0.426965	0.00014447
KIF14	CPEB3	-0.676007	0
KLF4	CPEB3	0.502184	4.17e-06
LAMC1	CPEB3	-0.577096	2.05e-08
LOX	CPEB3	-0.562369	1.02e-07
LXN	CPEB3	-0.54425	3.72e-07
MAN2B1	CPEB3	-0.546825	3.13e-07
MAP3K1	CPEB3	0.749441	0
MAPK3	CPEB3	0.670218	0
MLF2	CPEB3	-0.358275	0.00189896
MSN	CPEB3	-0.61864	0
MT1A	CPEB3	0.514435	1.46e-06
MTREX	CPEB3	0.4973	5.4e-06
MYO1B	CPEB3	-0.510727	2.64e-06
NIBAN1	CPEB3	0.375591	0.00105198
NMT1	CPEB3	-0.483312	1.1e-05
NPRL3	CPEB3	-0.30027	0.0110839
NREP	CPEB3	-0.536408	6.08e-07
PAK2	CPEB3	-0.49934	4.86e-06
PDGFB	CPEB3	-0.641553	0
PDGFRB	CPEB3	-0.610122	0
PDLIM7	CPEB3	-0.432295	0.000115439
PEA15	CPEB3	0.471313	1.98e-05
PERP	CPEB3	0.577198	2.02e-08
PHLDB1	CPEB3	-0.353314	0.0022446
PIM1	CPEB3	0.747706	0
PLAC8	CPEB3	0.528196	9.98e-07
PLAUR	CPEB3	-0.688758	0
PLD1	CPEB3	0.627973	0
PMP22	CPEB3	-0.415604	0.000231077
POSTN	CPEB3	-0.680585	0
PPIE	CPEB3	-0.431912	0.000117365
PRLR	CPEB3	0.323859	0.00564573
PTPN1	CPEB3	-0.339275	0.00351914
PTPRN	CPEB3	-0.626954	2.53e-10
PYCR1	CPEB3	-0.670945	0
RAB10	CPEB3	0.712845	0
RAB2A	CPEB3	0.509516	2.81e-06
RARA	CPEB3	-0.443171	7.21e-05
RB1	CPEB3	0.487061	9.07e-06
REN	CPEB3	0.463332	2.27e-05
RPS12	CPEB3	0.53197	7.97e-07
RPS23	CPEB3	0.495222	6.01e-06
RSAD2	CPEB3	-0.537249	5.78e-07
SEPTIN4	CPEB3	-0.46796	2.32e-05
SERPINB1	CPEB3	0.716224	0
SERPINE1	CPEB3	-0.655707	0
SFXN3	CPEB3	-0.649944	0
SLC11A1	CPEB3	-0.584824	9.76e-10
SLC2A2	CPEB3	-0.302484	0.010101
SNCA	CPEB3	0.35714	0.00197289
SPARC	CPEB3	-0.715918	0
SUCLA2	CPEB3	0.311006	0.00821015
TCN2	CPEB3	-0.474781	1.67e-05
TGFB1	CPEB3	-0.480354	1.27e-05
THBS1	CPEB3	-0.426455	0.000147632
THY1	CPEB3	-0.743078	0
TMEM126A	CPEB3	0.363949	0.00157056
TSPO	CPEB3	0.585193	2.76e-10
UBE2V1	CPEB3	0.31538	0.00723721
UGT1A1	CPEB3	0.346015	0.00267254
UGT1A6	CPEB3	0.322992	0.00578875
VAMP3	CPEB3	0.366678	0.00143298
VCAM1	CPEB3	-0.573947	3.21e-08
VEGFD	CPEB3	0.327583	0.0050527
VLDLR	CPEB3	0.65841	0
WFS1	CPEB3	-0.469452	2.15e-05
YME1L1	CPEB3	0.415935	0.000227954
AKT1	CPEB4	-0.620348	0
ALDH9A1	CPEB4	0.783231	0
ANXA4	CPEB4	-0.316859	0.00692939
APP	CPEB4	-0.637154	0
ARF4	CPEB4	0.490975	7.45e-06
ARPC4	CPEB4	0.353799	0.00220745
ARVCF	CPEB4	-0.729154	0
B3GALT1	CPEB4	-0.367315	0.00140065
CASP1	CPEB4	0.353072	0.00226269
CASP3	CPEB4	0.49146	7.28e-06
CAST	CPEB4	0.845469	0
CAVIN3	CPEB4	-0.566283	7.22e-08
CCNG2	CPEB4	0.783894	0
CCNH	CPEB4	0.560711	1.16e-07
CD151	CPEB4	-0.553749	1.96e-07
CDH2	CPEB4	-0.405122	0.000350291
CDKN1B	CPEB4	0.573666	3.32e-08
CDKN2B	CPEB4	0.613182	0
CFB	CPEB4	-0.346543	0.00279609
CHAF1B	CPEB4	-0.551518	2.29e-07
CHP1	CPEB4	0.79384	0
CKAP2L	CPEB4	-0.4592	3.5e-05
COL1A1	CPEB4	-0.692685	0
COL1A2	CPEB4	-0.636976	0
COL3A1	CPEB4	-0.637779	0
COL6A3	CPEB4	-0.599832	0
CRYAB	CPEB4	0.516924	1.87e-06
CSDE1	CPEB4	0.579353	1.38e-08
CSK	CPEB4	0.523376	1.3e-06
CSPG4	CPEB4	-0.421815	0.000153524
CSTB	CPEB4	0.708101	0
CTBS	CPEB4	0.616854	0
CXCL10	CPEB4	-0.416624	0.000221778
DDIT3	CPEB4	-0.410605	0.000282362
DGKZ	CPEB4	-0.60747	0
DLEU2	CPEB4	0.326027	0.00529389
DUSP1	CPEB4	0.456968	3.88e-05
DUSP6	CPEB4	-0.524294	1.24e-06
ERBB2	CPEB4	0.579213	1.42e-08
F2R	CPEB4	-0.531511	8.2e-07
FADS2	CPEB4	-0.733234	0
FAS	CPEB4	0.623192	0
FN1	CPEB4	-0.494775	6.15e-06
FOSL2	CPEB4	0.687865	0
FSTL1	CPEB4	-0.466404	2.49e-05
FTH1	CPEB4	0.458715	3.58e-05
FTL	CPEB4	-0.42838	0.000136067
GAA	CPEB4	-0.739189	0
GABRG2	CPEB4	-0.36162	0.00157813
GDI1	CPEB4	-0.618818	0
GM2A	CPEB4	0.383458	0.00079233
GOLGA2	CPEB4	0.629006	0
GPM6B	CPEB4	0.312434	0.00788765
HMOX1	CPEB4	0.592385	0
ID3	CPEB4	-0.450516	5.21e-05
IFI35	CPEB4	-0.677869	0
IFIT1	CPEB4	-0.405568	0.000344436
INHBA	CPEB4	-0.659252	0
IRAG2	CPEB4	0.456598	3.95e-05
ITM2B	CPEB4	0.558148	1.41e-07
KIF14	CPEB4	-0.487061	9.07e-06
KLF4	CPEB4	0.591505	0
LAMC1	CPEB4	-0.473404	1.78e-05
LAMP2	CPEB4	0.475496	1.61e-05
LOX	CPEB4	-0.474093	1.73e-05
LXN	CPEB4	-0.349642	0.00252658
MAN2B1	CPEB4	-0.481157	1.22e-05
MAP3K1	CPEB4	0.766017	0
MAPK3	CPEB4	0.620157	0
MLF2	CPEB4	-0.409432	0.000296004
MSN	CPEB4	-0.487392	8.93e-06
MT1A	CPEB4	0.491879	5.19e-06
MTREX	CPEB4	0.428253	0.000136777
MYL12A	CPEB4	0.356005	0.00205033
MYO1B	CPEB4	-0.344236	0.00300695
MYO1C	CPEB4	-0.322775	0.00582589
NIBAN1	CPEB4	0.371561	0.00121229
NMT1	CPEB4	-0.578155	1.73e-08
NPRL3	CPEB4	-0.637728	0
NREP	CPEB4	-0.467169	2.41e-05
NXN	CPEB4	-0.336088	0.00388729
PAK2	CPEB4	-0.368055	0.0013672
PDGFB	CPEB4	-0.596223	0
PDGFRB	CPEB4	-0.519079	1.66e-06
PDLIM7	CPEB4	-0.457746	3.75e-05
PEA15	CPEB4	0.535923	6.27e-07
PERP	CPEB4	0.664799	0
PHLDB1	CPEB4	-0.348227	0.00264443
PIM1	CPEB4	0.814407	0
PLAC8	CPEB4	0.515764	2e-06
PLAUR	CPEB4	-0.602841	0
PLD1	CPEB4	0.637983	0
PLS3	CPEB4	0.363005	0.00162295
PMAIP1	CPEB4	0.319192	0.00647981
PMP22	CPEB4	-0.363018	0.00162229
POM121	CPEB4	-0.457249	3.84e-05
POSTN	CPEB4	-0.53642	6.08e-07
PPIE	CPEB4	-0.510242	2.71e-06
PTPRN	CPEB4	-0.562333	6.83e-08
PYCR1	CPEB4	-0.673495	0
RAB10	CPEB4	0.750155	0
RAB2A	CPEB4	0.584683	1.24e-09
RABIF	CPEB4	0.341214	0.00331058
RARA	CPEB4	-0.444676	6.75e-05
RB1	CPEB4	0.554501	1.85e-07
REN	CPEB4	0.415764	0.000198795
RPS12	CPEB4	0.448744	5.64e-05
RPS23	CPEB4	0.425575	0.000153291
RSAD2	CPEB4	-0.440749	8.03e-05
SEPTIN4	CPEB4	-0.426276	0.000148778
SERPINB1	CPEB4	0.787528	0
SERPINE1	CPEB4	-0.59556	0
SFXN3	CPEB4	-0.564677	8.33e-08
SLC11A1	CPEB4	-0.5062	3.37e-06
SNCA	CPEB4	0.329036	0.00483401
SPARC	CPEB4	-0.617148	0
SUCLA2	CPEB4	0.432932	0.000112289
SYNJ1	CPEB4	0.301239	0.0107952
TCN2	CPEB4	-0.455578	4.14e-05
TGFB1	CPEB4	-0.490478	7.65e-06
THY1	CPEB4	-0.689077	0
TMEM126A	CPEB4	0.381711	0.000845247
TSPO	CPEB4	0.512538	2.39e-06
UGT1A1	CPEB4	0.417358	0.000185617
UGT1A6	CPEB4	0.336483	0.00384117
VAMP3	CPEB4	0.477319	1.47e-05
VARS1	CPEB4	-0.340946	0.00333826
VCAM1	CPEB4	-0.377924	0.000968669
VLDLR	CPEB4	0.658002	0
WFS1	CPEB4	-0.52409	1.25e-06
YME1L1	CPEB4	0.640176	0
ZFP36L1	CPEB4	0.339683	0.00347557
AKT1	CPSF1	0.447532	5.95e-05
ALDH9A1	CPSF1	-0.59199	0
ANXA4	CPSF1	0.396426	0.000489979
APP	CPSF1	0.455706	4.12e-05
ARF4	CPSF1	-0.394692	0.000522677
ARVCF	CPSF1	0.563529	9.19e-08
CASP3	CPSF1	-0.353582	0.00222449
CAST	CPSF1	-0.654432	0
CCNG2	CPSF1	-0.535107	6.59e-07
CD151	CPSF1	0.345485	0.00289082
CDKN1B	CPSF1	-0.477166	1.49e-05
CDKN2B	CPSF1	-0.385804	0.00072784
CFB	CPSF1	0.32794	0.0049979
CHAF1B	CPSF1	0.322954	0.00579444
CHP1	CPSF1	-0.558952	1.33e-07
COL1A1	CPSF1	0.516554	1.91e-06
COL1A2	CPSF1	0.438798	8.72e-05
COL3A1	CPSF1	0.449062	5.56e-05
COL6A3	CPSF1	0.40933	0.000297082
CRYAB	CPSF1	-0.462018	3.07e-05
CSDE1	CPSF1	-0.474526	1.69e-05
CSPG4	CPSF1	0.337829	0.00348944
CSTB	CPSF1	-0.610211	0
CTBS	CPSF1	-0.398606	0.000450394
DDIT3	CPSF1	0.33114	0.00452866
DGKZ	CPSF1	0.637715	0
DLEU2	CPSF1	-0.384096	0.000774501
DUSP1	CPSF1	-0.333206	0.00425098
DUSP6	CPSF1	0.422731	0.000172767
ERBB2	CPSF1	-0.314411	0.00744867
F2R	CPSF1	0.352792	0.00228338
FADS2	CPSF1	0.406984	0.000326334
FAS	CPSF1	-0.410733	0.000281142
FN1	CPSF1	0.330821	0.00457615
FOSL2	CPSF1	-0.387194	0.000691145
FTH1	CPSF1	-0.410019	0.000289158
GAA	CPSF1	0.615426	0
GCN1	CPSF1	0.424988	0.000157033
GDI1	CPSF1	0.537453	5.71e-07
GM2A	CPSF1	-0.353748	0.00221161
GPM6B	CPSF1	-0.31158	0.00808223
HMOX1	CPSF1	-0.435253	0.000101413
IFI35	CPSF1	0.447545	5.95e-05
INHBA	CPSF1	0.447647	5.92e-05
ITM2B	CPSF1	-0.455476	4.16e-05
KIF14	CPSF1	0.312932	0.00777504
KLF4	CPSF1	-0.414048	0.000245671
LAMP2	CPSF1	-0.390305	0.000616099
LOX	CPSF1	0.446767	6.15e-05
MAN2B1	CPSF1	0.467603	2.36e-05
MAP3K1	CPSF1	-0.46203	3.07e-05
MAPK3	CPSF1	-0.424262	0.000161878
MSN	CPSF1	0.360659	0.0017528
MT1A	CPSF1	-0.309132	0.00836283
MTREX	CPSF1	-0.332619	0.00432913
MYL12A	CPSF1	-0.309425	0.00859551
MYO1C	CPSF1	0.39232	0.000571326
NIBAN1	CPSF1	-0.360506	0.00176165
NMT1	CPSF1	0.398555	0.000451274
NPRL3	CPSF1	0.403503	0.000373397
PDGFB	CPSF1	0.364306	0.00155087
PDGFRB	CPSF1	0.330528	0.00461456
PDLIM7	CPSF1	0.365415	0.00149549
PEA15	CPSF1	-0.467603	2.36e-05
PERP	CPSF1	-0.604588	0
PEX19	CPSF1	-0.304503	0.00985947
PHLDB1	CPSF1	0.329699	0.00473399
PIM1	CPSF1	-0.605315	0
PLAC8	CPSF1	-0.308239	0.00887887
PLAUR	CPSF1	0.481017	1.23e-05
PLD1	CPSF1	-0.487035	9.08e-06
PLS3	CPSF1	-0.386518	0.000708615
POM121	CPSF1	0.501074	4.42e-06
POSTN	CPSF1	0.413908	0.000247027
PTPRN	CPSF1	0.408178	0.000272236
PYCR1	CPSF1	0.409139	0.000299355
RAB10	CPSF1	-0.606309	0
RAB2A	CPSF1	-0.361182	0.00172283
RABIF	CPSF1	-0.324153	0.00559577
RARA	CPSF1	0.42838	0.000136067
RB1	CPSF1	-0.50541	3.51e-06
REN	CPSF1	-0.387323	0.000620553
RPS12	CPSF1	-0.407009	0.000326025
RPS23	CPSF1	-0.358581	0.00188014
RSAD2	CPSF1	0.367366	0.00139845
SERPINB1	CPSF1	-0.566883	6.85e-08
SERPINE1	CPSF1	0.464938	2.67e-05
SFXN3	CPSF1	0.458906	3.55e-05
SLC11A1	CPSF1	0.388622	0.000655608
SLC2A2	CPSF1	0.332721	0.0041009
SNCA	CPSF1	-0.44386	6.99e-05
SPARC	CPSF1	0.405989	0.000338939
SUCLA2	CPSF1	-0.314615	0.00740582
TGFB1	CPSF1	0.43269	0.000113375
THY1	CPSF1	0.461444	3.15e-05
TMEM126A	CPSF1	-0.413971	0.000246424
TSPAN7	CPSF1	-0.324344	0.0055639
TSPO	CPSF1	-0.428661	0.000134568
UGT1A1	CPSF1	-0.375942	0.000949852
UGT1A6	CPSF1	-0.328042	0.00498399
VAMP3	CPSF1	-0.3697	0.00129192
VARS1	CPSF1	0.553214	2.03e-07
VEGFD	CPSF1	-0.380691	0.000876856
VLDLR	CPSF1	-0.380946	0.000868654
WFS1	CPSF1	0.409815	0.000291498
YME1L1	CPSF1	-0.475202	1.64e-05
ADM	CPSF2	0.318427	0.00662169
ATRX	CPSF2	0.372938	0.00115567
CANX	CPSF2	0.473851	1.75e-05
CD47	CPSF2	0.336113	0.0038843
CHAF1B	CPSF2	0.306696	0.00926922
CKAP2L	CPSF2	0.643747	0
CSK	CPSF2	-0.392562	0.000566606
CTSB	CPSF2	0.300257	0.0110882
CXCL10	CPSF2	0.317318	0.00683809
FADS2	CPSF2	0.330248	0.00465532
FBLN5	CPSF2	-0.416777	0.00022048
FCGRT	CPSF2	-0.484957	1.01e-05
HNRNPH1	CPSF2	0.325058	0.00544851
IFIT1	CPSF2	0.309642	0.00854214
IGF2R	CPSF2	0.395176	0.000513407
IL1RAP	CPSF2	0.497504	5.34e-06
ILK	CPSF2	-0.325429	0.00515118
IMPACT	CPSF2	0.437	9.4e-05
ITGB1	CPSF2	0.451791	4.92e-05
JPH2	CPSF2	-0.325249	0.00541968
KIF14	CPSF2	0.639067	0
LAMP2	CPSF2	0.459034	3.53e-05
LIMS1	CPSF2	0.385192	0.000744347
LOX	CPSF2	0.39742	0.000471432
LXN	CPSF2	0.394411	0.000528209
MAPK3	CPSF2	-0.358581	0.00188014
MGP	CPSF2	-0.307538	0.00905457
MSN	CPSF2	0.363974	0.00156957
MT1A	CPSF2	-0.354251	0.00203064
MYO1B	CPSF2	0.560979	1.14e-07
NCAM1	CPSF2	-0.427424	0.000141677
PAK2	CPSF2	0.452582	4.75e-05
PLS3	CPSF2	0.544811	3.58e-07
PMAIP1	CPSF2	0.571116	4.46e-08
PPP2R5E	CPSF2	0.333907	0.00416018
PTPN1	CPSF2	0.306365	0.00935495
REN	CPSF2	-0.319015	0.00625083
RRM2B	CPSF2	0.425549	0.000153456
SCAMP1	CPSF2	0.306913	0.00921394
SERINC3	CPSF2	0.41962	0.000196275
SP3	CPSF2	0.49109	7.41e-06
TCHH	CPSF2	0.371383	0.00121953
VEGFA	CPSF2	0.33712	0.00376671
AKAP12	CPSF3	-0.489394	8.08e-06
AKT1	CPSF3	0.399244	0.000440012
ALDH9A1	CPSF3	-0.37012	0.00127389
AQP1	CPSF3	-0.316821	0.00693583
ARVCF	CPSF3	0.39983	0.000430285
CAST	CPSF3	-0.461087	3.21e-05
CCNG2	CPSF3	-0.409611	0.000293883
CCNH	CPSF3	-0.515356	2.05e-06
CD3E	CPSF3	-0.332224	0.00438153
CD48	CPSF3	-0.418536	0.000205384
CHAF1B	CPSF3	0.607635	0
CHP1	CPSF3	-0.449726	5.4e-05
CKAP2L	CPSF3	0.638799	0
CSK	CPSF3	-0.339352	0.00351061
CTBS	CPSF3	-0.319741	0.00637484
CTSB	CPSF3	0.321424	0.0060657
CXCL10	CPSF3	0.329687	0.00473601
CYFIP2	CPSF3	-0.458205	3.67e-05
DUSP1	CPSF3	-0.395482	0.000507789
FADS2	CPSF3	0.58045	1.08e-08
FAS	CPSF3	-0.352728	0.002288
FBLN5	CPSF3	-0.360978	0.00173475
FOSL2	CPSF3	-0.458779	3.57e-05
FOXN3	CPSF3	-0.509337	2.84e-06
GAA	CPSF3	0.423522	0.000167133
GDI1	CPSF3	0.463765	2.82e-05
GOLGA2	CPSF3	-0.380359	0.000887968
IFI35	CPSF3	0.318223	0.00665889
ILK	CPSF3	-0.307947	0.00865593
INHBA	CPSF3	0.356375	0.00202604
IRAG2	CPSF3	-0.487762	8.76e-06
ITGAL	CPSF3	-0.402674	0.000385732
JPH2	CPSF3	-0.390497	0.000611693
KIF14	CPSF3	0.571499	4.28e-08
KLF4	CPSF3	-0.454596	4.33e-05
LOX	CPSF3	0.379582	0.000912489
LYZ	CPSF3	-0.373474	0.00113417
MAP3K1	CPSF3	-0.45137	5.01e-05
MAPK3	CPSF3	-0.409815	0.000291498
MLF2	CPSF3	0.523937	1.26e-06
MT1A	CPSF3	-0.449266	4.48e-05
MYO1B	CPSF3	0.476528	1.54e-05
NCAM1	CPSF3	-0.478658	1.38e-05
NIBAN1	CPSF3	-0.417797	0.000211589
NMT1	CPSF3	0.526398	1.1e-06
NPRL3	CPSF3	0.336993	0.00378222
NREP	CPSF3	0.35093	0.00242149
PAK2	CPSF3	0.367341	0.00139951
PDGFRA	CPSF3	-0.333831	0.00416975
PIM1	CPSF3	-0.445441	6.52e-05
PLA1A	CPSF3	-0.350764	0.00243388
PLAC8	CPSF3	-0.431632	0.000118715
PPIE	CPSF3	0.447991	5.83e-05
PYCR1	CPSF3	0.432881	0.000112511
ROCK1	CPSF3	-0.379531	0.000914075
SERPINB1	CPSF3	-0.368616	0.00134117
SERPINE1	CPSF3	0.324714	0.00550552
SPARC	CPSF3	0.307181	0.00914695
SUMO1	CPSF3	0.403273	0.000376893
SYNJ1	CPSF3	-0.341201	0.00331187
TGFB1	CPSF3	0.385664	0.000731852
TGFBR2	CPSF3	-0.557804	1.45e-07
THY1	CPSF3	0.33049	0.00462049
UBE2L3	CPSF3	0.438352	8.89e-05
VEGFD	CPSF3	-0.304401	0.00988366
ANXA4	CSTF3	0.333346	0.00423251
ANXA6	CSTF3	-0.318772	0.00655551
AQP1	CSTF3	-0.519028	1.67e-06
ARHGEF7	CSTF3	0.313658	0.0076114
ARPC4	CSTF3	-0.379429	0.000917381
ATRX	CSTF3	0.335514	0.00395537
CD3E	CSTF3	-0.377095	0.000998031
CD48	CSTF3	-0.363069	0.00161966
CHAF1B	CSTF3	0.334978	0.00402152
CHP1	CSTF3	-0.324446	0.00554672
CKAP2L	CSTF3	0.417554	0.000213627
CSDE1	CSTF3	-0.32604	0.00529214
CSK	CSTF3	-0.381877	0.000839778
ERBB2	CSTF3	-0.338255	0.00363373
FBLN5	CSTF3	-0.32377	0.00566054
FCGRT	CSTF3	-0.512372	2.41e-06
FTH1	CSTF3	-0.395559	0.000506532
GADD45G	CSTF3	-0.342884	0.00314002
HMOX1	CSTF3	-0.301124	0.0108292
HNRNPH1	CSTF3	0.463038	2.92e-05
IGF2R	CSTF3	0.532557	7.69e-07
IL1RAP	CSTF3	0.365453	0.00149403
ILK	CSTF3	-0.379321	0.000838261
INHBA	CSTF3	0.307104	0.00916631
ISCU	CSTF3	-0.463331	2.88e-05
JPH2	CSTF3	-0.334353	0.0041009
KIF14	CSTF3	0.459914	3.39e-05
LIMS1	CSTF3	0.45197	4.88e-05
LOX	CSTF3	0.327863	0.00500948
LYZ	CSTF3	-0.359792	0.00180518
MAPK3	CSTF3	-0.429579	0.000129424
MDM2	CSTF3	0.382438	0.000822425
MGP	CSTF3	-0.401322	0.000406254
MT1A	CSTF3	-0.447735	4.81e-05
MYO1B	CSTF3	0.449101	5.55e-05
NCAM1	CSTF3	-0.308265	0.00887321
NDRG1	CSTF3	0.3951	0.000515002
NMT1	CSTF3	0.317178	0.00686496
NREP	CSTF3	0.369865	0.00128513
NUCB1	CSTF3	-0.303279	0.0102018
PAK2	CSTF3	0.393072	0.000556084
PEA15	CSTF3	-0.343152	0.00311273
PEX19	CSTF3	-0.372479	0.00117457
PIM1	CSTF3	-0.310101	0.00842771
PLAC8	CSTF3	-0.312957	0.00776904
PPP2R5E	CSTF3	0.426774	0.000145715
PTPN1	CSTF3	0.375795	0.00104391
RPS12	CSTF3	-0.420678	0.000187767
RPS23	CSTF3	-0.471453	1.96e-05
SCAMP1	CSTF3	0.358721	0.00187149
SP3	CSTF3	0.323056	0.00577847
TCHH	CSTF3	0.307041	0.00918241
TCTA	CSTF3	-0.482496	1.14e-05
TMSB4X	CSTF3	-0.345052	0.0029309
TSPO	CSTF3	-0.400136	0.00042523
VAMP3	CSTF3	-0.341762	0.00325274
ADM	CTNNBL1	-0.405415	0.000346456
ALDH9A1	CTNNBL1	-0.479665	1.31e-05
ANXA4	CTNNBL1	0.506468	3.32e-06
APP	CTNNBL1	0.444039	6.94e-05
ARVCF	CTNNBL1	0.369598	0.00129659
CASP3	CTNNBL1	-0.313862	0.00756476
CAST	CTNNBL1	-0.409547	0.000294622
CAVIN3	CTNNBL1	0.40627	0.000335112
CCNG2	CTNNBL1	-0.497989	5.2e-06
CD151	CTNNBL1	0.554348	1.87e-07
CDH2	CTNNBL1	0.304274	0.00991778
CDKN1B	CTNNBL1	-0.438951	8.66e-05
CDKN2B	CTNNBL1	-0.318733	0.0065629
CFB	CTNNBL1	0.442126	7.56e-05
COL1A1	CTNNBL1	0.341532	0.00327631
COL1A2	CTNNBL1	0.345498	0.0028903
COL3A1	CTNNBL1	0.325542	0.00537056
CPD	CTNNBL1	0.316846	0.00693224
CRYAB	CTNNBL1	-0.334137	0.00412853
CSDE1	CTNNBL1	-0.464632	2.71e-05
CSTB	CTNNBL1	-0.461533	3.14e-05
CTBS	CTNNBL1	-0.350573	0.00244896
DDX5	CTNNBL1	-0.36187	0.00168465
DGKZ	CTNNBL1	0.439741	8.38e-05
DUSP1	CTNNBL1	-0.362508	0.00164944
F2R	CTNNBL1	0.33661	0.00382775
FADS2	CTNNBL1	0.300206	0.0111048
FAS	CTNNBL1	-0.580322	1.11e-08
FOSL2	CTNNBL1	-0.373665	0.00112613
FTH1	CTNNBL1	-0.306199	0.00939713
GAA	CTNNBL1	0.358313	0.00189644
GDI1	CTNNBL1	0.312842	0.00779624
GOLGA2	CTNNBL1	-0.489726	7.95e-06
HMOX1	CTNNBL1	-0.529599	9.18e-07
ID3	CTNNBL1	0.355304	0.00209975
IFI35	CTNNBL1	0.555037	1.78e-07
ITM2B	CTNNBL1	-0.42708	0.00014377
KLF4	CTNNBL1	-0.316884	0.00692429
LAMP2	CTNNBL1	-0.450248	5.27e-05
MAN2B1	CTNNBL1	0.327009	0.00513993
MAP3K1	CTNNBL1	-0.494826	6.13e-06
MYO1C	CTNNBL1	0.389834	0.000626995
NMT1	CTNNBL1	0.376356	0.0010238
NPRL3	CTNNBL1	0.530937	8.48e-07
PAM	CTNNBL1	0.303763	0.010061
PEA15	CTNNBL1	-0.392575	0.000566409
PERP	CTNNBL1	-0.534877	6.67e-07
PIM1	CTNNBL1	-0.515534	2.02e-06
PLAUR	CTNNBL1	0.440226	8.2e-05
PLD1	CTNNBL1	-0.400493	0.000419579
PLS3	CTNNBL1	-0.439741	8.38e-05
PMAIP1	CTNNBL1	-0.451562	4.97e-05
PMP22	CTNNBL1	0.317866	0.0067281
POM121	CTNNBL1	0.467513	2.37e-05
POSTN	CTNNBL1	0.405441	0.000346129
PYCR1	CTNNBL1	0.521629	1.44e-06
RAB10	CTNNBL1	-0.34931	0.0025551
RARA	CTNNBL1	0.362903	0.00162873
RB1	CTNNBL1	-0.469834	2.11e-05
RRM2B	CTNNBL1	-0.314717	0.00738416
RSAD2	CTNNBL1	0.343789	0.00304843
SERPINB1	CTNNBL1	-0.414877	0.000237701
SFN	CTNNBL1	-0.300372	0.0110539
SFXN3	CTNNBL1	0.43436	0.00010537
SLC4A1	CTNNBL1	-0.315549	0.00692292
SNCA	CTNNBL1	-0.340997	0.00333324
SP3	CTNNBL1	-0.350598	0.00244715
TCN2	CTNNBL1	0.338842	0.0035678
THY1	CTNNBL1	0.33077	0.00458267
VLDLR	CTNNBL1	-0.505435	3.51e-06
WFS1	CTNNBL1	0.402317	0.000391334
YME1L1	CTNNBL1	-0.462604	2.98e-05
ZFP36L1	CTNNBL1	-0.438479	8.84e-05
ACP5	DBR1	0.323349	0.00572874
AKT1	DBR1	0.526768	1.08e-06
AKT2	DBR1	-0.351325	0.00239253
ALDH9A1	DBR1	-0.664442	0
ANXA4	DBR1	0.439767	8.37e-05
APP	DBR1	0.601005	0
AQP1	DBR1	-0.345536	0.00288767
ARPC4	DBR1	-0.38634	0.000713584
ARVCF	DBR1	0.507169	3.19e-06
CANX	DBR1	0.374685	0.00108669
CAST	DBR1	-0.653068	0
CAVIN3	DBR1	0.350968	0.00241874
CCNG2	DBR1	-0.67111	0
CD151	DBR1	0.365441	0.00149446
CDKN2B	DBR1	-0.494622	6.19e-06
CHAF1B	DBR1	0.365262	0.00150264
CHP1	DBR1	-0.574546	2.97e-08
CKAP2L	DBR1	0.649867	0
COL1A1	DBR1	0.620986	0
COL1A2	DBR1	0.593953	0
COL3A1	DBR1	0.643632	0
COL6A3	DBR1	0.561056	1.13e-07
CPD	DBR1	0.411816	0.000268871
CRYAB	DBR1	-0.635458	0
CSDE1	DBR1	-0.337184	0.00375888
CSK	DBR1	-0.581445	8.31e-09
CSTB	DBR1	-0.65966	0
CXCL10	DBR1	0.557447	1.49e-07
DDB2	DBR1	-0.497211	5.42e-06
DGKZ	DBR1	0.327595	0.00505127
DLEU2	DBR1	-0.351937	0.00234824
DUSP1	DBR1	-0.411549	0.000271861
DUSP6	DBR1	0.516121	1.96e-06
ERBB2	DBR1	-0.592972	0
F2R	DBR1	0.667221	0
FADS2	DBR1	0.711646	0
FAS	DBR1	-0.470535	2.05e-05
FN1	DBR1	0.460832	3.25e-05
FOSL2	DBR1	-0.42736	0.00014206
FOXN3	DBR1	-0.414099	0.000245155
FSTL1	DBR1	0.42963	0.00012913
FTH1	DBR1	-0.406818	0.000328394
FTL	DBR1	0.391415	0.000591439
GAA	DBR1	0.581547	8.06e-09
GDI1	DBR1	0.412339	0.000263215
GOLGA2	DBR1	-0.451511	4.98e-05
GPM6B	DBR1	-0.38027	0.000890999
HMOX1	DBR1	-0.463293	2.88e-05
HSPB1	DBR1	-0.448884	5.61e-05
ID3	DBR1	0.414685	0.000239474
IFI35	DBR1	0.576739	2.17e-08
IFIT1	DBR1	0.544097	3.75e-07
INHBA	DBR1	0.622618	0
ITM2B	DBR1	-0.355648	0.0020755
KIF14	DBR1	0.663498	0
KLF4	DBR1	-0.384746	0.000756626
LAMC1	DBR1	0.428546	0.000135196
LOX	DBR1	0.497861	5.24e-06
LXN	DBR1	0.579583	1.32e-08
MAGI2	DBR1	-0.312995	0.00776088
MAN2B1	DBR1	0.361615	0.00169876
MAP3K1	DBR1	-0.559347	1.29e-07
MAPK3	DBR1	-0.651716	0
MSN	DBR1	0.466952	2.43e-05
MT1A	DBR1	-0.408107	0.000273094
MTREX	DBR1	-0.340397	0.00339716
MYO1B	DBR1	0.43969	8.4e-05
NIBAN1	DBR1	-0.347347	0.00272258
NREP	DBR1	0.53016	8.88e-07
PAK2	DBR1	0.531052	8.42e-07
PDGFB	DBR1	0.541419	4.45e-07
PDGFRB	DBR1	0.461941	3.08e-05
PEA15	DBR1	-0.482407	1.15e-05
PERP	DBR1	-0.470064	2.09e-05
PIM1	DBR1	-0.698615	0
PLAC8	DBR1	-0.399231	0.000440236
PLAUR	DBR1	0.604919	0
PLD1	DBR1	-0.520864	1.51e-06
POSTN	DBR1	0.617607	0
PPIE	DBR1	0.37304	0.00115134
PTPRN	DBR1	0.543995	2.38e-07
PYCR1	DBR1	0.591811	0
RAB10	DBR1	-0.630804	0
RAB2A	DBR1	-0.390025	0.000622702
RB1	DBR1	-0.37202	0.00119345
REN	DBR1	-0.358614	0.00174794
RPS12	DBR1	-0.517816	1.79e-06
RPS23	DBR1	-0.479346	1.34e-05
RSAD2	DBR1	0.572111	4e-08
SDCBP	DBR1	0.339773	0.00346579
SERPINB1	DBR1	-0.652226	0
SERPINE1	DBR1	0.544301	3.7e-07
SFXN3	DBR1	0.526015	1.12e-06
SLC11A1	DBR1	0.477982	1.43e-05
SLC2A2	DBR1	0.340454	0.00320483
SNCA	DBR1	-0.451115	5.07e-05
SPARC	DBR1	0.61433	0
TCHH	DBR1	0.30662	0.00928806
TCN2	DBR1	0.430981	0.000122014
THBS1	DBR1	0.314219	0.00748933
THY1	DBR1	0.613169	0
TMEM126A	DBR1	-0.354475	0.00215913
TSPO	DBR1	-0.526487	1.09e-06
UBE2V1	DBR1	-0.415514	0.000231845
VCAM1	DBR1	0.476235	1.56e-05
VEGFD	DBR1	-0.360315	0.00177279
VLDLR	DBR1	-0.60344	0
WFS1	DBR1	0.362125	0.00167024
YME1L1	DBR1	-0.324663	0.00551276
ZXDB	DBR1	0.308328	0.0088576
AKAP12	DDX1	-0.336535	0.00363546
ANXA6	DDX1	-0.348802	0.00243547
ARHGAP25	DDX1	-0.338633	0.00339917
CALD1	DDX1	-0.311001	0.00792608
CASP1	DDX1	0.308068	0.00862861
CASP3	DDX1	0.394846	0.000463815
CSDE1	DDX1	0.342592	0.0029907
CYFIP2	DDX1	-0.327558	0.00482348
FOXN3	DDX1	-0.33401	0.00393681
H3-3B	DDX1	0.468943	1.72e-05
IMPACT	DDX1	0.488701	6.16e-06
ITGAL	DDX1	-0.305065	0.00938766
LAMP2	DDX1	0.38636	0.000643473
PDLIM7	DDX1	-0.35058	0.00230096
PERP	DDX1	0.317708	0.00649652
PEX19	DDX1	0.419194	0.000171974
PHLDB1	DDX1	-0.371581	0.0011127
PLA1A	DDX1	-0.313398	0.00738648
PLS3	DDX1	0.486431	6.97e-06
PMAIP1	DDX1	0.361196	0.00160098
POM121	DDX1	-0.348298	0.00247767
RAB10	DDX1	0.30824	0.00858511
RARA	DDX1	-0.322203	0.00567885
SP3	DDX1	0.34643	0.00263547
SUMO1	DDX1	0.38724	0.000622459
TMEM126A	DDX1	0.334495	0.00387836
VAMP3	DDX1	0.303235	0.00988662
YME1L1	DDX1	0.389803	0.000564583
ACP5	DDX17	-0.30268	0.0103778
AKT1	DDX17	-0.369381	0.00130633
ALDH9A1	DDX17	0.339594	0.00348574
ARHGEF7	DDX17	0.444485	6.8e-05
ARVCF	DDX17	-0.315418	0.00722925
B3GALT1	DDX17	-0.309871	0.00848493
CAST	DDX17	0.350063	0.0024917
CAVIN3	DDX17	-0.392983	0.000557697
CCNG2	DDX17	0.399244	0.000440012
CCNH	DDX17	0.682727	0
CD151	DDX17	-0.324522	0.00553529
CDKN2B	DDX17	0.316502	0.00700056
CHAF1B	DDX17	-0.42926	0.000131175
CHP1	DDX17	0.321118	0.00612011
CKAP2L	DDX17	-0.308698	0.0087691
CSDE1	DDX17	0.305906	0.0094784
CTBS	DDX17	0.421507	0.000181586
DDIT3	DDX17	-0.314704	0.00738686
DDX5	DDX17	0.334392	0.00409659
FADS2	DDX17	-0.490746	7.54e-06
FAS	DDX17	0.354628	0.00214855
FOSL2	DDX17	0.538856	5.23e-07
FTL	DDX17	-0.475075	1.64e-05
GAA	DDX17	-0.370745	0.00124753
GABRG2	DDX17	-0.387354	0.000619805
GDI1	DDX17	-0.313709	0.00759964
GOLGA2	DDX17	0.573437	3.42e-08
HNRNPH1	DDX17	0.419697	0.000195651
ID3	DDX17	-0.340729	0.00336232
IFI35	DDX17	-0.371421	0.00121819
INHBA	DDX17	-0.302769	0.0103541
ITM2B	DDX17	0.332071	0.00440078
KLF4	DDX17	0.310432	0.00834767
MAP3K1	DDX17	0.527699	1.03e-06
MLF2	DDX17	-0.587399	0
NPC2	DDX17	-0.342285	0.00320066
NPRL3	DDX17	-0.458677	3.59e-05
PIM1	DDX17	0.337847	0.0036797
PLAC8	DDX17	0.345345	0.00290379
PLD1	DDX17	0.331829	0.00443235
PPIE	DDX17	-0.630702	0
PRLR	DDX17	0.356617	0.00200937
PYCR1	DDX17	-0.385613	0.000733084
RAB2A	DDX17	0.301966	0.0105845
ROCK1	DDX17	0.305141	0.00968256
SCAMP1	DDX17	0.343891	0.0030381
SERPINB1	DDX17	0.334774	0.0040475
SERPINE1	DDX17	-0.33114	0.00452866
SP3	DDX17	0.306186	0.00940011
SYNJ1	DDX17	0.561285	1.11e-07
TCN2	DDX17	-0.304682	0.00981111
TGFB1	DDX17	-0.425307	0.000154954
THY1	DDX17	-0.380002	0.000899274
VLDLR	DDX17	0.37304	0.00115134
ACP5	DDX23	0.310993	0.00821313
AKT1	DDX23	0.600775	0
ALDH9A1	DDX23	-0.587629	0
APP	DDX23	0.39955	0.000435024
ARVCF	DDX23	0.500029	4.67e-06
BRD2	DDX23	0.358721	0.00187149
CAST	DDX23	-0.533883	7.09e-07
CAVIN3	DDX23	0.336559	0.00383288
CCNG2	DDX23	-0.562598	9.95e-08
CCNH	DDX23	-0.516159	1.96e-06
CD151	DDX23	0.408782	0.000303581
CDKN2B	DDX23	-0.386659	0.000705288
CHAF1B	DDX23	0.491434	7.29e-06
CHP1	DDX23	-0.409521	0.000294955
CKAP2L	DDX23	0.484574	1.03e-05
COL1A1	DDX23	0.46328	2.89e-05
COL1A2	DDX23	0.38963	0.00063163
COL3A1	DDX23	0.396528	0.000488118
COL6A3	DDX23	0.350076	0.00249085
CRYAB	DDX23	-0.35107	0.00241013
CSTB	DDX23	-0.449241	5.52e-05
CTBS	DDX23	-0.418141	0.000208627
CXCL10	DDX23	0.322877	0.00580824
DDIT3	DDX23	0.372709	0.00116505
DGKZ	DDX23	0.446538	6.21e-05
DLEU2	DDX23	-0.333244	0.00424611
DUSP1	DDX23	-0.300091	0.0111392
DUSP6	DDX23	0.405339	0.000347441
ERBB2	DDX23	-0.324382	0.00555739
F2R	DDX23	0.311236	0.00816187
FADS2	DDX23	0.578996	1.48e-08
FAS	DDX23	-0.5011	4.41e-06
FOSL2	DDX23	-0.376802	0.00100822
FOXN3	DDX23	-0.399359	0.00043818
GAA	DDX23	0.505677	3.46e-06
GDI1	DDX23	0.686973	0
HMOX1	DDX23	-0.372938	0.00115567
ID3	DDX23	0.307066	0.0091762
IFI35	DDX23	0.527597	1.03e-06
IFIT1	DDX23	0.309553	0.00856423
INHBA	DDX23	0.492136	7.05e-06
IRF7	DDX23	0.32048	0.00623912
ITM2B	DDX23	-0.331242	0.00451336
KIF14	DDX23	0.480723	1.25e-05
LOX	DDX23	0.320786	0.00618067
LXN	DDX23	0.330656	0.00459794
MAGI2	DDX23	-0.37304	0.00115134
MAN2B1	DDX23	0.369432	0.00130419
MAP3K1	DDX23	-0.557001	1.54e-07
MAPK3	DDX23	-0.362725	0.0016385
MLF2	DDX23	0.538167	5.46e-07
MSN	DDX23	0.436222	9.73e-05
MT1A	DDX23	-0.363982	0.00145407
MTREX	DDX23	-0.381673	0.000846367
MYO1B	DDX23	0.354181	0.00218018
MYO1C	DDX23	0.322737	0.00583348
NIBAN1	DDX23	-0.302425	0.0104531
NMT1	DDX23	0.604091	0
PAK2	DDX23	0.390012	0.000622965
PDGFB	DDX23	0.301532	0.0107098
PERP	DDX23	-0.336865	0.00379721
PIM1	DDX23	-0.414928	0.000237266
PLAUR	DDX23	0.520915	1.5e-06
PLD1	DDX23	-0.344962	0.0029388
POSTN	DDX23	0.3697	0.00129192
PPIE	DDX23	0.383356	0.000795332
PRLR	DDX23	-0.409929	0.000290187
PTPRN	DDX23	0.381456	0.000774176
PYCR1	DDX23	0.505244	3.54e-06
RAB10	DDX23	-0.40465	0.000356878
RAB2A	DDX23	-0.323668	0.00567699
RARA	DDX23	0.311363	0.00813194
RB1	DDX23	-0.473239	1.8e-05
REN	DDX23	-0.300526	0.0106814
RPS23	DDX23	-0.350241	0.00247681
RSAD2	DDX23	0.421737	0.000179973
SERPINB1	DDX23	-0.470089	2.09e-05
SERPINE1	DDX23	0.415757	0.000229578
SFXN3	DDX23	0.421265	0.000183381
SLC11A1	DDX23	0.361003	0.00173314
SNCA	DDX23	-0.451243	5.04e-05
SPARC	DDX23	0.384363	0.000766934
SUCLA2	DDX23	-0.311363	0.00813194
TGFB1	DDX23	0.445288	6.56e-05
THY1	DDX23	0.474004	1.73e-05
TMEM126A	DDX23	-0.33276	0.00430908
UBE2L3	DDX23	0.422617	0.000173617
VARS1	DDX23	0.337949	0.00366816
VLDLR	DDX23	-0.463879	2.81e-05
WFS1	DDX23	0.310738	0.00827293
YME1L1	DDX23	-0.34787	0.00267498
AKT1	DDX3X	-0.44664	6.18e-05
ALDH9A1	DDX3X	0.554642	1.84e-07
ANXA6	DDX3X	-0.329444	0.00477277
APP	DDX3X	-0.336088	0.00388729
ARF4	DDX3X	0.425307	0.000154954
ARVCF	DDX3X	-0.578537	1.61e-08
CASP1	DDX3X	0.33457	0.00407344
CASP3	DDX3X	0.455043	4.24e-05
CAST	DDX3X	0.672462	0
CAVIN3	DDX3X	-0.492034	7.08e-06
CCNG2	DDX3X	0.569497	5.3e-08
CCNH	DDX3X	0.453972	4.46e-05
CD151	DDX3X	-0.419862	0.000194397
CDKN1A	DDX3X	0.328756	0.00487537
CDKN1B	DDX3X	0.39649	0.000488897
CDKN2B	DDX3X	0.447316	6e-05
CHAF1B	DDX3X	-0.305549	0.00957352
CHP1	DDX3X	0.547539	3e-07
COL1A1	DDX3X	-0.480979	1.23e-05
COL1A2	DDX3X	-0.442164	7.55e-05
COL3A1	DDX3X	-0.417758	0.000211926
COL6A3	DDX3X	-0.362699	0.00163983
CRYAB	DDX3X	0.368692	0.00133762
CSDE1	DDX3X	0.468368	2.27e-05
CSTB	DDX3X	0.469222	2.18e-05
CTBS	DDX3X	0.566794	6.9e-08
DDIT3	DDX3X	-0.433825	0.000107851
DDX5	DDX3X	0.411447	0.000273071
DGKZ	DDX3X	-0.477446	1.47e-05
DUSP1	DDX3X	0.438951	8.66e-05
ERBB2	DDX3X	0.321666	0.00602413
F2R	DDX3X	-0.338179	0.00364198
FADS2	DDX3X	-0.435202	0.00010162
FAS	DDX3X	0.566908	6.83e-08
FCGRT	DDX3X	-0.347755	0.00268494
FN1	DDX3X	-0.35705	0.00197856
FOSL2	DDX3X	0.620425	0
FTL	DDX3X	-0.346684	0.00278417
GAA	DDX3X	-0.560099	1.22e-07
GADD45A	DDX3X	0.326065	0.00528841
GDI1	DDX3X	-0.426314	0.000148509
GLT8D1	DDX3X	-0.300308	0.0110717
GLYR1	DDX3X	0.335782	0.00392434
GM2A	DDX3X	0.301099	0.0108369
GOLGA2	DDX3X	0.550255	2.5e-07
GPM6B	DDX3X	0.334086	0.00413548
HMOX1	DDX3X	0.495961	5.79e-06
HNRNPH1	DDX3X	0.346658	0.00278651
ID3	DDX3X	-0.311325	0.0081408
IFI35	DDX3X	-0.537313	5.76e-07
IFIT1	DDX3X	-0.313046	0.00774857
INHBA	DDX3X	-0.400073	0.000426314
ITM2B	DDX3X	0.542337	4.2e-07
KLF4	DDX3X	0.470803	2.02e-05
LAMP2	DDX3X	0.531269	8.32e-07
MAN2B1	DDX3X	-0.485263	9.93e-06
MAP3K1	DDX3X	0.556172	1.64e-07
MAPK3	DDX3X	0.398504	0.000452119
MT1A	DDX3X	0.318959	0.00626087
MTREX	DDX3X	0.352855	0.00227858
NMT1	DDX3X	-0.364803	0.00152578
NPRL3	DDX3X	-0.603836	0
PDGFB	DDX3X	-0.359001	0.00185464
PDGFRB	DDX3X	-0.346467	0.00280255
PDLIM7	DDX3X	-0.361883	0.00168406
PEA15	DDX3X	0.415553	0.000231543
PERP	DDX3X	0.630026	0
PIM1	DDX3X	0.608808	0
PLAUR	DDX3X	-0.368284	0.00135699
PLD1	DDX3X	0.507705	3.1e-06
PLS3	DDX3X	0.489522	8.02e-06
PMAIP1	DDX3X	0.406486	0.000332409
POM121	DDX3X	-0.410656	0.000281998
POSTN	DDX3X	-0.360429	0.00176635
PPIE	DDX3X	-0.40692	0.000327095
PTPRN	DDX3X	-0.354714	0.00199782
PYCR1	DDX3X	-0.564294	8.62e-08
RAB10	DDX3X	0.595496	0
RAB2A	DDX3X	0.363094	0.00161845
RB1	DDX3X	0.583242	4.2e-09
RSAD2	DDX3X	-0.357471	0.00195102
SEPTIN4	DDX3X	-0.419365	0.000198333
SERINC3	DDX3X	0.404918	0.000352922
SERPINB1	DDX3X	0.57387	3.24e-08
SFN	DDX3X	0.369266	0.00131167
SFXN3	DDX3X	-0.387271	0.0006895
SNCA	DDX3X	0.337477	0.0037236
SP3	DDX3X	0.301328	0.0107702
SPARC	DDX3X	-0.391772	0.000583485
SUCLA2	DDX3X	0.497287	5.4e-06
TCN2	DDX3X	-0.388099	0.000668587
TGFB1	DDX3X	-0.387883	0.000674195
THY1	DDX3X	-0.489318	8.1e-06
UBE2V1	DDX3X	0.312026	0.00798412
VAMP3	DDX3X	0.390471	0.000612349
VLDLR	DDX3X	0.456522	3.96e-05
WFS1	DDX3X	-0.523886	1.27e-06
YME1L1	DDX3X	0.611116	0
ZFP36L1	DDX3X	0.441195	7.87e-05
AKT1	DEK	0.327787	0.00502155
ALDH9A1	DEK	-0.41364	0.000249697
APP	DEK	0.437892	9.07e-05
ARPC4	DEK	-0.381851	0.000840658
ATRX	DEK	0.320314	0.0062679
BRD2	DEK	0.300117	0.0111313
CANX	DEK	0.442547	7.42e-05
CAST	DEK	-0.417797	0.000211589
CAV1	DEK	0.337745	0.00369221
CCNG2	DEK	-0.413181	0.00025425
CD47	DEK	0.311605	0.00807876
CDKN2B	DEK	-0.368998	0.00132343
CHAF1B	DEK	0.477587	1.46e-05
CHP1	DEK	-0.470854	2.02e-05
CKAP2L	DEK	0.789492	0
COL1A1	DEK	0.43561	9.99e-05
COL1A2	DEK	0.416458	0.00022316
COL3A1	DEK	0.442483	7.44e-05
COL6A3	DEK	0.412122	0.000265589
CRYAB	DEK	-0.444294	6.86e-05
CSK	DEK	-0.509171	2.87e-06
CSTB	DEK	-0.411969	0.000267213
CXCL10	DEK	0.524817	1.2e-06
DDB2	DEK	-0.380908	0.000869865
DUSP6	DEK	0.480226	1.28e-05
ERBB2	DEK	-0.507781	3.09e-06
F2R	DEK	0.471874	1.92e-05
FADS2	DEK	0.560494	1.18e-07
FN1	DEK	0.411842	0.00026859
FOXN3	DEK	-0.398033	0.000460445
FSTL1	DEK	0.315456	0.00722067
FTH1	DEK	-0.327532	0.00506033
FZD1	DEK	0.419544	0.000196901
GAA	DEK	0.341953	0.00323412
GOLGA2	DEK	-0.303968	0.0100059
HMOX1	DEK	-0.342144	0.00321408
IFIT1	DEK	0.350165	0.00248312
IL1RAP	DEK	0.413359	0.000252572
IMPACT	DEK	0.346084	0.00283519
INHBA	DEK	0.55264	2.12e-07
IRAG2	DEK	-0.30157	0.0106984
ITGB1	DEK	0.414277	0.000243381
KIF14	DEK	0.750218	0
KLF4	DEK	-0.321245	0.00609904
LAMC1	DEK	0.403299	0.000376538
LIMS1	DEK	0.395852	0.000500925
LOX	DEK	0.464912	2.67e-05
LXN	DEK	0.566118	7.32e-08
MAP3K1	DEK	-0.360519	0.00176104
MAPK3	DEK	-0.570428	4.8e-08
MSN	DEK	0.500373	4.59e-06
MT1A	DEK	-0.337664	0.00350761
MYO1B	DEK	0.554489	1.86e-07
NREP	DEK	0.458001	3.7e-05
PAK2	DEK	0.615771	0
PDGFB	DEK	0.41109	0.000277165
PDGFRB	DEK	0.341571	0.00327214
PIM1	DEK	-0.408297	0.000309679
PLAC8	DEK	-0.418779	0.000203365
PLAUR	DEK	0.465639	2.59e-05
PLD1	DEK	-0.358083	0.00191102
PMAIP1	DEK	0.306173	0.00940348
POSTN	DEK	0.438823	8.71e-05
PTPN1	DEK	0.344835	0.00295098
PTPRN	DEK	0.402758	0.000339415
PYCR1	DEK	0.380882	0.00087047
RAB10	DEK	-0.371854	0.00119985
RPS12	DEK	-0.38611	0.0007199
[truncated: 16,532 more rows]
