# Supplementary material for: Global landscape of protein-coding and long non-coding RNA alternative splicing and regulation in the human esophageal squamous cell carcinoma
Source: Cancer Cell Int. 2026 Jun 22;26:236. doi: 10.1186/s12935-025-03921-9 (PMC13285186; doi:10.1186/s12935-025-03921-9)
Supplement: Supplementary file 16 — Supplementary material 16 [file 12935_2025_3921_MOESM16_ESM.xlsx]

## Sheet: Supplementary Table 10
Supplementary Table 10. Dysregulated, hub and prognosis-related RBP-DASE pairs
SFs	DASEs	Cor_r	FDR
IGF2BP1	100311832100311877100310402100310542100316098100316187TBC1D23	0.419256	0.00141259
IGF2BP1	100352563100353123100352563100352914100352996100353123PILRB	-0.320848	0.0286722
IGF2BP1	100353372100354012100353372100353483100353894100354012PILRB	0.333431	0.0208463
IGF2BP1	101431319101431463101429152101430063101431989101432100PCSK6	-0.428162	0.00659948
IGF2BP1	102826484102826844102826484102826636102827591102827948UBE2D3	-0.409851	0.00198872
IGF2BP1	102827591102827741102826484102826636102827943102828029UBE2D3	0.446529	0.000489332
IGF2BP1	104010815104010908104008176104008356104018159104018289SLK	-0.451246	0.000400547
IGF2BP1	105125781105125874105117387105118022105126247105126340SRPK2	-0.30403	0.0428351
IGF2BP1	105126247105126340105125781105125874105126992105127062SRPK2	0.369056	0.00765757
IGF2BP1	105449358105449409105445417105445511105450057105450184MTA1	-0.420991	0.00132401
IGF2BP1	106737519106737600106726106106726309106739457106739583OXR1	-0.369044	0.010694
IGF2BP1	108050577108050602108047078108047292108051938108051970CD47	-0.436831	0.000613472
IGF2BP1	108081585108081669108079491108079614108083355108083446LEF1	-0.326269	0.0321599
IGF2BP1	108085681080858010805915108059671081226310812377DNM2	-0.329573	0.0230158
IGF2BP1	108564059108564392108564059108564155108564278108564392ISCU	-0.347594	0.0156965
IGF2BP1	110499534110499546110496011110496203110502048110502099VPS29	0.321354	0.0261125
IGF2BP1	110625189110625278110624233110624279110627438110627547NAXD	-0.39203	0.0036784
IGF2BP1	110625189110625303110624233110624279110627438110627547NAXD	-0.381083	0.0052512
IGF2BP1	111699514111699670111700103111700268111696276111696456111702884111703034FYN	0.326981	0.0226012
IGF2BP1	112705099112705123112703643112703806112707077112707102RHOC	-0.319072	0.0276467
IGF2BP1	113120065113120128113112999113113114113127688113127740IL1RN	-0.38072	0.0173752
IGF2BP1	113198739113198884113197194113197913113199082113199226PSD4	-0.367239	0.0155575
IGF2BP1	113682211113682302113681197113681336113682896113685923MAGI3	0.420256	0.00289286
IGF2BP1	115064646115064919115042218115042341115073602115073866TNC	0.581344	0.000783091
IGF2BP1	115074561150804811507456115075621150799011508048ECSIT	-0.44354	0.0222183
IGF2BP1	116585321165862811658266116583641165873511658871FBXO44	-0.306152	0.0407756
IGF2BP1	117134123117134192117131884117131960117136080117136235ST7	0.420466	0.00135012
IGF2BP1	117760851177619311773619117737451177951811779645LPIN1	-0.540322	6.63451e-06
IGF2BP1	119105310119105495119104091119104197119107947119108096DENND10	-0.40563	0.0091742
IGF2BP1	119206833119206896119203318119203436119216900119216987DMXL1	-0.443181	0.000790976
IGF2BP1	119625334119625379119616944119620051119629317119629508SEPTIN6	-0.381025	0.0136519
IGF2BP1	121719645121719768121718387121718501121726912121727041GOLGB1	-0.425855	0.00954563
IGF2BP1	121940383121940488121939190121939495121940830121940982SLC15A2	-0.567894	7.60368e-05
IGF2BP1	122213341122213377122210396122211708122215390122215451TACC2	-0.331089	0.0203105
IGF2BP1	122392302122392372122374707122374806122393180122393341PLEKHA1	0.313787	0.0428137
IGF2BP1	123389432123389554123384131123384208123390629123390786KMT5A	-0.484597	0.000401927
IGF2BP1	124374412124374463124372021124372610124378236124378384NCOR2	-0.332086	0.0256341
IGF2BP1	124580550124580562124568378124568536124585086124585161MTSS1	-0.535679	1.12772e-05
IGF2BP1	124597541245992812454345124544831246335012463493SPIRE1	-0.382499	0.00815496
IGF2BP1	124782682124786503124782682124782811124786356124786503SCARB1	-0.330305	0.0245937
IGF2BP1	125084233125084319125083814125083877125084824125084873SLC37A2	-0.30737	0.0458535
IGF2BP1	125086203125086260125085953125086018125088118125089235SLC37A2	-0.434056	0.000948684
IGF2BP1	125253716125253755125248281125248383125262833125263497TPD52L1	-0.304597	0.0393954
IGF2BP1	126876341268772812686855126870431268816512689179ARL4A	-0.424764	0.00115127
IGF2BP1	127316449127316502127314815127314896127327001127327137ECHDC1	-0.374565	0.00575091
IGF2BP1	127715852127715930127710575127710665127721052127721171MGLL	-0.451602	0.000330212
IGF2BP1	127939852127939997127932984127933093127942044127942158MFSD8	-0.418835	0.0269708
IGF2BP1	128239984128239996128239727128239779128242231128242267DNM1	-0.385366	0.0317008
IGF2BP1	128266286128266325128267193128267274128265969128266020128267457128267517GOLGA2	-0.474513	0.00011939
IGF2BP1	128267193128267259128266286128266325128267457128267517GOLGA2	-0.462904	0.000201532
IGF2BP1	128267193128267274128266286128266325128267457128267517GOLGA2	-0.501542	3.20809e-05
IGF2BP1	128272784128272865128268419128268524128273849128273972GOLGA2	0.341525	0.0153497
IGF2BP1	128936537128936649128934730128935044128942793128942871TP53AIP1	0.397344	0.0088213
IGF2BP1	129893296129893385129892714129892870129894358129894438NFRKB	0.346415	0.0314656
IGF2BP1	132816539132816812132816659132816812132812947132813419GOLGA3	0.3897	0.00350378
IGF2BP1	133928613394391339361133943913385211338653DVL1	-0.339467	0.0177755
IGF2BP1	134932987134934077134932987134933390134941091134941237CALD1	-0.738346	0.00975357
IGF2BP1	135301407135302817135300499135300558135318518135318616AHI1	-0.310395	0.0342914
IGF2BP1	135419213545091354192135423213543531354509MXRA8	-0.497576	4.90545e-05
IGF2BP1	136217741362191513619729136198311362644413626579FBLN2	-0.368337	0.0232987
IGF2BP1	136383670136383781136377754136377868136388392136388510MAP7	0.429327	0.00132655
IGF2BP1	136791625136791777136791367136791424136791946136792030TMEM141	-0.343846	0.0143943
IGF2BP1	137340431373418513719870137199821373452413734620TRAPPC2	0.364246	0.00794346
IGF2BP1	138926400138926478138921036138921124138929976138929997REPS1	0.344042	0.0157138
IGF2BP1	138926400138926481138921036138921124138929976138930098REPS1	0.313413	0.0343909
IGF2BP1	139314674139316188139314674139314736139316075139316188MATR3	-0.42073	0.00384332
IGF2BP1	141588223141588250141587041141587197141618797141618999DIAPH1	0.314163	0.0364643
IGF2BP1	143373814338271432513143269014347391435687DAZAP1	-0.315428	0.0412556
IGF2BP1	143434087143434168143433490143433716143437998143438041GAB1	-0.3251	0.0389897
IGF2BP1	143760400143760640143753753143753912143765260143765798PHACTR2	-0.423095	0.00306367
IGF2BP1	143991691143992373143991691143991804143992244143992373GRINA	-0.44957	0.00124304
IGF2BP1	144504770144505131144504770144504879144504997144505131GPT	0.475633	0.000467784
IGF2BP1	149240675149240774149239758149239888149242490149242538ABLIM3	-0.357765	0.0401536
IGF2BP1	150511456150511831150510875150511198150512351150512572ECM1	0.500368	6.791e-05
IGF2BP1	151324744151324917151315572151316509151327270151327377PI4KB	0.468184	0.000235252
IGF2BP1	151562090151562165151540308151540426151562584151562686TUFT1	0.357344	0.0108401
IGF2BP1	152870752152870848152863605152863714152872451152872564ARFIP1	-0.304343	0.0456596
IGF2BP1	152928574152928661152922172152922256152931671152931776ZNF185	-0.306432	0.0468139
IGF2BP1	153222242153223039153204442153204560153270334153270519TRIM2	-0.462684	0.00719224
IGF2BP1	153294304153296036153294304153294485153295312153296036TRIM2	-0.38304	0.0115055
IGF2BP1	154419542154419746154419542154419623154420031154420094TAFAZZIN	-0.303826	0.043039
IGF2BP1	154419542154420094154419542154419623154420031154420094TAFAZZIN	-0.341362	0.016892
IGF2BP1	154419704154419746154419542154419623154420031154420094TAFAZZIN	-0.362331	0.00936078
IGF2BP1	154419704154420094154420031154420094154419542154419623TAFAZZIN	-0.398256	0.00298113
IGF2BP1	154954615496041548648154868815498531549945TMEM184A	-0.387797	0.00542732
IGF2BP1	154989559154989707154988104154988849154990158154990257FLAD1	-0.338973	0.016447
IGF2BP1	155061903155061975155060762155060832155062244155062369ADAM15	-0.329495	0.0211855
IGF2BP1	155611215155611603155611215155611355155611548155611603MSTO1	-0.409829	0.0124198
IGF2BP1	156810001568104715675714156757781568866015688858CA5BP1	0.501216	0.00480963
IGF2BP1	156817551568190115681755156817841568623515686462FAM200B	0.322786	0.0296443
IGF2BP1	156817551568196815681755156817841568623515686462FAM200B	0.344234	0.0188554
IGF2BP1	157088021570884115703134157041231571490815715081MYH11	-0.450164	0.00293037
IGF2BP1	157218115722861567494156899815741811574295SDHAP3	0.322222	0.0487082
IGF2BP1	158752780158752843158749648158749723158759485158759581ESYT2	-0.313803	0.0340741
IGF2BP1	158833800158833890158833527158833628158835404158835476FNIP2	-0.341528	0.0320272
IGF2BP1	159397073159397100159395768159395834159397344159397389BAZ2B	0.384802	0.0046627
IGF2BP1	159775781597791315976568159770921597804315978163ZSWIM7	0.428762	0.014009
IGF2BP1	161073224161073299161070997161072885161073719161073795NECTIN4	-0.353347	0.0148329
IGF2BP1	167872216167872377167870382167870498167875334167875495AFDN	0.418366	0.00265324
IGF2BP1	167965756167966270167965756167966045167969113167969198AFDN	-0.509993	3.3432e-05
IGF2BP1	167965756167966276167965756167966045167969113167969198AFDN	-0.488465	9.48967e-05
IGF2BP1	168065318168065381168063499168063570168074981168075011STK39	-0.447807	0.000386922
IGF2BP1	169714641697164716970635169707671697235916972964CROCC	-0.318321	0.0357495
IGF2BP1	170868012170868201170868012170868134170868297170868387RPL22L1	0.520731	1.15549e-05
IGF2BP1	171641081716791517161239171613561717171717171865MPRIP	-0.485498	8.81346e-05
IGF2BP1	171957596171957698171914342171914405171996889171997051FBXW11	-0.471148	0.00180655
IGF2BP1	172278391722800517226692172271991722825517228309OCEL1	-0.334889	0.0405266
IGF2BP1	175863521758655717562018175621421762384817623913TBC1D5	-0.429627	0.0459208
IGF2BP1	176345471763456217632320176324661763483417635016ARHGEF10L	-0.467008	0.000301646
IGF2BP1	177813317786121778133177832117784341778612SPSB3	0.319026	0.0276805
IGF2BP1	178456699178456899178456720178456899178454446178454648RASAL2	-0.408795	0.00274122
IGF2BP1	178616881178618778178616881178616948178617343178618778CLK4	-0.308101	0.0390115
IGF2BP1	178675617869551786536178665517876761787777NUBP2	-0.359527	0.0091579
IGF2BP1	178892229178892307178889641178889696178893918178894024RALGPS2	-0.31347	0.0370627
IGF2BP1	183547102183547252183545965183546337183549207183549288SMG7	-0.420006	0.00137277
IGF2BP1	183985303183985455183983752183984894183987769183987917ABCC5	-0.383688	0.0368999
IGF2BP1	184072156184072298184054727184054863184072826184072986TSEN15	-0.300759	0.0461354
IGF2BP1	184181084184182047184181084184181226184181911184182047AP2M1	-0.349478	0.0473377
IGF2BP1	184770254184770332184770398184770476184768315184768450184773080184773154ACSL1	0.453684	0.000434669
IGF2BP1	184867541848694018486051184861351848764618487757LGALS9C	0.405626	0.013765
IGF2BP1	185398946185399028185397149185397302185399569185399743ANKRD37	0.479386	0.000327204
IGF2BP1	188004718801641876570187673418826341882749ARHGEF10	-0.356648	0.0248318
IGF2BP1	191375061191375589191369918191370036191380158191380274CCDC50	-0.402393	0.0025874
IGF2BP1	191682491191682595191681945191682017191683728191683804NABP1	-0.37558	0.00556508
IGF2BP1	191683289191683804191683728191683804191681945191682017NABP1	-0.418079	0.031611
IGF2BP1	191971851919725119196962191970461919752019197621RFXANK	-0.393208	0.00310772
IGF2BP1	193020306193020381193018404193018820193021096193021195UCHL5	-0.448881	0.00151765
IGF2BP1	193440489193440637193440557193440637193439022193439065ATP13A4	0.399463	0.0181666
IGF2BP1	197075836197075870197076585197076682197069218197069260197081050197081117DLG1	0.320768	0.0287306
IGF2BP1	197075836197075870197076585197076685197069218197069260197081050197081117DLG1	0.313896	0.0339982
IGF2BP1	197076585197076682197075836197075870197081050197081117DLG1	0.332885	0.0230517
IGF2BP1	197076585197076685197075836197075870197081050197081117DLG1	0.306621	0.0433859
IGF2BP1	197538305197538952197533488197533561197546360197546486BDH1	0.315615	0.0326173
IGF2BP1	197647054197647114197645689197645743197652234197652315DENND1B	-0.452824	0.000648367
IGF2BP1	200534362005355120052464200525842005594220056013TANGO2	-0.350678	0.0118753
IGF2BP1	2005343620053551200559422005601320052464200525842006333720063442TANGO2	-0.318133	0.0283228
IGF2BP1	200860124200860215200859679200859746200861237200861466CLK1	0.331157	0.0220945
IGF2BP1	200882341200882382200881420200881488200885697200885772PPIL3	-0.314188	0.0337581
IGF2BP1	203097546203097633203084462203084569203099628203099712NBEAL1	-0.533542	0.000402534
IGF2BP1	203796292203796496203795653203795794203801574203801628ZC3H11A	0.312895	0.0404879
IGF2BP1	203963020398562037464203782920401332040177MKNK2	-0.302908	0.0409475
IGF2BP1	204537429204537497204532190204532246204538208204538308MDM4	-0.515529	5.2745e-05
IGF2BP1	204537458204537497204532190204532246204538208204538308MDM4	-0.494082	0.000176102
IGF2BP1	207767012207767823207767012207767195207770320207770362CD46	-0.429931	0.000945709
IGF2BP1	207767012207768772207767012207767195207770320207770362CD46	-0.320225	0.0291192
IGF2BP1	207767012207770362207767012207767195207770320207770362CD46	-0.36577	0.00845094
IGF2BP1	207767778207767823207767012207767195207770320207770362CD46	-0.445306	0.000514498
IGF2BP1	211830182211830330211829058211829323211830572211830722LPGAT1	-0.400469	0.012022
IGF2BP1	215371908215372300215371908215372015215372108215372300FN1	-0.396557	0.00411746
IGF2BP1	218644382186447721862952218630542187262421872730ABCC9	0.523432	0.0372513
IGF2BP1	220657789220657834220653097220653352220661811220664358MARK1	-0.369331	0.00848488
IGF2BP1	222579758222579825222577444222577643222584127222584297TAF1A	-0.325929	0.0489017
IGF2BP1	222579758222579872222577444222577643222584127222584297TAF1A	-0.329969	0.044999
IGF2BP1	222579758222579890222577444222577643222584127222584297TAF1A	-0.341241	0.0353219
IGF2BP1	228309632283103722830186228302542283417122834977MRPL52	0.343189	0.0176548
IGF2BP1	231367568231368187231365939231366475231370561231370698EGLN1	-0.301192	0.0456948
IGF2BP1	233273720233273777233272965233273052233274675233274778ATG16L1	0.317984	0.0333152
IGF2BP1	233679722336806523367041233671682336936523369836ZNF436	-0.38522	0.0222375
IGF2BP1	235067167235068502235067167235067943235068295235068502LINC01348	-0.380614	0.0439504
IGF2BP1	235221202352243223521706235218402353178823531980TRA2A	0.331016	0.0203496
IGF2BP1	235747169235747331235746467235746527235751209235751362LYST	-0.367989	0.0122851
IGF2BP1	237378635237379235237376771237377344237380914237381499COL6A3	0.38048	0.00972604
IGF2BP1	237387581237388184237380914237381499237396726237396847COL6A3	0.404541	0.00627388
IGF2BP1	237394586237395204237387581237388184237396726237396847COL6A3	-0.381698	0.0383766
IGF2BP1	242911382429162524291138242912192429155524291625DHRS1	0.461925	0.000210572
IGF2BP1	242921832429278424292183242923302429265124292784DHRS1	0.511229	1.92277e-05
IGF2BP1	243185778243186422243185778243186072243186258243186422CEP170	-0.331562	0.0283228
IGF2BP1	244944992449460424473227244740602449514624495196KIAA1217	-0.347367	0.0173835
IGF2BP1	245426922454277024536773245368932454498024545103KIAA1217	-0.447001	0.000572491
IGF2BP1	245449802454784324544980245451032454582624547843KIAA1217	-0.415251	0.00141259
IGF2BP1	252154362521556025205245252099112522561325225773KRAS	-0.481864	8.47634e-05
IGF2BP1	254357254506254392254506253007253080SDHA	0.432833	0.0202168
IGF2BP1	254460792544625025440576254406732545819825458476KCTD9	-0.392606	0.00885086
IGF2BP1	254461282544625025440576254406732545819825458387KCTD9	-0.382754	0.0115981
IGF2BP1	267590612675923526755654267557412676521726765318ABI1	0.302843	0.0440368
IGF2BP1	270611432706124227060511270605402706398727064081ANKRD26	-0.487688	0.00553996
IGF2BP1	271106722711096827104286271043772711884527119030CGREF1	0.413531	0.00981012
IGF2BP1	273499712735048527349971273501322735038827350485SYTL1	0.418971	0.00122925
IGF2BP1	274635402746483627463540274635922746439427464836GTF3C1	-0.329149	0.0213744
IGF2BP1	274643192746483627464394274648362746354027463592GTF3C1	-0.391213	0.00332868
IGF2BP1	284578312845785528438150284384302845908428459258PHACTR4	0.358465	0.0323268
IGF2BP1	290585882905864529053103290533122906042129060484EPB41	-0.336138	0.0276736
IGF2BP1	290585882905864529053103290533122906498129065158EPB41	-0.433256	0.00114946
IGF2BP1	2905858829058645290604212906048429053103290533122906498129065158EPB41	-0.48034	0.000207932
IGF2BP1	290604212906048429058588290586452906498129065158EPB41	0.468828	0.000338868
IGF2BP1	290961542909660429064981290651582909780629097904EPB41	-0.400056	0.00320758
IGF2BP1	297197762972001629718265297191382972035729720708TJP1	-0.357919	0.0118174
IGF2BP1	298625852986263529861105298612592986281429863276CDIPT	-0.308538	0.0386157
IGF2BP1	300658753006592730064423300645053006723330067366ALDOA	-0.483712	7.76115e-05
IGF2BP1	301126573011306430112657301127933011302130113064GDPD3	0.51198	2.35208e-05
IGF2BP1	301482443014854130146940301470623015662730156792YPEL5	0.336216	0.0193707
IGF2BP1	302570730262883025707302582330259233026288THOC6	-0.476273	0.000109989
IGF2BP1	302592330261663025923302598830260623026166THOC6	-0.516659	1.44377e-05
IGF2BP1	302592330262883025923302616630262503026288THOC6	-0.54052	3.76637e-06
IGF2BP1	3028870530288776302927723029285130287372302875603029365030293805ENSG00000248751	0.455081	0.000285054
IGF2BP1	306562030656873065403306549430657833065826IL32	-0.445382	0.000512973
IGF2BP1	306564130656873065376306549430657833065826IL32	-0.444934	0.000522103
IGF2BP1	307274653072755230724100307241813072873130729249GK	0.373312	0.00598274
IGF2BP1	308845373088471030883084308831653088868730888814DDR1	-0.429083	0.00878696
IGF2BP1	315680773156822431561633315617363156911931569326HM13	-0.589489	0.000216732
IGF2BP1	315680773156828031561633315617363156911931569541HM13	-0.555582	0.000734803
IGF2BP1	315878153158796631587254315873183158851731588757LST1	-0.367295	0.00723149
IGF2BP1	315879433158796631587053315873183158851731588909LST1	-0.337713	0.0170228
IGF2BP1	316705553167064631668801316688553167161431671659COL16A1	-0.573081	4.71348e-06
IGF2BP1	316706013167064631668801316688553167161431671659COL16A1	-0.562437	6.2126e-06
IGF2BP1	316798033167985131679631316796853168004131680101COL16A1	0.321382	0.0360477
IGF2BP1	321539983215440432153576321536363215458632154777PPT2	0.31097	0.0392921
IGF2BP1	321541953215440432153440321536363215458632154777PPT2	0.347733	0.0156415
IGF2BP1	322045973220538732204597322046203220519332205387CCDC28B	-0.314231	0.0337223
IGF2BP1	324354953243558532433643324338043243605232436184BIRC6	-0.385874	0.0194473
IGF2BP1	332643733326490033264373332644973326478133264900VPS52	0.318662	0.0279307
IGF2BP1	332972133329734333297031332971153329793033297993RGL2	-0.424717	0.00134362
IGF2BP1	343372773433742634337364343374263433619834336243PARD3	0.343554	0.0145156
IGF2BP1	348135733481366034812179348122083481458234814669RAI14	-0.317359	0.0338101
IGF2BP1	348768351355348768348841350821351355DUSP22	0.309337	0.0351819
IGF2BP1	348847273488477634882068348822013489029934890543DTNA	0.428772	0.0255777
IGF2BP1	349698734971193496654349678334972323497361MEGF6	-0.322858	0.0295933
IGF2BP1	351967453519687435189834351900653519812035198246CD44	-0.367444	0.00803886
IGF2BP1	354976463549768135497219354975383549859735498763DMKN	-0.462207	0.000304756
IGF2BP1	354976463549768135497219354975383549871535498763DMKN	-0.352542	0.0112507
IGF2BP1	354985973549876335498715354987633549764635497681DMKN	0.53247	6.0107e-06
IGF2BP1	355003773550058035500377355004193550053235500580DMKN	0.310537	0.0396816
IGF2BP1	355061253550618535505938355059863550745735507511DMKN	-0.486998	0.000101434
IGF2BP1	355061253550618535505938355059863550991035509961DMKN	-0.320866	0.0264337
IGF2BP1	3550612535506185355074573550751135505938355059863550820435508240DMKN	0.414424	0.00168694
IGF2BP1	3550612535506185355074573550751135505938355059863550991035509961DMKN	0.45419	0.00125928
IGF2BP1	355082043550824035507457355075113550991035509961DMKN	-0.376315	0.0109335
IGF2BP1	361490453614937136149045361491423616066836160755APOL3	0.331255	0.0261769
IGF2BP1	362094873620989836197858361980413621227136212376EPB41L1	0.334981	0.020004
IGF2BP1	363343636335203630182363316936388833639016PIP5K1C	-0.306199	0.0407318
IGF2BP1	369726513697279636972702369727963697064636970694MTCH1	0.509687	2.07944e-05
IGF2BP1	370914663709153837083635370838063709479137094908LRRFIP2	0.384796	0.00466329
IGF2BP1	378572403785735137854779378549823786004737860193DCAF10	-0.532774	5.91024e-06
IGF2BP1	384217963842194138419532384197353842302438423175FGFR1	-0.502631	0.0112663
IGF2BP1	384217963842317538423024384231753841953238419735FGFR1	-0.508054	0.0079594
IGF2BP1	390161173901741439016117390161943901721839017414ADAM9	-0.377173	0.0066889
IGF2BP1	391259713912613539124252391242783912774039127807FYB1	0.320216	0.0291252
IGF2BP1	391259973912613539124252391242783912774039127807FYB1	0.395987	0.00282485
IGF2BP1	393209273932105639319208393192913932686339327022MIA2	-0.301518	0.0453645
IGF2BP1	393213473932288239322667393228823931990539320013KIF21A	0.365408	0.0118311
IGF2BP1	393464653934650439342033393421243935177639351980KIF21A	-0.466456	0.000668988
IGF2BP1	394650943946511239463611394636863946861439468732MACF1	-0.479768	9.34748e-05
IGF2BP1	394745263947462739454296394543653951641339516541MAP4K3-DT	0.353658	0.0120476
IGF2BP1	394809193948103039479797394800093948460039484730MACF1	-0.424928	0.000979932
IGF2BP1	395290153952916439529054395291643952227939522505PPIEL	0.430282	0.00206549
IGF2BP1	407990224079908340779008407791254081919440819326SLC25A17	-0.451472	0.00236054
IGF2BP1	408537104085392940853710408538814085405940854086SPINT1	0.476827	0.00013143
IGF2BP1	412391334123990041239133412393544123965941239900CTNNB1	-0.356398	0.0100486
IGF2BP1	4147937841479536414945394149542741479080414792844150058341500644PCAT19	-0.532802	0.00198462
IGF2BP1	416707174167079241666560416666664167155341671594LIMCH1	-0.592932	2.47213e-07
IGF2BP1	4223119142231260422318434223191542228711422288204223321242233306TMEM87A	-0.46943	0.000222826
IGF2BP1	423130464231313042308453423086094231389342313940AKAP11	-0.311237	0.0362203
IGF2BP1	425738184257421042574195425742104257347742573623PSMC3IP	-0.420677	0.00384899
IGF2BP1	427548684275521742754868427549904275516442755217P3H1	-0.323619	0.0246442
IGF2BP1	433662674336641143365563433656234336791443368003ELOVL1	-0.518918	1.63555e-05
IGF2BP1	436020704360209743598719435989134360341543603533PTPRF	-0.3333	0.0228036
IGF2BP1	436248874362556043624887436250624362536243625560GTPBP2	0.372758	0.00682868
IGF2BP1	437807314378080343778888437789184378195543782087VEGFA	-0.330595	0.0205843
IGF2BP1	439697314396986143966263439663954397262943972691POLR2J4	-0.363775	0.00998906
IGF2BP1	4434553044345605443460884434622844345301443453344434915744349302GRN	0.528486	1.64687e-05
IGF2BP1	443460884434622844345301443456054434915744349275GRN	-0.475379	0.000171457
IGF2BP1	444270094442711144426659444267364443513044435217TRPM2	-0.468204	0.00907766
IGF2BP1	448043384480477944804338448045014480526544805379PLK3	-0.358455	0.0142988
IGF2BP1	449843564498609744984356449844264498588144986097SNHG15	-0.313085	0.043488
IGF2BP1	451045374510470945103030451034434510544045105478TBRG4	-0.347084	0.0232841
IGF2BP1	451314704513164745130017451300984513191745132024DUOX1	0.418376	0.00414157
IGF2BP1	451314704513166245129932451300984513191745132024DUOX1	0.385934	0.0135523
IGF2BP1	453607545364264536075453617445362624536426SPNS2	0.328398	0.0280635
IGF2BP1	454042684540433445404028454040964540444445404528ARHGAP27	-0.435261	0.000769773
IGF2BP1	454758874547607345475099454757264547789945478147PLEKHM1	-0.351473	0.0171964
IGF2BP1	455380945540934553809455391745540184554093MYBBP1A	-0.40577	0.00459384
IGF2BP1	461891794618935746189241461893574618868246188980POMGNT1	-0.44931	0.000740977
IGF2BP1	461942734619496146194273461944014619484346194961POMGNT1	-0.378099	0.0411077
IGF2BP1	462400044624018746215810462165954625369646253823C18orf25	-0.339187	0.0163505
IGF2BP1	4658807446588179465918024659192546581284465815914659247446592583PIGF	0.379258	0.00627009
IGF2BP1	466745654667640246674565466759764667624446676402ALS2CL	-0.36116	0.00968748
IGF2BP1	466756174667597646675617466756864667624446676402ALS2CL	0.356928	0.0109708
IGF2BP1	466883524668854446684490466868704668958646689691EFCAB14	0.364326	0.00882909
IGF2BP1	469924744699255546991839469919464699393646994020NBEAL2	-0.423106	0.00166386
IGF2BP1	476190084761978447619008476191644761927747619784NPEPPS	0.319221	0.0298459
IGF2BP1	477191464771973447719146477192724771959947719734RPAP3-DT	-0.355652	0.0154136
IGF2BP1	477191464771973447719146477192724771960447719734RPAP3-DT	-0.479953	0.000260165
IGF2BP1	480104948013214800497480057848015024801585ROGDI	-0.360625	0.0165826
IGF2BP1	481032964810341148101823481018704810687248107082UPP1	-0.410533	0.00168227
IGF2BP1	482574548258624814296481443148309464831018ENSG00000235978	-0.522829	0.00339955
IGF2BP1	483258964832596548306654483068214840161148401782MAPK8	0.324792	0.0392551
IGF2BP1	483945754839465348383646483837844842012448420443SLAIN2	-0.364901	0.00867867
IGF2BP1	486160784861742348616078486162024861731548617423RPL18	0.36118	0.0459454
IGF2BP1	494011324940127049382506493829414943331749433393CAB39L	-0.516005	2.44126e-05
IGF2BP1	496466384964675349644930496459034964688549647009FMNL3	0.326796	0.0246921
IGF2BP1	496584414965859449657081496571904966196549662049FMNL3	0.441117	0.00119821
IGF2BP1	498507614985084449849578498496804985543749855581SLC9A8	-0.306035	0.0472001
IGF2BP1	501512115015131550143501501436215015351650153734PEDS1	-0.310083	0.0372245
IGF2BP1	504612415046128750460676504608725046163250461686ACSF2	-0.32193	0.0490016
IGF2BP1	504612415046137050460676504608725046163250461686ACSF2	-0.400209	0.00712853
IGF2BP1	506275555062817050627555506277925062794550628170ARSA	0.333882	0.0188604
IGF2BP1	507051395070532350703820507039085072601250726035GRB10	-0.413011	0.0458061
IGF2BP1	507558865075605650703820507039085079322350793313GRB10	-0.400927	0.0493926
IGF2BP1	510255915102566651023091510232285102745651027623KLK11	-0.32001	0.0402614
IGF2BP1	517563195175635851750144517501955176068951760764OSBPL9	-0.362373	0.00934914
IGF2BP1	522453505224563252245411522456325224437752244611KRT7	-0.501873	0.00154213
IGF2BP1	529050335290661152905033529050905290651852906611ECHDC2	0.403803	0.00214632
IGF2BP1	529065185290661152905033529050905290786752907954ECHDC2	-0.475384	0.000114578
IGF2BP1	534146145341472253399729533998395342587153425965FIP1L1	-0.300337	0.0465696
IGF2BP1	539467653947935392380539347853950665395147EPB41L3	0.352326	0.0125111
IGF2BP1	548038654804595480053548014454811005481142DERL2	0.361986	0.0085046
IGF2BP1	548038654805435480053548014454811005481142DERL2	0.368554	0.00695183
IGF2BP1	550480455504825755047104550474885504832855048541RDH13	-0.459388	0.000235505
IGF2BP1	550837665508464255083615550836445508584055085892EPS8L1	-0.302877	0.047156
IGF2BP1	553030685530315255301667553020725530880855309023CCDC88A	-0.39453	0.00438921
IGF2BP1	553422145534238055341615553420465534274155342851KMT5C	-0.375249	0.0126181
IGF2BP1	554556355545584555455259554553305545634855456489ISOC2	-0.37277	0.00608364
IGF2BP1	554869795548739855480784554809185549002955490167WNT5A	0.576423	0.00595623
IGF2BP1	556639545566404155661273556616125566724055667330KTN1	0.453988	0.00029886
IGF2BP1	558619355862695584280558432255933265593411GPCPD1	-0.461816	0.000309421
IGF2BP1	559353045593540455931088559313445593642255936567DGKA	-0.456172	0.00039107
IGF2BP1	561594975615962256158683561587115615997456160148MYL6	-0.37938	0.0049232
IGF2BP1	561595865615962256158683561587115615997456160148MYL6	-0.329361	0.0212556
IGF2BP1	566705055667112956670505566705715667089756671129MT1H	-0.405438	0.00701513
IGF2BP1	570280715702838557028071570282035702830157028385NLRC5	-0.350931	0.0418177
IGF2BP1	5767496757675068577119835771218857661449576615335771453557714745GCOM1	-0.53242	6.02279e-06
IGF2BP1	576769865767705957674917576751265767954857680121MSI2	0.346917	0.0193387
IGF2BP1	577617965776211957761796577620465778903657789155CTNND1	-0.324967	0.0331645
IGF2BP1	577885745778871357785463577856665779499857795141KIFC3	0.416566	0.00783985
IGF2BP1	5778857457788713577909295779106657772222577722885779499857795141KIFC3	-0.343797	0.0158177
IGF2BP1	577890365778915557761788577620465779138457791673CTNND1	0.414621	0.00401772
IGF2BP1	577890365778915557761788577620465779149157791673CTNND1	0.482778	0.000351328
IGF2BP1	577909295779106657772222577722885779499857795141KIFC3	-0.341045	0.0155478
IGF2BP1	577909295779106657788597577887135779499857795141KIFC3	-0.385708	0.0173272
IGF2BP1	5779796457798022577980715779828257794998577951415780318357803253KIFC3	0.355804	0.0229231
IGF2BP1	579258445792593457922888579230235792729557927393SLMAP	0.354695	0.0116973
IGF2BP1	582855905828575658273978582740105829163458291707PSMA3-AS1	-0.305953	0.0381511
IGF2BP1	583354775833553758333817583338925834103758341169NEDD4L	-0.493473	9.36065e-05
IGF2BP1	583483958350775834949583507758343065834486FUT6	0.463406	0.0428388
IGF2BP1	584764395847650458476155584761965847717858477560ZNF446	0.35003	0.0289694
IGF2BP1	585037055850390358503797585039035850014258500269NDRG4	-0.474577	0.00941377
IGF2BP1	586232815862340958599262585995115862465258624794CNOT1	0.356628	0.0371918
IGF2BP1	586246525862479458623281586234095862972758629815CNOT1	-0.384121	0.00777492
IGF2BP1	586692905866945358667986586681275867051158670603STX16	-0.320046	0.0292446
IGF2BP1	586693015866945358667986586681275867051158670603STX16	-0.347262	0.0158336
IGF2BP1	5883168558831889588490315884940958806394588064565886355758863892CFAP20DC	-0.511209	0.00291243
IGF2BP1	588994685889993758898802588988525890125958901287SLTM	0.300236	0.0435763
IGF2BP1	589136975891386458884544588847095893764758937762CFAP20DC	0.377418	0.0119087
IGF2BP1	595065159510775950651595102359520105952163MCM8	0.385636	0.0136563
IGF2BP1	598684125986856859867710598678475986883459868925SYCP2	-0.428096	0.0122364
IGF2BP1	600859316008612660085054600852036008819660088256WFDC21P	-0.538829	7.19857e-06
IGF2BP1	622797736227985662275373622754736228035962280442RELCH	0.314272	0.0363737
IGF2BP1	6227977362279856622803596228044262275373622754736228064562280709RELCH	0.359048	0.0114418
IGF2BP1	622803596228044262279773622798566228064562280709RELCH	-0.337963	0.0202361
IGF2BP1	626027586260324762602758626028896260314862603247EML3	-0.329941	0.0209403
IGF2BP1	628545186285521662854518628545516285513262855216SNHG1	-0.335162	0.0217512
IGF2BP1	628548876285497062854518628545516285513262855216SNHG1	-0.365208	0.00958127
IGF2BP1	630437056304383163042746630429436304402663044152TPM1	-0.400891	0.00408866
IGF2BP1	6304370563043831630440266304415263042757630429436305698463057118TPM1	-0.388538	0.00468017
IGF2BP1	630437056304415263043705630438316305698463057118TPM1	0.31403	0.0425786
IGF2BP1	630440266304415263043705630438316305698463057118TPM1	0.322667	0.0379491
IGF2BP1	6328742363287546633023446330247263286557632866286330561363305801APH1B	-0.328177	0.0259378
IGF2BP1	633280976332813063327148633272336333881863338945CA12	-0.481093	0.000163271
IGF2BP1	634888635063634888634956635280635340METTL26	0.570878	5.55942e-07
IGF2BP1	635517635774634736634797636093636260METTL26	-0.531378	8.27702e-06
IGF2BP1	635517635774635280635340636093636260METTL26	-0.462904	0.000201532
IGF2BP1	635611635774634718634797636093636235METTL26	-0.544191	4.02538e-06
IGF2BP1	635611635774635280635340636093636235METTL26	-0.480727	8.93887e-05
IGF2BP1	639060876390611463904785639050436390825963908304MARK2	-0.350262	0.0146142
IGF2BP1	639060876390611463904785639050436390887663909539MARK2	-0.572061	8.66683e-05
IGF2BP1	642877206428794664286964642870146428833964288468GPR137	-0.370845	0.0126874
IGF2BP1	646646564672216466465646660964669506467221CRB3	-0.331043	0.0221583
IGF2BP1	649758464989616497584649766764977706498961DNHD1	-0.441812	0.0086925
IGF2BP1	651128106511341465112810651128656511321965113414TM7SF2	0.391482	0.00623481
IGF2BP1	651823652039651643651747652466652535WDR90	-0.434596	0.00759062
IGF2BP1	653085286530865565278668652788656532682565326934MSRB3	-0.433335	0.00256819
IGF2BP1	655928546559338365592854655932106559330965593383KCNK7	0.460376	0.00146271
IGF2BP1	655928546559387465592854655933836559347565593874KCNK7	0.353351	0.0360899
IGF2BP1	658664406586707965866440658667126586684465867079EFEMP2	-0.395028	0.00379259
IGF2BP1	660688766606902066053405660549516607631566076408ERBIN	-0.336819	0.0297816
IGF2BP1	660751016607523066053405660549516607631566076408ERBIN	-0.303719	0.0462909
IGF2BP1	665767546657692966573138665735506659225666592388RABGEF1P1	0.361798	0.00951153
IGF2BP1	665767546657693266573138665735506659225666592343RABGEF1P1	0.339239	0.0163312
IGF2BP1	670918026709188367086006670861106709354267093603CSPP1	-0.339681	0.0253998
IGF2BP1	675841336758416967583741675838446758468467584772GSTP1	-0.455795	0.00171032
IGF2BP1	676279376762840067627937676282516762832267628400NUDT8	0.522149	1.06594e-05
IGF2BP1	685170836851718568516750685168436852724568527438SLC25A16	0.374051	0.00736365
IGF2BP1	685170836851726568516750685168436852724568527416SLC25A16	0.393371	0.00400563
IGF2BP1	685830426858312968575957685760436858792668588024PPP6R3	0.325766	0.0275366
IGF2BP1	701111257011119170108352701084047011170670111762ANO1	-0.307225	0.0493992
IGF2BP1	701694970170147016494701668570172567017304C17orf49	-0.314396	0.0310865
IGF2BP1	702283437022846270227734702278227022905870229091TIA1	-0.312429	0.0326414
IGF2BP1	703466047034664970344143703442697034706570347161SMC5	0.331445	0.0219339
IGF2BP1	704214697042158070420399704205107042293970422995CTTN	0.390793	0.00337709
IGF2BP1	704861667048624470482000704821547049103370491083FAM135A	-0.430383	0.00175676
IGF2BP1	706771077067714070676306706765917067809870678206UACA	0.364288	0.00793288
IGF2BP1	708142267081435970809941708106747081511070815386MAP3K9-DT	-0.367102	0.0239603
IGF2BP1	714600407146021371458427714585447146072171460947NADSYN1	-0.445957	0.0109287
IGF2BP1	722266672232377222666722286572231327223237ACADVL	0.309829	0.034766
IGF2BP1	726927527269278572688454726885377269332472693470ARAP1	-0.391023	0.00335133
IGF2BP1	727808457278100372778186727783807278128872781356DIS3	0.376867	0.00675306
IGF2BP1	732792807327942473275209732772937328235873282505NUMB	-0.328804	0.0234625
IGF2BP1	734398717343990173436432734384207344472473444822PPP3CB	-0.400621	0.00274973
IGF2BP1	737186127371871873716250737163627371878473718890RAB6A	-0.588397	0.0118094
IGF2BP1	7371861273718718737187847371889073716250737163627372084573720899RAB6A	0.48852	9.468e-05
IGF2BP1	738006397380119573800639738007597380108473801195ZSWIM8	0.300505	0.0496781
IGF2BP1	739220657392220673920145739211057392339473923522ZNF410	-0.474421	0.000119929
IGF2BP1	739314373933647392790739295273934667393509TMEM256-PLSCR3	-0.336293	0.0176834
IGF2BP1	739314373935097393466739350973927907392952PLSCR3	-0.334553	0.0185138
IGF2BP1	7394699873947374739627307396280173944583739446627399483973994961JPX	-0.381574	0.0106345
IGF2BP1	748422797484267674842279748424177484253474842676ULK3	0.493516	0.0111302
IGF2BP1	748422797484267674842279748424207484253474842676ULK3	0.475875	0.000167594
IGF2BP1	748422797484267674842279748424207484253874842676ULK3	0.348689	0.0184653
IGF2BP1	748425347484267474842279748424207484300374843124ULK3	-0.515836	1.92603e-05
IGF2BP1	748970107489721974896151748963257489751174898044MPI	-0.404041	0.00212775
IGF2BP1	750843257508655775084325750853657508757675087747COL12A1	-0.508108	0.00012039
IGF2BP1	756406837564070475634706756348117564773075647801SENP6	-0.405387	0.00307291
IGF2BP1	756406867564070475634706756348117564773075647801SENP6	-0.402381	0.00340088
IGF2BP1	757283887572848875724779757248177573264375732741ACADM	-0.384329	0.00473352
IGF2BP1	757953357579535675793689757939017579962175799732USO1	-0.487169	0.000100627
IGF2BP1	758091537580918375804226758045417581716075817278LMO7	0.394075	0.00301502
IGF2BP1	758351517583533975835232758353397583422575834387LMO7	-0.429703	0.00111795
IGF2BP1	758411087584120175840390758404957584162775841983LMO7	0.51925	1.60474e-05
IGF2BP1	758598777585998275854385758544877586895075869010UBE2Q2	-0.380568	0.00602091
IGF2BP1	758983727589841175892529758926907590760475907708MYO6	-0.486231	0.0290904
IGF2BP1	759116717591169875908495759086277591406275914281MYO6	-0.482862	8.08101e-05
IGF2BP1	759602147596037575957420759575667597362475973785ACOX1	0.369321	0.0075945
IGF2BP1	7596021475960375759736247597378575957458759575667597853375978693ACOX1	-0.407959	0.00212792
IGF2BP1	759736247597378575960214759603757597853375978693ACOX1	-0.342926	0.0177781
IGF2BP1	759880827598834175988082759881487598825175988341TMEM120A	0.462476	0.000205515
IGF2BP1	760025107600339876002510760026127600319476003398TEN1-CDK3	-0.354761	0.0105539
IGF2BP1	760903287609039776089174760893207609114276091235EXOC7	-0.329853	0.0321561
IGF2BP1	760903287609039776089174760893207609441376094581EXOC7	-0.366941	0.00731119
IGF2BP1	7609032876090397760911427609123576089174760893207609441376094581EXOC7	0.39002	0.00393531
IGF2BP1	760903287609048176089174760893207609114276091235EXOC7	-0.347703	0.020864
IGF2BP1	760911427609123576090328760903977609441376094581EXOC7	0.38774	0.00480002
IGF2BP1	764598587645989576450850764509887648750976487618OSBPL8	-0.33513	0.0369642
IGF2BP1	772986887729877177296163772962737730469177304800POMT2	-0.335125	0.0440303
IGF2BP1	780374387804022578040200780402257803719378037304RPS24	0.413572	0.00173976
IGF2BP1	780402007804022578037193780373047804061478040713RPS24	-0.418384	0.00125495
IGF2BP1	780402007804022578040203780402257803719378037304RPS24	-0.410329	0.00169443
IGF2BP1	790000997900027078997392789979637900537179005481CANT1	0.380433	0.0109708
IGF2BP1	790580779058557903884790406879097547909896MAP2K7	0.433168	0.0011538
IGF2BP1	799339687993402279919183799194007994332879943462SLC66A2	0.449074	0.00036739
IGF2BP1	802062308020633880202597802032888021125080211314DIO2	-0.45671	0.000668272
IGF2BP1	802112508021152580197529802032888023090080231054DIO2	0.597876	6.52542e-06
IGF2BP1	811109138111095581108474811085098111576981116225BAIAP2	-0.441645	0.000503285
IGF2BP1	811109138111095981108474811085098111576981116224BAIAP2	-0.476014	0.000111316
IGF2BP1	812323148123251881231846812320218123343181233503TEPSIN	-0.419546	0.00188988
IGF2BP1	813228988132294881322407813225408132380181324141STARD5	-0.393564	0.0097802
IGF2BP1	828309368283097582828999828290588284438582844460SEC31A	-0.41637	0.043208
IGF2BP1	828421398284248182828999828290588284438582844460SEC31A	-0.484201	9.35633e-05
IGF2BP1	828421848284248182828999828290588284438582844509SEC31A	-0.481459	0.000106193
IGF2BP1	828616308286170882857688828577648286253382862572SEC31A	0.450251	0.000501574
IGF2BP1	8286163082861708828625338286257282857688828577648286331782863392SEC31A	-0.542346	4.48641e-06
IGF2BP1	836663498366639483665029836651458366918483669291UBQLN1	0.42384	0.00102253
IGF2BP1	837688178376897083753257837533598378038183780404GKAP1	-0.333348	0.0456596
IGF2BP1	847687584784468476875847704884783378478446MYH10	-0.391038	0.00490053
IGF2BP1	855608148556098585558439855590758556138585561431GGCX	-0.366119	0.00749576
IGF2BP1	859741485975968592707859292185994528599586CPZ	-0.465667	0.0200421
IGF2BP1	859902498599037885983865859839738599682585996929PICALM	-0.379593	0.00550823
IGF2BP1	859902498599039985983865859839738599682585996929PICALM	-0.339981	0.0175364
IGF2BP1	868606869119868606868804869037869119BRD9	-0.555778	0.00129652
IGF2BP1	877217558772177087715731877158438772728387727489PAPSS2	-0.581765	1.507e-05
IGF2BP1	880401478804026588035535880357388804282488042920C12orf29	-0.329877	0.022828
IGF2BP1	880720880999878211878361881691881789WNK1	-0.304127	0.0492055
IGF2BP1	886762178867624188670138886702528867633388676423HERC3	0.338627	0.0238143
IGF2BP1	891118889116718911188891122389114438911671AKIP1	0.395333	0.00329636
IGF2BP1	897385028973897489738502897387088973888189738974FANCA	-0.41911	0.00122307
IGF2BP1	897628288976298289757815897582338976534089765496RIPK2	-0.306474	0.0404747
IGF2BP1	899494168994951389948730899488148995424289954376DEF8	-0.436029	0.0006336
IGF2BP1	905445519054463290536336905364019054725790547357MAP3K7	-0.475406	0.000139881
IGF2BP1	908671309086719990865047908650979087420390874291SYK	0.416228	0.00157862
IGF2BP1	910548591056809100304910463491112759111489GPR157	-0.354187	0.0145025
IGF2BP1	9207012392070296920703439207040392067965920680989208001592080088SPTLC1	-0.535694	0.00182301
IGF2BP1	933373769333927493337376933375129333822993339274CCDC18-AS1	-0.31246	0.0475073
IGF2BP1	942982694300519428822942900994338449433950SETD5	0.301275	0.048852
IGF2BP1	946743079467450694674307946744949467820294678371ESRP1	0.506962	3.89787e-05
IGF2BP1	953512159535137695346405953464529535488195354967SORBS1	0.319198	0.0409866
IGF2BP1	958823739588249695862271958656769588815595888261MTMR2	-0.342596	0.0179328
IGF2BP1	962678396268609621477962164596322279632417ZNF561-AS1	0.307274	0.0459513
IGF2BP1	967267939672685996722638967227189672748896727530CAST	0.417312	0.00274762
IGF2BP1	969369396938209690575969126996947789694867ZNF812P	-0.415803	0.0106813
IGF2BP1	969477896948679690579969126996960939696248ZNF812P	0.389401	0.0158336
IGF2BP1	970685971006970685970758970878971006PLEKHN1	0.339675	0.0254043
IGF2BP1	973749797375549735884973604297410939741256CLSTN1	0.357052	0.00984906
IGF2BP1	984311309843129198429572984306709843393998434091HPS1	-0.418542	0.00124827
IGF2BP1	984339399843409198433982984340919843113098431291HPS1	0.346952	0.0131991
IGF2BP1	988258719882594098824397988245049882682998826887DOCK9	-0.303755	0.043109
IGF2BP1	9884532898845372988459239884599198837493988376099884859198848639DOCK9	-0.389444	0.0045455
IGF2BP1	9884532898845372988459239884606098837493988376099884859198848639DOCK9	-0.345356	0.0166561
IGF2BP1	999749709997506999970452999706449999353699993741SLC35A3	0.462528	0.000935304
THOC5	100239239100239404100233170100233537100240402100240515SPAG1	0.416847	0.00154339
THOC5	100311832100311877100310402100310542100316098100316187TBC1D23	0.513791	2.13737e-05
THOC5	100352563100353123100352563100352914100352996100353123PILRB	-0.358013	0.0106341
THOC5	100353372100354012100353372100353483100353894100354012PILRB	0.537394	5.9604e-06
THOC5	101431319101431463101429152101430063101431989101432100PCSK6	-0.370623	0.0274873
THOC5	102191924102192120102189075102189310102201555102201582IL1RL2	0.337815	0.0318441
THOC5	102826484102826844102826484102826636102827591102827948UBE2D3	-0.587239	2.58432e-07
THOC5	102827591102827741102826484102826636102827943102828029UBE2D3	0.561464	1.40485e-06
THOC5	103111692103111805103136248103136372103106588103106706103139405103139479NT5C2	-0.370779	0.0197227
THOC5	103124374103124506103123460103123483103126309103126575TNFAIP2	-0.350436	0.0160168
THOC5	103794461037979210379446103794821037969910379792KLRK1	0.31047	0.0368911
THOC5	104010815104010908104008176104008356104018159104018289SLK	-0.564116	1.19165e-06
THOC5	104106798104106894104105327104105450104107181104107233ASPG	-0.428996	0.00295544
THOC5	105126247105126340105125781105125874105126992105127062SRPK2	0.358698	0.0104224
THOC5	105449358105449409105445417105445511105450057105450184MTA1	-0.457756	0.00030522
THOC5	106932262106932549106932445106932549106930524106930689ZNF462	0.309613	0.037638
THOC5	107616260107616389107613653107613732107618327107618635BCAP29	-0.394003	0.00507323
THOC5	108049618108049651108043090108047292108050577108050602CD47	0.355658	0.0102734
THOC5	108050577108050602108047078108047292108051938108051970CD47	-0.49725	3.98626e-05
THOC5	108081585108081669108079491108079614108083355108083446LEF1	-0.374453	0.00915565
THOC5	108564059108564392108564059108564155108564278108564392ISCU	-0.508233	3.65465e-05
THOC5	108768092108768238108747896108748000108798123108798389FER	0.392925	0.0186185
THOC5	109422717109422852109420423109420600109426949109427122PTPN3	-0.369741	0.00749489
THOC5	109696143109696196109683135109683372109733138109733198ACSL4	-0.416246	0.0246805
THOC5	109857854109858193109858139109858193109857525109857659GLTP	0.398541	0.0110896
THOC5	110021107110021301110019138110019328110025741110025823ANKRD13A	0.556209	0.000538339
THOC5	110345538110345649110339322110342268110346307110346677RBM15	0.444058	0.00127308
THOC5	110499534110499546110496011110496203110502048110502099VPS29	0.517357	1.39213e-05
THOC5	110625189110625278110624233110624279110627438110627547NAXD	-0.39733	0.00307657
THOC5	110625189110625303110624233110624279110627438110627547NAXD	-0.377424	0.00589936
THOC5	112696147112696534112696147112696283112696436112696534MOV10	-0.423759	0.00867606
THOC5	112705099112705123112703643112703806112707077112707102RHOC	-0.354961	0.0104912
THOC5	112705099112705168112703492112703806112707077112707114RHOC	-0.305972	0.0381342
THOC5	112705099112706252112703643112703806112707077112707127RHOC	-0.32759	0.0222541
THOC5	113120065113120128113112999113113114113127688113127740IL1RN	-0.353265	0.0327699
THOC5	113121447113121618113112999113113114113127688113127740IL1RN	-0.453253	0.0303276
THOC5	113198739113198884113197194113197913113199082113199226PSD4	-0.464649	0.00071499
THOC5	113390592113390933113390592113390676113390797113390933ALAD	0.318888	0.027776
THOC5	113637619113637896113636533113636700113640119113640310TFDP1	0.337297	0.0188253
THOC5	115057152115057425115046409115046682115073602115073866TNC	0.374074	0.0182077
THOC5	115064646115064919115042218115042341115073602115073866TNC	0.620092	0.000198933
THOC5	115074561150804811507456115075621150799011508048ECSIT	-0.504284	0.0055497
THOC5	115785841157865711577592115776791157884311578954ACP5	-0.345243	0.0152233
THOC5	117134123117134192117131884117131960117136080117136235ST7	0.440941	0.000614808
THOC5	117760851177619311773619117737451177951811779645LPIN1	-0.632606	1.3599e-08
THOC5	118856370118856545118829047118829250118894026118894356MCM9	0.359477	0.0350283
THOC5	118867121188678111886114118866211188691611887025MPPE1	-0.320142	0.0401536
THOC5	118909913118910015118908269118908655118925237118925926BCL9L	-0.456342	0.00707971
THOC5	119104763119105022119104091119104197119107947119108096DENND10	-0.508398	0.000385671
THOC5	119105310119105495119104091119104197119107947119108096DENND10	-0.648187	2.09692e-07
THOC5	119206833119206896119203318119203436119216900119216987DMXL1	-0.452696	0.000543125
THOC5	119214069119214222119212712119212873119217549119217673USP53	-0.34687	0.0132319
THOC5	119235289119235411119217549119217673119239217119239312USP53	-0.453093	0.000445474
THOC5	120216272120216581120215559120215661120221622120221758PXN	-0.491413	0.000909849
THOC5	120348271203487412018165120182921203553612035669ZNF433	0.41099	0.0239601
THOC5	121409023121409047121407470121407715121410865121410969CLASP1	0.366382	0.0103282
THOC5	121719645121719750121718387121718501121722261121722378GOLGB1	-0.475467	0.000703902
THOC5	121719645121719753121718387121718501121722261121722378GOLGB1	-0.477027	0.000814602
THOC5	121719645121719768121718387121718501121722261121722378GOLGB1	-0.449568	0.00176845
THOC5	121719645121719768121718387121718501121726912121727041GOLGB1	-0.363971	0.0392525
THOC5	121719645121719768121722261121722376121718387121718501121726912121727041GOLGB1	0.499216	0.000349035
THOC5	121940383121940488121939190121939495121940830121940982SLC15A2	-0.653517	9.03714e-07
THOC5	122275971122276022122274342122274436122279774122279981KIAA1109	-0.478517	0.000277001
THOC5	122275971122279981122279774122279981122274342122274436KIAA1109	-0.390436	0.00829233
THOC5	122325854122325917122325229122325320122328103122328357KIAA1109	0.41637	0.00283571
THOC5	122392302122392372122374707122374806122393180122393341PLEKHA1	0.405008	0.00357501
THOC5	123389432123389554123384131123384208123390629123390786KMT5A	-0.540226	3.521e-05
THOC5	124580550124580562124568378124568536124585086124585161MTSS1	-0.455936	0.000476386
THOC5	124782682124786503124782682124782811124786356124786503SCARB1	-0.473503	0.000186277
THOC5	125084233125084319125083814125083877125084824125084873SLC37A2	-0.358994	0.0127129
THOC5	125086203125086260125085953125086018125088118125089235SLC37A2	-0.417311	0.00176222
THOC5	125253716125253755125248281125248383125262833125263497TPD52L1	-0.418923	0.00123123
THOC5	126876341268772812686855126870431268816512689179ARL4A	-0.484944	9.03857e-05
THOC5	127316449127316502127314815127314896127327001127327137ECHDC1	-0.46735	0.000165123
THOC5	127575939127576050127571231127573788127576616127576696TPRA1	-0.494019	0.00719439
THOC5	127715852127715930127710575127710665127721052127721171MGLL	-0.465991	0.000175421
THOC5	127795893127796008127855154127855319127794589127794734127890588127890998PVT1	-0.319142	0.0379585
THOC5	127897955127898010127896241127896332127905206127905302ENSG00000257524	0.598304	0.000218586
THOC5	127939852127939997127932984127933093127942044127942158MFSD8	-0.510906	0.00293755
THOC5	128239984128239996128239727128239779128242231128242267DNM1	-0.498906	0.00169575
THOC5	128247923128247935128247374128247486128248582128248753DNM1	-0.320348	0.0468179
THOC5	128266286128266325128267193128267274128265969128266020128267457128267517GOLGA2	-0.508673	2.19211e-05
THOC5	128267193128267259128266286128266325128267457128267517GOLGA2	-0.519596	1.22735e-05
THOC5	128267193128267274128266286128266325128267457128267517GOLGA2	-0.552739	1.7839e-06
THOC5	128936537128936649128934730128935044128942793128942871TP53AIP1	0.341944	0.0347736
THOC5	129915965129915980129908889129908999129924959129925157FNBP1	-0.376513	0.037916
THOC5	129915965129915980129923843129923996129908889129908999129924959129925157FNBP1	0.436572	0.00992273
THOC5	129915965129915980129923843129924026129908889129908999129924959129925157FNBP1	0.470304	0.00401557
THOC5	129923843129923939129915965129915980129924959129925157FNBP1	0.470744	0.00480002
THOC5	129923843129924026129915965129915980129924959129925157FNBP1	0.459224	0.00546695
THOC5	129923843129924026129923843129923996129924959129925157FNBP1	0.331602	0.0259478
THOC5	132578795132579558132578795132579056132579491132579558ACAD11	-0.322055	0.0301739
THOC5	132816539132816812132816659132816812132812947132813419GOLGA3	0.330006	0.0209066
THOC5	133475718133476600133475718133476074133476277133476600ST3GAL1	-0.465102	0.000325662
THOC5	134932987134934077134932987134933390134941091134941237CALD1	-0.828571	0.000196392
THOC5	134935687134935765134932987134933390134941091134941237CALD1	-0.339893	0.0160355
THOC5	135419213545091354192135423213543531354509MXRA8	-0.572814	6.77329e-07
THOC5	135495813135495898135492227135492291135497187135497249AHI1	0.342705	0.025882
THOC5	135858713587001357008135846413601351360631PWWP3A	0.346944	0.0132024
THOC5	136217741362191513619729136198311362644413626579FBLN2	-0.61505	1.70197e-06
THOC5	136267028136267175136261264136261477136268161136268273BCLAF1	-0.345788	0.0136334
THOC5	136383670136383781136377754136377868136388392136388510MAP7	0.587169	5.15464e-07
THOC5	136408998136409067136407825136407938136410089136410239ENTR1	-0.394713	0.00383006
THOC5	136410089136410239136407825136407938136410327136410609ENTR1	0.347909	0.014142
THOC5	136791625136791777136791367136791424136791946136792030TMEM141	-0.40662	0.00194001
THOC5	137946227137946311137945901137945997137948954137949184FAM13B	-0.407674	0.00247492
THOC5	138926400138926478138921036138921124138929976138929997REPS1	0.423003	0.00122925
THOC5	138926400138926481138921036138921124138929976138930098REPS1	0.40063	0.00274918
THOC5	138926400138930098138929976138930098138921036138921124REPS1	0.438077	0.000688007
THOC5	139314674139316188139314674139314736139316075139316188MATR3	-0.463365	0.000908278
THOC5	140966933140967036140963126140963227140970926140970993SLC25A36	-0.410441	0.00225006
THOC5	141588223141588250141587041141587197141618797141618999DIAPH1	0.463245	0.000291585
THOC5	142005114205921418419141954914207961421005ANKRD65	-0.366993	0.0113161
THOC5	143434087143434168143433490143433716143437998143438041GAB1	-0.555106	9.21846e-06
THOC5	143760400143760640143753753143753912143765260143765798PHACTR2	-0.608146	5.61032e-07
THOC5	143760400143760640143765260143765798143753753143753912143772257143772457PHACTR2	-0.724924	0.0168944
THOC5	143991691143992373143991691143991804143992244143992373GRINA	-0.443805	0.00152436
THOC5	144504770144505131144504770144504879144504997144505131GPT	0.561895	8.62865e-06
THOC5	144960337144960398144955438144955601144995007144995200SRGAP2B	-0.404282	0.00725381
THOC5	148065346148065475148065346148065372148070379148070450SPINK5	0.336993	0.0462034
THOC5	149240675149240774149239758149239888149242490149242538ABLIM3	-0.561321	7.48938e-05
THOC5	149242490149242538149239758149239888149244880149245015ABLIM3	0.338605	0.0260883
THOC5	149918173149918384149918173149918284149919042149919324RAET1G	-0.361794	0.0160919
THOC5	150267956150267991150267715150267789150268697150269015APH1A	-0.488024	7.81917e-05
THOC5	150511456150511831150510875150511198150512351150512572ECM1	0.608087	1.23679e-07
THOC5	150828305150829604150816006150816078150831230150831293CD99L2	0.372386	0.0169934
THOC5	151310210151310255151307573151307801151315572151316509PI4KB	-0.319819	0.0294082
THOC5	151324744151324917151315572151316509151326171151326373PI4KB	0.346795	0.0176404
THOC5	151324744151324917151315572151316509151327270151327377PI4KB	0.467804	0.00023909
THOC5	151562090151562165151540308151540426151562584151562686TUFT1	0.449944	0.000423625
THOC5	152455541152455577152447619152447773152459270152459327MBNL1	0.319331	0.0377948
THOC5	152870752152870848152863605152863714152872451152872564ARFIP1	-0.364694	0.00972287
THOC5	152922719152922809152922172152922256152931671152931776ZNF185	-0.416365	0.00182452
THOC5	152928574152928661152922172152922256152931671152931776ZNF185	-0.406955	0.0029168
THOC5	152936417152936513152932872152932971152938073152938163ZNF185	-0.500779	5.26523e-05
THOC5	153222242153223039153204442153204560153270334153270519TRIM2	-0.557796	0.000378189
THOC5	153294304153296036153294304153294485153295312153296036TRIM2	-0.514971	0.000112966
THOC5	153444472153445495153444472153445464153446008153446111TREX2	0.46182	0.0258374
THOC5	154269361154269412154268756154268954154270199154270564UBAP2L	0.321469	0.0306037
THOC5	154357250154357274154354824154355072154357433154357623FLNA	0.382138	0.00450283
THOC5	154419542154419746154419542154419623154420031154420094TAFAZZIN	-0.396548	0.00316054
THOC5	154419542154420094154419542154419623154420031154420094TAFAZZIN	-0.404679	0.0023893
THOC5	154419704154419746154419542154419623154420031154420094TAFAZZIN	-0.350122	0.0133035
THOC5	154419704154420094154420031154420094154419542154419623TAFAZZIN	-0.362966	0.00919122
THOC5	154792181547932815478722154788061548070315480827CC2D2A	0.381129	0.00667105
THOC5	154792221547932815478722154788061548070315480827CC2D2A	0.383383	0.00622474
THOC5	154954615496041548648154868815498531549945TMEM184A	-0.516191	3.12292e-05
THOC5	155014014155014093155002844155002943155014654155014719ZBTB7B	-0.532265	1.0314e-05
THOC5	155061414155061489155060762155060832155061903155061975ADAM15	-0.425853	0.000945538
THOC5	155061417155061489155060762155060832155061903155061975ADAM15	-0.425016	0.00097654
THOC5	155061903155062117155061414155061489155062244155062369ADAM15	-0.327085	0.0225395
THOC5	155188162155188285155188162155188231155192182155192283MUC1	-0.457159	0.00337697
THOC5	155611215155611603155611215155611355155611548155611603MSTO1	-0.47299	0.00206625
THOC5	156810001568104715675714156757781568866015688858CA5BP1	0.617178	0.000104364
THOC5	156817551568196815681755156817841568623515686462FAM200B	0.322969	0.0320368
THOC5	157088021570884115703134157041231571490815715081MYH11	-0.693301	1.3162e-08
THOC5	157577901575785515748374157484651575802915758277TUSC3	-0.32622	0.0349878
THOC5	159243773159243791159241200159241368159304341159304473RAPGEF2	-0.331171	0.0370102
THOC5	159397073159397100159395768159395834159397344159397389BAZ2B	0.525021	1.18086e-05
THOC5	159857931159858291159857931159857966159858089159858291ENSG00000256029	0.454003	0.00752247
THOC5	160282256160282304160281313160281364160284774160284868RBMS1	-0.33867	0.0181448
THOC5	160469501604709316046989160470931604044016040494NCOR1	0.370586	0.00817701
THOC5	161073224161073299161070997161072885161073719161073795NECTIN4	-0.521156	2.41042e-05
THOC5	164395271643970316439062164394141644018416440253SNHG29	0.473257	0.000126572
THOC5	167872216167872377167870382167870498167875334167875495AFDN	0.535023	1.99728e-05
THOC5	167965756167966270167965756167966045167969113167969198AFDN	-0.60666	9.53189e-08
THOC5	167965756167966276167965756167966045167969113167969198AFDN	-0.551526	3.4926e-06
THOC5	168065318168065381168063499168063570168074981168075011STK39	-0.463569	0.000195626
THOC5	169714641697164716970635169707671697235916972964CROCC	-0.421335	0.00177401
THOC5	170868012170868201170868012170868134170868297170868387RPL22L1	0.593591	1.15373e-07
THOC5	171641081716791517161239171613561717171717171865MPRIP	-0.629835	1.12735e-08
THOC5	172278391722800517226692172271991722825517228309OCEL1	-0.343126	0.0338763
THOC5	173363817173364989173363817173363895173363999173364989CDCA7	-0.353374	0.0163548
THOC5	174846879174846957174877839174878128174824433174824518174915057174915171CHN1	-0.358855	0.0213041
THOC5	176345471763456217632320176324661763483417635016ARHGEF10L	-0.407932	0.00282229
THOC5	177491403177491420177491009177491146177491806177491925PDLIM7	-0.410656	0.00342351
THOC5	177491403177491420177491806177491925177491009177491146177492404177492435PDLIM7	0.387246	0.00625234
THOC5	177491403177491420177491806177491976177491009177491146177492404177492435PDLIM7	0.402559	0.00387043
THOC5	177491806177491925177491403177491420177492404177492435PDLIM7	0.372583	0.0135368
THOC5	177813317786121778133177832117784341778612SPSB3	0.38063	0.00472765
THOC5	178235171782360717820089178205211783672617836987SREBF1	-0.342441	0.0164121
THOC5	178426365178430889178426365178426680178430694178430889CHROMR	-0.36611	0.0375719
THOC5	178456699178456899178456720178456899178454446178454648RASAL2	-0.501476	6.43879e-05
THOC5	178653617869551786536178665517876761787831NUBP2	-0.306087	0.0380248
THOC5	178675617869551786536178665517876761787777NUBP2	-0.305817	0.0382712
THOC5	178892229178892307178889641178889696178893918178894024RALGPS2	-0.315886	0.0350122
THOC5	182732498182732542182736248182736386182731029182731107182739544182740388DNAJC10	0.317327	0.0338328
THOC5	182739544182740388182740298182740388182732498182732542DNAJC10	-0.37265	0.0168743
THOC5	183547102183547252183545965183546337183549207183549288SMG7	-0.443799	0.000546578
THOC5	184072156184072298184054727184054863184072826184072986TSEN15	-0.348093	0.0140681
THOC5	184072156184072310184054727184054863184072826184074206TSEN15	-0.349316	0.014994
THOC5	184181084184182047184181084184181226184181911184182047AP2M1	-0.44071	0.00544547
THOC5	184770254184770332184770398184770476184768315184768450184773080184773154ACSL1	0.516012	2.44091e-05
THOC5	185398946185399028185397149185397302185399569185399743ANKRD37	0.636091	5.57009e-08
THOC5	185635354185635411185630548185630598185646667185646782SORBS2	-0.372604	0.0293989
THOC5	185684753185684846185690561185690611185678795185678822185734098185734154SORBS2	0.455392	0.0291571
THOC5	185903351859048618590344185904861858528018585522HDAC9	-0.365349	0.0470261
THOC5	186178415186178766186174513186174642186182167186182287HMCN1	0.43863	0.00353619
THOC5	188004718801641876570187673418826341882749ARHGEF10	-0.402107	0.00771903
THOC5	18800861880224188143118815961853083185319718834181883560LSP1	0.511718	0.00457789
THOC5	188341662188341719188225404188225527188406111188406313LPP	0.439382	0.017587
THOC5	189782421189783123189782421189782602189783013189783123ORMDL1	-0.309239	0.0352641
THOC5	191678135191678705191678135191678241191678989191679128NABP1	0.400689	0.00274406
THOC5	191682491191682595191681945191682017191683728191683804NABP1	-0.440573	0.000525759
THOC5	191683289191683804191683728191683804191681945191682017NABP1	-0.562122	0.000793076
THOC5	191971851919725119196962191970461919752019197621RFXANK	-0.529477	7.09026e-06
THOC5	193020306193020381193018404193018820193021096193021195UCHL5	-0.357308	0.0221083
THOC5	193440489193440637193440557193440637193439022193439065ATP13A4	0.42896	0.00881311
THOC5	195708133195708807195708133195708435195708746195708807MUC20-OT1	-0.380235	0.0124049
THOC5	195708153195708513195708153195708435195708746195708841MUC20-OT1	-0.39448	0.0108507
THOC5	195708428195708555195708428195708435195708746195708841MUC20-OT1	-0.390531	0.0106333
THOC5	197076585197076682197075836197075870197081050197081117DLG1	0.331799	0.0236794
THOC5	197161639197161738197142717197142768197194424197194589DLG1	-0.558312	0.000277455
THOC5	197538305197538952197533488197533561197546360197546486BDH1	0.420296	0.00135816
THOC5	197647054197647114197645689197645743197652234197652315DENND1B	-0.57184	1.91334e-06
THOC5	198376551983782119835476198356891985135419852190ZMYM5	-0.35464	0.0317984
THOC5	200533592005355120052464200525842005594220056013TANGO2	-0.326011	0.0251789
THOC5	200534362005355120052464200525842005594220056013TANGO2	-0.379852	0.00484779
THOC5	200860124200860215200859679200859746200861237200861466CLK1	0.346233	0.0148132
THOC5	200882341200882382200881420200881488200885697200885772PPIL3	-0.368255	0.00784499
THOC5	201985242019867020161747201618702021729820217357MACC1	0.539732	0.000550297
THOC5	203097546203097633203084462203084569203099628203099712NBEAL1	-0.477637	0.00265981
THOC5	203733222203733400203727394203727571203739545203739644ATP2B4	-0.309528	0.0437026
THOC5	203963020398562037464203782920401332040177MKNK2	-0.614084	2.55416e-08
THOC5	204261305204261508204261305204261448204264941204265042PLEKHA6	0.431664	0.0177885
THOC5	204537429204537497204532190204532246204538208204538308MDM4	-0.469492	0.000400311
THOC5	204537458204537497204532190204532246204538208204538308MDM4	-0.428569	0.00219183
THOC5	207004572070074720700457207005782070446520704533PACRGL	0.449098	0.00428669
THOC5	207004572070078720700457207005782070446520704533PACRGL	0.366288	0.0302468
THOC5	207024886207025064207018521207023480207032578207032756C1orf116	-0.358468	0.0128996
THOC5	207027493207027679207018521207023480207032578207032756C1orf116	-0.38409	0.00608915
THOC5	207027493207027679207024886207025064207032578207032756C1orf116	-0.455318	0.000405397
THOC5	207767012207767823207767012207767195207770320207770362CD46	-0.58496	3.00466e-07
THOC5	207767012207768772207767012207767195207770320207770362CD46	-0.521816	1.40778e-05
THOC5	207767012207770362207767012207767195207770320207770362CD46	-0.582262	3.60679e-07
THOC5	207767778207767823207767012207767195207770320207770362CD46	-0.560933	1.45002e-06
THOC5	211830182211830330211829058211829323211830572211830722LPGAT1	-0.681656	3.15651e-08
THOC5	215371908215372300215371908215372015215372108215372300FN1	-0.544907	6.79654e-06
THOC5	217829843217829882217821739217821938217831454217831547TNS1	-0.562607	0.000317039
THOC5	217830366217830390217821739217821938217831454217831547TNS1	-0.482853	0.00184706
THOC5	218644382186447721862952218630542187262421872730ABCC9	0.58467	0.0127144
THOC5	218696526218696601218696589218696601218694524218694635STK36	-0.384104	0.00608663
THOC5	218886672188871821887937218880662188998021890141HSPG2	-0.385807	0.0153387
THOC5	220657789220657834220653097220653352220661811220664358MARK1	-0.435877	0.00088578
THOC5	220670842206715922066497220668932206752622067648DMTN	0.425398	0.00611588
THOC5	221168742211703922116299221164282211894922119065HR	-0.332316	0.0196584
THOC5	222579758222579825222577444222577643222584127222584297TAF1A	-0.446978	0.00193004
THOC5	222579758222579872222577444222577643222584127222584297TAF1A	-0.433955	0.00295459
THOC5	222579758222579890222577444222577643222584127222584297TAF1A	-0.425645	0.0038381
THOC5	227051880227051985227047926227048010227069776227069853CDC42BPA	0.307611	0.0490082
THOC5	228309632283103722830186228302542283417122834977MRPL52	0.373596	0.00746398
THOC5	230519692305208323049821230499432305247223052609CDH24	-0.369999	0.00930118
THOC5	235067167235068502235067167235067943235068295235068502LINC01348	-0.493853	0.0030617
THOC5	235068023235068502235068295235068502235067705235067943LINC01348	-0.528274	0.00376019
THOC5	235682582356837823568321235683782356610723566336SLC25A37	-0.376404	0.00609038
THOC5	235747169235747331235746467235746527235751209235751362LYST	-0.518073	4.6666e-05
THOC5	237378635237379235237376771237377344237380914237381499COL6A3	0.615371	2.37896e-07
THOC5	237387581237388184237380914237381499237396726237396847COL6A3	0.521976	8.28761e-05
THOC5	241099395241099894241097186241097427241102252241102287MTERF4	0.405055	0.00205192
THOC5	241457092414624024145709241458962414620724146240PSME2	-0.379039	0.0049735
THOC5	242911382429162524291138242912192429155524291625DHRS1	0.40572	0.00200345
THOC5	242921832429278424292183242923302429265124292784DHRS1	0.392211	0.00321532
THOC5	244841943244842058244835657244835756244842194244842258COX20	0.310531	0.0341818
THOC5	244944992449460424473227244740602449514624495196KIAA1217	-0.53119	1.43528e-05
THOC5	245426922454277024536773245368932454498024545103KIAA1217	-0.346927	0.0159739
THOC5	245449802454784324544980245451032454582624547843KIAA1217	-0.405769	0.00200008
THOC5	248340862483473624834485248347362483076724830905OSBPL3	-0.503626	3.63729e-05
THOC5	248631992486329224861612248617692486349524863599OSBPL3	0.300264	0.0466528
THOC5	252154362521556025205245252099112522561325225773KRAS	-0.553698	1.68175e-06
THOC5	252435492524422425243549252436332524514925245301RSRP1	-0.341391	0.0154061
THOC5	252435492524530125243549252436332524514925245301RSRP1	-0.349444	0.012302
THOC5	267590612675923526751597267517832676521726765318ABI1	0.334673	0.0201685
THOC5	267590612675923526755654267557412676521726765318ABI1	0.41641	0.00156865
THOC5	267590612675923826755654267557412676521726765318ABI1	0.364884	0.00868341
THOC5	269605142696062826957600269577432696334126963455FGFR1OP2	0.302412	0.0414306
THOC5	269797832697993626975495269756582698056526980646TM7SF3	0.317358	0.0365695
THOC5	270232532702392527023253270233972702376427023925LINC00240	-0.434561	0.00550957
THOC5	271106722711096827104286271043772711884527119030CGREF1	0.387046	0.0189164
THOC5	273077432730927227309099273092722730678127306882WSB1	-0.328385	0.0237051
THOC5	273499712735048527349971273501322735038827350485SYTL1	0.312086	0.0329113
THOC5	273701282737023027368261273684122737634527376387ARNTL2	-0.356304	0.0204913
THOC5	274312972743166927424036274241522743391527434104SLC4A7	-0.55187	0.000198518
THOC5	285956942859604128590719285908322860818528608593WAC	-0.387313	0.00486547
THOC5	2905858829058645290604212906048429053103290533122906498129065158EPB41	-0.430557	0.00148783
THOC5	290604212906048429058588290586452906498129065158EPB41	0.458308	0.000521241
THOC5	290961542909660429064981290651582909780629097904EPB41	-0.483245	0.000120618
THOC5	295083412950838929499115294992632951273429512861SVIL	-0.41745	0.00425866
THOC5	295269602952705629524471295247152952970429529844SVIL	-0.404203	0.00421296
THOC5	295320012953217229531253295312882953252829533458SVIL	0.400204	0.0178704
THOC5	2953200129532172295325282953345829531253295312882953598829536069SVIL	-0.472805	0.00252952
THOC5	297197762972001629718265297191382972035729720708TJP1	-0.52721	1.36388e-05
THOC5	298039972980502629803997298040652980481329805026KIF22	-0.398087	0.00262713
THOC5	298344412983455029832244298323422983817729838274ASCC2	0.348255	0.0186724
THOC5	298344882983455029832244298323422983817729838261ASCC2	0.360998	0.00973445
THOC5	300012113000153030000928300010403000522030005323INO80E	-0.361043	0.00875468
THOC5	300012113000153030001413300015303000092830001040INO80E	-0.452398	0.000319207
THOC5	300012113000465730000928300010403000522030005774INO80E	-0.441179	0.000513118
THOC5	300202123002030430018995300191233002266430022816FKBP14	-0.368407	0.00698398
THOC5	300658753006592730064423300645053006723330067366ALDOA	-0.634246	5.1622e-09
THOC5	301126573011306430112657301127933011302130113064GDPD3	0.493782	5.90736e-05
THOC5	301482443014854130146940301470623015584930155910YPEL5	0.368452	0.0167958
THOC5	301482443014854130146940301470623015662730156792YPEL5	0.546164	3.57875e-06
THOC5	3014824430148541301558493015591030146940301470623015662730156792YPEL5	0.509596	0.00014269
THOC5	302570730262883025707302582330259233026288THOC6	-0.489303	5.8977e-05
THOC5	302592330261663025923302598830260623026166THOC6	-0.608532	3.89187e-08
THOC5	302592330262883025923302616630262503026288THOC6	-0.594007	1.12351e-07
THOC5	3028870530288776302927723029285130287372302875603029365030293805ENSG00000248751	0.530907	6.55267e-06
THOC5	303142683031448230296131302962373032635330326389HCG18	0.440358	0.000742872
THOC5	305790053057912830576563305767103057923030579314GARS1-DT	-0.384647	0.0157686
THOC5	306460663064682330646066306461093064646830646823ATAT1	-0.304662	0.0453433
THOC5	306562030656873065403306549430657833065826IL32	-0.381401	0.00519835
THOC5	306564130656873065376306549430657833065826IL32	-0.381537	0.00517423
THOC5	307274653072755230724100307241813072873130729249GK	0.403864	0.00214158
THOC5	308845373088471030883084308831653088868730888814DDR1	-0.544947	0.000197409
THOC5	311008843110095331099744310998963110431531104623SMTN	0.364272	0.0230326
THOC5	311008843110104931099744310998963110431531104623SMTN	0.375449	0.0157293
THOC5	311266413112667331119221311219303113410131134194DMD	-0.470732	0.00222209
THOC5	315680773156822431561633315617363156911931569326HM13	-0.526411	0.00186502
THOC5	315680773156828031561633315617363156911931569541HM13	-0.48738	0.00558689
THOC5	315871993158890931587199315873183158851731588909LST1	-0.36352	0.00903921
THOC5	316705553167064631668801316688553167161431671659COL16A1	-0.644911	4.51146e-08
THOC5	316706013167064631668801316688553167161431671659COL16A1	-0.629683	8.85993e-08
THOC5	319679553196853831967955319680823196834731968538SKIV2L	0.423541	0.0041013
THOC5	321539983215440432153576321536363215458632154777PPT2	0.380524	0.00602953
THOC5	321541953215440432153440321536363215458632154777PPT2	0.37852	0.00641464
THOC5	322019123220404532201912322020993220387832204045CCDC28B	-0.359352	0.0102217
THOC5	322045973220538732204597322046203220519332205387CCDC28B	-0.331259	0.0220406
THOC5	322056703220596332205670322057233220615332206297IQCC	-0.351135	0.0210918
THOC5	322061533220676132206153322062973220650832206761IQCC	-0.355212	0.0155851
THOC5	323666643236675732365329323654873236777132368014ZNF207	-0.465345	0.000180752
THOC5	324354953243558532433643324338043243605232436184BIRC6	-0.426679	0.00687904
THOC5	332972133329734333297031332971153329793033297993RGL2	-0.339921	0.0192297
THOC5	343372773433742634337364343374263433619834336243PARD3	0.468483	0.000156825
THOC5	348847273488477634882068348822013489029934890543DTNA	0.712853	8.78001e-07
THOC5	349698734971193496654349678334972323497361MEGF6	-0.349886	0.0147582
THOC5	350898953509000135071198350713393509017835090198CUL2	0.40471	0.00414713
THOC5	350898953509036335090178350903633507119835071339CUL2	0.410653	0.00342385
THOC5	351967453519687435189834351900653519812035198246CD44	-0.515983	1.91365e-05
THOC5	352625453526269235258944352590643526635835266532LSR	-0.382507	0.00501418
THOC5	352910093529123235290281352903913530597535308549ZNF271P	0.318879	0.0277807
THOC5	352910733529123235290313352903913530597535306319ZNF271P	0.333672	0.0189661
THOC5	354976463549768135497219354975383549859735498763DMKN	-0.538114	7.48291e-06
THOC5	354976463549768135497219354975383549871535498763DMKN	-0.580391	2.92455e-07
THOC5	354985973549876335498715354987633549764635497681DMKN	0.544657	2.9388e-06
THOC5	355003773550041935499928355000293550053235500580DMKN	-0.309908	0.0373812
THOC5	355061253550618535505938355059863550745735507511DMKN	-0.474515	0.0001781
THOC5	355061253550618535505938355059863550820435508240DMKN	-0.318061	0.0359632
THOC5	355061253550618535505938355059863550991035509961DMKN	-0.549903	2.13111e-06
THOC5	355061253550618535505938355059863551018335510252DMKN	-0.58319	1.40494e-05
THOC5	3550612535506185355074573550751135505938355059863550820435508240DMKN	0.333311	0.0209096
THOC5	3550612535506185355074573550751135505938355059863550991035509961DMKN	0.43028	0.00283668
THOC5	3550612535506185355082043550824035505938355059863550991035509961DMKN	0.314264	0.036381
THOC5	355099103550996135505938355059863551018335510211DMKN	-0.462437	0.000205818
THOC5	355466713554724035546671355468083554711835547240TMEM147	-0.366168	0.0115867
THOC5	358313523583149635801217358012703583279735832900SEPTIN7	-0.408463	0.00485598
THOC5	358314243583149635801218358012703583279735832900SEPTIN7	-0.418261	0.00358106
THOC5	358314913583149635801056358012703583279735832900SEPTIN7	-0.416029	0.00594482
THOC5	358744483587454235873200358736483587551135875521IL7R	-0.398444	0.00656469
THOC5	362094873620989836197858361980413621227136212376EPB41L1	0.352166	0.0125662
THOC5	362368813623703736236130362367823623982036240625AAR2	0.359316	0.0139692
THOC5	363343636335203630182363316936388833639016PIP5K1C	-0.392235	0.00365444
THOC5	363678473636808436361220363613403638572236385884STK40	-0.353492	0.0121041
THOC5	363678513636808436361220363613403638572236385879STK40	-0.460283	0.000274058
THOC5	366078893660800036607714366078183661200936612557RAB5IF	-0.410225	0.00170129
THOC5	369726513697279636972702369727963697064636970694MTCH1	0.480024	9.23095e-05
THOC5	370914663709153837083635370838063709479137094908LRRFIP2	0.426181	0.00109074
THOC5	373471173734723637346108373462553736520337365277SRC	-0.410733	0.00295853
THOC5	375692993756938337564518375645603756974337569790POSTN	-0.362221	0.0104568
THOC5	378572403785735137854779378549823786004737860193DCAF10	-0.493549	4.78428e-05
THOC5	381124938114243808289380831538242693824364PGAP2	-0.371358	0.0217172
THOC5	382388238241353808293380831538242693824343PGAP2	-0.418077	0.00648452
THOC5	384210053842224138421005384210983842208638422241SNHG17	-0.308329	0.0387996
THOC5	384217963842194138419532384197353842302438423175FGFR1	-0.476936	0.0192737
THOC5	384217963842317538423024384231753841953238419735FGFR1	-0.497511	0.0101691
THOC5	389953173899579438995317389954053899621238996509TM2D2	-0.475868	0.000112032
THOC5	390161173901741439016117390161943901721839017414ADAM9	-0.4233	0.00141679
THOC5	391259713912613539124252391242783912774039127807FYB1	0.338717	0.0181236
THOC5	393209273932105639319208393192913932686339327022MIA2	-0.416343	0.00157237
THOC5	393213473932288239322667393228823931990539320013KIF21A	0.47596	0.000251051
THOC5	393458293934595839345145393452743934737839347478HMGN1	-0.414849	0.00166127
THOC5	3934582939345958393473783934748339345145393452743934829139348339HMGN1	0.338304	0.0167462
THOC5	393458293934729239345145393452743934737839347483HMGN1	-0.421145	0.00131675
THOC5	393464653934650439342033393421243935177639351980KIF21A	-0.678061	3.4283e-09
THOC5	393784603937852339372478393725963937920239379444MACF1	0.38655	0.00925512
THOC5	394650943946511239463611394636863946861439468732MACF1	-0.385079	0.00409283
THOC5	394745263947462739454296394543653951641339516541MAP4K3-DT	0.364928	0.00867234
THOC5	394809193948103039479797394800093948460039484730MACF1	-0.306132	0.0379833
THOC5	395290153952916439529054395291643952227939522505PPIEL	0.38619	0.00827252
THOC5	395290153952916439529054395291643952380639523896PPIEL	0.38744	0.0130418
THOC5	400349154003497240033344400334564003511640035349MED24	0.352966	0.0149869
THOC5	400636074006395240063607400638504006433540064599BCOR	-0.342543	0.0179583
THOC5	408537104085392940853710408538814085405940854086SPINT1	0.490572	6.93232e-05
THOC5	409932524099343440992244409927754099463240994699FRG1HP	-0.340949	0.0170864
THOC5	412391334123990041239133412393544123965941239900CTNNB1	-0.575451	4.09052e-07
THOC5	415570314155710041553718415539154155977841559847CASK	0.474806	0.00017579
THOC5	416707174167079241666560416666664167155341671594LIMCH1	-0.51274	2.90348e-05
THOC5	418347394183522341834739418348934183496941835223JMJD7-PLA2G4B	0.347411	0.0130263
THOC5	418387464183892241837774418379594184015741840230PLA2G4B	-0.508506	0.000986223
THOC5	421190534211943642119244421194364211829642118403KAT2A	-0.300793	0.0430203
THOC5	4223119142231260422318434223191542228711422288204223321242233306TMEM87A	-0.507091	3.87134e-05
THOC5	423390114233906942338481423386854234495242345019POLB	-0.337851	0.0185381
THOC5	425106304251192742510630425107244251181542511927SERHL	0.431874	0.00433841
THOC5	425537934255388742553438425536184255440442554582HSD17B1	-0.378503	0.0183167
THOC5	427548684275521742754868427549904275516442755217P3H1	-0.434263	0.000679521
THOC5	433662674336641143365563433656234336791443368003ELOVL1	-0.693029	4.14511e-11
THOC5	436020704360209743598719435989134360341543603533PTPRF	-0.387895	0.00477922
THOC5	436248874362556043624887436250624362536243625560GTPBP2	0.428022	0.00101793
THOC5	436504924365071243650611436507124364859943648652COA1	0.434056	0.00068469
THOC5	438277754382794043827373438274444382820143828281ZNF283	0.354145	0.039179
THOC5	439697314396986143966263439663954397262943972691POLR2J4	-0.303754	0.0462558
THOC5	4434553044345605443460884434622844345301443453344434915744349302GRN	0.456193	0.000471538
THOC5	443460884434622844345301443456054434915744349275GRN	-0.433999	0.000950625
THOC5	444270094442711144426659444267364443513044435217TRPM2	-0.493162	0.00479384
THOC5	446587414465890044658741446587654466129144661323PVR	-0.305558	0.0444443
THOC5	449685224496987544968522449694834496970444969875MYO1G	-0.324895	0.0499291
THOC5	451045374510470945103030451034434510544045105478TBRG4	-0.433034	0.00188111
THOC5	451292314512932345129017451291344512945945129615DUOXA1	-0.498625	0.000181385
THOC5	451314704513164745130017451300984513191745132024DUOX1	0.414181	0.00470232
THOC5	451314704513166245129932451300984513191745132024DUOX1	0.380637	0.0154992
THOC5	453407114534115845340711453408204534104145341158TPT1	0.336535	0.0391595
THOC5	454042684540433445404028454040964540444445404528ARHGAP27	-0.334492	0.020266
THOC5	454758874547607345475099454757264547789945478147PLEKHM1	-0.530198	1.96052e-05
THOC5	454778044547814745477899454781474547588745476073PLEKHM1	0.464767	0.00151834
THOC5	455380945540934553809455391745540184554093MYBBP1A	-0.438064	0.00157652
THOC5	461891794618935746189241461893574618868246188980POMGNT1	-0.402066	0.00393501
THOC5	462400044624018746215810462165954625369646253823C18orf25	-0.51704	1.41426e-05
THOC5	4658807446588179465918024659192546581284465815914659247446592583PIGF	0.353843	0.013246
THOC5	466745654667640246674565466759764667624446676402ALS2CL	-0.302187	0.0446853
THOC5	466883524668854446684490466868704668958646689691EFCAB14	0.493813	5.89798e-05
THOC5	469924744699255546991839469919464699393646994020NBEAL2	-0.446661	0.000689754
THOC5	470166164702049747016616470167684702073047020789ADGRF1	-0.394312	0.0297718
THOC5	470862254708633947077702470838014710948247109711NETO2	-0.401811	0.00302181
THOC5	471737584717391547173758471738824717501447175098ARFGAP2	0.328818	0.0390094
THOC5	472058974720658547205897472061454720651047206585PCED1B-AS1	-0.328764	0.0358924
THOC5	4720651047206588472092804720945847205897472061454721063947210761PCED1B-AS1	-0.353416	0.0267777
THOC5	476192774761949547619277476193724761973647619784NPEPPS	0.316921	0.0341647
THOC5	477191464771973447719146477192724771959947719734RPAP3-DT	-0.433332	0.00134514
THOC5	477191464771973447719146477192724771960447719734RPAP3-DT	-0.581201	1.49654e-06
THOC5	479858554798598747934347479345874799167947991800ENSG00000276850	0.369855	0.0480438
THOC5	482324524823278948231659482318104823440248234543CARD8	0.368282	0.0187992
THOC5	482574548258624814296481443148309464831018ENSG00000235978	-0.538186	0.0022037
THOC5	483945754839465348383646483837844842012448420443SLAIN2	-0.396617	0.00315323
THOC5	486160784861742348616078486162024861731548617423RPL18	0.366282	0.041606
THOC5	490194174901955249017547490176284902736449027480SECISBP2L	0.498103	7.55747e-05
THOC5	491021134910358749101389491014714910463349104735SNRNP70	-0.467145	0.000166582
THOC5	493559584935597049355302493554194935725149357314TEAD2	-0.467581	0.000198518
THOC5	494011324940127049382506493829414943331749433393CAB39L	-0.65284	2.66645e-09
THOC5	496367584963680949622732496228764964611549646630SPOP	0.421054	0.0193261
THOC5	496367584963680949622732496228764966802649668051SPOP	-0.336744	0.0272676
THOC5	496466384964675349644930496459034964688549647009FMNL3	0.412957	0.00178138
THOC5	496584414965859449657081496571904966196549662049FMNL3	0.490036	0.000168621
THOC5	496670214966716149665823496667994966885049668937BCL2L12	-0.357915	0.0118192
THOC5	500256505002570150024409500253405002639550026467CNEP1R1	-0.317319	0.0338384
THOC5	501005315010060550099981501000515010308250103107RBM5	0.411232	0.00218637
THOC5	501005315010316650103082501031665009998150100051RBM5	0.422668	0.00124352
THOC5	501512115015131550143501501436215015351650153734PEDS1	-0.544282	4.00438e-06
THOC5	502947085029561950294708502948535029921250299232HYAL3	0.377529	0.026396
THOC5	504124045041245350400955504010285042776150427909LARP4	0.424805	0.00213198
THOC5	504823504888502061502249506608506759RNH1	-0.361361	0.0107198
THOC5	506777435067821950677743506779435067809250678219ABCC3	-0.322314	0.027628
THOC5	507381365073819950737286507374795074030550740345LUC7L3	-0.322484	0.0298616
THOC5	509999955100025850997750509978845100109751001126KLK8	-0.324632	0.0427053
THOC5	510004235100058350997750509978845100109751001175KLK8	-0.515456	0.00125449
THOC5	510004235100071850997750509978845100109751001175KLK8	-0.471286	0.00573323
THOC5	510255915102566651023091510232285102745651027623KLK11	-0.356783	0.0165331
THOC5	522717625227184452269752522698605227257952272723MYO5C	-0.504438	0.000901322
THOC5	523378095233788452336462523365565234019552340394MYO5A	-0.513488	3.57986e-05
THOC5	527998845280112052787915527884145280140852804044PELO	0.359704	0.0314691
THOC5	529050335290661152904645529048335290786752907954ECHDC2	-0.303679	0.0402242
THOC5	529050335290661152905033529050905290651852906611ECHDC2	0.425309	0.000965826
THOC5	529138945291409552911722529117905292155252921919ECHDC2	0.341803	0.018302
THOC5	534146145341472253399729533998395342587153425965FIP1L1	-0.433132	0.000836528
THOC5	539467653947935392380539347853950665395147EPB41L3	0.503865	3.59592e-05
THOC5	542768065427760054276806542769295427754954277600LILRB2	-0.53068	0.000978195
THOC5	548038654804595480053548014454811005481142DERL2	0.401437	0.00233519
THOC5	548038654805435480053548014454811005481142DERL2	0.435004	0.000660034
THOC5	549265825492710554926582549266255492704254927105TRO	-0.367742	0.0326491
THOC5	550471045504748855047386550474885504434255045309RDH13	-0.470914	0.000140478
THOC5	550480455504825755047104550474885504832855048541RDH13	-0.596345	9.60791e-08
THOC5	550734445507385955073444550735575507377655073859CACNA2D3	-0.381577	0.00742561
THOC5	550833775508364455083377550835195508361555083644EPS8L1	0.404555	0.00316119
THOC5	550837665508464255083615550836445508584055085892EPS8L1	-0.462572	0.000300241
THOC5	553030685530315255301667553020725530880855309023CCDC88A	-0.427495	0.00141941
THOC5	553422145534238055341615553420465534274155342851KMT5C	-0.358861	0.0192228
THOC5	554556355545584555455259554553305545634855456489ISOC2	-0.566707	7.33469e-07
THOC5	554869795548739855480784554809185549002955490167WNT5A	0.609747	0.00259123
THOC5	556639545566404155661273556616125566724055667330KTN1	0.560562	1.09996e-06
THOC5	556775495567773455676624556772185567852655678855EPN1	-0.340753	0.0171779
THOC5	558619355862695584280558432255933265593411GPCPD1	-0.39417	0.0039017
THOC5	559353045593540455931088559313445593642255936567DGKA	-0.60635	9.71207e-08
THOC5	560741135607421856072996560731115607458556074736SUMF2	-0.414543	0.00144992
THOC5	561594975615962256158683561587115615997456160148MYL6	-0.320706	0.0265392
THOC5	563886865638878456388155563882025639216756392196AURKA	0.444574	0.00208918
THOC5	5638868656388784563905555639066556388155563882025639215356392215AURKA	-0.400131	0.0106345
THOC5	564689815646899956466077564661955646988256469957DST	0.522873	7.95515e-05
THOC5	566705055667112956670505566705715667089756671129MT1H	-0.449519	0.00177139
THOC5	5767496757675068577119835771218857661449576615335771453557714745GCOM1	-0.756945	9.76287e-15
THOC5	576769865767705957674917576751265767954857680121MSI2	0.353046	0.0164963
THOC5	577854635778566657772222577722885779092957791066KIFC3	0.454316	0.0353046
THOC5	577885745778871357785463577856665779499857795141KIFC3	0.599251	6.06704e-06
THOC5	5778857457788713577909295779106657772222577722885779499857795141KIFC3	-0.399472	0.00286172
THOC5	577890365778915557761788577620465779138457791673CTNND1	0.415827	0.00386698
THOC5	577890365778915557761788577620465779149157791673CTNND1	0.647612	3.67575e-08
THOC5	577909295779106657788597577887135779499857795141KIFC3	-0.497248	0.000592509
THOC5	5779796457798022577980715779828257794998577951415780318357803253KIFC3	0.55221	1.93071e-05
THOC5	582107655821100358210765582109325821410758214196DNASE1L3	-0.38629	0.0275631
THOC5	582247582309580182580972582882582893PIGQ	-0.330828	0.0222803
THOC5	583286058329055830625583257958349495835077FUT6	-0.563199	0.00450053
THOC5	583354775833553758333817583338925834103758341169NEDD4L	-0.529645	1.55262e-05
THOC5	583483958350775834949583507758343065834486FUT6	0.589318	0.00314946
THOC5	583817358383735832433583257958386765838732FUT6	-0.574938	0.00837971
THOC5	583817358383995834949583507758386765838746FUT6	-0.523168	0.014503
THOC5	584277275842785758427727584278135842936258429433KIAA0586	-0.422677	0.0103622
THOC5	585037055850390358503797585039035850014258500269NDRG4	-0.518421	0.00300793
THOC5	585157905851609758515790585158805851595258516097SETD6	0.300326	0.049864
THOC5	586232815862340958599262585995115862465258624794CNOT1	0.377787	0.0234199
THOC5	586246525862479458623281586234095862972758629815CNOT1	-0.449713	0.000872021
THOC5	586692905866945358667986586681275867051158670603STX16	-0.319409	0.0297114
THOC5	586693015866945358667986586681275867051158670603STX16	-0.446883	0.000575266
THOC5	5883168558831889588490315884940958806394588064565886355758863892CFAP20DC	-0.584869	0.000258331
THOC5	588994685889988358898802588988525890125958901287SLTM	0.396971	0.00272963
THOC5	588994685889993758898802588988525890125958901287SLTM	0.448665	0.000373801
THOC5	589136975891386458884544588847095893764758937762CFAP20DC	0.418314	0.00357484
THOC5	589735934958973591275924859349RHBDF1	-0.363458	0.00813514
THOC5	598684125986856859867710598678475986883459868925SYCP2	-0.408247	0.0193852
THOC5	600859316008612660085054600852036008819660088256WFDC21P	-0.577037	7.16829e-07
THOC5	618763586187696361876358618764556187686561876963FADS3	-0.564448	1.16861e-06
THOC5	621635306216365662162252621623296218684362186989PIGN	0.356811	0.0182773
THOC5	622797736227985662275373622754736228035962280442RELCH	0.394015	0.00392223
THOC5	6227977362279856622803596228044262275373622754736228064562280709RELCH	0.391034	0.00432041
THOC5	622803596228044262279773622798566228064562280709RELCH	-0.340684	0.0188541
THOC5	626027586260324762602758626028896260314862603247EML3	-0.449128	0.000366693
THOC5	627985386280048662798538627985756280037662800486NXF1	-0.441166	0.00051339
THOC5	628545186285521662854518628545516285513262855216SNHG1	-0.323077	0.0294306
THOC5	628548876285497062854518628545516285513262855216SNHG1	-0.404013	0.00280486
THOC5	630437056304383163042746630429436304402663044152TPM1	-0.551135	6.39167e-06
THOC5	6304370563043831630440266304415263042757630429436305698463057118TPM1	-0.578115	6.66248e-07
THOC5	630437056304415263043705630438316305698463057118TPM1	0.531904	1.79108e-05
THOC5	630440266304415263043705630438316305698463057118TPM1	0.545183	1.17786e-05
THOC5	630611976306227763061197630612736306221463062277TPM1	-0.382035	0.0045175
THOC5	633280976332813063327148633272336333881863338945CA12	-0.346335	0.0178572
THOC5	634888635063634888634956635280635340METTL26	0.452655	0.00031586
THOC5	635517635774634736634797636093636260METTL26	-0.500235	4.30972e-05
THOC5	635517635774635280635340636093636260METTL26	-0.545615	2.77559e-06
THOC5	635611635774634718634797636093636235METTL26	-0.497362	4.95747e-05
THOC5	635611635774635280635340636093636235METTL26	-0.572689	4.91978e-07
THOC5	638902216389029563888695638889646389515863895226MARK2	0.442254	0.00441558
THOC5	639060876390611463904785639050436390825963908304MARK2	-0.32882	0.0255206
THOC5	639060876390611463904785639050436390887663909539MARK2	-0.442622	0.00720905
THOC5	642877206428794664286964642870146428806464288090GPR137	-0.423483	0.00410909
THOC5	642877206428794664286964642870146428833964288468GPR137	-0.357698	0.0178826
THOC5	642879096428794664286964642870146428806464288089GPR137	-0.455077	0.00146233
THOC5	646471646608642119642249647416647544MCRIP2	-0.331662	0.0218047
THOC5	646646564672216466465646660964669506467221CRB3	-0.410452	0.00194772
THOC5	649170296491711864903287649034196491758064917707ZNF273	-0.373956	0.00928457
THOC5	649758464989616497584649766764977706498961DNHD1	-0.432357	0.0110259
THOC5	651128106511341465112810651128656511321965113414TM7SF2	0.490121	0.000167969
THOC5	651823652039651643651747652466652535WDR90	-0.561663	9.91901e-05
THOC5	653085286530865565278668652788656532682565326934MSRB3	-0.414215	0.00469776
THOC5	655179866552228565517986655184656552070165522285LAS1L	0.489864	0.00424544
THOC5	655928546559338365592854655932106559330965593383KCNK7	0.344751	0.0358644
THOC5	658940136589411665892644658932966589680865897006FOSL1	-0.356113	0.0168231
THOC5	660688766606902066053405660549516607631566076408ERBIN	-0.45764	0.000774328
THOC5	660750236607523066053405660549516607631566076408ERBIN	-0.440691	0.00073349
THOC5	660751016607523066053405660549516607631566076408ERBIN	-0.468815	0.000228978
THOC5	665767546657692966573138665735506659225666592388RABGEF1P1	0.378968	0.00562107
THOC5	665767546657693266573138665735506659225666592343RABGEF1P1	0.361216	0.00870692
THOC5	667563526675650566748378667485176675904266759084C11orf80	-0.312175	0.0478059
THOC5	671815576718169767180040671806666718326167183952KIAA0895L	-0.338473	0.0218603
THOC5	671816056718169767180040671806666718326167184040KIAA0895L	-0.342343	0.0197946
THOC5	675841336758416967583741675838446758468467584772GSTP1	-0.421934	0.00499147
THOC5	676279376762840067627937676282516762832267628400NUDT8	0.389149	0.00356855
THOC5	681995406819968168197528681976286821853568218573ENSG00000260007	-0.419998	0.0263511
THOC5	684932268494136849153684919868495646849858CDCA3	-0.424519	0.00215359
THOC5	685170836851718568516750685168436852724568527438SLC25A16	0.383856	0.00542967
THOC5	685170836851726568516750685168436852724568527416SLC25A16	0.399032	0.00332149
THOC5	688770816887906968877081688772406887898868879069ACTN1	-0.30717	0.0370575
THOC5	688857916888588568871693688719566893267768932840CPM	0.337336	0.0351986
THOC5	692952326929728769295232692954956929559169297287MYEOV	0.360209	0.020614
THOC5	694957646949592669466623694669506950187369501968SULF1	-0.423537	0.00554245
THOC5	695146369515206946467694673969516086951731PTPN6	-0.39389	0.00509013
THOC5	701694970170147016494701668570172567017304C17orf49	-0.350344	0.0119898
THOC5	702283437022846270227734702278227022905870229091TIA1	-0.340127	0.0159335
THOC5	702853997028558670278131702782747029423670294294CNOT2	0.347449	0.0371671
THOC5	703466047034664970344143703442697034706570347161SMC5	0.370402	0.00734811
THOC5	704214697042158070420399704205107042293970422995CTTN	0.538044	4.35921e-06
THOC5	704861667048624470482000704821547049103370491083FAM135A	-0.333577	0.0294355
THOC5	706771077067714070676306706765917067809870678206UACA	0.436329	0.000625917
THOC5	707398977074016470740041707401647073824470738398MAP3K9	-0.320037	0.0435567
THOC5	708142267081435970809696708106657081511070815386MAP3K9-DT	-0.359317	0.0389259
THOC5	708142267081435970809941708106747081511070815386MAP3K9-DT	-0.404251	0.00951924
THOC5	708142267081435970810080708102917081511070815386MAP3K9-DT	-0.33083	0.034242
THOC5	709918297099198370989576709898167099369570993775TEX261	-0.421009	0.00132331
THOC5	714600407146021371458427714585447146072171460947NADSYN1	-0.416008	0.021551
THOC5	715132397151333271511806715119217151371571513921DYSF	0.597319	3.95832e-05
THOC5	715493497154939171539156715392397155104071551156DYSF	-0.493375	0.00201762
THOC5	720253617202543471965408719655347205253872054932MSC-AS1	-0.564669	0.0139347
THOC5	724311277243122472427333724282987259220272592368LINC00511	-0.32185	0.0303246
THOC5	726927527269278572688454726885377269332472693470ARAP1	-0.385721	0.0040042
THOC5	729008729715729008729088729287729715HAGHL	-0.34372	0.023025
THOC5	733883735027734930735027733671733789PCGF3	-0.335623	0.0180014
THOC5	735048497350499073500654735008387350530773505426USP54	0.380591	0.00533154
THOC5	737186127371871873716250737163627371878473718890RAB6A	-0.607644	0.00791237
THOC5	7371861273718718737187847371889073716250737163627372084573720899RAB6A	0.560381	2.04928e-06
THOC5	739220657392220673920145739211057392339473923522ZNF410	-0.355733	0.0102489
THOC5	739314373933647392790739295273934667393509TMEM256-PLSCR3	-0.481738	8.52534e-05
THOC5	739314373935097393466739350973927907392952PLSCR3	-0.498157	3.81251e-05
THOC5	739360073938367393466739350973941037394159PLSCR3	-0.333183	0.0209752
THOC5	739360073942677394103739426773934667393509PLSCR3	-0.323855	0.0265885
THOC5	7394699873947374739627307396280173944583739446627399483973994961JPX	-0.450214	0.00121777
THOC5	739890297398925773988665739888027399035073990457STOML1	-0.370246	0.012894
THOC5	739891077398925773988598739888027399035073990457STOML1	-0.38817	0.00781174
THOC5	741119087411211274108970741091567411418374114387VCL	-0.482762	0.000285521
THOC5	748422797484267674842279748424177484253474842676ULK3	0.659234	6.35864e-05
THOC5	748422797484267674842279748424207484253474842676ULK3	0.416415	0.00182173
THOC5	748422797484267674842279748424207484253874842676ULK3	0.439489	0.00107468
THOC5	748425347484267474842279748424207484300374843124ULK3	-0.546725	3.46572e-06
THOC5	748438537484395974840229748434537484416774844283XRRA1	0.460276	0.000329981
THOC5	748970107489721974896151748963257489751174898044MPI	-0.325279	0.0236109
THOC5	750843257508655775084325750853657508757675087747COL12A1	-0.621979	2.25907e-07
THOC5	756406837564070475634706756348117564773075647801SENP6	-0.507092	4.89519e-05
THOC5	756406867564070475634706756348117564773075647801SENP6	-0.470079	0.000263913
THOC5	757283887572848875724779757248177573264375732741ACADM	-0.417698	0.00149561
THOC5	757953357579535675793689757939017579962175799732USO1	-0.530476	1.14365e-05
THOC5	758091537580918375804226758045417581716075817278LMO7	0.421657	0.00111039
THOC5	758351517583533975835232758353397583422575834387LMO7	-0.559748	2.1271e-06
THOC5	758411087584120175840390758404957584162775841983LMO7	0.598397	1.17031e-07
THOC5	758983727589841175892529758926907590760475907708MYO6	-0.708068	5.95056e-05
THOC5	759116717591169875908495759086277591406275914281MYO6	-0.614735	2.42957e-08
THOC5	759602147596037575957420759575667597362475973785ACOX1	0.464442	0.000228249
THOC5	7596021475960375759736247597378575957458759575667597853375978693ACOX1	-0.542426	4.46692e-06
THOC5	759736247597378575960214759603757597853375978693ACOX1	-0.581858	5.19508e-07
THOC5	759875377598760275986982759874287598771775987810TMEM120A	-0.445616	0.000508305
THOC5	759880827598834175988082759881487598825175988341TMEM120A	0.436876	0.000612225
THOC5	760025107600339876002510760026127600319476003398TEN1-CDK3	-0.366892	0.00732325
THOC5	7609032876090397760911427609123576089174760893207609441376094581EXOC7	0.418278	0.00146402
THOC5	760903287609048176090328760903977609114276091235EXOC7	-0.376291	0.00868201
THOC5	760911427609123576090328760903977609441376094581EXOC7	0.550006	3.82254e-06
THOC5	762835237628360276282963762831017628561476287288SRRM3	-0.509123	0.000966141
THOC5	772986887729877177296163772962737730469177304800POMT2	-0.337468	0.0419012
THOC5	775935137759357377591394775914607759754477597589SCEL	0.485981	0.000308215
THOC5	780374387804022578040200780402257803719378037304RPS24	0.316686	0.0317776
THOC5	780402007804022578037193780373047804061478040713RPS24	-0.436063	0.000632664
THOC5	780402007804022578040203780402257803719378037304RPS24	-0.314594	0.0309335
THOC5	782046557820474178202702782027517820482778204852AFMID	-0.341659	0.0152954
THOC5	790000997900027078997392789979637900537179005481CANT1	0.625252	1.81155e-07
THOC5	797785497977935179778549797786007977932079779351PPP1R12A	0.426982	0.00682389
THOC5	797785497977935179778549797786007978181479781862PPP1R12A	-0.324667	0.0239771
THOC5	797793207977935179778549797786007978181479781862PPP1R12A	-0.450287	0.00205634
THOC5	798061657980633379805591798057687980722579807330PPP1R12A	-0.331894	0.0216792
THOC5	799339687993402279919183799194007994332879943462SLC66A2	0.439753	0.000543457
THOC5	802062308020633880202597802032888021125080211314DIO2	-0.604444	3.37222e-07
THOC5	802112508021152580197529802032888023090080231054DIO2	0.628654	1.12717e-06
THOC5	811109138111095581108474811085098111576981116225BAIAP2	-0.385055	0.0040961
THOC5	811109138111095981108474811085098111576981116224BAIAP2	-0.377771	0.00518366
THOC5	812323148123251881231846812320218123343181233503TEPSIN	-0.436127	0.00103337
THOC5	817172488171728881714986817151148171818181718224ZFAND1	-0.512753	1.77194e-05
THOC5	8198690081987029819872888198734181985258819853558198965681989709ADGRL2	-0.348147	0.0274643
THOC5	820196408201969482018837820193818201985782019909CENPX	-0.352088	0.0113957
THOC5	828309368283097582828999828290588284213982842481SEC31A	-0.468047	0.000194518
THOC5	828309368283097582828999828290588284438582844460SEC31A	-0.450993	0.0225619
THOC5	828421398284248182828999828290588284438582844460SEC31A	-0.51368	2.15059e-05
THOC5	828421848284248182828999828290588284438582844509SEC31A	-0.529604	9.14948e-06
THOC5	828616308286170882857688828577648286253382862572SEC31A	0.568154	1.26463e-06
THOC5	8286163082861708828625338286257282857688828577648286331782863392SEC31A	-0.599673	1.07783e-07
THOC5	829841608298487682984823829848768297888282979006LIN54	0.350358	0.0176948
THOC5	8303200983032218831253848312550182858361828584738321734483217497CDH13	-0.329517	0.0454289
THOC5	830865831295830865831032831223831295CRACR2B	0.417573	0.00490597
THOC5	836663498366639483665029836651458366918483669291UBQLN1	0.376325	0.00543364
THOC5	853555548535571685355075853551708535696685357252ELMOD3	0.336123	0.043103
THOC5	853555548535578485355074853551708535696685357252ELMOD3	0.364067	0.0256972
THOC5	856623878566245385658536856585908566456285664755AKAP13	-0.365529	0.0131264
THOC5	858478608584838185847860858482048586118085861292ST3GAL5	-0.364006	0.0168899
THOC5	859741485975968592707859292185994528599586CPZ	-0.615987	0.000338893
THOC5	859902498599037885983865859839738599682585996929PICALM	-0.44324	0.000559545
THOC5	859902498599039985983865859839738599682585996929PICALM	-0.376286	0.00611382
THOC5	867284028672848986728402867284418673460186734691SH3GLB1	0.321687	0.0420139
THOC5	868606869119868606868804869037869119BRD9	-0.58189	0.00055543
THOC5	877217558772177087715731877158438772728387727489PAPSS2	-0.552772	6.05052e-05
THOC5	879299787931208785935878609187962318796462MTCL1	-0.524469	0.00153763
THOC5	880401478804026588035535880357388804282488042920C12orf29	-0.367234	0.00808966
THOC5	880720880999878211878361881691881789WNK1	-0.384313	0.0060501
THOC5	883281118832819688312387883125548833493688335082CTSC	0.410614	0.00167703
THOC5	888794178888061088878966888792698888135688881725HAPLN3	-0.359989	0.0186806
THOC5	891118889116718911188891122389114438911671AKIP1	0.4509	0.000406308
THOC5	897385028973897489738502897387088973888189738974FANCA	-0.594873	1.06166e-07
THOC5	897628288976298289757815897582338976534089765496RIPK2	-0.303691	0.0431749
THOC5	899494168994951389948730899488148995424289954376DEF8	-0.446093	0.000416585
THOC5	905445519054463290536336905364019054725790547357MAP3K7	-0.331715	0.0217777
THOC5	906032529060330390593485905936269061074190610839TTC7B	-0.50552	0.00136994
THOC5	910548591056809100304910463491112759111489GPR157	-0.322842	0.0321277
THOC5	9207012392070296920703439207040392067965920680989208001592080088SPTLC1	-0.482142	0.00784052
THOC5	939106193911969388293938854693934819393647ASAP2	-0.471133	0.000374433
THOC5	940531294053489401489940159094079169408058PLCB4	0.406248	0.0395164
THOC5	946743079467450694674307946744949467820294678371ESRP1	0.650976	3.11416e-09
THOC5	948209489482105694820356948204789482449294824635SLC44A3	0.425486	0.0130243
THOC5	953512159535137695346405953464529535488195354967SORBS1	0.451131	0.000826992
THOC5	962678396268609621477962164596322279632417ZNF561-AS1	0.312143	0.0411792
THOC5	967267939672685996722638967227189672748896727530CAST	0.313165	0.0468107
THOC5	969477896948679690579969126696960939696248ZNF812P	0.3985	0.0185696
THOC5	974503569745053697446174974463539745167097451918ZDHHC16	0.467479	0.000357742
THOC5	984295729842988998429572984296429842979098429889HPS1	0.343132	0.0146831
THOC5	984311309843129198429572984306709843393998434091HPS1	-0.380835	0.00469825
THOC5	995623679956249499560532995606959956386299564705ZNF655	0.480165	0.000170237
THOC5	996725799967291599672579996726799967278399672915CYP3A5	0.418025	0.00560853
THOC5	996761149967657699676114996762089967982599679996CYP3A5	0.380839	0.0137173
THOC5	999749709997506999970452999706449999353699993741SLC35A3	0.505157	0.000172454
DEK	100311832100311877100310402100310542100316098100316187TBC1D23	0.442492	0.000577276
DEK	100352563100353123100352563100352914100352996100353123PILRB	-0.454681	0.000347496
DEK	102395976102396537102376211102376322102397619102397698PRKRIP1	0.355649	0.0102764
DEK	102826484102826844102826484102826636102827591102827948UBE2D3	-0.443364	0.000556462
DEK	102827591102827741102826484102826636102827943102828029UBE2D3	0.470168	0.000176999
DEK	103124374103124506103123460103123483103126309103126575TNFAIP2	-0.373594	0.00836766
DEK	104010815104010908104008176104008356104018159104018289SLK	-0.38224	0.00505833
DEK	105126247105126340105125781105125874105126992105127062SRPK2	0.399461	0.00286234
DEK	105268805105268869105203627105203785105388647105388702SRPK2	0.33655	0.027398
DEK	105449358105449409105445417105445511105450057105450184MTA1	-0.380316	0.00537981
DEK	106202891062041910566887105676031083355310833643MID1	0.376964	0.042029
DEK	106932262106932549106932445106932549106930524106930689ZNF462	0.39604	0.00321532
DEK	107616260107616389107613653107613732107618327107618635BCAP29	-0.380265	0.00772486
DEK	108050577108050602108047078108047292108051938108051970CD47	-0.411631	0.00161484
DEK	108050577108050602108047078108047292108057476108057569CD47	-0.565118	0.0183772
DEK	108081585108081669108079491108079614108083355108083446LEF1	-0.563134	3.23506e-06
DEK	108564059108564392108564059108564155108564278108564392ISCU	-0.310502	0.0397086
DEK	108768092108768238108747896108748000108798123108798389FER	0.413589	0.0112923
DEK	109915022109915099109907690109907815109923401109923436XPNPEP1	-0.356144	0.0277807
DEK	110021107110021301110019138110019328110025741110025823ANKRD13A	0.448786	0.0120873
DEK	110345538110345649110339322110342268110346307110346677RBM15	0.403205	0.00496705
DEK	110625189110625278110624233110624279110627438110627547NAXD	-0.347644	0.0142483
DEK	110625189110625303110624233110624279110627438110627547NAXD	-0.321046	0.0285326
DEK	111208755111208977111248147111248241111207775111208661111344060111344237MIR4435-2HG	0.343008	0.0447297
DEK	111839763111840477111839763111840003111840332111840477MAPKAPK5-AS1	0.315928	0.0299268
DEK	112292971122939011228939112290351123320211233366DOCK6	-0.351091	0.0416835
DEK	1122929711229390112321841123228911228939112290351123320211233366DOCK6	0.335583	0.0215153
DEK	112705099112705123112703643112703806112707077112707102RHOC	-0.329031	0.0214368
DEK	115057152115057425115046409115046682115073602115073866TNC	0.359337	0.0258274
DEK	115064646115064919115042218115042341115073602115073866TNC	0.598477	0.000437857
DEK	115074561150804811507456115075621150799011508048ECSIT	-0.417072	0.0371083
DEK	115785841157865711577592115776791157884311578954ACP5	-0.407853	0.00213578
DEK	117134123117134192117131884117131960117136080117136235ST7	0.434701	0.000787354
DEK	117293053117294008117293053117293188117293870117294008BACE1	-0.327219	0.02247
DEK	117760851177619311773619117737451177951811779645LPIN1	-0.435235	0.000907988
DEK	118856370118856545118829047118829250118894026118894356MCM9	0.448785	0.00363675
DEK	118867121188678111886114118866211188691611887025MPPE1	-0.312472	0.0474951
DEK	118909913118910015118908269118908655118925237118925926BCL9L	-0.450491	0.00823492
DEK	119104763119105022119104091119104197119107967119108164DENND10	-0.351129	0.0458541
DEK	119105310119105495119104091119104197119107947119108096DENND10	-0.525727	0.000149582
DEK	119206833119206896119203318119203436119216900119216987DMXL1	-0.315244	0.0384026
DEK	121719645121719750121718387121718501121722261121722378GOLGB1	-0.449811	0.00175289
DEK	121719645121719753121718387121718501121722261121722378GOLGB1	-0.443975	0.0025276
DEK	121719645121719768121718387121718501121722261121722378GOLGB1	-0.464683	0.00104531
DEK	121719645121719768121718387121718501121726912121727041GOLGB1	-0.460498	0.00366407
DEK	121719645121719768121722261121722376121718387121718501121726912121727041GOLGB1	0.432897	0.00358831
DEK	121940383121940488121939190121939495121940830121940982SLC15A2	-0.411378	0.013715
DEK	122034094122034115122031473122031559122034281122034378PTPRZ1	-0.371015	0.0101055
DEK	123389432123389554123384131123384208123390629123390786KMT5A	-0.573882	6.19493e-06
DEK	124580550124580562124568378124568536124585086124585161MTSS1	-0.36533	0.010649
DEK	124782682124786503124782682124782811124786356124786503SCARB1	-0.426166	0.00127339
DEK	124877518124877752124877518124877658124877936124878131ROBO3	0.407161	0.0151828
DEK	125084233125084319125083814125083877125084824125084873SLC37A2	-0.347509	0.0173188
DEK	125086203125086260125085953125086018125088118125089235SLC37A2	-0.393434	0.00399731
DEK	125253716125253755125248281125248383125262833125263497TPD52L1	-0.320181	0.0268863
DEK	125980160125980338125896563125896655125988550125988675FANK1	0.352179	0.037
DEK	127388183127388998127388183127388311127388880127388998MAP3K2-DT	-0.303649	0.0497146
DEK	127715852127715930127710575127710665127721052127721171MGLL	-0.461759	0.000212239
DEK	127897955127898010127896241127896332127905206127905302ENSG00000257524	0.495645	0.00556476
DEK	128178988128179415128179072128179415128178708128178904CIZ1	-0.406186	0.00197085
DEK	128267193128267274128266286128266325128267457128267517GOLGA2	-0.319231	0.0275412
DEK	128648371286490012862249128623141287970712879842TEAD1	0.498073	0.0234831
DEK	129333974129334198129332299129332473129338791129338917LINC01503	-0.465888	0.0045455
DEK	129893296129893385129892714129892870129894358129894438NFRKB	0.326825	0.048014
DEK	131710577131710661131709200131709272131716564131716656FNIP1	-0.323273	0.0476525
DEK	132816539132816812132816659132816812132812947132813419GOLGA3	0.351034	0.0117506
DEK	133475718133476600133475718133476074133476277133476600ST3GAL1	-0.306217	0.0470199
DEK	134932987134934077134932987134933390134935687134935765CALD1	-0.3305	0.0408718
DEK	134932987134934077134932987134933390134941091134941237CALD1	-0.712782	0.0158623
DEK	134935687134935765134932987134933390134941091134941237CALD1	-0.414134	0.00147213
DEK	135419213545091354192135423213543531354509MXRA8	-0.490027	7.11655e-05
DEK	135858713587001357008135846413601351360631PWWP3A	0.360788	0.00882066
DEK	136217741362191513619729136198311362644413626579FBLN2	-0.559764	3.25252e-05
DEK	136267028136267175136261264136261477136268161136268273BCLAF1	-0.317863	0.0285207
DEK	136383670136383781136377754136377868136388392136388510MAP7	0.590151	4.2356e-07
DEK	136408998136409067136407825136407938136410089136410239ENTR1	-0.396507	0.00361214
DEK	136410089136410239136407825136407938136410327136410609ENTR1	0.340463	0.0173158
DEK	136445051136445111136443822136443900136445644136445719SEC16A	0.318763	0.0301835
DEK	139314674139316188139314674139314736139316075139316188MATR3	-0.421425	0.00376304
DEK	140571371405718414017552140176651406337814063508TPRXL	0.372232	0.0459725
DEK	142005114205921418419141954914207961421005ANKRD65	-0.310432	0.0461047
DEK	143434087143434168143433490143433716143437998143438041GAB1	-0.421469	0.00277793
DEK	143590607143590729143589510143590081143597347143597415EEF1D	-0.334594	0.0263031
DEK	143590607143590735143589694143590081143597347143597415EEF1D	-0.327757	0.031028
DEK	143760400143760640143753753143753912143765260143765798PHACTR2	-0.404222	0.00552372
DEK	143991691143992373143991691143991804143992244143992373GRINA	-0.358508	0.0193961
DEK	144504770144505131144504770144504879144504997144505131GPT	0.611576	4.4897e-07
DEK	144680871446821214467852144679561447220414472317SLC6A6	0.395524	0.00815341
DEK	146525604146525647146517005146517167146533469146533550PLSCR1	0.454188	0.0178412
DEK	149160763149160835149130882149130953149205252149205404LYPD6B	-0.442037	0.0316245
DEK	149240675149240774149239758149239888149242490149242538ABLIM3	-0.437087	0.00603021
DEK	150017751500188714998339149984051500418615004333PDXDC1	-0.306706	0.0465187
DEK	150267956150267991150267355150267478150268697150269015APH1A	-0.352531	0.0333097
DEK	150267956150267991150267715150267789150268697150269015APH1A	-0.446048	0.000499143
DEK	150511456150511831150510875150511198150512351150512572ECM1	0.461241	0.000381846
DEK	151310210151310255151307573151307801151315572151316509PI4KB	-0.325265	0.0256595
DEK	151324744151324917151315572151316509151327270151327377PI4KB	0.377706	0.00657897
DEK	151889982151890214151889213151889373151895007151895194THEM4	-0.362815	0.0127069
DEK	152936417152936513152932872152932971152938073152938163ZNF185	-0.426526	0.00125657
DEK	153222242153223039153204442153204560153270334153270519TRIM2	-0.476732	0.00494578
DEK	153294304153296036153294304153294485153295312153296036TRIM2	-0.447674	0.00158226
DEK	153628120153628237153627507153627598153631010153631078ENSG00000271853	-0.363267	0.00910869
DEK	154357250154357274154354824154355072154357433154357623FLNA	0.34368	0.0144661
DEK	154419542154419746154419542154419623154420031154420094TAFAZZIN	-0.334151	0.0204502
DEK	154419542154420094154419542154419623154420031154420094TAFAZZIN	-0.362866	0.00921931
DEK	154419704154420094154420031154420094154419542154419623TAFAZZIN	-0.35297	0.0122851
DEK	154792181547932815478722154788061548070315480827CC2D2A	0.348186	0.0170109
DEK	154792221547932815478722154788061548070315480827CC2D2A	0.342099	0.0199236
DEK	154954615496041548648154868815498531549945TMEM184A	-0.349535	0.0164106
DEK	155061414155061489155060762155060832155061903155061975ADAM15	-0.372533	0.00612798
DEK	155061417155061489155060762155060832155061903155061975ADAM15	-0.334811	0.0183904
DEK	155061903155061975155060762155060832155062244155062369ADAM15	-0.333758	0.018924
DEK	155061903155062117155061414155061489155062244155062369ADAM15	-0.31886	0.0277935
DEK	155188162155188285155188162155188231155192182155192283MUC1	-0.347668	0.049038
DEK	156810001568104715675714156757781568866015688858CA5BP1	0.435913	0.0221438
DEK	157088021570884115703134157041231571490815715081MYH11	-0.399695	0.0122611
DEK	157577901575785515748374157484651576420215766638TUSC3	-0.308379	0.0359923
DEK	158752780158752843158749648158749723158759485158759581ESYT2	-0.300775	0.0461186
DEK	159397073159397100159395768159395834159397344159397389BAZ2B	0.38809	0.00419532
DEK	160469501604709316046989160470931604044016040494NCOR1	0.342256	0.018085
DEK	161073224161073299161070997161072885161073719161073795NECTIN4	-0.338621	0.0217733
DEK	161165576161165713161154148161154310161166247161166417AGPAT4	0.441051	0.0014189
DEK	164395271643970316439062164394141644018416440253SNHG29	0.359778	0.00908859
DEK	167725400167725473167720061167720273167734213167734345PDCD10	-0.425975	0.00109945
DEK	167871091678723716786292167863871678909516789296PLEKHA7	0.321485	0.0456993
DEK	167872216167872377167870382167870498167875334167875495AFDN	0.40589	0.00399075
DEK	167965756167966270167965756167966045167969113167969198AFDN	-0.503988	4.4971e-05
DEK	167965756167966276167965756167966045167969113167969198AFDN	-0.51465	2.62223e-05
DEK	168065318168065381168063499168063570168074981168075011STK39	-0.408788	0.00179521
DEK	170868012170868201170868012170868134170868297170868387RPL22L1	0.447826	0.000386606
DEK	171150317129041711503171239917137021714014MIR22HG	-0.423038	0.00122787
DEK	171150317130551711503171239917137021714014MIR22HG	-0.419097	0.00142111
DEK	171150317140141711503171239917137021714014MIR22HG	-0.401192	0.00269591
DEK	171641081716791517161239171613561717171717171865MPRIP	-0.43168	0.000885145
DEK	171996889171997051171957596171957698172006457172006649FBXW11	0.450237	0.0116829
DEK	172396311724076017239631172397831724063417240760PADI1	0.403095	0.00981628
DEK	173864256173864704173864256173864506173864674173864704GAS5	0.466926	0.000168232
DEK	173864256173865547173864256173865282173865509173865547GAS5	0.363618	0.00809519
DEK	174988640174988838174982833174982905174989848174990341RABGAP1L	0.390304	0.00442421
DEK	176345471763456217632320176324661763483417635016ARHGEF10L	-0.399669	0.00371633
DEK	177491806177491925177491403177491420177492404177492435PDLIM7	0.326317	0.0411612
DEK	178235171782360717820089178205211783672617836987SREBF1	-0.333448	0.0208367
DEK	178426365178430889178426365178426680178430694178430889CHROMR	-0.439136	0.00670778
DEK	178456699178456899178456720178456899178454446178454648RASAL2	-0.448315	0.000647757
DEK	178617343178618778178617343178617434178618555178618778CLK4	-0.324679	0.0282941
DEK	183547102183547252183545965183546337183549207183549288SMG7	-0.385466	0.00456396
DEK	184072156184072194184054727184054863184072826184074212TSEN15	-0.37691	0.00674472
DEK	184072156184072298184054727184054863184072826184072986TSEN15	-0.439839	0.000642126
DEK	184072156184072310184054727184054863184072826184074206TSEN15	-0.376672	0.00679421
DEK	184181084184182047184181084184181226184181911184182047AP2M1	-0.417981	0.0100925
DEK	184338386184338529184337310184337371184341723184341817FAM131A	-0.3272	0.0224808
DEK	184770254184770332184770398184770476184768315184768450184773080184773154ACSL1	0.438064	0.00081424
DEK	184867541848694018486051184861351848764618487757LGALS9C	0.366626	0.0334336
DEK	185398946185399028185397149185397302185399569185399743ANKRD37	0.472034	0.000441563
DEK	185635354185635411185630548185630598185646667185646782SORBS2	-0.366722	0.033365
DEK	185684753185684842185678795185678822185690561185690611SORBS2	-0.470303	0.00485773
DEK	185684753185684846185678795185678822185690561185690571SORBS2	-0.468935	0.00503955
DEK	185684753185684846185690561185690611185678795185678822185775230185775366SORBS2	0.436992	0.0184956
DEK	187529363187529485187503647187503770187554199187554349TFPI	-0.30026	0.0499369
DEK	189782421189783123189782421189782602189783013189783123ORMDL1	-0.370671	0.00650052
DEK	191678135191678705191678135191678241191678989191679128NABP1	0.312879	0.0348329
DEK	191682491191682595191681945191682017191683728191683804NABP1	-0.413253	0.00152059
DEK	191971851919725119196962191970461919752019197621RFXANK	-0.546158	2.68323e-06
DEK	197076585197076685197075836197075870197081050197081117DLG1	0.328312	0.025848
DEK	197353521973545019733697197338271976384719763900IQCK	-0.424299	0.00541954
DEK	197647054197647114197645689197645743197652234197652315DENND1B	-0.494635	0.000110701
DEK	200860124200860215200859679200859746200861237200861466CLK1	0.395841	0.00323721
DEK	200896682009025820089668200898112008997520090258DGCR8	-0.34946	0.0135453
DEK	201203729201203766201195841201195948201208074201208183CASP10	-0.364372	0.0431907
DEK	203097546203097633203084462203084569203099628203099712NBEAL1	-0.411196	0.015807
DEK	203963020398562037464203782920401332040177MKNK2	-0.316561	0.0294597
DEK	204537429204537497204532190204532246204538208204538308MDM4	-0.430947	0.00172167
DEK	204537458204537497204532190204532246204538208204538308MDM4	-0.334469	0.0314815
DEK	207024886207025064207018521207023480207032578207032756C1orf116	-0.390596	0.00496583
DEK	207027493207027679207018521207023480207032578207032756C1orf116	-0.391197	0.00487629
DEK	207027493207027679207024886207025064207032578207032756C1orf116	-0.325206	0.0279107
DEK	207767012207767823207767012207767195207770320207770362CD46	-0.55473	2.13263e-06
DEK	207767012207768772207767012207767195207770320207770362CD46	-0.39096	0.00381219
DEK	207767012207770362207767012207767195207770320207770362CD46	-0.449677	0.000428582
DEK	207767778207767823207767012207767195207770320207770362CD46	-0.56526	1.1131e-06
DEK	211830182211830330211829058211829323211830572211830722LPGAT1	-0.37965	0.0200022
DEK	215371908215372300215371908215372015215372108215372300FN1	-0.553911	4.08811e-06
DEK	217830366217830390217821739217821938217831454217831547TNS1	-0.366209	0.037497
DEK	219498900219499254219498900219498938219499960219500015GMPPA	0.343592	0.019167
DEK	220657789220657834220653097220653352220661811220664358MARK1	-0.403634	0.00284303
DEK	221168742211703922116299221164282211894922119065HR	-0.386226	0.00393696
DEK	230936157230936264230933778230933861230939385230939496TTC13	-0.451428	0.00138865
DEK	230936157230936264230939385230939496230933778230933861230940439230940556TTC13	0.427955	0.0013955
DEK	231367568231368187231365939231366475231370561231370698EGLN1	-0.36926	0.00760875
DEK	235067167235068502235067167235067943235068295235068502LINC01348	-0.520544	0.00135747
DEK	235068023235068502235068295235068502235067705235067943LINC01348	-0.473902	0.0140273
DEK	235747169235747331235746467235746527235751209235751362LYST	-0.371156	0.0112578
DEK	237378635237379235237376771237377344237380914237381499COL6A3	0.560471	6.90835e-06
DEK	237387581237388184237380914237381499237396726237396847COL6A3	0.450684	0.00142588
DEK	237394586237395204237387581237388184237396726237396847COL6A3	-0.403893	0.0243421
DEK	241099395241099894241094405241094432241102252241102287MTERF4	0.389624	0.00581398
DEK	241099395241099894241097186241097427241102252241102287MTERF4	0.332133	0.0197519
DEK	242911382429162524291138242912192429155524291625DHRS1	0.363729	0.00806735
DEK	243185778243186422243185778243186072243186258243186422CEP170	-0.359654	0.0138385
DEK	244421082444226024441677244417952444234524442375SDR39U1	-0.382893	0.0333522
DEK	244841943244842058244835657244835756244842194244842258COX20	0.387303	0.00379691
DEK	244944992449460424473227244740602449514624495196KIAA1217	-0.467542	0.000294495
DEK	245426922454277024536773245368932454498024545103KIAA1217	-0.326667	0.0269243
DEK	245449802454784324544980245451032454582624547843KIAA1217	-0.441116	0.000514378
DEK	245886782458926524588213245883292458982024589949LRRC75B	-0.302322	0.0477432
DEK	252154362521556025205245252099112522561325225773KRAS	-0.393688	0.00305568
DEK	264627962646289726459480264598282646324326463525BTN2A1	-0.307973	0.0420635
DEK	267590612675923526755654267557412676521726765318ABI1	0.321804	0.0279764
DEK	271106722711096827104286271043772711884527119030CGREF1	0.375602	0.0246003
DEK	274643192746483627464394274648362746354027463592GTF3C1	-0.391649	0.00327955
DEK	275583042755853027553073275531852755870527558883AHDC1	0.418291	0.00197462
DEK	284578312845785528438150284384302845908428459258PHACTR4	0.363403	0.0289913
DEK	285795322857998128579532285795872857991128579981SNHG12	0.525253	8.96755e-06
DEK	290585882905864529053103290533122906042129060484EPB41	-0.330934	0.0313495
DEK	2905858829058645290604212906048429053103290533122906498129065158EPB41	-0.426169	0.00174069
DEK	290604212906048429058588290586452906498129065158EPB41	0.465681	0.000384714
DEK	290961542909660429064981290651582909780629097904EPB41	-0.361917	0.0105523
DEK	297197762972001629718265297191382972035729720708TJP1	-0.46278	0.000297489
DEK	298039972980502629803997298040652980481329805026KIF22	-0.459928	0.000230204
DEK	298625852986263529861105298612592986281429863276CDIPT	-0.339883	0.0175857
DEK	300012113000153030000928300010403000522030005323INO80E	-0.376448	0.00540975
DEK	300012113000465730000928300010403000522030005774INO80E	-0.379508	0.0049025
DEK	300658753006592730064423300645053006723330067366ALDOA	-0.341855	0.0152126
DEK	301126573011306430112657301127933011302130113064GDPD3	0.346817	0.0145821
DEK	301482443014854130146940301470623015662730156792YPEL5	0.413383	0.00175197
DEK	3014824430148541301558493015591030146940301470623015662730156792YPEL5	0.350794	0.0258172
DEK	302570730262883025707302582330259233026288THOC6	-0.435426	0.000649278
DEK	302592330261663025923302598830260623026166THOC6	-0.473671	0.000124207
DEK	302592330262883025923302616630262503026288THOC6	-0.495668	4.31207e-05
DEK	3028870530288776302927723029285130287372302875603029365030293805ENSG00000248751	0.373492	0.00594811
DEK	307274653072755230724100307241813072873130729249GK	0.402149	0.0022776
DEK	311008843110095331099744310998963110431531104623SMTN	0.443152	0.00259622
DEK	311008843110104931099744310998963110431531104623SMTN	0.472202	0.000796215
DEK	311266413112667331119221311219303113410131134194DMD	-0.348394	0.0483566
DEK	315680773156822431561633315617363156911931569326HM13	-0.676688	4.1346e-06
DEK	315680773156828031561633315617363156911931569541HM13	-0.545315	0.00103237
DEK	315871993158890931587199315873183158851731588909LST1	-0.459287	0.00028618
DEK	315876403158773331587116315873183158851731588909LST1	-0.354402	0.0117915
DEK	316705553167064631668801316688553167161431671659COL16A1	-0.571843	5.03658e-06
DEK	316706013167064631668801316688553167161431671659COL16A1	-0.560599	6.86364e-06
DEK	318396363183971131831738318318003184346031843586ARHGAP12	-0.348272	0.0169719
DEK	322244093222653032224409322244753222640232226530EIF3I	-0.385316	0.0249785
DEK	323666643236675732365329323654873236777132368014ZNF207	-0.453097	0.000309882
DEK	324354953243558532433643324338043243605232436184BIRC6	-0.363076	0.0324488
DEK	330359333303598833026816330269153306256733062796NT5C3A	-0.312531	0.035125
DEK	332972133329734333297031332971153329793033297993RGL2	-0.467286	0.000244548
DEK	343372773433742634337364343374263433619834336243PARD3	0.382895	0.00439344
DEK	348847273488477634882068348822013489029934890543DTNA	0.501502	0.00477608
DEK	349698734971193496654349678334972323497361MEGF6	-0.348158	0.0154699
DEK	351967453519687435189834351900653519812035198246CD44	-0.456689	0.000318937
DEK	352910093529123235290281352903913530597535308549ZNF271P	0.380846	0.00469684
DEK	352910733529123235290313352903913530597535306319ZNF271P	0.357154	0.00982187
DEK	354976463549768135497219354975383549859735498763DMKN	-0.487862	9.7565e-05
DEK	354976463549768135497219354975383549871535498763DMKN	-0.507079	2.38792e-05
DEK	354985973549876335498715354987633549764635497681DMKN	0.499871	3.49401e-05
DEK	355003773550041935499928355000293550053235500580DMKN	-0.311128	0.0363214
DEK	355061253550618535505938355059863550745735507511DMKN	-0.480477	0.000136616
DEK	355061253550618535505938355059863550991035509961DMKN	-0.306137	0.0379785
DEK	3550612535506185355074573550751135505938355059863550991035509961DMKN	0.413007	0.00487086
DEK	355466713554724035546671355468083554711835547240TMEM147	-0.31372	0.042881
DEK	357397093573976935739214357396263574037935740549IGFLR1	-0.396594	0.00790889
DEK	357397093574008635739256357396263574037935740564IGFLR1	-0.365186	0.0202718
DEK	358313523583149635801217358012703583279735832900SEPTIN7	-0.329314	0.0385846
DEK	358314243583149635801218358012703583279735832900SEPTIN7	-0.343367	0.0279481
DEK	358744483587454235873200358736483587551135875521IL7R	-0.435183	0.00205379
DEK	362094873620989836197858361980413621227136212376EPB41L1	0.383217	0.00490544
DEK	365699836573413656998365711136571863657341DNASE1	0.373212	0.00755559
DEK	365945013659464136594501365945923661008036610239IFTAP	0.334107	0.0204745
DEK	366078893660800036607714366078183661200936612557RAB5IF	-0.335111	0.0182439
DEK	367756733677612536775673367757943677603036776125IFT27	0.317516	0.0311297
DEK	369726513697279636972702369727963697064636970694MTCH1	0.406834	0.00192613
DEK	370615383706162937059312370594383706252437063374KCTD17	-0.404456	0.00946472
DEK	370914663709153837083635370838063709479137094908LRRFIP2	0.40801	0.00212389
DEK	378572403785735137854779378549823786004737860193DCAF10	-0.548028	2.39487e-06
DEK	381124938114243808289380831538242693824364PGAP2	-0.379417	0.0179266
DEK	382388238241353808293380831538242693824343PGAP2	-0.374413	0.0202036
DEK	384217963842194138419532384197353842302438423175FGFR1	-0.494139	0.0135359
DEK	384217963842317538423024384231753841953238419735FGFR1	-0.465152	0.0202504
DEK	390161173901741439016117390161943901721839017414ADAM9	-0.352171	0.0138578
DEK	393209273932105639319208393192913932686339327022MIA2	-0.358101	0.0106118
DEK	393213473932288239322667393228823931990539320013KIF21A	0.487427	0.000152129
DEK	393464653934650439342033393421243935177639351980KIF21A	-0.425005	0.0028821
DEK	393784603937852339372478393725963937920239379444MACF1	0.34625	0.0261216
DEK	394650943946511239463611394636863946861439468732MACF1	-0.426839	0.000910951
DEK	395290153952916439529054395291643952227939522505PPIEL	0.465612	0.000570352
DEK	400349154003497240033344400334564003511640035349MED24	0.323207	0.0318535
DEK	408537104085392940853710408538814085405940854086SPINT1	0.487018	8.20518e-05
DEK	412391334123990041239133412393544123965941239900CTNNB1	-0.337456	0.0171412
DEK	4147937841479536414945394149542741479080414792844150058341500644PCAT19	-0.395258	0.0481021
DEK	416707174167079241666560416666664167155341671594LIMCH1	-0.502959	4.73298e-05
DEK	417425454174317241739905417402034174863641748927MGA	-0.384004	0.0160214
DEK	4223119142231260422318434223191542228711422288204223321242233306TMEM87A	-0.448779	0.000532079
DEK	425106304251192742510630425107244251181542511927SERHL	0.385895	0.0153053
DEK	427548684275521742754868427549904275516442755217P3H1	-0.378115	0.00512676
DEK	433662674336641143365563433656234336791443368003ELOVL1	-0.484479	9.23095e-05
DEK	436020704360209743598719435989134360341543603533PTPRF	-0.358872	0.0115016
DEK	438277754382794043827373438274444382820143828281ZNF283	0.411499	0.0103512
DEK	438877894388781143887414438874854390656143906626URGCP	-0.342378	0.0314073
DEK	4434553044345605443460884434622844345301443453344434915744349302GRN	0.380127	0.00687837
DEK	443460884434622844345301443456054434915744349275GRN	-0.384468	0.00532124
DEK	449685224496987544968522449694834496970444969875MYO1G	-0.361667	0.022063
DEK	451292314512932345129017451291344512945945129615DUOXA1	-0.421931	0.00318199
DEK	451314704513164745130017451300984513191745132024DUOX1	0.411817	0.00504641
DEK	451314704513166245129932451300984513191745132024DUOX1	0.333007	0.04598
DEK	453407114534115845340711453408204534104145341158TPT1	0.398626	0.00850852
DEK	454042684540433445404028454040964540444445404528ARHGAP27	-0.401078	0.00270697
DEK	454758874547607345475099454757264547789945478147PLEKHM1	-0.371893	0.00984652
DEK	455380945540934553809455391745540184554093MYBBP1A	-0.394173	0.00653815
DEK	459260384592634745926038459261514592622145926347LARGE2	-0.320996	0.0309665
DEK	461942734619496146194273461944014619484346194961POMGNT1	-0.426841	0.0146565
DEK	466883524668854446684490466868704668958646689691EFCAB14	0.408786	0.00206549
DEK	469924744699255546991839469919464699393646994020NBEAL2	-0.421004	0.00179574
DEK	470166164702049747016616470167684702073047020789ADGRF1	-0.468826	0.00505533
DEK	470862254708633947077702470838014710948247109711NETO2	-0.396417	0.0036216
DEK	477191464771973447719146477192724771960447719734RPAP3-DT	-0.31233	0.0476434
DEK	480104948013214800497480057848015024801585ROGDI	-0.423351	0.00261299
DEK	485094234850970748508965485091034850978348509956PORCN	-0.316226	0.0405286
DEK	490194174901955249017547490176284902736449027480SECISBP2L	0.339979	0.0210429
DEK	490419491399490419490642491120491399PTDSS2	0.344971	0.0223194
DEK	494011324940127049382506493829414943331749433393CAB39L	-0.489194	9.17711e-05
DEK	496466384964675349644930496459034964688549647009FMNL3	0.305959	0.040961
DEK	499915574999200749991557499917644999225549992325LINC01588	0.362518	0.0115265
DEK	504612415046128750460676504608725046163250461686ACSF2	-0.400411	0.00708634
DEK	504612415046137050460676504608725046163250461686ACSF2	-0.397734	0.0076562
DEK	510255915102566651023091510232285102745651027623KLK11	-0.343741	0.0230142
DEK	517563195175635851750144517501955176068951760764OSBPL9	-0.339223	0.0178919
DEK	522453505224563252245411522456325224437752244611KRT7	-0.423263	0.0137289
DEK	523378095233788452336462523365565234019552340394MYO5A	-0.325146	0.0303841
DEK	529138945291409552911722529117905292155252921919ECHDC2	0.335957	0.0213162
DEK	534146145341472253399729533998395342587153425965FIP1L1	-0.432814	0.00084672
DEK	539467653947935392380539347853950665395147EPB41L3	0.350148	0.0132928
DEK	542830785428323454282572542826655428381154283967HNRNPA1	-0.302763	0.0441133
DEK	543998935439997654396978543970775440152354401579CDKN3	-0.305238	0.0416663
DEK	550734445507385955073444550735575507377655073859CACNA2D3	-0.381198	0.00751094
DEK	550833775508364455083377550835195508361555083644EPS8L1	0.32029	0.0341368
DEK	550837665508464255083615550836445508584055085892EPS8L1	-0.308244	0.0418074
DEK	553422145534238055341615553420465534274155342851KMT5C	-0.451874	0.00114649
DEK	554556355545584555455259554553305545634855456489ISOC2	-0.355825	0.0102206
DEK	554869795548739855480784554809185549002955490167WNT5A	0.723168	5.53899e-05
DEK	556639545566404155661273556616125566724055667330KTN1	0.432118	0.000738664
DEK	559353045593540455931088559313445593642255936567DGKA	-0.326468	0.0270563
DEK	561606255616067056160242561603205616138656161550MYL6	0.32684	0.022686
DEK	562127615621288956211797562118375621459756214667CHCHD7	0.365751	0.00758435
DEK	564689815646899956466077564661955646988256469957DST	0.350529	0.0259779
DEK	570280715702838557028071570282035702830157028385NLRC5	-0.467313	0.00204322
DEK	5767496757675068577119835771218857661449576615335771453557714745GCOM1	-0.487341	6.51885e-05
DEK	5778546357785666577909295779106657772222577722885779499857795141KIFC3	-0.35279	0.0111708
DEK	5778857457788713577909295779106657772222577722885779499857795141KIFC3	-0.422511	0.00125111
DEK	577890365778915557761788577620465779149157791673CTNND1	0.357318	0.0199743
DEK	577909295779106657772222577722885779499857795141KIFC3	-0.318726	0.0278876
DEK	577909295779106657788597577887135779499857795141KIFC3	-0.451507	0.00280922
DEK	578159145781600157815393578155005781629957818445CTNND1	-0.328076	0.0335166
DEK	583102895831040658306309583064175831050658310591RPP14	-0.313702	0.034152
DEK	583103085831040658306244583064175831050658310591RPP14	-0.324918	0.0258868
DEK	583354775833553758333817583338925834103758341169NEDD4L	-0.559742	2.90052e-06
DEK	585037055850390358503797585039035850014258500269NDRG4	-0.549413	0.00119464
DEK	588994685889988358898802588988525890125958901287SLTM	0.510466	2.00044e-05
DEK	588994685889993758898802588988525890125958901287SLTM	0.527634	7.83533e-06
DEK	626027586260324762602758626028896260314862603247EML3	-0.321511	0.026003
DEK	626907866269114162690786626908736269107462691141BSCL2	0.304314	0.0425491
DEK	627985386280048662798538627985756280037662800486NXF1	-0.38694	0.0038418
DEK	628548876285497062854518628545516285513262855216SNHG1	-0.352061	0.0139015
DEK	630437056304383163042746630429436304402663044152TPM1	-0.544821	9.00449e-06
DEK	6304370563043831630440266304415263042757630429436305698463057118TPM1	-0.46762	0.00024098
DEK	630437056304415263043705630438316305698463057118TPM1	0.352871	0.016566
DEK	630440266304415263043705630438316305698463057118TPM1	0.389656	0.0065879
DEK	633280976332813063327148633272336333881863338945CA12	-0.458127	0.000435256
DEK	634888635063634888634956635280635340METTL26	0.335755	0.0179433
DEK	635169096351708263509941635100796356083163560915LINC01278	0.452295	0.011127
DEK	635517635774634736634797636093636260METTL26	-0.365549	0.00850931
DEK	635517635774635280635340636093636260METTL26	-0.439309	0.000553534
DEK	635611635774634718634797636093636235METTL26	-0.359156	0.0102833
DEK	635611635774635280635340636093636235METTL26	-0.441823	0.000499718
DEK	642152856421535464214143642144706421624764216387SYNE2	0.302046	0.0480406
DEK	651823652039651643651747652466652535WDR90	-0.474657	0.00238899
DEK	653085286530865565278668652788656532682565326934MSRB3	-0.355353	0.0231704
DEK	655400126554015365539719655398816554024465540382LTBP3	-0.390026	0.003467
DEK	655928546559338365592854655932106559330965593383KCNK7	0.424382	0.00464577
DEK	660688766606902066053405660549516607631566076408ERBIN	-0.432128	0.00194001
DEK	660750236607523066053405660549516607631566076408ERBIN	-0.389144	0.00459033
DEK	660751016607523066053405660549516607631566076408ERBIN	-0.429379	0.00113177
DEK	665767546657692966573138665735506659225666592388RABGEF1P1	0.443851	0.000545285
DEK	665767546657693266573138665735506659225666592343RABGEF1P1	0.440367	0.00053032
DEK	676279376762840067627937676282516762832267628400NUDT8	0.401173	0.00235788
DEK	688770816887906968877081688785236887996168880108ACTN1	0.327936	0.0239736
DEK	688784576887852068877081688772406887898868879069ACTN1	-0.311344	0.0361264
DEK	6887845768878520688789886887906968877081688772406887996168880108ACTN1	0.315057	0.0330528
DEK	6887845768878523688789886887906968877081688772406887996168880108ACTN1	0.31853	0.0303549
DEK	688789886887906968877081688785236887996168880108ACTN1	0.317712	0.0309763
DEK	694957646949592669466623694669506950187369501968SULF1	-0.357887	0.0295715
DEK	702283437022846270227734702278227022905870229091TIA1	-0.328982	0.0214633
DEK	708142267081435970809696708106657081511070815386MAP3K9-DT	-0.402421	0.0148894
DEK	708142267081435970809941708106747081511070815386MAP3K9-DT	-0.422895	0.00564849
DEK	714600407146021371458427714585447146072171460947NADSYN1	-0.393793	0.0341045
DEK	716410027164272771641002716410757164381871643895MCCC2	-0.317936	0.0284678
DEK	730303357303039573026939730270527303204173032133TERF1	-0.354701	0.0105735
DEK	734398717343990173436432734384207344472473444822PPP3CB	-0.339033	0.0179821
DEK	737186127371871873716250737163627371878473718890RAB6A	-0.605811	0.00822886
DEK	7371861273718718737187847371889073716250737163627372084573720899RAB6A	0.474751	0.000176179
DEK	739220657392220673920145739211057392339473923522ZNF410	-0.478506	9.9056e-05
DEK	739314373933647392790739295273934667393509TMEM256-PLSCR3	-0.516523	1.45219e-05
DEK	739314373935097393466739350973927907392952PLSCR3	-0.530221	6.81223e-06
DEK	739360073938367393466739350973941037394159PLSCR3	-0.396076	0.00321142
DEK	739360073942677394103739426773934667393509PLSCR3	-0.371834	0.00703029
DEK	7394699873947374739627307396280173944583739446627399483973994961JPX	-0.498903	0.000179145
DEK	748422797484267674842279748424177484253474842676ULK3	0.46786	0.0191715
DEK	748422797484267674842279748424207484253474842676ULK3	0.321695	0.0304334
DEK	748422797484267674842279748424207484253874842676ULK3	0.320642	0.0366837
DEK	748425347484267474842279748424207484300374843124ULK3	-0.373256	0.00672262
DEK	748970107489721974896151748963257489751174898044MPI	-0.39961	0.00249021
DEK	750843257508655775084325750853657508757675087747COL12A1	-0.46325	0.000754359
DEK	755214087552233375521408755215107552170475522333TSEN54	-0.353608	0.0109112
DEK	756224027562328175622402756224647562323775623281ADAT1	-0.42732	0.00267133
DEK	756406837564070475634706756348117564773075647801SENP6	-0.457847	0.000440555
DEK	756406867564070475634706756348117564773075647801SENP6	-0.490571	0.000106891
DEK	757283887572848875724779757248177573264375732741ACADM	-0.337376	0.0187851
DEK	758091537580918375804226758045417581716075817278LMO7	0.418066	0.00127014
DEK	758351517583533975835232758353397583422575834387LMO7	-0.303055	0.0469812
DEK	758411087584120175840390758404957584162775841983LMO7	0.448016	0.000459282
DEK	758983727589841175892529758926907590760475907708MYO6	-0.537047	0.0108753
DEK	759116717591169875908495759086277591406275914281MYO6	-0.359685	0.00911395
DEK	759736247597378575960214759603757597853375978693ACOX1	-0.389919	0.00447758
DEK	759875377598760275986982759874287598771775987810TMEM120A	-0.476369	0.00013413
DEK	759880827598834175988082759881487598825175988341TMEM120A	0.482081	8.38964e-05
DEK	7609032876090397760911427609123576089174760893207609441376094581EXOC7	0.491528	6.62157e-05
DEK	760911427609123576090328760903977609441376094581EXOC7	0.499946	5.49687e-05
DEK	764634447646370976461696764618367648042076480584DTX2	0.428389	0.00894282
DEK	764635447646370976461700764618367648042076480777DTX2	0.425332	0.00967301
DEK	766250227662505876614449766146007662919176629290PRUNE2	-0.463578	0.0146019
DEK	772986887729877177296163772962737730469177304800POMT2	-0.436027	0.00325326
DEK	780374387804022578040200780402257803719378037304RPS24	0.365895	0.00841629
DEK	780402007804022578037193780373047804061478040713RPS24	-0.506361	2.47992e-05
DEK	780402007804022578040203780402257803719378037304RPS24	-0.316265	0.0296792
DEK	780402037804022578037193780373047804061478040696RPS24	-0.373887	0.0058742
DEK	786476287864765578646147786461907865173178651929ROBO1	-0.468444	0.000620336
DEK	787956517879790278795651787978797879839978798551USP36	0.329735	0.0210523
DEK	790000997900027078997392789979637900537179005481CANT1	0.355127	0.0210964
DEK	797785497977935179778549797786007978181479781862PPP1R12A	-0.37074	0.00648572
DEK	797793207977935179778549797786007978181479781862PPP1R12A	-0.450961	0.00201066
DEK	798061657980629779805591798057687980722579807330PPP1R12A	-0.357311	0.0108507
DEK	798061657980633379805591798057687980722579807330PPP1R12A	-0.317162	0.0314048
DEK	799339687993402279919183799194007994332879943462SLC66A2	0.338174	0.0168034
DEK	802062308020633880202597802032888021125080211314DIO2	-0.370102	0.0115912
DEK	802112508021152580197529802032888023090080231054DIO2	0.5647	3.48886e-05
DEK	809807698098087980975801809761798099731380997429CMC2	-0.327422	0.024293
DEK	811109138111095581108474811085098111576981116225BAIAP2	-0.380433	0.00475949
DEK	811109138111095981108474811085098111576981116224BAIAP2	-0.379703	0.00487188
DEK	812323148123251881231846812320218123343181233503TEPSIN	-0.374226	0.00821783
DEK	813228988132294881322407813225408132380181324141STARD5	-0.406993	0.00670252
DEK	817172488171728881714986817151148171818181718224ZFAND1	-0.440356	0.000530571
DEK	8198690081987029819872888198734181985258819853558198965681989709ADGRL2	-0.363816	0.0188596
DEK	820196408201969482018837820193818201985782019909CENPX	-0.33977	0.0160909
DEK	828421398284248182828999828290588284438582844460SEC31A	-0.504721	3.44753e-05
DEK	828421848284248182828999828290588284438582844509SEC31A	-0.494796	5.62359e-05
DEK	829841608298487682984823829848768297888282979006LIN54	0.416896	0.00240495
DEK	830249830713830249830337830620830713CRACR2B	0.417378	0.0102493
DEK	830865831295830865831032831223831295CRACR2B	0.37367	0.0164525
DEK	835361078353676383536107835362068353650383536763GPAT3	0.3881	0.016346
DEK	847687584784468476875847704884783378478446MYH10	-0.307832	0.0453939
DEK	849887628498887384981869849819948499030384990635ZDHHC7	0.36513	0.00960399
DEK	856777908567803285677953856780328567742385677492SNHG5	0.392021	0.00323651
DEK	858478608584838185847860858482048586118085861292ST3GAL5	-0.346434	0.0260019
DEK	859902498599037885983865859839738599682585996929PICALM	-0.467739	0.000197159
DEK	859902498599039985983865859839738599682585996929PICALM	-0.337095	0.0189264
DEK	877217558772177087715731877158438772728387727489PAPSS2	-0.579414	1.68891e-05
DEK	880720880999878211878361881691881789WNK1	-0.388343	0.00533113
DEK	886762178867624188670138886702528867633388676423HERC3	0.324582	0.0334667
DEK	896539038965402089651568896516468965758189657725CHMP1A	-0.36229	0.00937174
DEK	897385028973897489738502897387088973888189738974FANCA	-0.380135	0.00480487
DEK	899494168994951389948730899488148995424289954376DEF8	-0.343658	0.0144761
DEK	905445519054463290536336905364019054725790547357MAP3K7	-0.433731	0.000816908
DEK	906032529060330390593485905936269061074190610839TTC7B	-0.395521	0.0255824
DEK	910548591056809100304910463491112759111489GPR157	-0.414439	0.00226096
DEK	9207012392070296920703439207040392067965920680989208001592080088SPTLC1	-0.443405	0.0189439
DEK	9224490192245171922454269224567692242033922421379224578992245914KRIT1	-0.340381	0.0249742
DEK	939106193911969388293938854693934819393647ASAP2	-0.395892	0.00544971
DEK	942032139420328594202396942025689420830994208376BMS1P23	0.391019	0.0081576
DEK	942032139420328794202396942025689420830994208328BMS1P23	0.365148	0.0119218
DEK	942032139420340794202396942025689420830994208378BMS1P23	0.430293	0.00206482
DEK	946743079467450694674307946744949467820294678371ESRP1	0.479001	0.000145838
DEK	960038379600398196002989960030649600631396006409LTA4H	-0.357969	0.00959118
DEK	962678396268609621477962164596322279632417ZNF561-AS1	0.342553	0.0196866
DEK	962678396278069621511962164596322279632417ZNF561-AS1	0.312708	0.0438785
DEK	970000097006749700000970008697003879700674ZNF812P	0.436015	0.00620986
DEK	974503569745053697446174974463539745167097451918ZDHHC16	0.415231	0.00254333
DEK	984311309843129198429572984306709843393998434091HPS1	-0.395682	0.0028556
DEK	988258719882594098824397988245049882682998826887DOCK9	-0.340878	0.0171199
DEK	995623679956249499560532995606959956386299564705ZNF655	0.394581	0.00438179
DEK	999749709997506999970452999706449999353699993741SLC35A3	0.382237	0.0117574
RNPS1	100239239100239404100233170100233537100240402100240515SPAG1	0.305685	0.041218
RNPS1	100311832100311877100310402100310542100316098100316187TBC1D23	0.511478	2.41642e-05
RNPS1	100352563100353123100352563100352914100352996100353123PILRB	-0.428376	0.00100387
RNPS1	100353372100354012100353372100353483100353894100354012PILRB	0.564406	1.17064e-06
RNPS1	101431319101431463101429152101430063101431989101432100PCSK6	-0.368657	0.0287241
RNPS1	102191924102192120102189075102189310102201555102201582IL1RL2	0.319002	0.0481509
RNPS1	102826484102826844102826484102826636102827591102827948UBE2D3	-0.56974	8.26784e-07
RNPS1	102827591102827741102826484102826636102827943102828029UBE2D3	0.556465	1.91713e-06
RNPS1	103057800103057971103050239103050382103066326103066507SLC9B2	-0.335683	0.0305845
RNPS1	103111692103111805103136248103136372103106588103106706103139405103139479NT5C2	-0.339695	0.0399921
RNPS1	103124374103124506103123460103123483103126309103126575TNFAIP2	-0.346019	0.0179987
RNPS1	103394198103394394103392370103392466103395745103396032ATP5MK	-0.320827	0.0264589
RNPS1	103785531037979210378553103787051037944610379792KLRK1	0.323444	0.0372837
RNPS1	103794461037979210379446103794821037969910379792KLRK1	0.33937	0.0178233
RNPS1	104010815104010908104008176104008356104018159104018289SLK	-0.478296	0.000123055
RNPS1	104106798104106894104105327104105450104107181104107233ASPG	-0.480318	0.000477485
RNPS1	105126247105126340105125781105125874105126992105127062SRPK2	0.414519	0.00168132
RNPS1	105449358105449409105445417105445511105450057105450184MTA1	-0.554577	2.15332e-06
RNPS1	106202891062041910566887105676031083355310833643MID1	0.376482	0.0424084
RNPS1	108050577108050602108047078108047292108051938108051970CD47	-0.456771	0.00026417
RNPS1	108081585108081669108079491108079614108083355108083446LEF1	-0.435005	0.00126541
RNPS1	108564059108564392108564059108564155108564278108564392ISCU	-0.486238	0.000105203
RNPS1	109422717109422852109420423109420600109426949109427122PTPN3	-0.411708	0.00186366
RNPS1	110021107110021301110019138110019328110025741110025823ANKRD13A	0.412119	0.0268599
RNPS1	110345538110345649110339322110342268110346307110346677RBM15	0.418479	0.00306354
RNPS1	110499534110499546110496011110496203110502048110502099VPS29	0.410866	0.00166193
RNPS1	110625189110625278110624233110624279110627438110627547NAXD	-0.511852	2.36913e-05
RNPS1	110625189110625303110624233110624279110627438110627547NAXD	-0.494281	5.76426e-05
RNPS1	111948931111949075111945267111945357111952571111952712PHLDB2	0.368295	0.0135783
RNPS1	112696147112696534112696147112696283112696436112696534MOV10	-0.397809	0.0166061
RNPS1	112705099112705123112703643112703806112707077112707102RHOC	-0.510235	2.02292e-05
RNPS1	112705099112705168112703492112703806112707077112707114RHOC	-0.486348	6.8389e-05
RNPS1	112705099112706252112703643112703806112707077112707127RHOC	-0.502772	3.00649e-05
RNPS1	113198739113198884113197194113197913113199082113199226PSD4	-0.405255	0.00535074
RNPS1	113637619113637896113636533113636700113640119113640310TFDP1	0.407174	0.0021888
RNPS1	115057152115057425115046409115046682115073602115073866TNC	0.382159	0.0149188
RNPS1	115064646115064919115042218115042341115073602115073866TNC	0.587382	0.000641489
RNPS1	115074561150804811507456115075621150799011508048ECSIT	-0.531716	0.00265226
RNPS1	115785841157865711577592115776791157884311578954ACP5	-0.349339	0.0135926
RNPS1	117134123117134192117131884117131960117136080117136235ST7	0.396113	0.00320758
RNPS1	117760851177619311773619117737451177951811779645LPIN1	-0.640294	7.31436e-09
RNPS1	118856370118856545118829047118829250118894026118894356MCM9	0.360982	0.0339339
RNPS1	118909913118910015118908269118908655118925237118925926BCL9L	-0.458394	0.00670021
RNPS1	118918825118918879118908269118908655118925237118925926BCL9L	-0.373489	0.0449021
RNPS1	119104763119105022119104091119104197119107947119108096DENND10	-0.389567	0.0157678
RNPS1	119105310119105495119104091119104197119107947119108096DENND10	-0.42295	0.00563955
RNPS1	119206833119206896119203318119203436119216900119216987DMXL1	-0.393699	0.00450637
RNPS1	119235289119235411119217549119217673119239217119239312USP53	-0.44318	0.000666745
RNPS1	120072510120072729120071621120071801120080886120081017BICDL1	-0.329016	0.0253924
RNPS1	120216272120216581120215559120215661120221622120221758PXN	-0.37298	0.0260966
RNPS1	121719645121719750121718387121718501121722261121722378GOLGB1	-0.479043	0.000617384
RNPS1	121719645121719753121718387121718501121722261121722378GOLGB1	-0.497505	0.000372993
RNPS1	121719645121719768121718387121718501121722261121722378GOLGB1	-0.47513	0.000712952
RNPS1	121719645121719768121718387121718501121726912121727041GOLGB1	-0.501124	0.00100855
RNPS1	121719645121719768121722261121722376121718387121718501121726912121727041GOLGB1	0.496496	0.000387375
RNPS1	121940383121940488121939190121939495121940830121940982SLC15A2	-0.482702	0.00185554
RNPS1	122034094122034115122031473122031559122034281122034378PTPRZ1	-0.331868	0.0280989
RNPS1	122226706122226835122224476122224677122229120122229240KIAA1109	-0.386509	0.0169943
RNPS1	122275971122276022122274342122274436122279774122279981KIAA1109	-0.337006	0.0270985
RNPS1	122275971122279981122279774122279981122274342122274436KIAA1109	-0.329553	0.0383758
RNPS1	122392302122392372122374707122374806122393180122393341PLEKHA1	0.322389	0.035219
RNPS1	122422867122423739122425351122425531122403792122403865122431968122432082SNCAIP	0.32761	0.0435001
RNPS1	123389432123389554123384131123384208123390629123390786KMT5A	-0.595643	1.77023e-06
RNPS1	123956354123956795123956354123956427123956739123956795CCDC14	-0.378169	0.00648417
RNPS1	124580550124580562124568378124568536124585086124585161MTSS1	-0.41138	0.00251101
RNPS1	124597541245992812454345124544831246335012463493SPIRE1	-0.387193	0.00710058
RNPS1	124782682124786503124782682124782811124786356124786503SCARB1	-0.566608	1.39453e-06
RNPS1	125084233125084319125083814125083877125084824125084873SLC37A2	-0.434843	0.00108281
RNPS1	125086203125086260125085953125086018125088118125089235SLC37A2	-0.41351	0.00201686
RNPS1	125253716125253755125248281125248383125262833125263497TPD52L1	-0.517742	1.3623e-05
RNPS1	126876341268772812686855126870431268816512689179ARL4A	-0.515954	1.91618e-05
RNPS1	126876341268772812686855126870431268816812688914ARL4A	-0.387364	0.00623087
RNPS1	127316449127316502127314815127314896127327001127327137ECHDC1	-0.404128	0.00212106
RNPS1	127349312737151271980127205112743061274440CIRBP	-0.38209	0.00731664
RNPS1	127575939127576050127571231127573788127576616127576696TPRA1	-0.501666	0.00593563
RNPS1	127685441127687867127687677127687867127684408127684486INTU	-0.34937	0.0164818
RNPS1	127715852127715930127710575127710665127721052127721171MGLL	-0.535324	5.09261e-06
RNPS1	127897955127898010127896241127896332127905206127905302ENSG00000257524	0.650186	2.46268e-05
RNPS1	127939852127939997127932984127933093127942044127942158MFSD8	-0.399811	0.0391026
RNPS1	128178988128179415128179072128179415128178708128178904CIZ1	-0.332622	0.0195048
RNPS1	128239984128239996128239727128239779128242231128242267DNM1	-0.416168	0.0161972
RNPS1	128247923128247935128247374128247486128248582128248753DNM1	-0.354844	0.0212373
RNPS1	128247923128248753128248582128248753128247374128247486DNM1	-0.355227	0.0210413
RNPS1	128266286128266325128267193128267274128265969128266020128267457128267517GOLGA2	-0.40387	0.00214115
RNPS1	128267193128267259128266286128266325128267457128267517GOLGA2	-0.359072	0.00928146
RNPS1	128267193128267274128266286128266325128267457128267517GOLGA2	-0.452039	0.000324014
RNPS1	128507215128507340128504736128504904128508875128509097GLE1	0.380999	0.0066981
RNPS1	128648371286490012862249128623141287970712879842TEAD1	0.640237	0.000723767
RNPS1	129333974129334198129332299129332473129338791129338917LINC01503	-0.497188	0.00179295
RNPS1	129923843129923939129915965129915980129924959129925157FNBP1	0.440795	0.0105109
RNPS1	129923843129924026129915965129915980129924959129925157FNBP1	0.377075	0.0374925
RNPS1	132578795132579558132578795132579056132579491132579558ACAD11	-0.473663	0.000185046
RNPS1	133475718133476600133475718133476074133476277133476600ST3GAL1	-0.439521	0.00090967
RNPS1	134932987134934077134932987134933390134941091134941237CALD1	-0.735338	0.010383
RNPS1	134935687134935765134932987134933390134941091134941237CALD1	-0.442267	0.00049049
RNPS1	135419213545091354192135423213543531354509MXRA8	-0.597805	1.22307e-07
RNPS1	135858713587001357008135846413601351360631PWWP3A	0.446326	0.000412412
RNPS1	136217741362191513619729136198311362644413626579FBLN2	-0.563224	2.74337e-05
RNPS1	136267028136267175136261264136261477136268161136268273BCLAF1	-0.521281	1.1215e-05
RNPS1	136383670136383781136377754136377868136388392136388510MAP7	0.549784	5.17247e-06
RNPS1	136408998136409067136407825136407938136410089136410239ENTR1	-0.455119	0.000408821
RNPS1	136410089136410239136407825136407938136410327136410609ENTR1	0.301994	0.0448713
RNPS1	136791625136791777136791367136791424136791946136792030TMEM141	-0.402501	0.0022507
RNPS1	137576308137576402137575708137576167137577469137577603DPH7	-0.304022	0.0428422
RNPS1	137946227137946311137945901137945997137948954137949184FAM13B	-0.376406	0.00684862
RNPS1	138926400138926478138921036138921124138929976138929997REPS1	0.362664	0.00927357
RNPS1	139314674139316188139314674139314736139316075139316188MATR3	-0.425076	0.00335452
RNPS1	140966933140967036140963126140963227140970926140970993SLC25A36	-0.364407	0.00980441
RNPS1	140966933140967036140966347140966434140970926140970993SLC25A36	-0.465919	0.0343654
RNPS1	141588223141588250141587041141587197141618797141618999DIAPH1	0.54177	6.12136e-06
RNPS1	142005114205921418419141954914207961421005ANKRD65	-0.407502	0.00329643
RNPS1	143434087143434168143433490143433716143437998143438041GAB1	-0.553317	1.01512e-05
RNPS1	143760400143760640143753753143753912143765260143765798PHACTR2	-0.475458	0.000471036
RNPS1	143991691143992373143991691143991804143992244143992373GRINA	-0.495296	0.000209014
RNPS1	144504770144505131144504770144504879144504997144505131GPT	0.611317	4.56922e-07
RNPS1	145856346145857006145856346145856431145856588145857006PIAS3	-0.384073	0.00538991
RNPS1	146525604146525647146517005146517167146533469146533550PLSCR1	0.579367	0.000606336
RNPS1	147160796147160833147159218147159642147161711147161780PRKAB2	0.335371	0.0308082
RNPS1	147270931147271113147268781147268878147272170147272281CHD1L	-0.340367	0.0208422
RNPS1	147270931147271195147268781147268878147272170147272281CHD1L	-0.330346	0.0267574
RNPS1	148969114898111489203148927414902561490424ATAD3B	-0.368985	0.00767499
RNPS1	149160763149160835149130882149130953149205252149205404LYPD6B	-0.424763	0.0430553
RNPS1	149240675149240774149239758149239888149242490149242538ABLIM3	-0.514296	0.000499954
RNPS1	149918173149918384149918173149918284149919042149919324RAET1G	-0.403288	0.00495478
RNPS1	150267956150267991150267715150267789150268697150269015APH1A	-0.584831	3.03189e-07
RNPS1	150511456150511831150510875150511198150512351150512572ECM1	0.582994	6.79532e-07
RNPS1	150828305150829604150816006150816078150831230150831293CD99L2	0.338975	0.0371207
RNPS1	151310210151310255151307573151307801151315572151316509PI4KB	-0.382103	0.00508046
RNPS1	151324744151324917151315572151316509151326171151326373PI4KB	0.363003	0.011364
RNPS1	151324744151324917151315572151316509151327270151327377PI4KB	0.482587	0.000124393
RNPS1	151562090151562165151540308151540426151562584151562686TUFT1	0.413124	0.00176951
RNPS1	152870752152870848152863605152863714152872451152872564ARFIP1	-0.329784	0.0249141
RNPS1	152922719152922809152922172152922256152931671152931776ZNF185	-0.405535	0.00266439
RNPS1	152928574152928661152922172152922256152931671152931776ZNF185	-0.37988	0.00693488
RNPS1	152936417152936513152932872152932971152938073152938163ZNF185	-0.458093	0.000361648
RNPS1	153222242153223039153204442153204560153270334153270519TRIM2	-0.471793	0.00565624
RNPS1	153294304153296036153294304153294485153295312153296036TRIM2	-0.556359	1.56526e-05
RNPS1	153986291539876615397713153978551539930115399410AKAP8L	-0.326742	0.0227453
RNPS1	154357250154357274154354824154355072154357433154357623FLNA	0.464524	0.00018749
RNPS1	154419542154419746154419542154419623154420031154420094TAFAZZIN	-0.457853	0.000304164
RNPS1	154419542154420094154419542154419623154420031154420094TAFAZZIN	-0.461891	0.000255098
RNPS1	154419704154419746154419542154419623154420031154420094TAFAZZIN	-0.512176	2.328e-05
RNPS1	154419704154420094154420031154420094154419542154419623TAFAZZIN	-0.510509	2.54653e-05
RNPS1	154792181547932815478722154788061548070315480827CC2D2A	0.359905	0.0124014
RNPS1	154792221547932815478722154788061548070315480827CC2D2A	0.35503	0.0141663
RNPS1	154954615496041548648154868815498531549945TMEM184A	-0.526771	1.79924e-05
RNPS1	155014014155014093155002844155002943155014654155014719ZBTB7B	-0.346498	0.0161603
RNPS1	155061414155061489155060762155060832155061903155061975ADAM15	-0.544187	3.02189e-06
RNPS1	155061417155061489155060762155060832155061903155061975ADAM15	-0.518153	1.33013e-05
RNPS1	155061903155061975155060762155060832155062244155062369ADAM15	-0.32313	0.0249468
RNPS1	155061903155062117155061414155061489155062244155062369ADAM15	-0.339996	0.0159903
RNPS1	155188162155188285155188162155188231155192182155192283MUC1	-0.455417	0.00355672
RNPS1	155611215155611603155611215155611355155611548155611603MSTO1	-0.415286	0.0108182
RNPS1	156011809156012565156011809156011887156012384156012565SSR2	-0.355465	0.0312187
RNPS1	156810001568104715675714156757781568866015688858CA5BP1	0.515552	0.00326155
RNPS1	157088021570884115703134157041231571490815715081MYH11	-0.515114	0.000297961
RNPS1	158356727158356896158356763158356896158356497158356591CD1E	0.360534	0.0379569
RNPS1	158833800158833890158833527158833628158835404158835476FNIP2	-0.408211	0.00562822
RNPS1	159397073159397100159395768159395834159397344159397389BAZ2B	0.43864	0.0006736
RNPS1	160282256160282304160281313160281364160284774160284868RBMS1	-0.414963	0.00165407
RNPS1	161073224161073299161070997161072885161073719161073795NECTIN4	-0.595469	2.9701e-07
RNPS1	161119133161119612161119133161119388161119492161119612NIT1	-0.474845	0.00935365
RNPS1	161673959161677365161673959161674073161677327161677365FCGR2B	-0.3502	0.019581
RNPS1	164395271643970316439062164394141644018416440253SNHG29	0.482841	8.08868e-05
RNPS1	166263521662649916625374166260051662714416627289CROCCP2	-0.321809	0.045395
RNPS1	167725400167725473167720061167720273167734213167734345PDCD10	-0.493507	5.99375e-05
RNPS1	167871091678723716786292167863871678909516789296PLEKHA7	0.327582	0.0400707
RNPS1	167872216167872377167870382167870498167875334167875495AFDN	0.457328	0.000652808
RNPS1	167965756167966270167965756167966045167969113167969198AFDN	-0.593236	2.42504e-07
RNPS1	167965756167966276167965756167966045167969113167969198AFDN	-0.58877	3.27877e-07
RNPS1	168065318168065381168063499168063570168074981168075011STK39	-0.548673	2.29932e-06
RNPS1	169714641697164716970635169707671697235916972964CROCC	-0.488373	0.000118124
RNPS1	170868012170868201170868012170868134170868297170868387RPL22L1	0.584588	2.20462e-07
RNPS1	171641081716791517161239171613561717171717171865MPRIP	-0.506527	3.13929e-05
RNPS1	171996889171997051171957596171957698172006457172006649FBXW11	0.420934	0.0223862
RNPS1	172278391722800517226692172271991722825517228309OCEL1	-0.467368	0.000948664
RNPS1	173864256173864704173864256173864506173864674173864704GAS5	0.547872	2.41652e-06
RNPS1	173864256173865547173864256173865282173865509173865547GAS5	0.383695	0.00428199
RNPS1	173865470173865547173865509173865547173864256173865282GAS5	0.358271	0.00950368
RNPS1	174846879174846957174877839174878128174824433174824518174915057174915171CHN1	-0.471375	0.000674474
RNPS1	174877391174877605174811831174811960174957456174957549RABGAP1L	-0.305518	0.0385487
RNPS1	176345471763456217632320176324661763483417635016ARHGEF10L	-0.465301	0.000323117
RNPS1	177491403177491420177491009177491146177491806177491925PDLIM7	-0.375953	0.00983134
RNPS1	177491403177491420177491806177491925177491009177491146177492404177492435PDLIM7	0.357144	0.0148113
RNPS1	177491403177491420177491806177491976177491009177491146177492404177492435PDLIM7	0.358321	0.0143491
RNPS1	177491806177491925177491403177491420177492404177492435PDLIM7	0.381516	0.0106526
RNPS1	177491806177491976177491071177491420177492404177492435PDLIM7	0.360249	0.0422484
RNPS1	177813317786121778133177832117784341778612SPSB3	0.367362	0.00721661
RNPS1	178456699178456899178456720178456899178454446178454648RASAL2	-0.53856	9.60867e-06
RNPS1	178616881178618778178616881178616948178617343178618778CLK4	-0.461832	0.00025555
RNPS1	178617343178617434178616881178616948178618555178618778CLK4	0.433706	0.0011303
RNPS1	178617343178618778178617343178617434178618555178618778CLK4	-0.464643	0.000274755
RNPS1	180795655180795875180792869180793097180802679180802803MGAT1	-0.310675	0.0395572
RNPS1	182732498182732542182736248182736386182731029182731107182739544182740388DNAJC10	0.462317	0.000303393
RNPS1	183547102183547252183545965183546337183549207183549288SMG7	-0.478045	0.000124393
RNPS1	183985303183985455183983752183984894183987769183987917ABCC5	-0.383623	0.0369468
RNPS1	184072156184072194184054727184054863184072826184074212TSEN15	-0.339635	0.0193773
RNPS1	184072156184072298184054727184054863184072826184072986TSEN15	-0.381777	0.0051341
RNPS1	184072156184072310184054727184054863184072826184074206TSEN15	-0.393529	0.00398502
RNPS1	184181084184182047184181084184181226184181911184182047AP2M1	-0.402643	0.0148092
RNPS1	184338386184338529184337310184337371184341723184341817FAM131A	-0.389849	0.00348656
RNPS1	184770254184770332184770398184770476184768315184768450184773080184773154ACSL1	0.402367	0.00296558
RNPS1	185398946185399028185397149185397302185399569185399743ANKRD37	0.614031	2.60355e-07
RNPS1	185635354185635411185630548185630598185646667185646782SORBS2	-0.34869	0.0480849
RNPS1	187529363187529485187503647187503770187554199187554349TFPI	-0.325927	0.0274219
RNPS1	188004718801641876570187673418826341882749ARHGEF10	-0.41915	0.00468052
RNPS1	18800861880224188143118815961853083185319718834181883560LSP1	0.423949	0.0326434
RNPS1	189782421189783123189782421189782602189783013189783123ORMDL1	-0.385833	0.00398892
RNPS1	191678135191678705191678135191678241191678989191679128NABP1	0.472567	0.000158946
RNPS1	191682491191682595191681945191682017191683728191683804NABP1	-0.456289	0.000270137
RNPS1	191683289191683804191683728191683804191681945191682017NABP1	-0.597496	0.0002254
RNPS1	191971851919725119196962191970461919752019197621RFXANK	-0.563852	8.85762e-07
RNPS1	193020306193020381193018404193018820193021096193021195UCHL5	-0.357156	0.0221895
RNPS1	193037231930404319303723193038471930584819306076SUGP1	-0.320094	0.0269451
RNPS1	195708133195708807195708133195708435195708746195708807MUC20-OT1	-0.386353	0.0105275
RNPS1	195708153195708513195708153195708435195708746195708841MUC20-OT1	-0.362579	0.0239445
RNPS1	195708428195708555195708428195708435195708746195708841MUC20-OT1	-0.332915	0.0422724
RNPS1	197161639197161738197142717197142768197194424197194589DLG1	-0.537208	0.000603134
RNPS1	197297543197297699197297672197297699197297185197297235DLG1	0.422418	0.00125489
RNPS1	197353521973545019733697197338271976384719763900IQCK	-0.351635	0.0339654
RNPS1	197538305197538952197533488197533561197546360197546486BDH1	0.310338	0.0370012
RNPS1	197647054197647114197645689197645743197652234197652315DENND1B	-0.490214	0.00013491
RNPS1	200533592005355120052464200525842005594220056013TANGO2	-0.338955	0.0180109
RNPS1	200534362005355120052464200525842005594220056013TANGO2	-0.366516	0.00740456
RNPS1	2005343620053551200559422005601320052464200525842006333720063442TANGO2	-0.366566	0.00739463
RNPS1	200860124200860215200859679200859746200861237200861466CLK1	0.619939	2.41173e-08
RNPS1	200882341200882382200881420200881488200885697200885772PPIL3	-0.326432	0.0249153
RNPS1	201741570201741854201741673201741854201738669201738735ALS2	0.404475	0.00363675
RNPS1	203097546203097633203084462203084569203099628203099712NBEAL1	-0.512862	0.000850669
RNPS1	203963020398562037464203782920401332040177MKNK2	-0.530384	6.75352e-06
RNPS1	204261305204261508204261305204261448204264941204265042PLEKHA6	0.46294	0.00858472
RNPS1	204537429204537497204532190204532246204538208204538308MDM4	-0.503781	9.16608e-05
RNPS1	204537458204537497204532190204532246204538208204538308MDM4	-0.469921	0.000480768
RNPS1	206292013206292116206281800206281909206297245206297373ZDBF2	-0.365982	0.0245991
RNPS1	207027493207027679207018521207023480207032578207032756C1orf116	-0.380159	0.00687231
RNPS1	207027493207027679207024886207025064207032578207032756C1orf116	-0.413635	0.00200816
RNPS1	207767012207767823207767012207767195207770320207770362CD46	-0.613617	3.88978e-08
RNPS1	207767012207768772207767012207767195207770320207770362CD46	-0.597238	1.27551e-07
RNPS1	207767012207770362207767012207767195207770320207770362CD46	-0.604353	7.7637e-08
RNPS1	207767778207767823207767012207767195207770320207770362CD46	-0.577361	5.00243e-07
RNPS1	209546056209546139209541307209541429209566911209566987ENSG00000224260	0.499686	0.00500233
RNPS1	209792820983342097928209812720982862098334IZUMO4	0.304974	0.0483192
RNPS1	211830182211830330211829058211829323211830572211830722LPGAT1	-0.495441	0.000633246
RNPS1	215371908215372300215371908215372015215372108215372300FN1	-0.513657	3.55081e-05
RNPS1	217829843217829882217821739217821938217831454217831547TNS1	-0.476814	0.00493555
RNPS1	217830366217830390217821739217821938217831454217831547TNS1	-0.44364	0.00592741
RNPS1	220657789220657834220653097220653352220661811220664358MARK1	-0.468604	0.000231048
RNPS1	221168742211703922116299221164282211894922119065HR	-0.485767	7.03661e-05
RNPS1	222579758222579825222577444222577643222584127222584297TAF1A	-0.376184	0.0154535
RNPS1	222579758222579872222577444222577643222584127222584297TAF1A	-0.369835	0.0180883
RNPS1	222579758222579890222577444222577643222584127222584297TAF1A	-0.374032	0.0163069
RNPS1	224863224920218143219001229965230044SH3YL1	0.34322	0.0146519
RNPS1	228108436228109021228108113228108318228109148228109278MRPL55	-0.356031	0.0101604
RNPS1	230936157230936264230939385230939496230933778230933861230940439230940556TTC13	0.36934	0.00947954
RNPS1	234400852234400948234393645234393837234401180234401262TARBP1	-0.377704	0.0083251
RNPS1	235067167235068502235067167235067943235068295235068502LINC01348	-0.510913	0.00184167
RNPS1	235068023235068502235068295235068502235067705235067943LINC01348	-0.584448	0.000705427
RNPS1	235747169235747331235746467235746527235751209235751362LYST	-0.478121	0.000281926
RNPS1	237378635237379235237376771237377344237380914237381499COL6A3	0.66412	6.55289e-09
RNPS1	237387581237388184237380914237381499237396726237396847COL6A3	0.562652	1.13052e-05
RNPS1	237394586237395204237387581237388184237396726237396847COL6A3	-0.429158	0.0138753
RNPS1	242911382429162524291138242912192429155524291625DHRS1	0.435241	0.000653988
RNPS1	242921832429278424292183242923302429265124292784DHRS1	0.38208	0.00451067
RNPS1	243185778243186422243185778243186072243186258243186422CEP170	-0.33731	0.0246081
RNPS1	244421082444226024441677244417952444234524442375SDR39U1	-0.400518	0.0229868
RNPS1	244841943244842058244835657244835756244842194244842258COX20	0.305877	0.0382196
RNPS1	244944992449460424473227244740602449514624495196KIAA1217	-0.57541	1.11466e-06
RNPS1	245426922454277024536773245368932454498024545103KIAA1217	-0.38123	0.0058961
RNPS1	245449802454784324544980245451032454582624547843KIAA1217	-0.548638	2.30342e-06
RNPS1	245886782458926524588213245883292458982024589949LRRC75B	-0.399461	0.00327361
RNPS1	248340862483473624834485248347362483076724830905OSBPL3	-0.449659	0.000428877
RNPS1	252154362521556025205245252099112522561325225773KRAS	-0.546194	2.67787e-06
RNPS1	252435492524422425243549252436332524514925245301RSRP1	-0.321454	0.026042
RNPS1	252435492524530125243549252436332524514925245301RSRP1	-0.351924	0.0114484
RNPS1	252441762524530125245149252453012524354925243633RSRP1	-0.318481	0.02806
RNPS1	254460792544625025440576254406732545819825458476KCTD9	-0.418509	0.00412409
RNPS1	254461282544625025440576254406732545819825458387KCTD9	-0.419034	0.00405689
RNPS1	258892125890402588953258904025885292588625PRXL2B	-0.365408	0.00766654
RNPS1	261899322619257726189932261904602619249426192577HNRNPA2B1	-0.338777	0.0165308
RNPS1	261910552619257726192494261925772618994026190460HNRNPA2B1	-0.325412	0.0235322
RNPS1	262932152629336626293215262932832629366526293740PPP2R2A	0.371466	0.0336436
RNPS1	265141426514982650369265051626518732651954VLDLR	0.330849	0.0242522
RNPS1	267590612675923526751597267517832676521726765318ABI1	0.352878	0.0123162
RNPS1	267590612675923526755654267557412676521726765318ABI1	0.333999	0.0205344
RNPS1	267590612675923826751597267517832676521726765318ABI1	0.345409	0.0151538
RNPS1	269605142696062826957600269577432696334126963455FGFR1OP2	0.326226	0.0230551
RNPS1	271106722711096827104286271043772711884527119030CGREF1	0.463261	0.00232762
RNPS1	273077432730927227309099273092722730678127306882WSB1	-0.354559	0.0117392
RNPS1	273499712735048527349971273501322735038827350485SYTL1	0.388302	0.00367
RNPS1	274312972743166927424036274241522743391527434104SLC4A7	-0.406084	0.0178006
RNPS1	274635402746483627463540274635922746439427464836GTF3C1	-0.387328	0.00379374
RNPS1	274643192746483627464394274648362746354027463592GTF3C1	-0.514688	1.59754e-05
RNPS1	275583042755853027553073275531852755870527558883AHDC1	0.345047	0.0184511
RNPS1	284578312845785528438150284384302845908428459258PHACTR4	0.387891	0.0164303
RNPS1	285795322857998128579532285795872857991128579981SNHG12	0.424663	0.000990169
RNPS1	285956942859604128590719285908322860818528608593WAC	-0.441219	0.000718813
RNPS1	286552722865569128655272286554202865579528656026HERC2P9	-0.362162	0.0176985
RNPS1	2905858829058645290604212906048429053103290533122906498129065158EPB41	-0.519057	3.48051e-05
RNPS1	290604212906048429058588290586452906498129065158EPB41	0.502867	7.59703e-05
RNPS1	290961542909660429064981290651582909780629097904EPB41	-0.386489	0.00499007
RNPS1	295083412950838929499115294992632951273429512861SVIL	-0.353391	0.0242677
RNPS1	295269602952705629524471295247152952970429529844SVIL	-0.413782	0.00308729
RNPS1	297197762972001629718265297191382972035729720708TJP1	-0.583715	4.60184e-07
RNPS1	298039972980502629803997298040652980481329805026KIF22	-0.355553	0.0103055
RNPS1	298344882983455029832244298323422983817729838261ASCC2	0.305565	0.0413383
RNPS1	298625852986263529861105298612592986281429863276CDIPT	-0.375251	0.00631693
RNPS1	300012113000153030000928300010403000522030005323INO80E	-0.376677	0.00536782
RNPS1	300012113000153030001413300015303000092830001040INO80E	-0.48881	6.05052e-05
RNPS1	300012113000465730000928300010403000522030005774INO80E	-0.442538	0.000485055
RNPS1	300202123002030430018995300191233002266430022816FKBP14	-0.363548	0.0081118
RNPS1	300658753006592730064423300645053006723330067366ALDOA	-0.40609	0.00197724
RNPS1	301126573011306430112657301127933011302130113064GDPD3	0.50151	4.04148e-05
RNPS1	301482443014854130146940301470623015584930155910YPEL5	0.330443	0.0409233
RNPS1	301482443014854130146940301470623015662730156792YPEL5	0.591365	1.95072e-07
RNPS1	3014824430148541301558493015591030146940301470623015662730156792YPEL5	0.440395	0.00203001
[truncated: 3,009 more rows]
