# Supplementary material for: Global landscape of protein-coding and long non-coding RNA alternative splicing and regulation in the human esophageal squamous cell carcinoma
Source: Cancer Cell Int. 2026 Jun 22;26:236. doi: 10.1186/s12935-025-03921-9 (PMC13285186; doi:10.1186/s12935-025-03921-9)
Supplement: Supplementary file 17 — Supplementary material 17 [file 12935_2025_3921_MOESM17_ESM.xlsx]

## Sheet: Supplementary Table 11
Supplementary Table 11. The result of enrichment analysis based on DASEs regulated by SF3B2
Description	Size	Overlap	Expect	EnrichmentRatio	pValue	UserId
Wnt signaling pathway	146	7	2.678	2.61389	0.0176137	FBXW11;SERPINF1;CTNNB1;MAPK8;WNT5A;FOSL1;MAP3K7
ErbB signaling pathway	85	5	1.55911	3.20696	0.0196402	GAB1;KRAS;PAK4;MAPK8;MAP2K7
HALLMARK_PI3K_AKT_MTOR_SIGNALING	105	7	2.90055	2.41333	0.0251495	UBE2D3;AP2M1;MKNK2;PAK4;MAPK8;CAB39L;MAP3K7
