# Supplementary material for: Global landscape of protein-coding and long non-coding RNA alternative splicing and regulation in the human esophageal squamous cell carcinoma
Source: Cancer Cell Int. 2026 Jun 22;26:236. doi: 10.1186/s12935-025-03921-9 (PMC13285186; doi:10.1186/s12935-025-03921-9)
Supplement: Supplementary file 18 — Supplementary material 18 [file 12935_2025_3921_MOESM18_ESM.xlsx]

## Sheet: Supplementary Table 12
Supplementary Table 12. The result of enrichment analysis based on DASEs regulated by DHX57
Description	Size	Overlap	Expect	EnrichmentRatio	pValue	UserId
Wnt signaling pathway	146	8	3.61628	2.21222	0.02829	LEF1;DVL1;CSNK1E;CTNNB1;MAPK8;WNT5A;FOSL1;MAP3K7
Hippo signaling pathway	154	8	3.81443	2.0973	0.0371501	LEF1;DVL1;DLG1;PARD3;CSNK1E;CTNNB1;TEAD2;WNT5A
HALLMARK_TGF_BETA_SIGNALING	54	6	1.93923	3.09402	0.0121084	UBE2D3;NCOR2;ARID4B;TJP1;CTNNB1;MAP3K7
