# Supplementary material for: Global landscape of protein-coding and long non-coding RNA alternative splicing and regulation in the human esophageal squamous cell carcinoma
Source: Cancer Cell Int. 2026 Jun 22;26:236. doi: 10.1186/s12935-025-03921-9 (PMC13285186; doi:10.1186/s12935-025-03921-9)
Supplement: Supplementary file 19 — Supplementary material 19 [file 12935_2025_3921_MOESM19_ESM.xlsx]

## Sheet: Supplementary Table 13
Supplementary Table 13. Differential analysis of estimated drug sensitivity data
Drug	FC	log2FC	Database	FDR	SFs	Protein-coding RNA events	lncRNA events
3-Cl-AHPC	0.154335	-1.86863	CTRP2	3.18387e-13	227	825	57
niclosamide	0.225438	-1.48971	CTRP2	1.06301e-06	230	770	52
ceranib-2	0.317618	-1.14691	CTRP2	1.82877e-10	224	707	52
SB-225002	0.32585	-1.12132	CTRP2	2.15281e-09	211	717	51
MST-312	0.498852	-0.695446	CTRP2	8.31038e-08	204	703	49
BRD-K70511574	0.2968	-1.2147	CTRP2	3.97364e-10	211	665	49
pazopanib	0.511931	-0.669565	CTRP2	4.15182e-12	221	756	48
semagacestat	0.734542	-0.308508	CTRP2	1.71991e-17	219	713	48
fluvastatin	0.501383	-0.690385	CTRP2	8.10334e-13	227	732	45
leptomycin B	0.125217	-2.07771	CTRP2	0.0209032	206	602	45
CD-437	0.229653	-1.47118	CTRP2	2.29823e-09	219	733	44
CAY10618	0.186112	-1.68141	CTRP2	6.41935e-08	194	622	44
bendamustine	0.435908	-0.830325	CTRP2	4.78193e-11	215	731	43
betulinic acid	0.836441	-0.178599	CTRP2	3.42919e-09	202	611	43
STF-31	0.144091	-1.93731	CTRP2	4.08673e-10	210	683	42
GSK461364	0.119634	-2.12332	CTRP2	0.000235782	220	673	41
FQI-2	0.349199	-1.05211	CTRP2	3.04882e-09	198	613	41
nakiterpiosin	0.337898	-1.08501	CTRP2	1.28973e-07	212	521	41
NVP-231	0.416774	-0.875211	CTRP2	9.52656e-11	224	686	40
vincristine	0.101415	-2.28854	CTRP2	4.61772e-07	215	674	39
BI-2536	0.119016	-2.1285	CTRP2	5.14021e-06	218	667	39
ML239	0.478463	-0.737175	CTRP2	1.12638e-13	207	629	39
curcumin	0.566719	-0.567891	CTRP2	1.77762e-10	192	573	39
BRD-K35604418	0.477831	-0.738498	CTRP2	3.64631e-09	198	660	38
PLX-4720	0.447172	-0.804811	CTRP2	1.91807e-09	191	643	38
BRD4132	0.65676	-0.420437	CTRP2	2.89971e-12	195	630	37
AZD7762	0.866221	-0.143615	PRISM	1.02875e-21	229	815	36
talazoparib	0.821722	-0.196353	PRISM	2.26301e-16	234	774	36
topotecan	0.85526	-0.156349	PRISM	2.17944e-10	210	618	36
volasertib	0.899313	-0.106124	PRISM	3.51125e-09	232	680	35
epothilone-a	0.898014	-0.107569	PRISM	5.09838e-11	220	679	35
tioguanine	0.903485	-0.101495	PRISM	4.15182e-12	229	678	35
CI-976	0.509527	-0.674272	CTRP2	4.56652e-10	197	652	35
pifithrin-alpha	0.657356	-0.419529	CTRP2	1.10184e-12	190	630	35
BRD1812	0.589269	-0.528872	CTRP2	1.04791e-09	193	619	35
TW-37	0.3688	-0.997501	CTRP2	1.35542e-11	193	593	35
BI-2536	0.8802	-0.127606	PRISM	7.45758e-12	243	777	34
BRD1835	0.720127	-0.328328	CTRP2	1.17823e-11	195	571	33
SB-743921	0.225526	-1.48932	CTRP2	0.000185929	198	512	33
obatoclax	0.327171	-1.11727	CTRP2	6.06845e-08	203	581	32
AZD7762	0.295896	-1.21775	CTRP2	7.44025e-08	184	535	32
LY2606368	0.745307	-0.293959	PRISM	3.17405e-17	219	798	31
LY2801653	0.90453	-0.10034	PRISM	1.5876e-15	229	769	31
epothilone-d	0.801947	-0.220713	PRISM	1.87161e-14	207	712	31
VE-822	0.856872	-0.154467	PRISM	7.73418e-15	211	688	31
gemcitabine	0.713414	-0.337693	PRISM	2.84804e-11	210	577	31
SID 26681509	0.574211	-0.554759	CTRP2	1.93991e-07	167	469	31
KH-CB19	0.617405	-0.48223	CTRP2	2.17964e-09	179	464	31
BNC105	0.849908	-0.162627	PRISM	3.0997e-12	221	676	30
AMG900	0.854757	-0.156938	PRISM	4.20146e-10	203	654	30
cabazitaxel	0.784577	-0.242611	PRISM	7.85709e-09	233	599	30
PHA-793887	0.368773	-0.997575	CTRP2	1.29117e-07	194	452	30
litronesib	0.822868	-0.194959	PRISM	1.80018e-08	232	560	29
GDC-0152	0.87439	-0.134229	PRISM	4.08793e-07	217	525	29
WP1130	0.538325	-0.619293	CTRP2	5.17727e-10	174	514	29
vindesine	0.831513	-0.184508	PRISM	2.03502e-09	208	511	29
phloretin	0.715439	-0.334859	CTRP2	4.77796e-08	178	432	29
altretamine	0.855805	-0.155713	PRISM	3.77095e-16	222	680	28
metatinib	0.896909	-0.108801	PRISM	6.42678e-15	196	640	28
paclitaxel	0.850801	-0.161577	PRISM	2.20862e-09	226	606	28
SCH-79797	0.511143	-0.671107	CTRP2	8.05072e-07	202	504	28
PF-477736	0.841638	-0.172405	PRISM	3.61967e-14	224	682	27
rubitecan	0.84895	-0.163755	PRISM	1.23086e-09	211	550	27
dolastatin-10	0.804115	-0.218013	PRISM	7.78124e-07	211	519	27
salermide:PLX-4032 (12:1 mol/mol)	0.660097	-0.415368	CTRP2	2.11374e-10	148	505	27
docetaxel	0.887672	-0.119153	PRISM	2.24728e-06	216	502	26
BRD-K17060750	0.830124	-0.18618	CTRP2	3.40963e-05	200	408	26
BRD-K66453893	0.512757	-0.667952	CTRP2	7.26812e-07	183	408	26
GSK-J4	2.11651e-05	-10.7632	CTRP2	0.045742	148	334	26
bis(maltolato)oxovanadium(IV)	0.893124	-0.11303	PRISM	7.21909e-13	210	630	25
kifunensine	0.887147	-0.119745	PRISM	4.17408e-11	180	567	25
hyperforin	0.450811	-0.796708	CTRP2	3.21306e-06	178	434	25
crizotinib:PLX-4032 (2:1 mol/mol)	0.628383	-0.464605	CTRP2	8.8779e-07	157	404	25
ML006	0.795352	-0.228971	CTRP2	8.91723e-08	141	387	25
KU-60019	0.692185	-0.367902	CTRP2	3.28004e-07	187	373	25
MK-2461	0.888591	-0.118118	PRISM	9.18697e-08	191	530	24
cephalomannine	0.904039	-0.100882	PRISM	1.27337e-06	201	412	24
KX2-391	0.259579	-1.34869	CTRP2	5.90769e-05	191	402	24
BRD6340	0.860576	-0.150153	CTRP2	2.30423e-07	150	323	24
XL765	0.585257	-0.535704	CTRP2	1.12286e-06	150	323	24
sorafenib	0.656207	-0.42128	CTRP2	1.47585e-09	202	489	23
NSC 74859	0.816101	-0.203217	CTRP2	3.80721e-07	149	409	23
neuronal differentiation inducer III	0.458862	-0.779005	CTRP2	1.10984e-07	146	364	23
marinopyrrole A	0.322498	-1.13166	CTRP2	2.89657e-06	157	360	23
StemRegenin 1	0.784486	-0.242727	CTRP2	1.50491e-06	173	354	23
isoevodiamine	0.609726	-0.494745	CTRP2	0.000147625	182	272	23
nintedanib	0.878783	-0.129217	PRISM	1.93392e-14	203	712	22
Rucaparib_1175	0.510724	-0.671926	GDSC1	9.52656e-11	195	640	22
SN-38	0.721729	-0.326106	PRISM	2.84532e-06	198	488	22
LY-2183240	0.538014	-0.619871	CTRP2	8.94919e-08	191	442	22
exatecan-mesylate	0.677891	-0.388769	PRISM	1.17948e-05	198	392	22
BMS-345541	0.762579	-0.27105	CTRP2	3.20175e-06	162	370	22
paclitaxel	0.265263	-1.32703	CTRP2	0.000903281	179	325	22
linifanib	0.747841	-0.290565	CTRP2	0.00361528	193	227	22
Bortezomib_104	0.323033	-1.13	GDSC1	5.6502e-13	211	823	21
SL0101_1039	0.524127	-0.64602	GDSC1	8.58257e-14	219	732	21
verubulin	0.860204	-0.150586	PRISM	2.72617e-10	196	483	21
ruxolitinib	0.677265	-0.389693	CTRP2	6.5057e-07	159	406	21
omacetaxine mepesuccinate	0.284303	-1.25772	CTRP2	1.7551e-05	159	371	21
GMX-1778	0.41722	-0.874143	CTRP2	1.11075e-07	159	358	21
dasatinib	0.324024	-1.12694	CTRP2	0.000616192	156	335	21
AT-406	0.453875	-0.789934	CTRP2	0.000329166	129	313	21
Cisplatin_1005	0.320382	-1.13824	GDSC1	2.96659e-12	219	808	20
Sorafenib_30	0.709971	-0.342531	GDSC1	2.10379e-12	242	730	20
Gemcitabine_135	0.308173	-1.1771	GDSC1	0.0110171	229	703	20
AZ628_29	0.330609	-1.10682	GDSC1	2.08701e-13	188	662	20
betulinic-acid	0.877964	-0.13015	PRISM	1.28714e-09	162	535	20
LE-135	0.638595	-0.448484	CTRP2	1.07607e-07	185	472	20
parbendazole	0.234009	-1.4524	CTRP2	5.25206e-06	191	460	20
PLX-4032	0.715832	-0.334309	CTRP2	0.00017479	141	405	20
vincristine	0.765685	-0.266985	PRISM	1.22077e-06	199	379	20
staurosporine	0.202466	-1.59718	CTRP2	0.0133434	113	257	20
Bicalutamide_1502	0.648571	-0.432983	GDSC1	2.79125e-15	211	801	19
PLX-4720_1371	0.512927	-0.667623	GDSC1	3.4e-12	202	753	19
MG-132_9	0.491564	-0.710163	GDSC1	1.00402e-09	201	677	19
mitomycin	0.346451	-1.06001	CTRP2	2.20855e-06	166	425	19
vinblastine	0.866848	-0.142892	PRISM	4.13455e-08	185	410	19
rigosertib	0.15512	-1.86356	CTRP2	0.00256521	190	376	19
TG-100-115	0.740453	-0.300492	CTRP2	1.41146e-07	149	370	19
CR-1-31B	0.418177	-0.871851	CTRP2	3.6869e-05	141	287	19
FGFR_0939_1421	0.52112	-0.651774	GDSC1	1.19311e-11	223	806	18
PD173074_1049	0.552221	-0.593808	GDSC1	1.01435e-14	209	790	18
BPD-00008900_1998	0.403628	-0.907261	GDSC2	6.53079e-25	208	757	18
Entinostat_88	0.6131	-0.489228	GDSC1	8.98326e-13	206	744	18
Pyrimethamine_71	0.447725	-0.803577	GDSC1	6.04013e-08	233	734	18
PF-4708671_1129	0.652419	-0.427069	GDSC1	1.73279e-12	223	717	18
Serdemetan_1133	0.545591	-0.605886	GDSC1	1.93234e-10	214	670	18
SB216763_1025	0.655466	-0.422409	GDSC1	2.48753e-09	210	595	18
KW-2449	0.557591	-0.584129	CTRP2	2.5963e-06	132	373	18
BMS-270394	0.711674	-0.340135	CTRP2	1.29495e-08	115	365	18
docetaxel:tanespimycin (2:1 mol/mol)	0.420428	-0.866483	CTRP2	0.0208606	186	312	18
regorafenib	0.667332	-0.404468	CTRP2	4.8831e-06	121	292	18
YK 4-279	0.62433	-0.471077	CTRP2	5.14002e-06	176	287	18
valdecoxib	0.527093	-0.640378	CTRP2	1.04203e-05	135	260	18
CD-1530	0.491456	-0.710383	CTRP2	3.4686e-06	107	247	18
Alectinib_281	0.558146	-0.583135	GDSC1	8.14124e-16	213	713	17
Cisplatin_1496	0.480681	-0.732552	GDSC1	1.99998e-07	206	696	17
CAP-232, TT-232, TLN-232_436	0.407681	-0.897269	GDSC1	4.80076e-10	193	693	17
Olaparib_1495	0.464656	-0.766458	GDSC1	4.56715e-10	212	684	17
PLX-4720_1036	0.54265	-0.611292	GDSC1	6.81702e-10	198	625	17
Cyclopamine_17	0.717526	-0.331947	GDSC1	1.1225e-09	189	538	17
Salubrinal_111	0.78312	-0.24447	GDSC1	1.30774e-08	193	466	17
IPR-456	0.876308	-0.132037	CTRP2	1.678e-08	141	422	17
axitinib	0.615922	-0.484636	CTRP2	3.12723e-06	146	363	17
SR8278	0.402388	-0.910339	CTRP2	0.00051479	123	276	17
GSK1059615	0.539332	-0.617424	CTRP2	1.33693e-06	117	255	17
Temozolomide_1375	0.527835	-0.638972	GDSC1	2.17964e-09	209	640	16
SB590885_1061	0.548446	-0.600666	GDSC1	1.24754e-09	205	636	16
Obatoclax Mesylate_182	0.304615	-1.1887	GDSC1	2.44358e-08	217	626	16
GNF-2_52	0.75544	-0.280454	GDSC1	7.01422e-11	192	613	16
Brivanib, BMS-540215_376	0.643262	-0.441203	GDSC1	4.21921e-08	187	610	16
Imatinib_34	0.761696	-0.272208	GDSC1	8.29003e-11	187	610	16
Tivozanib_312	0.697931	-0.359635	GDSC1	2.09694e-09	183	608	16
TW 37_1149	0.532188	-0.63076	GDSC1	1.54506e-07	206	596	16
JQ12_164	0.523923	-0.64641	GDSC1	5.2343e-07	208	588	16
OSU-03012_167	0.436205	-0.829642	GDSC1	2.55637e-07	227	582	16
AZD4547_1135	0.465213	-0.765261	GDSC1	1.32292e-09	194	572	16
TTK_3146_1464	0.587665	-0.531597	GDSC1	5.62641e-07	207	570	16
Wee1 Inhibitor_1046	0.486	-0.721547	GDSC1	1.6791e-06	215	565	16
Etoposide_134	0.398973	-0.918862	GDSC1	0.000497715	217	530	16
PDMP	0.799573	-0.223677	CTRP2	1.41146e-07	146	330	16
olaparib	0.660734	-0.414404	CTRP2	9.79739e-05	138	329	16
CHM-1	0.643195	-0.441307	CTRP2	0.000136029	146	300	16
GSK2578215A_1927	0.501763	-0.689627	GDSC2	1.98404e-34	217	757	15
Talazoparib_1259	0.359929	-1.02185	GDSC1	4.52917e-08	196	667	15
Bicalutamide_150	0.682183	-0.382458	GDSC1	1.4395e-09	221	654	15
LFM-A13_192	0.670827	-0.399244	GDSC1	1.66715e-10	225	629	15
GSK269962A_127	0.481185	-0.731504	GDSC1	9.26844e-10	178	618	15
Pevonedistat_1529	0.370372	-0.993246	GDSC1	3.15339e-07	224	599	15
YK-4-279_1239	0.545343	-0.60634	GDSC1	2.08907e-05	218	580	15
FGFR_3831_1422	0.542298	-0.61194	GDSC1	9.39958e-08	210	572	15
Olaparib_1017	0.62032	-0.47752	GDSC1	8.31901e-08	204	571	15
NSC-87877_147	0.674887	-0.39321	GDSC1	3.01363e-06	230	556	15
Linifanib_277	0.698075	-0.359429	GDSC1	1.31297e-08	167	551	15
BX795_1037	0.543629	-0.609488	GDSC1	2.0613e-07	183	498	15
UNC0638_1236	0.581401	-0.542314	GDSC1	5.90456e-06	168	418	15
IPA-3_176	0.435519	-0.831216	GDSC1	3.10508e-05	175	407	15
Tamoxifen_1199	0.731447	-0.312731	GDSC1	2.679e-07	155	403	15
JQ1_1218	0.709616	-0.343031	GDSC1	2.0815e-07	128	337	15
AT7867	0.631462	-0.459718	CTRP2	1.81548e-05	114	337	15
proscillaridin-a	0.889297	-0.117324	PRISM	1.85674e-05	148	329	15
PIK-93	0.630678	-0.46096	CTRP2	4.60443e-05	105	292	15
KU-55933	0.789266	-0.236652	CTRP2	1.05976e-07	155	255	15
tivozanib	0.774112	-0.256038	CTRP2	0.0010019	157	213	15
JW-55	0.799695	-0.223524	CTRP2	0.00598772	58	119	15
Cisplatin_1005	0.222293	-1.50376	GDSC2	2.25786e-12	202	684	14
PLX-4720_1036	0.362569	-1.01454	GDSC2	3.58979e-22	179	669	14
CPI-613_415	0.617312	-0.482381	GDSC1	9.88007e-07	207	661	14
Masitinib_292	0.505636	-0.681938	GDSC1	1.99502e-10	181	643	14
Axitinib_1021	0.557093	-0.585023	GDSC1	5.00947e-10	185	608	14
Veliparib_1018	0.661376	-0.413432	GDSC1	6.75544e-10	199	592	14
JNK-9L_157	0.635484	-0.453368	GDSC1	1.19631e-07	215	583	14
CCT-018159_1170	0.433804	-0.835163	GDSC1	2.88919e-07	214	580	14
GSK429286A_230	0.51695	-0.659808	GDSC1	8.87925e-10	168	555	14
XMD14-99_253	0.641789	-0.443496	GDSC1	7.89637e-09	186	550	14
IAP_7638_1429	0.488098	-0.717239	GDSC1	9.05334e-07	210	544	14
AZ20_1184	0.532862	-0.629493	GDSC1	3.07375e-07	209	539	14
Selisistat_341	0.692866	-0.366919	GDSC1	8.33541e-08	196	525	14
Ponatinib_155	0.528495	-0.637721	GDSC1	1.67528e-08	149	524	14
GSK269962A_1192	0.5034	-0.68637	GDSC1	2.51081e-08	170	519	14
JAK3_7406_1434	0.562625	-0.575142	GDSC1	7.58237e-07	174	504	14
Doxorubicin_133	0.488648	-0.716113	GDSC1	2.10229e-05	211	474	14
AZD7762_1402	0.522884	-0.648396	GDSC1	0.000115999	158	457	14
XMD15-27_332	0.69097	-0.369659	GDSC1	4.18798e-08	185	448	14
NVP-TAE684_35	0.547928	-0.601611	GDSC1	7.6765e-07	153	420	14
SGC0946_1264	0.799996	-0.223148	GDSC1	9.36149e-08	174	408	14
deforolimus	0.900585	-0.104711	PRISM	6.50972e-08	179	381	14
triazolothiadiazine	0.329079	-1.11146	CTRP2	0.000198675	169	371	14
IOX2_1230	0.815758	-0.203638	GDSC1	0.000452847	195	367	14
alisertib	0.418962	-0.869974	CTRP2	1.11078e-05	144	301	14
AZD6482_1066	0.630981	-0.46048	GDSC1	3.28746e-05	120	288	14
indisulam	0.615817	-0.484805	CTRP2	0.000220902	139	227	14
ML050	0.812667	-0.207433	CTRP2	1.28523e-07	115	221	14
salermide	0.451109	-0.796047	CTRP2	0.000428455	112	217	14
GSK2636771	0.684819	-0.378601	CTRP2	0.000932686	88	148	14
AZ960_1250	0.268213	-1.31597	GDSC2	2.16036e-13	168	654	13
Docetaxel_1007	0.50202	-0.689114	GDSC1	0.0115868	226	611	13
QL-XI-92_329	0.433901	-0.834939	GDSC1	1.30774e-08	191	592	13
Sphingosine Kinase 1 Inhibitor II_408	0.735632	-0.307025	GDSC1	1.09857e-08	201	558	13
Obatoclax Mesylate_1068	0.547266	-0.602821	GDSC2	4.53304e-17	176	541	13
KU-60019_1185	0.606625	-0.499845	GDSC1	8.05016e-05	208	531	13
TGX221_94	0.558647	-0.582238	GDSC1	3.16505e-07	164	517	13
BAY-61-3606_178	0.509364	-0.674592	GDSC1	4.53503e-08	153	489	13
Nilotinib_1013	0.671178	-0.398721	GDSC1	2.68456e-09	187	483	13
UNC1215_1262	0.75759	-0.277614	GDSC1	4.46468e-08	173	480	13
Foretinib_308	0.492574	-0.708111	GDSC1	1.15585e-05	181	477	13
AZD1480_1432	0.701529	-0.354494	GDSC1	2.66069e-05	153	445	13
WH-4-023_56	0.539599	-0.616929	GDSC1	7.20785e-06	153	363	13
Sunitinib_5	0.645858	-0.437176	GDSC1	4.27734e-06	171	331	13
teniposide	0.394419	-0.930342	CTRP2	0.0156305	116	282	13
ABT-199	0.297062	-1.21382	CTRP2	1.34682e-06	126	257	13
BRD-K80183349	0.543374	-0.609956	CTRP2	0.000126912	106	222	13
methotrexate	0.346367	-1.06026	CTRP2	0.0405977	191	217	13
OSI-930	0.294476	-1.22256	CTRP2	0.0134212	103	206	13
TGX-221	0.76794	-0.264044	CTRP2	0.000467179	95	204	13
Motesanib_1029	0.719284	-0.329499	GDSC1	2.147e-12	203	636	12
Lenalidomide_1020	0.634496	-0.454924	GDSC1	2.0857e-10	202	599	12
Staurosporine_1034	0.376917	-0.975731	GDSC2	1.884e-81	167	547	12
PARP_9482_1460	0.787581	-0.238789	GDSC1	7.34222e-10	158	545	12
Fulvestrant_1200	0.626048	-0.468328	GDSC2	1.06325e-30	176	542	12
Midostaurin_153	0.546885	-0.603516	GDSC1	4.72042e-09	197	533	12
JNK Inhibitor VIII_1043	0.687368	-0.374885	GDSC1	1.62815e-07	186	495	12
Cytarabine_1006	0.781504	-0.246536	GDSC1	7.98452e-10	171	485	12
AZD4877_1409	0.831353	-0.1847	GDSC1	1.90997e-07	193	477	12
PLK_6522_1451	0.483224	-0.727275	GDSC1	0.00333563	216	454	12
Mitomycin-C_136	0.53309	-0.629065	GDSC1	0.00117577	198	451	12
PARP_9495_1458	0.6007	-0.50966	GDSC1	0.000356003	178	405	12
BX-912_222	0.504806	-0.683582	GDSC1	2.12885e-06	156	402	12
AGI-6780_562	0.753072	-0.283595	GDSC1	3.15331e-05	189	393	12
Venotoclax_412	0.756466	-0.279097	GDSC1	4.61772e-07	167	364	12
HG6-64-1_159	0.500809	-0.691531	GDSC1	3.23659e-05	140	353	12
LDN-193189_478	0.782252	-0.245578	GDSC1	0.00030343	111	258	12
carboplatin:etoposide (40:17 mol/mol)	0.545427	-0.606186	CTRP2	0.00053743	116	237	12
ISOX	0.527353	-0.639886	CTRP2	8.9996e-06	116	228	12
BRD-M00053801	0.508678	-0.67594	CTRP2	0.000310726	111	200	12
KHS101	0.856692	-0.154677	CTRP2	0.00239768	137	165	12
BRD-K66532283	0.638186	-0.449126	CTRP2	0.0210678	90	110	12
AZD6738_1917	0.327054	-1.11763	GDSC2	4.28244e-17	198	654	11
VE821_2111	0.40854	-0.895165	GDSC2	1.17518e-21	192	617	11
PFI-3_1530	0.675956	-0.391628	GDSC1	9.26651e-09	188	591	11
Thapsigargin_180	0.832898	-0.182844	GDSC1	9.32764e-08	226	559	11
PF-562271_158	0.859109	-0.15186	GDSC1	6.658e-09	200	546	11
AZD1332_1463	0.487744	-0.717965	GDSC2	4.00734e-24	169	528	11
CHIR-99021_154	0.689732	-0.371452	GDSC1	3.78592e-07	178	502	11
Dacinostat_200	0.67235	-0.396977	GDSC1	2.1493e-07	205	478	11
JW-7-24-1_256	0.51231	-0.668825	GDSC1	1.47535e-07	138	458	11
PARP_0108_1459	0.41085	-0.889527	GDSC1	5.18048e-05	158	453	11
CCT007093_1067	0.736462	-0.305897	GDSC1	1.61424e-05	195	408	11
Vismodegib_1033	0.689097	-0.372373	GDSC1	1.1669e-05	189	396	11
Cetuximab_1114	0.69709	-0.36084	GDSC1	1.46256e-05	183	391	11
NU7441_1038	0.732738	-0.310967	GDSC1	9.73328e-07	112	371	11
JW-7-52-1_83	0.691625	-0.368712	GDSC1	1.63774e-07	177	369	11
Temsirolimus_1016	0.544278	-0.608295	GDSC1	1.51707e-06	113	346	11
Luminespib_194	0.534733	-0.625988	GDSC1	6.03434e-06	187	333	11
ICL1100013_1266	0.878565	-0.129466	GDSC1	1.95527e-05	149	327	11
XMD8-85_106	0.661849	-0.412717	GDSC1	3.72604e-05	149	298	11
romidepsin	0.886539	-0.12043	PRISM	1.25523e-05	143	281	11
silmitasertib	0.82403	-0.193548	CTRP2	2.32831e-07	151	261	11
AZD6482_156	0.660734	-0.414405	GDSC1	0.000235164	86	247	11
momelotinib	0.457844	-0.781228	CTRP2	3.70825e-06	86	239	11
pluripotin	0.558425	-0.582636	CTRP2	0.000489622	139	215	11
ML029	0.849716	-0.162853	CTRP2	6.29604e-05	168	214	11
NSC48300	0.647644	-0.434414	CTRP2	6.49856e-06	94	214	11
tacedinaline	0.522679	-0.648788	CTRP2	3.38549e-05	124	201	11
LIMK1 inhibitor BMS4_406	0.859072	-0.151902	GDSC1	0.0206449	125	199	11
manumycin A	0.52362	-0.64699	CTRP2	5.00045e-05	112	199	11
BRD-K11533227	0.721942	-0.32581	CTRP2	0.00111223	118	195	11
VER-155008	0.874333	-0.134294	CTRP2	0.000962436	119	182	11
SU11274	0.720934	-0.327207	CTRP2	0.000789195	140	181	11
tigecycline	0.336696	-1.08858	CTRP2	0.0380347	113	172	11
Embelin_172	0.704302	-0.350548	GDSC1	2.11818e-06	215	558	10
AMG-319_2045	0.456763	-0.783592	GDSC2	6.94189e-24	157	519	10
RO-3306_1052	0.632736	-0.457703	GDSC1	4.37918e-06	203	482	10
Tozasertib_1096	0.513437	-0.666627	GDSC2	1.93495e-20	157	459	10
Dasatinib_1079	0.329152	-1.11123	GDSC2	5.1551e-07	135	451	10
Vinblastine_1004	0.595798	-0.517853	GDSC1	0.00331262	203	438	10
Lestaurtinib_1024	0.538644	-0.6187	GDSC1	2.5948e-05	125	427	10
AZD7762_1022	0.522159	-0.649783	GDSC1	2.71632e-06	139	421	10
Kobe2602_563	0.673531	-0.395222	GDSC1	6.05451e-06	190	399	10
MCT1_6447_1436	0.707723	-0.345703	GDSC1	5.5202e-05	193	391	10
Zibotentan_266	0.81615	-0.203157	GDSC1	6.26757e-06	174	370	10
GSK1904529A_1093	0.68212	-0.382549	GDSC2	3.49822e-26	168	348	10
KIN001-270_345	0.67964	-0.386192	GDSC1	3.37068e-06	160	347	10
Capivasertib_1136	0.685315	-0.377877	GDSC1	0.00480515	127	320	10
MCT4_1422_1437	0.774735	-0.255234	GDSC1	0.00202596	196	312	10
SB505124_1194	0.783154	-0.244426	GDSC1	1.27128e-05	174	311	10
navitoclax:gemcitabine (1:1 mol/mol)	0.342635	-1.07109	CTRP2	8.38299e-05	122	282	10
IAP_5620_1428	0.713504	-0.337567	GDSC1	0.0270454	188	243	10
OSI-930_298	0.727909	-0.317579	GDSC1	0.000493476	133	243	10
necrostatin-1	0.837166	-0.177733	CTRP2	0.000333524	132	197	10
spautin-1	0.847401	-0.165581	CTRP2	0.00267591	153	179	10
BRD-K58730230	0.309982	-1.17124	CTRP2	0.0355713	92	178	10
NVP-BEZ235	0.234677	-1.44954	CTRP2	0.00453954	95	153	10
CHIR-99021_1241	0.763678	-0.26961	GDSC1	0.00108132	98	150	10
MK-8776_2046	0.258807	-1.35167	GDSC2	6.33146e-17	194	662	9
IGF1R_3801_1738	0.419177	-0.869463	GDSC2	8.3563e-13	157	516	9
Paclitaxel_1080	0.508806	-0.675688	GDSC2	6.68672e-49	209	470	9
RVX-208_1625	0.586749	-0.533158	GDSC2	3.72356e-23	156	467	9
Epothilone B_201	0.590771	-0.526327	GDSC1	0.0497468	229	440	9
Elesclomol_1031	0.496995	-0.699176	GDSC1	2.53705e-05	172	409	9
Tamoxifen_1199	0.660157	-0.415278	GDSC2	2.29637e-28	157	409	9
QS11_151	0.587342	-0.532149	GDSC1	0.0010023	218	396	9
Dasatinib_51	0.406401	-0.900415	GDSC1	0.000373472	153	357	9
ZM447439_1050	0.624692	-0.470497	GDSC1	5.8891e-05	181	351	9
CX-5461_300	0.532948	-0.629331	GDSC1	6.75533e-05	160	308	9
XAV939_1268	0.80112	-0.221744	GDSC1	0.00249378	173	300	9
GSK1070916_226	0.542919	-0.610795	GDSC1	9.16662e-06	140	280	9
CGP-60474_53	0.798388	-0.225161	GDSC1	0.000752344	159	266	9
FMK_231	0.760322	-0.274013	GDSC1	4.7493e-06	138	256	9
topotecan	0.329862	-1.10908	CTRP2	0.000372573	144	238	9
lovastatin	0.674734	-0.393437	CTRP2	0.000264989	126	236	9
doxorubicin	0.347574	-1.05678	CTRP2	0.000109801	106	233	9
apicidin	0.522229	-0.649649	CTRP2	6.19591e-05	114	218	9
Panobinostat_438	0.744184	-0.295467	GDSC1	0.000208854	144	217	9
cytochalasin B	0.706297	-0.34772	CTRP2	0.000778985	127	215	9
CIL41	0.408953	-0.894154	CTRP2	0.000106937	95	189	9
ZG-10_1161	0.793383	-0.231449	GDSC1	0.00394029	67	183	9
Wee1 Inhibitor_1046	0.674389	-0.393948	GDSC2	7.12068e-14	147	177	9
JW-74	0.664169	-0.409219	CTRP2	0.0153083	114	133	9
QL-XII-61_1203	0.722523	-0.325006	GDSC1	0.00451837	87	124	9
Merck60	0.716246	-0.333732	CTRP2	0.0108313	97	118	9
simvastatin	0.738974	-0.302493	CTRP2	0.0410765	50	115	9
WZ4003_1614	0.460483	-0.775479	GDSC2	9.54568e-21	148	488	8
Bexarotene_186	0.700323	-0.356213	GDSC1	4.28806e-07	181	385	8
AZD5438_1401	0.713942	-0.336954	GDSC1	0.000268586	173	354	8
RAF_9304_1453	0.707198	-0.346445	GDSC1	1.97513e-05	131	290	8
EHT-1864_1069	0.805112	-0.216773	GDSC1	1.44431e-05	153	272	8
Pazopanib_199	0.747344	-0.291229	GDSC1	0.000768294	74	270	8
JAK1_3715_1433	0.801906	-0.220764	GDSC1	0.000249165	160	262	8
Lapatinib_1558	0.873114	-0.135689	GDSC2	1.48599e-07	153	247	8
PRL-3 inhibitor I	0.838272	-0.176412	CTRP2	0.000687127	135	234	8
KIN001-042_289	0.893906	-0.112155	GDSC1	0.0200371	155	193	8
Saracatinib_38	0.729352	-0.315598	GDSC1	0.002422	133	191	8
C-75_435	0.737468	-0.304533	GDSC1	0.0244667	145	180	8
BRD-K03536150	0.67002	-0.400448	CTRP2	0.00425848	142	172	8
Crizotinib_37	0.881899	-0.125677	GDSC1	0.0196821	124	168	8
maytansinol-isobutyrate	0.603153	-0.505584	PRISM	0.00405591	172	166	8
ML311	0.62753	-0.465963	CTRP2	0.000409069	101	156	8
UNC0642_1263	0.881577	-0.126043	GDSC1	0.00395128	143	154	8
BRD-A02303741:carboplatin (1:1 mol/mol)	0.806229	-0.215388	CTRP2	0.000259423	149	149	8
BRD-K79669418	0.534463	-0.626493	CTRP2	0.00153917	100	148	8
AZD7969_1426	0.77056	-0.260637	GDSC1	0.035312	138	144	8
CIL56	0.34389	-1.06743	CTRP2	0.0475013	85	143	8
Ara-G_427	0.885816	-0.121246	GDSC1	0.0143072	124	138	8
BRD-K63431240	0.744775	-0.294673	CTRP2	0.00497548	87	138	8
Ki8751	0.756164	-0.279497	CTRP2	0.000663263	104	134	8
lenvatinib	0.820413	-0.197947	CTRP2	0.0329007	123	125	8
LRRK2-IN-1	0.557821	-0.583718	CTRP2	0.0206612	95	125	8
Pyridostatin_2044	0.617418	-0.482209	GDSC2	2.012e-18	200	522	7
JAK_8517_1739	0.458729	-0.779296	GDSC2	7.75258e-12	162	453	7
PD173074_1049	0.434577	-0.833383	GDSC2	1.28229e-20	167	450	7
JQ1_163	0.606781	-0.499587	GDSC1	0.000118814	208	408	7
Cediranib_1922	0.620516	-0.477203	GDSC2	3.56926e-23	142	379	7
GSK650394_177	0.704129	-0.350793	GDSC1	0.0278814	220	347	7
MK-1775_1179	0.567234	-0.566983	GDSC2	5.39882e-09	177	336	7
Fedratinib_306	0.634984	-0.454155	GDSC1	4.51629e-06	103	310	7
RU-SKI 43_576	0.748377	-0.289848	GDSC1	0.000564554	152	285	7
Cabozantinib_249	0.712665	-0.338744	GDSC1	7.12872e-06	91	222	7
KU-55933_1030	0.795211	-0.229147	GDSC1	0.00165667	143	188	7
KPT185	0.304976	-1.18752	CTRP2	0.000781834	104	181	7
tubastatin A	0.480798	-0.732308	CTRP2	0.0100858	104	181	7
CIL70	0.201656	-1.60119	CTRP2	0.0354539	98	172	7
eEF2K Inhibitor, A-484954_409	0.895922	-0.109902	GDSC1	0.049663	166	170	7
Mirin_1048	0.63537	-0.453548	GDSC1	0.000465511	138	168	7
brivanib	0.75538	-0.280535	CTRP2	0.00135088	182	139	7
sotrastaurin	0.659966	-0.415567	CTRP2	0.0114294	91	138	7
N9-isopropylolomoucine	0.830255	-0.186023	CTRP2	0.0121355	105	119	7
Genentech Cpd 10_225	0.68372	-0.380206	GDSC1	0.000273401	78	116	7
navitoclax:PLX-4032 (1:1 mol/mol)	0.622108	-0.474641	CTRP2	0.0160652	113	114	7
JQ-1:navitoclax (2:1 mol/mol)	0.735633	-0.307023	CTRP2	0.0430965	132	100	7
Rapamycin_1084	0.502601	-0.687959	GDSC2	5.68266e-67	169	361	6
Vinblastine_1004	0.578667	-0.547028	GDSC2	1.9688e-80	176	347	6
Docetaxel_1007	0.665732	-0.406868	GDSC2	3.92221e-43	202	331	6
NPK76-II-72-1_257	0.588409	-0.530334	GDSC1	4.68082e-05	176	290	6
ETP-45835_447	0.841341	-0.172759	GDSC1	0.000611995	166	274	6
nintedanib	0.739815	-0.301355	CTRP2	4.27734e-06	155	224	6
BRD-K51490254	0.728782	-0.31638	CTRP2	3.20973e-05	92	196	6
Ch-55	0.759316	-0.275337	CTRP2	0.00737675	104	182	6
THZ-2-102-1_346	0.483428	-0.726853	GDSC1	0.00342233	148	177	6
navitoclax:sorafenib (1:1 mol/mol)	0.550002	-0.597833	CTRP2	0.00048682	114	177	6
AZD1332_1463	0.862981	-0.147363	GDSC1	0.0239519	75	175	6
AZD6094_1403	0.871736	-0.137269	GDSC1	0.00288909	159	165	6
isoliquiritigenin	0.474104	-0.746329	CTRP2	0.0138253	96	161	6
RITA	0.562775	-0.574875	CTRP2	0.0154137	156	152	6
cytarabine hydrochloride	0.37999	-0.96761	CTRP2	0.00333943	89	141	6
erismodegib	0.872653	-0.136217	CTRP2	0.00254743	131	128	6
AZD4547_1497	0.877756	-0.130387	GDSC1	0.0275426	41	115	6
L-685458	0.815927	-0.20343	CTRP2	0.00127	110	107	6
PI-103_302	0.455104	-0.78723	GDSC1	0.00972123	101	94	6
AZD8055	0.626477	-0.467643	CTRP2	0.000492298	59	90	6
AM-580	0.685889	-0.377039	CTRP2	0.0407332	70	83	6
Z-LLNle-CHO_45	0.868532	-0.140951	GDSC1	0.0326127	109	77	6
quizartinib	0.721368	-0.326605	CTRP2	0.0210678	66	69	6
Alpelisib_1560	0.461985	-0.772223	GDSC2	5.72669e-19	177	513	5
Entospletinib_1630	0.627952	-0.465291	GDSC2	1.94523e-22	113	325	5
Podophyllotoxin bromide_1825	0.62538	-0.469396	GDSC2	3.98884e-25	139	302	5
Docetaxel_1819	0.528973	-0.636817	GDSC2	8.2759e-32	177	267	5
ERK_6604_1714	0.707721	-0.345706	GDSC2	2.91888e-19	141	256	5
XMD13-2_330	0.673161	-0.395771	GDSC1	0.000969278	169	254	5
Shikonin_170	0.685889	-0.377039	GDSC1	0.000972802	145	229	5
GW-2580_193	0.86597	-0.143905	GDSC1	0.0104338	188	227	5
CGP-082996_54	0.82399	-0.193597	GDSC1	0.0292087	165	162	5
Vorinostat_1012	0.805808	-0.21591	GDSC1	0.00417652	122	161	5
sunitinib	0.806534	-0.21501	CTRP2	0.00629762	104	153	5
CAY10594	0.898742	-0.106759	CTRP2	0.00213979	133	141	5
BRD-K02492147	0.874269	-0.134367	CTRP2	0.00930823	146	121	5
BRD-K26531177	0.79022	-0.235444	CTRP2	0.0193966	112	113	5
BRD9647	0.815345	-0.204144	CTRP2	0.000373806	82	110	5
tipifarnib-P2	0.56417	-0.572399	CTRP2	0.00144138	65	110	5
TL-1-85_261	0.722901	-0.324483	GDSC1	0.00251574	60	109	5
IC-87114_236	0.876915	-0.131345	GDSC1	0.00974278	112	99	5
KIN001-260_290	0.833061	-0.182648	GDSC1	0.0183509	72	64	5
NSC23766	0.778531	-0.250347	CTRP2	0.0193966	50	60	5
GDC0810_1925	0.744081	-0.295605	GDSC2	3.69356e-32	183	320	4
BMS-536924_1091	0.694698	-0.364277	GDSC2	1.31682e-19	117	314	4
Bryostatin 1_197	0.829245	-0.18724	GDSC1	0.010529	183	281	4
GW441756_1023	0.892039	-0.114245	GDSC1	0.0343571	144	209	4
CAY10566_416	0.843744	-0.169906	GDSC1	0.0417138	159	197	4
Quizartinib_254	0.763822	-0.269421	GDSC1	1.50792e-05	105	193	4
CDK9_5038_1709	0.733666	-0.309702	GDSC2	1.55884e-45	108	162	4
Parthenolide_89	0.811836	-0.208457	GDSC1	0.000815101	102	159	4
Daporinad_1248	0.445323	-0.808955	GDSC1	0.0256204	114	150	4
Tretinoin_1009	0.718322	-0.330837	GDSC1	0.000146548	86	148	4
rTRAIL_1261	0.803594	-0.218661	GDSC1	0.0331517	135	136	4
OSI-027	0.658609	-0.417626	CTRP2	5.61882e-05	72	130	4
KIN001-266_291	0.840966	-0.173204	GDSC1	0.0026474	123	129	4
GANT-61	0.744697	-0.294778	CTRP2	0.0277418	112	121	4
Pevonedistat_1529	0.714329	-0.336412	GDSC2	6.40724e-08	161	120	4
Refametinib_1526	0.764105	-0.26905	GDSC1	0.0486033	72	115	4
Mirin_1048	0.738323	-0.303374	GDSC2	5.30461e-22	98	114	4
ML031	0.825978	-0.191187	CTRP2	0.00864974	107	112	4
PRIMA-1-Met	0.527979	-0.6387	CTRP2	0.0151012	81	99	4
alisertib:navitoclax (2:1 mol/mol)	0.295738	-1.21828	CTRP2	0.00315441	74	98	4
pandacostat	0.886044	-0.120988	CTRP2	0.0371452	83	92	4
AZD6482	0.755509	-0.280364	CTRP2	0.00826981	45	91	4
BIRB-796	0.832881	-0.182865	CTRP2	0.0196445	49	90	4
ouabain	0.636835	-0.451245	CTRP2	0.00622361	49	79	4
navitoclax:MST-312 (1:1 mol/mol)	0.653691	-0.425121	CTRP2	0.00259032	30	67	4
ISOX:bortezomib (250:1 mol/mol)	0.665339	-0.407459	CTRP2	0.00647216	72	63	4
GSK591_2110	0.696848	-0.361188	GDSC2	9.82157e-25	148	342	3
MIRA-1_1931	0.639184	-0.447563	GDSC2	2.08181e-26	144	286	3
Taselisib_1561	0.548242	-0.601038	GDSC2	2.10114e-11	127	276	3
LJI308_2107	0.645015	-0.438482	GDSC2	3.29908e-26	102	219	3
Ipatasertib_1924	0.644038	-0.439997	GDSC2	8.06895e-23	110	207	3
IWP-2_1576	0.761597	-0.272338	GDSC2	1.13919e-24	139	198	3
Olaparib_1017	0.656457	-0.420898	GDSC2	1.79856e-21	102	198	3
MN-64_1854	0.723195	-0.324076	GDSC2	3.3358e-22	127	169	3
JQ1_2172	0.848171	-0.164674	GDSC2	7.2625e-33	153	156	3
XAV939_1268	0.72578	-0.320508	GDSC2	1.75278e-24	97	156	3
UMI-77_1939	0.73325	-0.310268	GDSC2	4.67323e-18	156	155	3
AZD8835_1445	0.850491	-0.161942	GDSC1	0.0417253	107	152	3
RO-3306_1052	0.904295	-0.1006	GDSC2	1.57263e-37	146	148	3
Fulvestrant_1816	0.856245	-0.155198	GDSC2	2.19748e-22	140	141	3
Dihydrorotenone_1827	0.853528	-0.158377	GDSC2	4.93872e-09	166	132	3
BRD-K34222889	0.654387	-0.424057	CTRP2	0.0193256	98	120	3
RAF265	0.641919	-0.443293	CTRP2	0.0143332	105	107	3
bexarotene	0.735355	-0.307402	CTRP2	0.000254044	48	104	3
5-Fluorouracil_1073	0.664014	-0.409451	GDSC2	1.18994e-14	103	100	3
MK-2206_1053	0.748161	-0.290137	GDSC2	1.28739e-15	94	97	3
JQ-1:vorinostat (2:1 mol/mol)	0.81684	-0.202312	CTRP2	0.0336263	78	92	3
AZD5582_1617	0.711886	-0.339837	GDSC2	2.61507e-09	54	86	3
NSC95397	0.786784	-0.239802	CTRP2	0.0161655	108	78	3
Vinorelbine_2048	0.856012	-0.155471	GDSC2	7.85508e-68	118	77	3
Y-39983_309	0.833011	-0.182708	GDSC1	0.0385219	118	74	3
NSC19630	0.718428	-0.33069	CTRP2	0.00428368	114	72	3
piperlongumine	0.799597	-0.223648	CTRP2	0.0498533	88	63	3
Omipalisib_283	0.74837	-0.289858	GDSC1	0.0304768	101	50	3
CAL-101	0.834464	-0.180966	CTRP2	0.0238725	57	47	3
AS605240_224	0.777684	-0.251435	GDSC1	0.0456009	31	47	3
VE-822_1613	0.564389	-0.572012	GDSC2	6.44864e-12	155	265	2
MG-132_1862	0.807282	-0.214082	GDSC2	6.02894e-50	160	243	2
EPZ004777_1237	0.659095	-0.416888	GDSC2	5.36901e-24	135	227	2
WIKI4_1940	0.753456	-0.283085	GDSC2	1.29476e-34	127	223	2
Dabrafenib_1373	0.616974	-0.482929	GDSC2	6.2108e-19	88	212	2
PFI3_1620	0.793096	-0.231811	GDSC2	1.32689e-29	128	193	2
Vincristine_1818	0.621849	-0.475058	GDSC2	3.51282e-40	123	179	2
AZD5438_1401	0.684128	-0.37961	GDSC2	3.82653e-15	115	178	2
Cytarabine_1006	0.518318	-0.657167	GDSC2	1.39558e-12	100	169	2
ZM447439_1050	0.823593	-0.194078	GDSC2	9.50226e-25	146	167	2
Axitinib_1021	0.787452	-0.238952	GDSC2	5.30957e-26	108	134	2
TL-2-105_211	0.741153	-0.299548	GDSC1	0.000721442	88	127	2
AZD1208_1449	0.766799	-0.265531	GDSC2	6.0703e-22	145	113	2
Luminespib_1559	0.739247	-0.302124	GDSC2	3.57162e-49	68	113	2
LGX818	0.862915	-0.14744	PRISM	0.000840336	110	100	2
Pilaralisib_372	0.807535	-0.213769	GDSC1	0.0252447	106	91	2
YK-4-279_1239	0.79551	-0.228772	GDSC2	6.59791e-13	108	90	2
BRD-K13999467	0.900149	-0.105195	CTRP2	0.00409677	85	90	2
DBeQ	0.898089	-0.107486	CTRP2	0.0304933	98	85	2
NSC632839	0.841874	-0.172125	CTRP2	0.0100662	110	80	2
Ko-143	0.892725	-0.113476	CTRP2	0.00514844	109	78	2
Gallibiscoquinazole_1830	0.862286	-0.148168	GDSC2	5.11902e-28	108	78	2
KU-0063794	0.819194	-0.199434	CTRP2	0.0242214	89	76	2
etoposide	0.599804	-0.511152	CTRP2	0.00430422	59	68	2
BMS-536924	0.863284	-0.147012	CTRP2	0.0240883	66	61	2
SKI-II	0.854505	-0.157233	CTRP2	0.0366149	15	16	2
CZC24832_1615	0.678914	-0.387261	GDSC2	1.07938e-25	101	254	1
Nelarabine_1814	0.721938	-0.325817	GDSC2	4.98779e-22	135	187	1
Telomerase Inhibitor IX_1930	0.714439	-0.336258	GDSC2	5.53524e-05	133	164	1
Carmustine_1807	0.793635	-0.231131	GDSC2	6.08158e-25	129	140	1
PAK_5339_1730	0.808047	-0.213135	GDSC2	8.24182e-28	90	132	1
Uprosertib_2106	0.74221	-0.298123	GDSC2	2.46543e-11	67	120	1
BYL-719	0.657937	-0.418647	CTRP2	0.0329381	105	115	1
VSP34_8731_1734	0.807201	-0.214182	GDSC2	1.17006e-20	87	111	1
Temozolomide_1375	0.746364	-0.292542	GDSC2	7.85212e-23	93	109	1
I-BET151	0.655903	-0.421742	CTRP2	0.00536929	82	100	1
chlorambucil	0.545941	-0.605245	CTRP2	0.00571304	61	100	1
CDK9_5576_1708	0.86314	-0.147179	GDSC2	0.00480821	108	73	1
Cyclophosphamide_1512	0.869289	-0.14008	GDSC2	4.33107e-30	99	70	1
Ruxolitinib_1507	0.853937	-0.157898	GDSC2	3.20585e-22	108	68	1
EPZ5676_1563	0.839276	-0.175216	GDSC2	5.62744e-25	83	68	1
Picolinici-acid_1635	0.864313	-0.14582	GDSC2	3.65009e-30	80	63	1
Pictilisib_1058	0.760001	-0.274435	GDSC2	3.05679e-17	91	56	1
GSK343_1627	0.88627	-0.120734	GDSC2	3.71879e-29	82	56	1
AGI-6780_1634	0.865929	-0.143952	GDSC2	1.37493e-25	44	48	1
Linsitinib_185	0.870727	-0.138426	GDSC1	0.0312047	51	42	1
Talazoparib_1259	0.608582	-0.496624	GDSC2	1.95112e-13	91	164	0
PRT062607_1631	0.798815	-0.224626	GDSC2	2.03605e-19	112	106	0
I-BRD9_1928	0.799514	-0.223751	GDSC2	4.55223e-25	90	89	0
MIM1_1996	0.807583	-0.213709	GDSC2	5.62744e-25	72	85	0
Buparlisib_1873	0.881624	-0.12599	GDSC2	4.3128e-25	44	78	0
Niraparib_1177	0.863393	-0.146885	GDSC2	1.31682e-19	95	76	0
NVP-ADW742_1932	0.844362	-0.169174	GDSC2	3.87021e-21	110	64	0
AZD5363_1916	0.797968	-0.225687	GDSC2	1.71548e-17	49	58	0
Sorafenib_1085	0.789843	-0.235922	GDSC2	3.80503e-23	50	46	0
AT13148_2170	0.791019	-0.234433	GDSC2	2.19585e-23	17	45	0
ERK_2440_1713	0.804481	-0.217558	GDSC2	1.19624e-17	51	44	0
OTX015_1626	0.889232	-0.117397	GDSC2	2.25824e-15	42	38	0
Camptothecin_1003	0.803826	-0.218373	GDSC2	5.65466e-50	30	38	0
BDP-00009066_1866	0.877168	-0.131057	GDSC2	2.07787e-26	52	32	0
Teniposide_1809	0.724121	-0.322797	GDSC2	0.0146525	22	31	0
IAP_5620_1428	0.867874	-0.141709	GDSC2	2.05734e-18	33	28	0
Irinotecan_1088	0.890525	-0.115944	GDSC2	8.59761e-13	16	24	0
